# Supplementary material for: Time-dependent catalytic activity in aging condensates
Source: Nat Commun. 2025 Jul 29;16:6959. doi: 10.1038/s41467-025-62074-5 (PMC12307654; doi:10.1038/s41467-025-62074-5)
Supplement: Supplementary file 6 — Supplementary Data 1 [file 41467_2025_62074_MOESM6_ESM.txt]

CRYST1   68.548   71.054   62.224  90.00  90.00  90.00               1
ATOM      1  N   MET     1      23.366  41.411  12.867  1.00  0.00           N  
ATOM      2  H1  MET     1      23.197  42.036  12.092  1.00  0.00           H  
ATOM      3  H2  MET     1      23.114  41.892  13.719  1.00  0.00           H  
ATOM      4  H3  MET     1      22.716  40.643  12.771  1.00  0.00           H  
ATOM      5  CA  MET     1      24.757  40.963  12.914  1.00  0.00           C  
ATOM      6  HA  MET     1      25.136  40.502  12.002  1.00  0.00           H  
ATOM      7  CB  MET     1      25.674  42.155  13.272  1.00  0.00           C  
ATOM      8  HB2 MET     1      25.688  42.876  12.454  1.00  0.00           H  
ATOM      9  HB3 MET     1      25.332  42.546  14.230  1.00  0.00           H  
ATOM     10  CG  MET     1      27.127  41.784  13.395  1.00  0.00           C  
ATOM     11  HG2 MET     1      27.664  42.731  13.445  1.00  0.00           H  
ATOM     12  HG3 MET     1      27.282  41.175  14.285  1.00  0.00           H  
ATOM     13  SD  MET     1      27.922  40.939  11.952  1.00  0.00           S  
ATOM     14  CE  MET     1      28.527  42.198  10.847  1.00  0.00           C  
ATOM     15  HE1 MET     1      28.975  41.804   9.935  1.00  0.00           H  
ATOM     16  HE2 MET     1      27.630  42.709  10.499  1.00  0.00           H  
ATOM     17  HE3 MET     1      29.139  42.920  11.388  1.00  0.00           H  
ATOM     18  C   MET     1      24.790  39.900  13.949  1.00  0.00           C  
ATOM     19  O   MET     1      24.114  40.005  14.973  1.00  0.00           O  
ATOM     20  N   ILE     2      25.660  38.877  13.752  1.00  0.00           N  
ATOM     21  H   ILE     2      26.257  38.937  12.940  1.00  0.00           H  
ATOM     22  CA  ILE     2      25.979  37.755  14.695  1.00  0.00           C  
ATOM     23  HA  ILE     2      25.422  37.938  15.614  1.00  0.00           H  
ATOM     24  CB  ILE     2      25.406  36.403  14.234  1.00  0.00           C  
ATOM     25  HB  ILE     2      25.607  35.749  15.083  1.00  0.00           H  
ATOM     26  CG2 ILE     2      23.875  36.523  14.085  1.00  0.00           C  
ATOM     27 HG21 ILE     2      23.448  35.535  13.912  1.00  0.00           H  
ATOM     28 HG22 ILE     2      23.485  36.984  14.993  1.00  0.00           H  
ATOM     29 HG23 ILE     2      23.719  37.028  13.131  1.00  0.00           H  
ATOM     30  CG1 ILE     2      26.073  35.741  12.986  1.00  0.00           C  
ATOM     31 HG12 ILE     2      26.082  36.445  12.155  1.00  0.00           H  
ATOM     32 HG13 ILE     2      27.121  35.593  13.249  1.00  0.00           H  
ATOM     33  CD1 ILE     2      25.493  34.439  12.559  1.00  0.00           C  
ATOM     34 HD11 ILE     2      25.259  33.795  13.406  1.00  0.00           H  
ATOM     35 HD12 ILE     2      24.613  34.684  11.964  1.00  0.00           H  
ATOM     36 HD13 ILE     2      26.154  33.808  11.964  1.00  0.00           H  
ATOM     37  C   ILE     2      27.434  37.716  15.094  1.00  0.00           C  
ATOM     38  O   ILE     2      28.239  38.096  14.205  1.00  0.00           O  
ATOM     39  N   LEU     3      27.819  37.196  16.280  1.00  0.00           N  
ATOM     40  H   LEU     3      27.101  36.770  16.848  1.00  0.00           H  
ATOM     41  CA  LEU     3      29.207  36.965  16.739  1.00  0.00           C  
ATOM     42  HA  LEU     3      29.737  37.895  16.531  1.00  0.00           H  
ATOM     43  CB  LEU     3      29.291  36.670  18.255  1.00  0.00           C  
ATOM     44  HB2 LEU     3      28.617  35.850  18.498  1.00  0.00           H  
ATOM     45  HB3 LEU     3      30.285  36.386  18.603  1.00  0.00           H  
ATOM     46  CG  LEU     3      29.009  37.960  19.092  1.00  0.00           C  
ATOM     47  HG  LEU     3      28.052  38.325  18.721  1.00  0.00           H  
ATOM     48  CD1 LEU     3      28.786  37.709  20.586  1.00  0.00           C  
ATOM     49 HD11 LEU     3      29.654  37.190  20.994  1.00  0.00           H  
ATOM     50 HD12 LEU     3      28.678  38.611  21.188  1.00  0.00           H  
ATOM     51 HD13 LEU     3      27.970  36.989  20.648  1.00  0.00           H  
ATOM     52  CD2 LEU     3      30.108  38.981  19.030  1.00  0.00           C  
ATOM     53 HD21 LEU     3      30.306  39.246  17.992  1.00  0.00           H  
ATOM     54 HD22 LEU     3      29.674  39.891  19.446  1.00  0.00           H  
ATOM     55 HD23 LEU     3      30.936  38.583  19.617  1.00  0.00           H  
ATOM     56  C   LEU     3      29.830  35.888  15.855  1.00  0.00           C  
ATOM     57  O   LEU     3      29.128  34.947  15.389  1.00  0.00           O  
ATOM     58  N   HIE     4      31.142  35.962  15.851  1.00  0.00           N  
ATOM     59  H   HIE     4      31.640  36.636  16.414  1.00  0.00           H  
ATOM     60  CA  HIE     4      31.969  35.120  14.983  1.00  0.00           C  
ATOM     61  HA  HIE     4      31.428  34.907  14.061  1.00  0.00           H  
ATOM     62  CB  HIE     4      33.285  35.874  14.698  1.00  0.00           C  
ATOM     63  HB2 HIE     4      33.019  36.910  14.487  1.00  0.00           H  
ATOM     64  HB3 HIE     4      33.889  35.837  15.604  1.00  0.00           H  
ATOM     65  CG  HIE     4      34.021  35.272  13.505  1.00  0.00           C  
ATOM     66  ND1 HIE     4      34.936  34.290  13.545  1.00  0.00           N  
ATOM     67  CE1 HIE     4      35.342  34.006  12.325  1.00  0.00           C  
ATOM     68  HE1 HIE     4      36.009  33.249  11.942  1.00  0.00           H  
ATOM     69  NE2 HIE     4      34.757  34.886  11.545  1.00  0.00           N  
ATOM     70  HE2 HIE     4      35.066  34.895  10.583  1.00  0.00           H  
ATOM     71  CD2 HIE     4      33.971  35.749  12.230  1.00  0.00           C  
ATOM     72  HD2 HIE     4      33.339  36.560  11.898  1.00  0.00           H  
ATOM     73  C   HIE     4      32.215  33.754  15.630  1.00  0.00           C  
ATOM     74  O   HIE     4      33.315  33.256  15.666  1.00  0.00           O  
ATOM     75  N   ALA     5      31.199  33.210  16.263  1.00  0.00           N  
ATOM     76  H   ALA     5      30.312  33.625  16.018  1.00  0.00           H  
ATOM     77  CA  ALA     5      31.188  32.083  17.103  1.00  0.00           C  
ATOM     78  HA  ALA     5      31.900  32.056  17.928  1.00  0.00           H  
ATOM     79  CB  ALA     5      29.850  32.013  17.831  1.00  0.00           C  
ATOM     80  HB1 ALA     5      29.053  32.155  17.102  1.00  0.00           H  
ATOM     81  HB2 ALA     5      29.661  31.020  18.238  1.00  0.00           H  
ATOM     82  HB3 ALA     5      29.802  32.803  18.581  1.00  0.00           H  
ATOM     83  C   ALA     5      31.611  30.791  16.336  1.00  0.00           C  
ATOM     84  O   ALA     5      31.570  30.819  15.116  1.00  0.00           O  
ATOM     85  N   GLN     6      31.881  29.716  17.120  1.00  0.00           N  
ATOM     86  H   GLN     6      31.981  29.808  18.121  1.00  0.00           H  
ATOM     87  CA  GLN     6      32.209  28.388  16.532  1.00  0.00           C  
ATOM     88  HA  GLN     6      32.052  28.387  15.453  1.00  0.00           H  
ATOM     89  CB  GLN     6      33.741  28.123  16.740  1.00  0.00           C  
ATOM     90  HB2 GLN     6      33.847  28.047  17.823  1.00  0.00           H  
ATOM     91  HB3 GLN     6      34.088  27.131  16.451  1.00  0.00           H  
ATOM     92  CG  GLN     6      34.609  29.252  16.170  1.00  0.00           C  
ATOM     93  HG2 GLN     6      34.144  29.769  15.330  1.00  0.00           H  
ATOM     94  HG3 GLN     6      34.645  30.094  16.861  1.00  0.00           H  
ATOM     95  CD  GLN     6      36.052  28.845  15.918  1.00  0.00           C  
ATOM     96  OE1 GLN     6      36.477  27.707  15.849  1.00  0.00           O  
ATOM     97  NE2 GLN     6      36.985  29.782  15.795  1.00  0.00           N  
ATOM     98 HE21 GLN     6      37.949  29.482  15.759  1.00  0.00           H  
ATOM     99 HE22 GLN     6      36.755  30.764  15.850  1.00  0.00           H  
ATOM    100  C   GLN     6      31.386  27.317  17.284  1.00  0.00           C  
ATOM    101  O   GLN     6      31.317  27.393  18.492  1.00  0.00           O  
ATOM    102  N   ALA     7      30.839  26.373  16.541  1.00  0.00           N  
ATOM    103  H   ALA     7      31.033  26.321  15.551  1.00  0.00           H  
ATOM    104  CA  ALA     7      29.745  25.514  16.865  1.00  0.00           C  
ATOM    105  HA  ALA     7      29.649  25.466  17.950  1.00  0.00           H  
ATOM    106  CB  ALA     7      28.431  25.981  16.220  1.00  0.00           C  
ATOM    107  HB1 ALA     7      28.415  25.827  15.141  1.00  0.00           H  
ATOM    108  HB2 ALA     7      27.643  25.317  16.575  1.00  0.00           H  
ATOM    109  HB3 ALA     7      28.021  26.946  16.517  1.00  0.00           H  
ATOM    110  C   ALA     7      29.978  24.034  16.496  1.00  0.00           C  
ATOM    111  O   ALA     7      30.631  23.715  15.491  1.00  0.00           O  
ATOM    112  N   LYS     8      29.333  23.151  17.286  1.00  0.00           N  
ATOM    113  H   LYS     8      28.787  23.492  18.065  1.00  0.00           H  
ATOM    114  CA  LYS     8      29.293  21.718  17.147  1.00  0.00           C  
ATOM    115  HA  LYS     8      29.374  21.452  16.092  1.00  0.00           H  
ATOM    116  CB  LYS     8      30.607  21.126  17.784  1.00  0.00           C  
ATOM    117  HB2 LYS     8      30.618  21.353  18.850  1.00  0.00           H  
ATOM    118  HB3 LYS     8      30.399  20.063  17.668  1.00  0.00           H  
ATOM    119  CG  LYS     8      31.935  21.502  17.079  1.00  0.00           C  
ATOM    120  HG2 LYS     8      32.043  22.579  17.202  1.00  0.00           H  
ATOM    121  HG3 LYS     8      32.794  21.091  17.611  1.00  0.00           H  
ATOM    122  CD  LYS     8      32.165  20.942  15.641  1.00  0.00           C  
ATOM    123  HD2 LYS     8      32.155  19.853  15.702  1.00  0.00           H  
ATOM    124  HD3 LYS     8      31.322  21.289  15.044  1.00  0.00           H  
ATOM    125  CE  LYS     8      33.480  21.523  15.180  1.00  0.00           C  
ATOM    126  HE2 LYS     8      33.508  22.538  15.577  1.00  0.00           H  
ATOM    127  HE3 LYS     8      34.349  21.071  15.659  1.00  0.00           H  
ATOM    128  NZ  LYS     8      33.577  21.581  13.698  1.00  0.00           N  
ATOM    129  HZ1 LYS     8      33.644  20.639  13.341  1.00  0.00           H  
ATOM    130  HZ2 LYS     8      32.755  21.974  13.263  1.00  0.00           H  
ATOM    131  HZ3 LYS     8      34.470  22.012  13.505  1.00  0.00           H  
ATOM    132  C   LYS     8      27.997  21.172  17.775  1.00  0.00           C  
ATOM    133  O   LYS     8      27.615  21.621  18.866  1.00  0.00           O  
ATOM    134  N   HIE     9      27.245  20.269  17.122  1.00  0.00           N  
ATOM    135  H   HIE     9      27.500  20.001  16.182  1.00  0.00           H  
ATOM    136  CA  HIE     9      26.070  19.530  17.608  1.00  0.00           C  
ATOM    137  HA  HIE     9      25.687  20.303  18.275  1.00  0.00           H  
ATOM    138  CB  HIE     9      25.122  19.263  16.426  1.00  0.00           C  
ATOM    139  HB2 HIE     9      25.668  18.640  15.718  1.00  0.00           H  
ATOM    140  HB3 HIE     9      24.318  18.659  16.845  1.00  0.00           H  
ATOM    141  CG  HIE     9      24.647  20.481  15.695  1.00  0.00           C  
ATOM    142  ND1 HIE     9      23.870  20.386  14.510  1.00  0.00           N  
ATOM    143  CE1 HIE     9      23.472  21.602  14.238  1.00  0.00           C  
ATOM    144  HE1 HIE     9      23.002  21.881  13.307  1.00  0.00           H  
ATOM    145  NE2 HIE     9      23.882  22.473  15.211  1.00  0.00           N  
ATOM    146  HE2 HIE     9      23.647  23.451  15.299  1.00  0.00           H  
ATOM    147  CD2 HIE     9      24.506  21.720  16.138  1.00  0.00           C  
ATOM    148  HD2 HIE     9      24.778  22.139  17.095  1.00  0.00           H  
ATOM    149  C   HIE     9      26.381  18.246  18.311  1.00  0.00           C  
ATOM    150  O   HIE     9      27.234  17.434  17.931  1.00  0.00           O  
ATOM    151  N   GLY    10      25.549  18.028  19.348  1.00  0.00           N  
ATOM    152  H   GLY    10      24.783  18.676  19.463  1.00  0.00           H  
ATOM    153  CA  GLY    10      25.596  16.768  20.117  1.00  0.00           C  
ATOM    154  HA2 GLY    10      26.609  16.365  20.138  1.00  0.00           H  
ATOM    155  HA3 GLY    10      25.331  16.995  21.149  1.00  0.00           H  
ATOM    156  C   GLY    10      24.643  15.621  19.612  1.00  0.00           C  
ATOM    157  O   GLY    10      24.307  15.532  18.483  1.00  0.00           O  
ATOM    158  N   LYS    11      24.207  14.791  20.554  1.00  0.00           N  
ATOM    159  H   LYS    11      24.578  14.927  21.483  1.00  0.00           H  
ATOM    160  CA  LYS    11      23.036  13.882  20.433  1.00  0.00           C  
ATOM    161  HA  LYS    11      23.116  13.222  19.569  1.00  0.00           H  
ATOM    162  CB  LYS    11      22.961  13.074  21.721  1.00  0.00           C  
ATOM    163  HB2 LYS    11      22.878  13.842  22.490  1.00  0.00           H  
ATOM    164  HB3 LYS    11      22.111  12.400  21.833  1.00  0.00           H  
ATOM    165  CG  LYS    11      24.131  12.184  22.120  1.00  0.00           C  
ATOM    166  HG2 LYS    11      24.086  11.356  21.413  1.00  0.00           H  
ATOM    167  HG3 LYS    11      24.969  12.879  22.079  1.00  0.00           H  
ATOM    168  CD  LYS    11      23.918  11.632  23.491  1.00  0.00           C  
ATOM    169  HD2 LYS    11      23.631  12.431  24.174  1.00  0.00           H  
ATOM    170  HD3 LYS    11      23.186  10.832  23.375  1.00  0.00           H  
ATOM    171  CE  LYS    11      25.270  11.028  23.987  1.00  0.00           C  
ATOM    172  HE2 LYS    11      25.619  10.287  23.267  1.00  0.00           H  
ATOM    173  HE3 LYS    11      26.102  11.732  23.981  1.00  0.00           H  
ATOM    174  NZ  LYS    11      25.085  10.390  25.358  1.00  0.00           N  
ATOM    175  HZ1 LYS    11      24.114  10.189  25.547  1.00  0.00           H  
ATOM    176  HZ2 LYS    11      25.640   9.554  25.472  1.00  0.00           H  
ATOM    177  HZ3 LYS    11      25.253  11.134  26.020  1.00  0.00           H  
ATOM    178  C   LYS    11      21.790  14.738  20.327  1.00  0.00           C  
ATOM    179  O   LYS    11      21.790  15.828  20.888  1.00  0.00           O  
ATOM    180  N   PRO    12      20.631  14.272  19.670  1.00  0.00           N  
ATOM    181  CD  PRO    12      20.481  12.954  19.134  1.00  0.00           C  
ATOM    182  HD2 PRO    12      21.015  12.163  19.661  1.00  0.00           H  
ATOM    183  HD3 PRO    12      20.878  13.082  18.127  1.00  0.00           H  
ATOM    184  CG  PRO    12      18.938  12.595  19.294  1.00  0.00           C  
ATOM    185  HG2 PRO    12      18.791  12.163  20.283  1.00  0.00           H  
ATOM    186  HG3 PRO    12      18.591  11.885  18.543  1.00  0.00           H  
ATOM    187  CB  PRO    12      18.291  13.913  19.151  1.00  0.00           C  
ATOM    188  HB2 PRO    12      17.318  13.929  19.642  1.00  0.00           H  
ATOM    189  HB3 PRO    12      18.219  14.243  18.115  1.00  0.00           H  
ATOM    190  CA  PRO    12      19.292  14.891  19.822  1.00  0.00           C  
ATOM    191  HA  PRO    12      19.273  15.818  19.249  1.00  0.00           H  
ATOM    192  C   PRO    12      18.887  15.253  21.253  1.00  0.00           C  
ATOM    193  O   PRO    12      19.448  14.673  22.195  1.00  0.00           O  
ATOM    194  N   GLY    13      17.933  16.195  21.347  1.00  0.00           N  
ATOM    195  H   GLY    13      17.707  16.725  20.518  1.00  0.00           H  
ATOM    196  CA  GLY    13      17.273  16.444  22.674  1.00  0.00           C  
ATOM    197  HA2 GLY    13      16.548  17.201  22.375  1.00  0.00           H  
ATOM    198  HA3 GLY    13      16.785  15.576  23.118  1.00  0.00           H  
ATOM    199  C   GLY    13      18.153  17.069  23.734  1.00  0.00           C  
ATOM    200  O   GLY    13      17.633  17.494  24.784  1.00  0.00           O  
ATOM    201  N   LEU    14      19.475  17.090  23.626  1.00  0.00           N  
ATOM    202  H   LEU    14      19.887  16.663  22.808  1.00  0.00           H  
ATOM    203  CA  LEU    14      20.387  17.633  24.672  1.00  0.00           C  
ATOM    204  HA  LEU    14      19.896  17.433  25.624  1.00  0.00           H  
ATOM    205  CB  LEU    14      21.869  16.968  24.695  1.00  0.00           C  
ATOM    206  HB2 LEU    14      22.087  16.665  23.671  1.00  0.00           H  
ATOM    207  HB3 LEU    14      22.593  17.752  24.915  1.00  0.00           H  
ATOM    208  CG  LEU    14      21.975  15.798  25.642  1.00  0.00           C  
ATOM    209  HG  LEU    14      21.773  16.292  26.592  1.00  0.00           H  
ATOM    210  CD1 LEU    14      20.910  14.634  25.541  1.00  0.00           C  
ATOM    211 HD11 LEU    14      20.984  13.941  26.380  1.00  0.00           H  
ATOM    212 HD12 LEU    14      19.919  15.086  25.578  1.00  0.00           H  
ATOM    213 HD13 LEU    14      20.967  14.049  24.623  1.00  0.00           H  
ATOM    214  CD2 LEU    14      23.394  15.331  25.452  1.00  0.00           C  
ATOM    215 HD21 LEU    14      23.597  15.217  24.387  1.00  0.00           H  
ATOM    216 HD22 LEU    14      24.098  16.056  25.862  1.00  0.00           H  
ATOM    217 HD23 LEU    14      23.609  14.380  25.939  1.00  0.00           H  
ATOM    218  C   LEU    14      20.513  19.159  24.589  1.00  0.00           C  
ATOM    219  O   LEU    14      20.580  19.682  23.436  1.00  0.00           O  
ATOM    220  N   PRO    15      20.603  19.935  25.723  1.00  0.00           N  
ATOM    221  CD  PRO    15      20.197  19.593  27.135  1.00  0.00           C  
ATOM    222  HD2 PRO    15      21.032  19.058  27.587  1.00  0.00           H  
ATOM    223  HD3 PRO    15      19.410  18.845  27.222  1.00  0.00           H  
ATOM    224  CG  PRO    15      20.001  20.878  27.930  1.00  0.00           C  
ATOM    225  HG2 PRO    15      20.365  20.791  28.954  1.00  0.00           H  
ATOM    226  HG3 PRO    15      18.993  21.286  27.851  1.00  0.00           H  
ATOM    227  CB  PRO    15      20.948  21.735  27.178  1.00  0.00           C  
ATOM    228  HB2 PRO    15      21.978  21.671  27.530  1.00  0.00           H  
ATOM    229  HB3 PRO    15      20.602  22.763  27.289  1.00  0.00           H  
ATOM    230  CA  PRO    15      20.926  21.369  25.706  1.00  0.00           C  
ATOM    231  HA  PRO    15      20.063  21.740  25.154  1.00  0.00           H  
ATOM    232  C   PRO    15      22.342  21.612  24.984  1.00  0.00           C  
ATOM    233  O   PRO    15      23.192  20.691  24.989  1.00  0.00           O  
ATOM    234  N   TRP    16      22.465  22.802  24.530  1.00  0.00           N  
ATOM    235  H   TRP    16      21.619  23.341  24.641  1.00  0.00           H  
ATOM    236  CA  TRP    16      23.729  23.439  24.195  1.00  0.00           C  
ATOM    237  HA  TRP    16      24.407  22.795  23.634  1.00  0.00           H  
ATOM    238  CB  TRP    16      23.440  24.635  23.217  1.00  0.00           C  
ATOM    239  HB2 TRP    16      22.668  25.213  23.725  1.00  0.00           H  
ATOM    240  HB3 TRP    16      24.429  25.089  23.144  1.00  0.00           H  
ATOM    241  CG  TRP    16      22.925  24.348  21.912  1.00  0.00           C  
ATOM    242  CD1 TRP    16      21.722  23.876  21.591  1.00  0.00           C  
ATOM    243  HD1 TRP    16      20.879  23.722  22.249  1.00  0.00           H  
ATOM    244  NE1 TRP    16      21.661  23.757  20.194  1.00  0.00           N  
ATOM    245  HE1 TRP    16      20.794  23.633  19.693  1.00  0.00           H  
ATOM    246  CE2 TRP    16      22.821  24.008  19.589  1.00  0.00           C  
ATOM    247  CZ2 TRP    16      23.264  24.375  18.310  1.00  0.00           C  
ATOM    248  HZ2 TRP    16      22.546  24.334  17.504  1.00  0.00           H  
ATOM    249  CH2 TRP    16      24.545  24.848  18.049  1.00  0.00           C  
ATOM    250  HH2 TRP    16      24.762  25.360  17.124  1.00  0.00           H  
ATOM    251  CZ3 TRP    16      25.438  24.976  19.106  1.00  0.00           C  
ATOM    252  HZ3 TRP    16      26.380  25.456  18.887  1.00  0.00           H  
ATOM    253  CE3 TRP    16      24.985  24.790  20.421  1.00  0.00           C  
ATOM    254  HE3 TRP    16      25.583  25.014  21.291  1.00  0.00           H  
ATOM    255  CD2 TRP    16      23.633  24.343  20.678  1.00  0.00           C  
ATOM    256  C   TRP    16      24.499  23.839  25.476  1.00  0.00           C  
ATOM    257  O   TRP    16      23.867  24.261  26.456  1.00  0.00           O  
ATOM    258  N   LEU    17      25.881  23.811  25.452  1.00  0.00           N  
ATOM    259  H   LEU    17      26.388  23.236  24.795  1.00  0.00           H  
ATOM    260  CA  LEU    17      26.747  24.440  26.458  1.00  0.00           C  
ATOM    261  HA  LEU    17      26.218  24.731  27.365  1.00  0.00           H  
ATOM    262  CB  LEU    17      27.844  23.374  26.809  1.00  0.00           C  
ATOM    263  HB2 LEU    17      28.491  23.154  25.960  1.00  0.00           H  
ATOM    264  HB3 LEU    17      28.482  23.992  27.441  1.00  0.00           H  
ATOM    265  CG  LEU    17      27.473  22.086  27.461  1.00  0.00           C  
ATOM    266  HG  LEU    17      26.867  21.530  26.746  1.00  0.00           H  
ATOM    267  CD1 LEU    17      28.681  21.206  27.718  1.00  0.00           C  
ATOM    268 HD11 LEU    17      29.348  21.771  28.369  1.00  0.00           H  
ATOM    269 HD12 LEU    17      28.348  20.221  28.045  1.00  0.00           H  
ATOM    270 HD13 LEU    17      29.177  21.062  26.758  1.00  0.00           H  
ATOM    271  CD2 LEU    17      26.606  22.200  28.725  1.00  0.00           C  
ATOM    272 HD21 LEU    17      26.431  21.242  29.213  1.00  0.00           H  
ATOM    273 HD22 LEU    17      27.181  22.740  29.478  1.00  0.00           H  
ATOM    274 HD23 LEU    17      25.624  22.617  28.501  1.00  0.00           H  
ATOM    275  C   LEU    17      27.372  25.640  25.735  1.00  0.00           C  
ATOM    276  O   LEU    17      28.041  25.497  24.700  1.00  0.00           O  
ATOM    277  N   VAL    18      27.125  26.870  26.274  1.00  0.00           N  
ATOM    278  H   VAL    18      26.674  26.931  27.176  1.00  0.00           H  
ATOM    279  CA  VAL    18      27.541  28.101  25.553  1.00  0.00           C  
ATOM    280  HA  VAL    18      28.026  27.852  24.609  1.00  0.00           H  
ATOM    281  CB  VAL    18      26.299  29.069  25.314  1.00  0.00           C  
ATOM    282  HB  VAL    18      25.812  29.243  26.274  1.00  0.00           H  
ATOM    283  CG1 VAL    18      26.595  30.360  24.650  1.00  0.00           C  
ATOM    284 HG11 VAL    18      25.695  30.836  24.260  1.00  0.00           H  
ATOM    285 HG12 VAL    18      27.113  31.063  25.302  1.00  0.00           H  
ATOM    286 HG13 VAL    18      27.107  30.086  23.727  1.00  0.00           H  
ATOM    287  CG2 VAL    18      25.147  28.443  24.470  1.00  0.00           C  
ATOM    288 HG21 VAL    18      25.513  28.154  23.484  1.00  0.00           H  
ATOM    289 HG22 VAL    18      24.825  27.584  25.057  1.00  0.00           H  
ATOM    290 HG23 VAL    18      24.365  29.202  24.489  1.00  0.00           H  
ATOM    291  C   VAL    18      28.584  28.850  26.365  1.00  0.00           C  
ATOM    292  O   VAL    18      28.277  29.404  27.453  1.00  0.00           O  
ATOM    293  N   PHE    19      29.772  29.019  25.770  1.00  0.00           N  
ATOM    294  H   PHE    19      29.867  28.690  24.820  1.00  0.00           H  
ATOM    295  CA  PHE    19      30.959  29.623  26.414  1.00  0.00           C  
ATOM    296  HA  PHE    19      30.771  29.907  27.449  1.00  0.00           H  
ATOM    297  CB  PHE    19      32.117  28.668  26.281  1.00  0.00           C  
ATOM    298  HB2 PHE    19      32.471  28.667  25.250  1.00  0.00           H  
ATOM    299  HB3 PHE    19      32.969  29.100  26.806  1.00  0.00           H  
ATOM    300  CG  PHE    19      31.900  27.242  26.664  1.00  0.00           C  
ATOM    301  CD1 PHE    19      32.359  26.765  27.964  1.00  0.00           C  
ATOM    302  HD1 PHE    19      32.955  27.418  28.585  1.00  0.00           H  
ATOM    303  CE1 PHE    19      32.148  25.473  28.342  1.00  0.00           C  
ATOM    304  HE1 PHE    19      32.584  24.985  29.201  1.00  0.00           H  
ATOM    305  CZ  PHE    19      31.456  24.605  27.320  1.00  0.00           C  
ATOM    306  HZ  PHE    19      31.075  23.626  27.570  1.00  0.00           H  
ATOM    307  CE2 PHE    19      31.144  25.051  26.033  1.00  0.00           C  
ATOM    308  HE2 PHE    19      30.690  24.346  25.353  1.00  0.00           H  
ATOM    309  CD2 PHE    19      31.372  26.346  25.758  1.00  0.00           C  
ATOM    310  HD2 PHE    19      31.072  26.595  24.751  1.00  0.00           H  
ATOM    311  C   PHE    19      31.269  30.979  25.786  1.00  0.00           C  
ATOM    312  O   PHE    19      31.427  31.092  24.576  1.00  0.00           O  
ATOM    313  N   LEU    20      31.485  31.940  26.678  1.00  0.00           N  
ATOM    314  H   LEU    20      31.286  31.772  27.654  1.00  0.00           H  
ATOM    315  CA  LEU    20      32.157  33.179  26.505  1.00  0.00           C  
ATOM    316  HA  LEU    20      32.117  33.355  25.430  1.00  0.00           H  
ATOM    317  CB  LEU    20      31.421  34.281  27.239  1.00  0.00           C  
ATOM    318  HB2 LEU    20      31.487  34.094  28.310  1.00  0.00           H  
ATOM    319  HB3 LEU    20      31.867  35.229  26.938  1.00  0.00           H  
ATOM    320  CG  LEU    20      29.864  34.346  26.943  1.00  0.00           C  
ATOM    321  HG  LEU    20      29.339  33.557  27.480  1.00  0.00           H  
ATOM    322  CD1 LEU    20      29.337  35.601  27.600  1.00  0.00           C  
ATOM    323 HD11 LEU    20      29.834  35.778  28.553  1.00  0.00           H  
ATOM    324 HD12 LEU    20      29.476  36.507  27.010  1.00  0.00           H  
ATOM    325 HD13 LEU    20      28.280  35.445  27.817  1.00  0.00           H  
ATOM    326  CD2 LEU    20      29.516  34.452  25.470  1.00  0.00           C  
ATOM    327 HD21 LEU    20      30.343  34.888  24.909  1.00  0.00           H  
ATOM    328 HD22 LEU    20      29.422  33.393  25.230  1.00  0.00           H  
ATOM    329 HD23 LEU    20      28.543  34.898  25.264  1.00  0.00           H  
ATOM    330  C   LEU    20      33.648  33.150  27.049  1.00  0.00           C  
ATOM    331  O   LEU    20      33.919  32.673  28.193  1.00  0.00           O  
ATOM    332  N   HIE    21      34.668  33.734  26.350  1.00  0.00           N  
ATOM    333  H   HIE    21      34.490  34.242  25.495  1.00  0.00           H  
ATOM    334  CA  HIE    21      36.063  33.834  26.854  1.00  0.00           C  
ATOM    335  HA  HIE    21      36.351  33.053  27.557  1.00  0.00           H  
ATOM    336  CB  HIE    21      36.946  33.565  25.604  1.00  0.00           C  
ATOM    337  HB2 HIE    21      38.018  33.435  25.747  1.00  0.00           H  
ATOM    338  HB3 HIE    21      36.636  32.685  25.042  1.00  0.00           H  
ATOM    339  CG  HIE    21      37.016  34.808  24.707  1.00  0.00           C  
ATOM    340  ND1 HIE    21      37.545  36.049  25.102  1.00  0.00           N  
ATOM    341  CE1 HIE    21      37.718  36.752  24.000  1.00  0.00           C  
ATOM    342  HE1 HIE    21      38.292  37.667  23.996  1.00  0.00           H  
ATOM    343  NE2 HIE    21      37.296  36.014  22.891  1.00  0.00           N  
ATOM    344  HE2 HIE    21      37.513  36.123  21.911  1.00  0.00           H  
ATOM    345  CD2 HIE    21      36.755  34.815  23.381  1.00  0.00           C  
ATOM    346  HD2 HIE    21      36.338  34.010  22.793  1.00  0.00           H  
ATOM    347  C   HIE    21      36.437  35.171  27.631  1.00  0.00           C  
ATOM    348  O   HIE    21      35.515  35.942  27.868  1.00  0.00           O  
ATOM    349  N   GLY    22      37.672  35.207  28.101  1.00  0.00           N  
ATOM    350  H   GLY    22      38.358  34.504  27.867  1.00  0.00           H  
ATOM    351  CA  GLY    22      38.269  36.277  28.952  1.00  0.00           C  
ATOM    352  HA2 GLY    22      37.507  36.609  29.657  1.00  0.00           H  
ATOM    353  HA3 GLY    22      39.149  35.946  29.503  1.00  0.00           H  
ATOM    354  C   GLY    22      38.920  37.372  28.023  1.00  0.00           C  
ATOM    355  O   GLY    22      39.439  37.114  26.915  1.00  0.00           O  
ATOM    356  N   PHE    23      39.150  38.591  28.573  1.00  0.00           N  
ATOM    357  H   PHE    23      39.040  38.676  29.573  1.00  0.00           H  
ATOM    358  CA  PHE    23      39.658  39.757  27.864  1.00  0.00           C  
ATOM    359  HA  PHE    23      38.876  40.114  27.195  1.00  0.00           H  
ATOM    360  CB  PHE    23      39.914  40.850  28.995  1.00  0.00           C  
ATOM    361  HB2 PHE    23      38.989  41.104  29.513  1.00  0.00           H  
ATOM    362  HB3 PHE    23      40.570  40.456  29.771  1.00  0.00           H  
ATOM    363  CG  PHE    23      40.627  42.147  28.524  1.00  0.00           C  
ATOM    364  CD1 PHE    23      39.887  43.221  27.963  1.00  0.00           C  
ATOM    365  HD1 PHE    23      38.813  43.182  27.860  1.00  0.00           H  
ATOM    366  CE1 PHE    23      40.536  44.384  27.562  1.00  0.00           C  
ATOM    367  HE1 PHE    23      39.995  45.166  27.049  1.00  0.00           H  
ATOM    368  CZ  PHE    23      41.949  44.526  27.778  1.00  0.00           C  
ATOM    369  HZ  PHE    23      42.408  45.468  27.514  1.00  0.00           H  
ATOM    370  CE2 PHE    23      42.649  43.518  28.425  1.00  0.00           C  
ATOM    371  HE2 PHE    23      43.717  43.642  28.529  1.00  0.00           H  
ATOM    372  CD2 PHE    23      41.982  42.325  28.805  1.00  0.00           C  
ATOM    373  HD2 PHE    23      42.586  41.586  29.311  1.00  0.00           H  
ATOM    374  C   PHE    23      41.005  39.459  27.124  1.00  0.00           C  
ATOM    375  O   PHE    23      42.001  39.066  27.784  1.00  0.00           O  
ATOM    376  N   SER    24      41.050  39.689  25.807  1.00  0.00           N  
ATOM    377  H   SER    24      40.324  40.172  25.296  1.00  0.00           H  
ATOM    378  CA  SER    24      42.175  39.333  24.901  1.00  0.00           C  
ATOM    379  HA  SER    24      41.857  39.833  23.986  1.00  0.00           H  
ATOM    380  CB  SER    24      43.478  40.034  25.379  1.00  0.00           C  
ATOM    381  HB2 SER    24      44.282  40.182  24.658  1.00  0.00           H  
ATOM    382  HB3 SER    24      43.046  40.989  25.676  1.00  0.00           H  
ATOM    383  OG  SER    24      44.184  39.429  26.423  1.00  0.00           O  
ATOM    384  HG  SER    24      43.550  39.181  27.100  1.00  0.00           H  
ATOM    385  C   SER    24      42.385  37.850  24.420  1.00  0.00           C  
ATOM    386  O   SER    24      43.238  37.621  23.620  1.00  0.00           O  
ATOM    387  N   GLY    25      41.446  36.969  24.810  1.00  0.00           N  
ATOM    388  H   GLY    25      40.643  37.274  25.341  1.00  0.00           H  
ATOM    389  CA  GLY    25      41.442  35.572  24.468  1.00  0.00           C  
ATOM    390  HA2 GLY    25      42.402  35.086  24.643  1.00  0.00           H  
ATOM    391  HA3 GLY    25      40.808  35.077  25.204  1.00  0.00           H  
ATOM    392  C   GLY    25      40.795  35.290  23.066  1.00  0.00           C  
ATOM    393  O   GLY    25      40.498  36.266  22.355  1.00  0.00           O  
ATOM    394  N   ASP    26      40.527  34.008  22.810  1.00  0.00           N  
ATOM    395  H   ASP    26      40.810  33.377  23.547  1.00  0.00           H  
ATOM    396  CA  ASP    26      39.789  33.554  21.680  1.00  0.00           C  
ATOM    397  HA  ASP    26      39.303  34.459  21.317  1.00  0.00           H  
ATOM    398  CB  ASP    26      40.725  33.353  20.481  1.00  0.00           C  
ATOM    399  HB2 ASP    26      40.118  32.899  19.697  1.00  0.00           H  
ATOM    400  HB3 ASP    26      41.215  34.295  20.233  1.00  0.00           H  
ATOM    401  CG  ASP    26      41.895  32.435  20.847  1.00  0.00           C  
ATOM    402  OD1 ASP    26      42.919  32.807  21.451  1.00  0.00           O  
ATOM    403  OD2 ASP    26      41.753  31.260  20.432  1.00  0.00           O  
ATOM    404  C   ASP    26      38.868  32.398  22.074  1.00  0.00           C  
ATOM    405  O   ASP    26      39.036  31.772  23.144  1.00  0.00           O  
ATOM    406  N   CYS    27      37.787  32.053  21.383  1.00  0.00           N  
ATOM    407  H   CYS    27      37.527  32.608  20.580  1.00  0.00           H  
ATOM    408  CA  CYS    27      36.740  31.131  21.809  1.00  0.00           C  
ATOM    409  HA  CYS    27      36.339  31.470  22.764  1.00  0.00           H  
ATOM    410  CB  CYS    27      35.652  31.188  20.739  1.00  0.00           C  
ATOM    411  HB2 CYS    27      34.734  30.743  21.124  1.00  0.00           H  
ATOM    412  HB3 CYS    27      35.382  32.195  20.421  1.00  0.00           H  
ATOM    413  SG  CYS    27      36.102  30.296  19.244  1.00  0.00           S  
ATOM    414  HG  CYS    27      36.486  31.417  18.628  1.00  0.00           H  
ATOM    415  C   CYS    27      37.194  29.678  22.117  1.00  0.00           C  
ATOM    416  O   CYS    27      36.648  28.918  22.827  1.00  0.00           O  
ATOM    417  N   HIE    28      38.417  29.319  21.611  1.00  0.00           N  
ATOM    418  H   HIE    28      38.795  30.015  20.983  1.00  0.00           H  
ATOM    419  CA  HIE    28      39.126  28.092  21.906  1.00  0.00           C  
ATOM    420  HA  HIE    28      38.401  27.297  21.730  1.00  0.00           H  
ATOM    421  CB  HIE    28      40.262  27.901  20.824  1.00  0.00           C  
ATOM    422  HB2 HIE    28      40.814  28.836  20.922  1.00  0.00           H  
ATOM    423  HB3 HIE    28      40.861  27.025  21.074  1.00  0.00           H  
ATOM    424  CG  HIE    28      39.855  27.689  19.383  1.00  0.00           C  
ATOM    425  ND1 HIE    28      40.714  27.817  18.271  1.00  0.00           N  
ATOM    426  CE1 HIE    28      39.942  27.729  17.155  1.00  0.00           C  
ATOM    427  HE1 HIE    28      40.351  27.718  16.156  1.00  0.00           H  
ATOM    428  NE2 HIE    28      38.647  27.471  17.490  1.00  0.00           N  
ATOM    429  HE2 HIE    28      37.946  27.477  16.763  1.00  0.00           H  
ATOM    430  CD2 HIE    28      38.575  27.520  18.874  1.00  0.00           C  
ATOM    431  HD2 HIE    28      37.732  27.462  19.546  1.00  0.00           H  
ATOM    432  C   HIE    28      39.740  27.948  23.302  1.00  0.00           C  
ATOM    433  O   HIE    28      40.047  26.869  23.713  1.00  0.00           O  
ATOM    434  N   GLU    29      39.853  29.011  24.076  1.00  0.00           N  
ATOM    435  H   GLU    29      39.642  29.910  23.668  1.00  0.00           H  
ATOM    436  CA  GLU    29      39.951  29.083  25.510  1.00  0.00           C  
ATOM    437  HA  GLU    29      40.986  28.945  25.826  1.00  0.00           H  
ATOM    438  CB  GLU    29      39.509  30.447  25.984  1.00  0.00           C  
ATOM    439  HB2 GLU    29      40.172  31.158  25.492  1.00  0.00           H  
ATOM    440  HB3 GLU    29      38.477  30.597  25.667  1.00  0.00           H  
ATOM    441  CG  GLU    29      39.525  30.614  27.537  1.00  0.00           C  
ATOM    442  HG2 GLU    29      38.480  30.678  27.841  1.00  0.00           H  
ATOM    443  HG3 GLU    29      39.891  29.760  28.107  1.00  0.00           H  
ATOM    444  CD  GLU    29      40.288  31.928  27.940  1.00  0.00           C  
ATOM    445  OE1 GLU    29      39.704  33.018  27.905  1.00  0.00           O  
ATOM    446  OE2 GLU    29      41.497  31.887  28.236  1.00  0.00           O  
ATOM    447  C   GLU    29      39.248  27.932  26.267  1.00  0.00           C  
ATOM    448  O   GLU    29      39.903  27.322  27.143  1.00  0.00           O  
ATOM    449  N   TRP    30      37.957  27.820  26.013  1.00  0.00           N  
ATOM    450  H   TRP    30      37.495  28.443  25.366  1.00  0.00           H  
ATOM    451  CA  TRP    30      37.127  26.791  26.699  1.00  0.00           C  
ATOM    452  HA  TRP    30      37.504  26.682  27.716  1.00  0.00           H  
ATOM    453  CB  TRP    30      35.716  27.402  26.819  1.00  0.00           C  
ATOM    454  HB2 TRP    30      35.354  27.888  25.914  1.00  0.00           H  
ATOM    455  HB3 TRP    30      34.988  26.620  27.036  1.00  0.00           H  
ATOM    456  CG  TRP    30      35.518  28.335  27.984  1.00  0.00           C  
ATOM    457  CD1 TRP    30      35.533  29.677  27.957  1.00  0.00           C  
ATOM    458  HD1 TRP    30      35.710  30.381  27.157  1.00  0.00           H  
ATOM    459  NE1 TRP    30      35.560  30.104  29.257  1.00  0.00           N  
ATOM    460  HE1 TRP    30      35.559  31.086  29.492  1.00  0.00           H  
ATOM    461  CE2 TRP    30      35.337  29.058  30.134  1.00  0.00           C  
ATOM    462  CZ2 TRP    30      35.013  29.084  31.492  1.00  0.00           C  
ATOM    463  HZ2 TRP    30      34.642  29.975  31.977  1.00  0.00           H  
ATOM    464  CH2 TRP    30      34.926  27.780  32.102  1.00  0.00           C  
ATOM    465  HH2 TRP    30      34.601  27.720  33.131  1.00  0.00           H  
ATOM    466  CZ3 TRP    30      35.230  26.620  31.434  1.00  0.00           C  
ATOM    467  HZ3 TRP    30      35.115  25.639  31.871  1.00  0.00           H  
ATOM    468  CE3 TRP    30      35.482  26.645  30.051  1.00  0.00           C  
ATOM    469  HE3 TRP    30      35.651  25.677  29.603  1.00  0.00           H  
ATOM    470  CD2 TRP    30      35.434  27.896  29.350  1.00  0.00           C  
ATOM    471  C   TRP    30      37.229  25.315  26.207  1.00  0.00           C  
ATOM    472  O   TRP    30      36.750  24.412  26.870  1.00  0.00           O  
ATOM    473  N   GLN    31      37.872  25.060  25.088  1.00  0.00           N  
ATOM    474  H   GLN    31      38.364  25.825  24.649  1.00  0.00           H  
ATOM    475  CA  GLN    31      37.780  23.714  24.407  1.00  0.00           C  
ATOM    476  HA  GLN    31      36.724  23.447  24.440  1.00  0.00           H  
ATOM    477  CB  GLN    31      38.192  23.804  22.875  1.00  0.00           C  
ATOM    478  HB2 GLN    31      39.194  24.233  22.870  1.00  0.00           H  
ATOM    479  HB3 GLN    31      38.444  22.812  22.500  1.00  0.00           H  
ATOM    480  CG  GLN    31      37.215  24.637  22.024  1.00  0.00           C  
ATOM    481  HG2 GLN    31      36.263  24.117  22.125  1.00  0.00           H  
ATOM    482  HG3 GLN    31      37.154  25.661  22.395  1.00  0.00           H  
ATOM    483  CD  GLN    31      37.675  24.668  20.522  1.00  0.00           C  
ATOM    484  OE1 GLN    31      38.861  24.583  20.283  1.00  0.00           O  
ATOM    485  NE2 GLN    31      36.787  24.941  19.609  1.00  0.00           N  
ATOM    486 HE21 GLN    31      37.082  25.175  18.672  1.00  0.00           H  
ATOM    487 HE22 GLN    31      35.855  25.130  19.951  1.00  0.00           H  
ATOM    488  C   GLN    31      38.441  22.469  25.072  1.00  0.00           C  
ATOM    489  O   GLN    31      37.830  21.408  24.789  1.00  0.00           O  
ATOM    490  N   GLU    32      39.516  22.526  25.782  1.00  0.00           N  
ATOM    491  H   GLU    32      39.842  23.422  26.115  1.00  0.00           H  
ATOM    492  CA  GLU    32      39.953  21.377  26.579  1.00  0.00           C  
ATOM    493  HA  GLU    32      39.915  20.519  25.908  1.00  0.00           H  
ATOM    494  CB  GLU    32      41.302  21.641  27.264  1.00  0.00           C  
ATOM    495  HB2 GLU    32      42.008  22.017  26.523  1.00  0.00           H  
ATOM    496  HB3 GLU    32      41.150  22.435  27.994  1.00  0.00           H  
ATOM    497  CG  GLU    32      41.997  20.374  27.939  1.00  0.00           C  
ATOM    498  HG2 GLU    32      43.012  20.686  28.187  1.00  0.00           H  
ATOM    499  HG3 GLU    32      41.475  20.159  28.871  1.00  0.00           H  
ATOM    500  CD  GLU    32      42.113  19.154  27.007  1.00  0.00           C  
ATOM    501  OE1 GLU    32      42.217  19.314  25.747  1.00  0.00           O  
ATOM    502  OE2 GLU    32      42.246  18.025  27.552  1.00  0.00           O  
ATOM    503  C   GLU    32      38.991  20.860  27.712  1.00  0.00           C  
ATOM    504  O   GLU    32      38.986  19.685  27.922  1.00  0.00           O  
ATOM    505  N   VAL    33      38.121  21.706  28.297  1.00  0.00           N  
ATOM    506  H   VAL    33      38.155  22.677  28.021  1.00  0.00           H  
ATOM    507  CA  VAL    33      37.017  21.498  29.222  1.00  0.00           C  
ATOM    508  HA  VAL    33      37.239  20.663  29.885  1.00  0.00           H  
ATOM    509  CB  VAL    33      36.932  22.703  30.123  1.00  0.00           C  
ATOM    510  HB  VAL    33      37.098  23.591  29.512  1.00  0.00           H  
ATOM    511  CG1 VAL    33      35.616  22.744  30.945  1.00  0.00           C  
ATOM    512 HG11 VAL    33      35.456  21.808  31.482  1.00  0.00           H  
ATOM    513 HG12 VAL    33      35.794  23.535  31.673  1.00  0.00           H  
ATOM    514 HG13 VAL    33      34.731  22.993  30.359  1.00  0.00           H  
ATOM    515  CG2 VAL    33      38.090  22.586  31.172  1.00  0.00           C  
ATOM    516 HG21 VAL    33      37.895  23.418  31.849  1.00  0.00           H  
ATOM    517 HG22 VAL    33      38.181  21.683  31.776  1.00  0.00           H  
ATOM    518 HG23 VAL    33      39.019  22.824  30.654  1.00  0.00           H  
ATOM    519  C   VAL    33      35.677  21.240  28.594  1.00  0.00           C  
ATOM    520  O   VAL    33      35.074  20.243  28.948  1.00  0.00           O  
ATOM    521  N   GLY    34      35.189  22.007  27.562  1.00  0.00           N  
ATOM    522  H   GLY    34      35.635  22.844  27.213  1.00  0.00           H  
ATOM    523  CA  GLY    34      33.922  21.544  26.904  1.00  0.00           C  
ATOM    524  HA2 GLY    34      33.232  21.280  27.706  1.00  0.00           H  
ATOM    525  HA3 GLY    34      33.555  22.449  26.420  1.00  0.00           H  
ATOM    526  C   GLY    34      33.963  20.428  25.896  1.00  0.00           C  
ATOM    527  O   GLY    34      32.907  19.847  25.607  1.00  0.00           O  
ATOM    528  N   GLU    35      35.195  20.096  25.401  1.00  0.00           N  
ATOM    529  H   GLU    35      35.998  20.686  25.570  1.00  0.00           H  
ATOM    530  CA  GLU    35      35.342  18.980  24.525  1.00  0.00           C  
ATOM    531  HA  GLU    35      34.379  18.958  24.014  1.00  0.00           H  
ATOM    532  CB  GLU    35      36.339  19.105  23.372  1.00  0.00           C  
ATOM    533  HB2 GLU    35      37.266  19.129  23.945  1.00  0.00           H  
ATOM    534  HB3 GLU    35      36.262  18.204  22.763  1.00  0.00           H  
ATOM    535  CG  GLU    35      36.194  20.311  22.398  1.00  0.00           C  
ATOM    536  HG2 GLU    35      36.426  21.216  22.960  1.00  0.00           H  
ATOM    537  HG3 GLU    35      37.021  20.240  21.692  1.00  0.00           H  
ATOM    538  CD  GLU    35      34.876  20.489  21.677  1.00  0.00           C  
ATOM    539  OE1 GLU    35      33.893  21.130  22.036  1.00  0.00           O  
ATOM    540  OE2 GLU    35      34.770  20.005  20.516  1.00  0.00           O  
ATOM    541  C   GLU    35      35.448  17.644  25.255  1.00  0.00           C  
ATOM    542  O   GLU    35      35.234  16.651  24.653  1.00  0.00           O  
ATOM    543  N   ALA    36      35.602  17.691  26.567  1.00  0.00           N  
ATOM    544  H   ALA    36      35.533  18.626  26.942  1.00  0.00           H  
ATOM    545  CA  ALA    36      35.249  16.551  27.455  1.00  0.00           C  
ATOM    546  HA  ALA    36      35.569  15.573  27.095  1.00  0.00           H  
ATOM    547  CB  ALA    36      35.878  16.787  28.815  1.00  0.00           C  
ATOM    548  HB1 ALA    36      35.854  15.951  29.514  1.00  0.00           H  
ATOM    549  HB2 ALA    36      36.951  16.954  28.719  1.00  0.00           H  
ATOM    550  HB3 ALA    36      35.435  17.662  29.291  1.00  0.00           H  
ATOM    551  C   ALA    36      33.742  16.315  27.689  1.00  0.00           C  
ATOM    552  O   ALA    36      33.299  15.240  28.104  1.00  0.00           O  
ATOM    553  N   PHE    37      32.865  17.301  27.354  1.00  0.00           N  
ATOM    554  H   PHE    37      33.258  18.050  26.803  1.00  0.00           H  
ATOM    555  CA  PHE    37      31.393  17.188  27.365  1.00  0.00           C  
ATOM    556  HA  PHE    37      31.014  16.249  27.769  1.00  0.00           H  
ATOM    557  CB  PHE    37      30.787  18.338  28.242  1.00  0.00           C  
ATOM    558  HB2 PHE    37      31.140  19.329  27.955  1.00  0.00           H  
ATOM    559  HB3 PHE    37      29.706  18.249  28.134  1.00  0.00           H  
ATOM    560  CG  PHE    37      31.158  18.128  29.724  1.00  0.00           C  
ATOM    561  CD1 PHE    37      32.336  18.814  30.200  1.00  0.00           C  
ATOM    562  HD1 PHE    37      32.802  19.572  29.587  1.00  0.00           H  
ATOM    563  CE1 PHE    37      32.806  18.456  31.443  1.00  0.00           C  
ATOM    564  HE1 PHE    37      33.752  18.825  31.811  1.00  0.00           H  
ATOM    565  CZ  PHE    37      32.012  17.740  32.309  1.00  0.00           C  
ATOM    566  HZ  PHE    37      32.259  17.701  33.359  1.00  0.00           H  
ATOM    567  CE2 PHE    37      30.852  17.141  31.882  1.00  0.00           C  
ATOM    568  HE2 PHE    37      30.209  16.600  32.560  1.00  0.00           H  
ATOM    569  CD2 PHE    37      30.437  17.303  30.554  1.00  0.00           C  
ATOM    570  HD2 PHE    37      29.500  16.891  30.211  1.00  0.00           H  
ATOM    571  C   PHE    37      30.973  17.238  25.902  1.00  0.00           C  
ATOM    572  O   PHE    37      30.008  17.878  25.532  1.00  0.00           O  
ATOM    573  N   ALA    38      31.615  16.475  24.963  1.00  0.00           N  
ATOM    574  H   ALA    38      32.286  15.881  25.428  1.00  0.00           H  
ATOM    575  CA  ALA    38      31.407  16.452  23.504  1.00  0.00           C  
ATOM    576  HA  ALA    38      31.230  17.496  23.244  1.00  0.00           H  
ATOM    577  CB  ALA    38      32.624  15.975  22.763  1.00  0.00           C  
ATOM    578  HB1 ALA    38      33.439  16.695  22.833  1.00  0.00           H  
ATOM    579  HB2 ALA    38      32.905  15.002  23.167  1.00  0.00           H  
ATOM    580  HB3 ALA    38      32.379  15.980  21.701  1.00  0.00           H  
ATOM    581  C   ALA    38      30.151  15.742  23.044  1.00  0.00           C  
ATOM    582  O   ALA    38      29.746  15.957  21.886  1.00  0.00           O  
ATOM    583  N   ASP    39      29.457  14.995  23.896  1.00  0.00           N  
ATOM    584  H   ASP    39      29.923  14.794  24.769  1.00  0.00           H  
ATOM    585  CA  ASP    39      27.983  14.627  23.738  1.00  0.00           C  
ATOM    586  HA  ASP    39      27.944  14.015  22.837  1.00  0.00           H  
ATOM    587  CB  ASP    39      27.531  13.730  24.915  1.00  0.00           C  
ATOM    588  HB2 ASP    39      26.453  13.570  24.928  1.00  0.00           H  
ATOM    589  HB3 ASP    39      27.870  12.709  24.740  1.00  0.00           H  
ATOM    590  CG  ASP    39      27.954  14.182  26.323  1.00  0.00           C  
ATOM    591  OD1 ASP    39      27.173  14.143  27.294  1.00  0.00           O  
ATOM    592  OD2 ASP    39      29.140  14.569  26.554  1.00  0.00           O  
ATOM    593  C   ASP    39      26.927  15.773  23.655  1.00  0.00           C  
ATOM    594  O   ASP    39      25.922  15.645  22.933  1.00  0.00           O  
ATOM    595  N   TYR    40      27.217  16.824  24.348  1.00  0.00           N  
ATOM    596  H   TYR    40      28.126  16.820  24.787  1.00  0.00           H  
ATOM    597  CA  TYR    40      26.436  18.015  24.236  1.00  0.00           C  
ATOM    598  HA  TYR    40      25.373  17.779  24.181  1.00  0.00           H  
ATOM    599  CB  TYR    40      26.600  18.942  25.439  1.00  0.00           C  
ATOM    600  HB2 TYR    40      27.635  19.265  25.551  1.00  0.00           H  
ATOM    601  HB3 TYR    40      25.947  19.783  25.205  1.00  0.00           H  
ATOM    602  CG  TYR    40      26.184  18.368  26.813  1.00  0.00           C  
ATOM    603  CD1 TYR    40      27.103  17.600  27.505  1.00  0.00           C  
ATOM    604  HD1 TYR    40      28.069  17.352  27.091  1.00  0.00           H  
ATOM    605  CE1 TYR    40      26.637  17.089  28.794  1.00  0.00           C  
ATOM    606  HE1 TYR    40      27.308  16.467  29.367  1.00  0.00           H  
ATOM    607  CZ  TYR    40      25.380  17.436  29.282  1.00  0.00           C  
ATOM    608  OH  TYR    40      24.910  16.912  30.474  1.00  0.00           O  
ATOM    609  HH  TYR    40      24.131  17.392  30.766  1.00  0.00           H  
ATOM    610  CE2 TYR    40      24.511  18.183  28.510  1.00  0.00           C  
ATOM    611  HE2 TYR    40      23.534  18.337  28.944  1.00  0.00           H  
ATOM    612  CD2 TYR    40      24.956  18.748  27.324  1.00  0.00           C  
ATOM    613  HD2 TYR    40      24.287  19.374  26.752  1.00  0.00           H  
ATOM    614  C   TYR    40      26.637  18.651  22.861  1.00  0.00           C  
ATOM    615  O   TYR    40      27.622  18.432  22.177  1.00  0.00           O  
ATOM    616  N   SER    41      25.733  19.619  22.534  1.00  0.00           N  
ATOM    617  H   SER    41      24.927  19.726  23.132  1.00  0.00           H  
ATOM    618  CA  SER    41      26.074  20.696  21.605  1.00  0.00           C  
ATOM    619  HA  SER    41      26.626  20.332  20.738  1.00  0.00           H  
ATOM    620  CB  SER    41      24.705  21.252  21.239  1.00  0.00           C  
ATOM    621  HB2 SER    41      24.040  21.446  22.080  1.00  0.00           H  
ATOM    622  HB3 SER    41      24.771  22.241  20.786  1.00  0.00           H  
ATOM    623  OG  SER    41      24.017  20.324  20.410  1.00  0.00           O  
ATOM    624  HG  SER    41      23.853  19.552  20.958  1.00  0.00           H  
ATOM    625  C   SER    41      26.915  21.790  22.198  1.00  0.00           C  
ATOM    626  O   SER    41      26.866  22.079  23.416  1.00  0.00           O  
ATOM    627  N   ARG    42      27.859  22.358  21.401  1.00  0.00           N  
ATOM    628  H   ARG    42      28.000  22.074  20.442  1.00  0.00           H  
ATOM    629  CA  ARG    42      28.724  23.383  21.934  1.00  0.00           C  
ATOM    630  HA  ARG    42      28.407  23.698  22.928  1.00  0.00           H  
ATOM    631  CB  ARG    42      30.179  23.001  21.950  1.00  0.00           C  
ATOM    632  HB2 ARG    42      30.445  22.658  20.951  1.00  0.00           H  
ATOM    633  HB3 ARG    42      30.852  23.842  22.115  1.00  0.00           H  
ATOM    634  CG  ARG    42      30.451  22.121  23.086  1.00  0.00           C  
ATOM    635  HG2 ARG    42      31.473  22.304  23.419  1.00  0.00           H  
ATOM    636  HG3 ARG    42      29.690  22.272  23.852  1.00  0.00           H  
ATOM    637  CD  ARG    42      30.339  20.613  22.767  1.00  0.00           C  
ATOM    638  HD2 ARG    42      30.580  20.095  23.695  1.00  0.00           H  
ATOM    639  HD3 ARG    42      29.314  20.384  22.478  1.00  0.00           H  
ATOM    640  NE  ARG    42      31.303  20.140  21.756  1.00  0.00           N  
ATOM    641  HE  ARG    42      32.253  20.474  21.679  1.00  0.00           H  
ATOM    642  CZ  ARG    42      31.005  19.302  20.753  1.00  0.00           C  
ATOM    643  NH1 ARG    42      31.965  19.015  19.964  1.00  0.00           N  
ATOM    644 HH11 ARG    42      32.902  19.319  20.186  1.00  0.00           H  
ATOM    645 HH12 ARG    42      31.886  18.261  19.297  1.00  0.00           H  
ATOM    646  NH2 ARG    42      29.867  18.686  20.581  1.00  0.00           N  
ATOM    647 HH21 ARG    42      29.206  18.585  21.339  1.00  0.00           H  
ATOM    648 HH22 ARG    42      29.796  18.063  19.789  1.00  0.00           H  
ATOM    649  C   ARG    42      28.657  24.626  21.091  1.00  0.00           C  
ATOM    650  O   ARG    42      28.804  24.615  19.878  1.00  0.00           O  
ATOM    651  N   LEU    43      28.601  25.763  21.746  1.00  0.00           N  
ATOM    652  H   LEU    43      28.469  25.716  22.746  1.00  0.00           H  
ATOM    653  CA  LEU    43      28.767  27.072  21.188  1.00  0.00           C  
ATOM    654  HA  LEU    43      29.235  26.880  20.223  1.00  0.00           H  
ATOM    655  CB  LEU    43      27.377  27.762  20.955  1.00  0.00           C  
ATOM    656  HB2 LEU    43      26.661  27.089  20.485  1.00  0.00           H  
ATOM    657  HB3 LEU    43      27.091  28.028  21.973  1.00  0.00           H  
ATOM    658  CG  LEU    43      27.495  29.147  20.287  1.00  0.00           C  
ATOM    659  HG  LEU    43      28.258  29.794  20.721  1.00  0.00           H  
ATOM    660  CD1 LEU    43      27.744  29.080  18.801  1.00  0.00           C  
ATOM    661 HD11 LEU    43      27.544  30.104  18.485  1.00  0.00           H  
ATOM    662 HD12 LEU    43      28.788  28.873  18.566  1.00  0.00           H  
ATOM    663 HD13 LEU    43      27.056  28.354  18.367  1.00  0.00           H  
ATOM    664  CD2 LEU    43      26.229  29.870  20.525  1.00  0.00           C  
ATOM    665 HD21 LEU    43      26.062  29.911  21.602  1.00  0.00           H  
ATOM    666 HD22 LEU    43      26.381  30.859  20.091  1.00  0.00           H  
ATOM    667 HD23 LEU    43      25.333  29.507  20.023  1.00  0.00           H  
ATOM    668  C   LEU    43      29.780  27.917  21.890  1.00  0.00           C  
ATOM    669  O   LEU    43      29.450  28.549  22.908  1.00  0.00           O  
ATOM    670  N   TYR    44      30.925  28.019  21.192  1.00  0.00           N  
ATOM    671  H   TYR    44      30.868  27.501  20.327  1.00  0.00           H  
ATOM    672  CA  TYR    44      32.110  28.820  21.634  1.00  0.00           C  
ATOM    673  HA  TYR    44      32.046  28.918  22.717  1.00  0.00           H  
ATOM    674  CB  TYR    44      33.403  28.079  21.155  1.00  0.00           C  
ATOM    675  HB2 TYR    44      33.351  27.993  20.070  1.00  0.00           H  
ATOM    676  HB3 TYR    44      34.302  28.655  21.373  1.00  0.00           H  
ATOM    677  CG  TYR    44      33.555  26.782  21.894  1.00  0.00           C  
ATOM    678  CD1 TYR    44      34.009  26.697  23.228  1.00  0.00           C  
ATOM    679  HD1 TYR    44      34.431  27.584  23.678  1.00  0.00           H  
ATOM    680  CE1 TYR    44      34.185  25.392  23.809  1.00  0.00           C  
ATOM    681  HE1 TYR    44      34.572  25.254  24.808  1.00  0.00           H  
ATOM    682  CZ  TYR    44      33.864  24.290  23.127  1.00  0.00           C  
ATOM    683  OH  TYR    44      34.177  23.154  23.759  1.00  0.00           O  
ATOM    684  HH  TYR    44      33.970  22.317  23.336  1.00  0.00           H  
ATOM    685  CE2 TYR    44      33.483  24.337  21.770  1.00  0.00           C  
ATOM    686  HE2 TYR    44      33.182  23.491  21.170  1.00  0.00           H  
ATOM    687  CD2 TYR    44      33.324  25.602  21.159  1.00  0.00           C  
ATOM    688  HD2 TYR    44      32.976  25.545  20.138  1.00  0.00           H  
ATOM    689  C   TYR    44      32.087  30.223  21.104  1.00  0.00           C  
ATOM    690  O   TYR    44      31.972  30.418  19.923  1.00  0.00           O  
ATOM    691  N   VAL    45      32.110  31.267  21.940  1.00  0.00           N  
ATOM    692  H   VAL    45      32.215  31.055  22.922  1.00  0.00           H  
ATOM    693  CA  VAL    45      31.900  32.670  21.513  1.00  0.00           C  
ATOM    694  HA  VAL    45      31.618  32.777  20.465  1.00  0.00           H  
ATOM    695  CB  VAL    45      30.704  33.304  22.283  1.00  0.00           C  
ATOM    696  HB  VAL    45      31.093  33.490  23.284  1.00  0.00           H  
ATOM    697  CG1 VAL    45      30.231  34.607  21.582  1.00  0.00           C  
ATOM    698 HG11 VAL    45      29.894  34.305  20.590  1.00  0.00           H  
ATOM    699 HG12 VAL    45      29.418  35.087  22.127  1.00  0.00           H  
ATOM    700 HG13 VAL    45      31.043  35.278  21.302  1.00  0.00           H  
ATOM    701  CG2 VAL    45      29.486  32.378  22.140  1.00  0.00           C  
ATOM    702 HG21 VAL    45      29.594  31.558  22.851  1.00  0.00           H  
ATOM    703 HG22 VAL    45      28.636  32.910  22.566  1.00  0.00           H  
ATOM    704 HG23 VAL    45      29.383  32.058  21.103  1.00  0.00           H  
ATOM    705  C   VAL    45      33.166  33.589  21.773  1.00  0.00           C  
ATOM    706  O   VAL    45      33.436  33.947  22.934  1.00  0.00           O  
ATOM    707  N   ASP    46      33.738  34.062  20.678  1.00  0.00           N  
ATOM    708  H   ASP    46      33.328  33.716  19.823  1.00  0.00           H  
ATOM    709  CA  ASP    46      34.540  35.324  20.608  1.00  0.00           C  
ATOM    710  HA  ASP    46      35.270  35.339  21.417  1.00  0.00           H  
ATOM    711  CB  ASP    46      35.278  35.413  19.241  1.00  0.00           C  
ATOM    712  HB2 ASP    46      34.618  35.171  18.409  1.00  0.00           H  
ATOM    713  HB3 ASP    46      35.529  36.454  19.039  1.00  0.00           H  
ATOM    714  CG  ASP    46      36.453  34.503  19.198  1.00  0.00           C  
ATOM    715  OD1 ASP    46      37.292  34.734  20.095  1.00  0.00           O  
ATOM    716  OD2 ASP    46      36.628  33.742  18.253  1.00  0.00           O  
ATOM    717  C   ASP    46      33.623  36.567  20.915  1.00  0.00           C  
ATOM    718  O   ASP    46      32.853  36.976  20.086  1.00  0.00           O  
ATOM    719  N   LEU    47      33.942  37.181  22.123  1.00  0.00           N  
ATOM    720  H   LEU    47      34.694  36.762  22.652  1.00  0.00           H  
ATOM    721  CA  LEU    47      33.503  38.533  22.352  1.00  0.00           C  
ATOM    722  HA  LEU    47      32.415  38.582  22.394  1.00  0.00           H  
ATOM    723  CB  LEU    47      34.100  38.876  23.740  1.00  0.00           C  
ATOM    724  HB2 LEU    47      35.188  38.885  23.682  1.00  0.00           H  
ATOM    725  HB3 LEU    47      33.888  39.941  23.840  1.00  0.00           H  
ATOM    726  CG  LEU    47      33.641  38.207  24.983  1.00  0.00           C  
ATOM    727  HG  LEU    47      33.615  37.127  24.834  1.00  0.00           H  
ATOM    728  CD1 LEU    47      34.414  38.640  26.200  1.00  0.00           C  
ATOM    729 HD11 LEU    47      34.106  38.021  27.043  1.00  0.00           H  
ATOM    730 HD12 LEU    47      35.485  38.575  26.007  1.00  0.00           H  
ATOM    731 HD13 LEU    47      34.088  39.666  26.369  1.00  0.00           H  
ATOM    732  CD2 LEU    47      32.179  38.369  25.297  1.00  0.00           C  
ATOM    733 HD21 LEU    47      31.980  38.029  26.314  1.00  0.00           H  
ATOM    734 HD22 LEU    47      32.006  39.437  25.165  1.00  0.00           H  
ATOM    735 HD23 LEU    47      31.621  37.762  24.583  1.00  0.00           H  
ATOM    736  C   LEU    47      33.939  39.569  21.311  1.00  0.00           C  
ATOM    737  O   LEU    47      35.038  39.550  20.773  1.00  0.00           O  
ATOM    738  N   PRO    48      33.047  40.594  21.110  1.00  0.00           N  
ATOM    739  CD  PRO    48      31.867  40.924  21.955  1.00  0.00           C  
ATOM    740  HD2 PRO    48      32.002  40.837  23.033  1.00  0.00           H  
ATOM    741  HD3 PRO    48      31.022  40.305  21.652  1.00  0.00           H  
ATOM    742  CG  PRO    48      31.563  42.404  21.577  1.00  0.00           C  
ATOM    743  HG2 PRO    48      32.162  43.045  22.225  1.00  0.00           H  
ATOM    744  HG3 PRO    48      30.501  42.647  21.620  1.00  0.00           H  
ATOM    745  CB  PRO    48      32.114  42.541  20.156  1.00  0.00           C  
ATOM    746  HB2 PRO    48      32.395  43.561  19.891  1.00  0.00           H  
ATOM    747  HB3 PRO    48      31.325  42.150  19.514  1.00  0.00           H  
ATOM    748  CA  PRO    48      33.380  41.683  20.131  1.00  0.00           C  
ATOM    749  HA  PRO    48      33.472  41.248  19.136  1.00  0.00           H  
ATOM    750  C   PRO    48      34.672  42.417  20.422  1.00  0.00           C  
ATOM    751  O   PRO    48      34.863  42.831  21.540  1.00  0.00           O  
ATOM    752  N   GLY    49      35.622  42.475  19.388  1.00  0.00           N  
ATOM    753  H   GLY    49      35.352  42.316  18.428  1.00  0.00           H  
ATOM    754  CA  GLY    49      36.963  43.117  19.569  1.00  0.00           C  
ATOM    755  HA2 GLY    49      37.212  43.746  18.714  1.00  0.00           H  
ATOM    756  HA3 GLY    49      36.976  43.774  20.439  1.00  0.00           H  
ATOM    757  C   GLY    49      38.073  42.132  19.710  1.00  0.00           C  
ATOM    758  O   GLY    49      39.254  42.412  19.339  1.00  0.00           O  
ATOM    759  N   HIE    50      37.787  40.855  20.212  1.00  0.00           N  
ATOM    760  H   HIE    50      36.823  40.638  20.421  1.00  0.00           H  
ATOM    761  CA  HIE    50      38.733  39.738  20.458  1.00  0.00           C  
ATOM    762  HA  HIE    50      39.704  40.061  20.082  1.00  0.00           H  
ATOM    763  CB  HIE    50      38.975  39.495  21.907  1.00  0.00           C  
ATOM    764  HB2 HIE    50      38.138  38.892  22.259  1.00  0.00           H  
ATOM    765  HB3 HIE    50      39.801  38.803  22.072  1.00  0.00           H  
ATOM    766  CG  HIE    50      39.063  40.685  22.920  1.00  0.00           C  
ATOM    767  ND1 HIE    50      38.548  40.750  24.249  1.00  0.00           N  
ATOM    768  CE1 HIE    50      38.680  42.056  24.638  1.00  0.00           C  
ATOM    769  HE1 HIE    50      38.422  42.313  25.655  1.00  0.00           H  
ATOM    770  NE2 HIE    50      39.309  42.758  23.683  1.00  0.00           N  
ATOM    771  HE2 HIE    50      39.548  43.740  23.668  1.00  0.00           H  
ATOM    772  CD2 HIE    50      39.484  41.932  22.605  1.00  0.00           C  
ATOM    773  HD2 HIE    50      39.924  42.067  21.628  1.00  0.00           H  
ATOM    774  C   HIE    50      38.485  38.512  19.633  1.00  0.00           C  
ATOM    775  O   HIE    50      37.343  38.195  19.317  1.00  0.00           O  
ATOM    776  N   GLY    51      39.541  37.860  19.083  1.00  0.00           N  
ATOM    777  H   GLY    51      40.418  38.082  19.532  1.00  0.00           H  
ATOM    778  CA  GLY    51      39.530  36.693  18.199  1.00  0.00           C  
ATOM    779  HA2 GLY    51      40.548  36.372  17.978  1.00  0.00           H  
ATOM    780  HA3 GLY    51      38.897  35.978  18.725  1.00  0.00           H  
ATOM    781  C   GLY    51      38.811  36.939  16.837  1.00  0.00           C  
ATOM    782  O   GLY    51      38.996  37.954  16.172  1.00  0.00           O  
ATOM    783  N   GLY    52      38.016  35.971  16.472  1.00  0.00           N  
ATOM    784  H   GLY    52      37.988  35.136  17.039  1.00  0.00           H  
ATOM    785  CA  GLY    52      37.093  36.006  15.239  1.00  0.00           C  
ATOM    786  HA2 GLY    52      37.638  36.000  14.295  1.00  0.00           H  
ATOM    787  HA3 GLY    52      36.433  35.140  15.194  1.00  0.00           H  
ATOM    788  C   GLY    52      36.304  37.344  15.106  1.00  0.00           C  
ATOM    789  O   GLY    52      36.138  37.903  13.964  1.00  0.00           O  
ATOM    790  N   SER    53      35.933  37.987  16.219  1.00  0.00           N  
ATOM    791  H   SER    53      36.263  37.615  17.098  1.00  0.00           H  
ATOM    792  CA  SER    53      35.012  39.092  16.304  1.00  0.00           C  
ATOM    793  HA  SER    53      34.417  39.049  15.392  1.00  0.00           H  
ATOM    794  CB  SER    53      34.061  38.951  17.494  1.00  0.00           C  
ATOM    795  HB2 SER    53      34.704  38.974  18.374  1.00  0.00           H  
ATOM    796  HB3 SER    53      33.407  39.810  17.644  1.00  0.00           H  
ATOM    797  OG  SER    53      33.239  37.765  17.405  1.00  0.00           O  
ATOM    798  HG  SER    53      32.953  37.401  18.246  1.00  0.00           H  
ATOM    799  C   SER    53      35.760  40.451  16.295  1.00  0.00           C  
ATOM    800  O   SER    53      35.247  41.471  16.707  1.00  0.00           O  
ATOM    801  N   ALA    54      37.084  40.498  15.901  1.00  0.00           N  
ATOM    802  H   ALA    54      37.544  39.635  15.649  1.00  0.00           H  
ATOM    803  CA  ALA    54      37.890  41.709  16.122  1.00  0.00           C  
ATOM    804  HA  ALA    54      37.768  41.819  17.199  1.00  0.00           H  
ATOM    805  CB  ALA    54      39.376  41.386  15.858  1.00  0.00           C  
ATOM    806  HB1 ALA    54      40.039  42.210  16.124  1.00  0.00           H  
ATOM    807  HB2 ALA    54      39.718  40.622  16.556  1.00  0.00           H  
ATOM    808  HB3 ALA    54      39.487  41.119  14.807  1.00  0.00           H  
ATOM    809  C   ALA    54      37.502  42.948  15.403  1.00  0.00           C  
ATOM    810  O   ALA    54      37.953  44.028  15.819  1.00  0.00           O  
ATOM    811  N   ALA    55      36.583  42.888  14.472  1.00  0.00           N  
ATOM    812  H   ALA    55      36.379  41.977  14.086  1.00  0.00           H  
ATOM    813  CA  ALA    55      35.935  44.017  13.808  1.00  0.00           C  
ATOM    814  HA  ALA    55      36.498  44.921  14.040  1.00  0.00           H  
ATOM    815  CB  ALA    55      36.296  43.883  12.279  1.00  0.00           C  
ATOM    816  HB1 ALA    55      37.374  43.822  12.127  1.00  0.00           H  
ATOM    817  HB2 ALA    55      35.731  43.081  11.805  1.00  0.00           H  
ATOM    818  HB3 ALA    55      36.007  44.741  11.673  1.00  0.00           H  
ATOM    819  C   ALA    55      34.450  44.251  14.082  1.00  0.00           C  
ATOM    820  O   ALA    55      33.724  44.968  13.390  1.00  0.00           O  
ATOM    821  N   ILE    56      33.998  43.793  15.265  1.00  0.00           N  
ATOM    822  H   ILE    56      34.567  43.235  15.885  1.00  0.00           H  
ATOM    823  CA  ILE    56      32.626  44.114  15.756  1.00  0.00           C  
ATOM    824  HA  ILE    56      32.190  44.806  15.036  1.00  0.00           H  
ATOM    825  CB  ILE    56      31.799  42.775  15.881  1.00  0.00           C  
ATOM    826  HB  ILE    56      32.504  42.129  16.403  1.00  0.00           H  
ATOM    827  CG2 ILE    56      30.537  42.966  16.750  1.00  0.00           C  
ATOM    828 HG21 ILE    56      29.899  43.661  16.204  1.00  0.00           H  
ATOM    829 HG22 ILE    56      29.944  42.056  16.846  1.00  0.00           H  
ATOM    830 HG23 ILE    56      30.765  43.443  17.704  1.00  0.00           H  
ATOM    831  CG1 ILE    56      31.365  42.192  14.549  1.00  0.00           C  
ATOM    832 HG12 ILE    56      30.579  42.836  14.155  1.00  0.00           H  
ATOM    833 HG13 ILE    56      32.180  42.220  13.826  1.00  0.00           H  
ATOM    834  CD1 ILE    56      30.679  40.774  14.621  1.00  0.00           C  
ATOM    835 HD11 ILE    56      30.895  40.150  13.754  1.00  0.00           H  
ATOM    836 HD12 ILE    56      30.937  40.273  15.555  1.00  0.00           H  
ATOM    837 HD13 ILE    56      29.603  40.942  14.653  1.00  0.00           H  
ATOM    838  C   ILE    56      32.829  44.869  17.062  1.00  0.00           C  
ATOM    839  O   ILE    56      33.418  44.342  18.028  1.00  0.00           O  
ATOM    840  N   SER    57      32.352  46.075  17.018  1.00  0.00           N  
ATOM    841  H   SER    57      31.866  46.422  16.203  1.00  0.00           H  
ATOM    842  CA  SER    57      32.394  46.920  18.209  1.00  0.00           C  
ATOM    843  HA  SER    57      32.963  46.416  18.991  1.00  0.00           H  
ATOM    844  CB  SER    57      33.157  48.187  18.036  1.00  0.00           C  
ATOM    845  HB2 SER    57      33.298  48.716  18.978  1.00  0.00           H  
ATOM    846  HB3 SER    57      34.162  47.971  17.672  1.00  0.00           H  
ATOM    847  OG  SER    57      32.479  49.079  17.106  1.00  0.00           O  
ATOM    848  HG  SER    57      32.179  48.536  16.374  1.00  0.00           H  
ATOM    849  C   SER    57      30.960  47.135  18.743  1.00  0.00           C  
ATOM    850  O   SER    57      29.954  46.913  17.990  1.00  0.00           O  
ATOM    851  N   VAL    58      30.945  47.696  19.980  1.00  0.00           N  
ATOM    852  H   VAL    58      31.808  47.779  20.498  1.00  0.00           H  
ATOM    853  CA  VAL    58      29.719  47.692  20.865  1.00  0.00           C  
ATOM    854  HA  VAL    58      28.769  47.930  20.384  1.00  0.00           H  
ATOM    855  CB  VAL    58      29.560  46.365  21.586  1.00  0.00           C  
ATOM    856  HB  VAL    58      28.729  46.537  22.270  1.00  0.00           H  
ATOM    857  CG1 VAL    58      29.074  45.222  20.645  1.00  0.00           C  
ATOM    858 HG11 VAL    58      28.711  44.374  21.226  1.00  0.00           H  
ATOM    859 HG12 VAL    58      28.226  45.552  20.045  1.00  0.00           H  
ATOM    860 HG13 VAL    58      29.787  44.938  19.872  1.00  0.00           H  
ATOM    861  CG2 VAL    58      30.798  45.930  22.243  1.00  0.00           C  
ATOM    862 HG21 VAL    58      31.217  46.664  22.931  1.00  0.00           H  
ATOM    863 HG22 VAL    58      30.605  45.017  22.805  1.00  0.00           H  
ATOM    864 HG23 VAL    58      31.523  45.747  21.450  1.00  0.00           H  
ATOM    865  C   VAL    58      29.881  48.814  21.928  1.00  0.00           C  
ATOM    866  O   VAL    58      30.995  49.133  22.354  1.00  0.00           O  
ATOM    867  N   ASP    59      28.820  49.428  22.388  1.00  0.00           N  
ATOM    868  H   ASP    59      27.913  49.081  22.111  1.00  0.00           H  
ATOM    869  CA  ASP    59      28.916  50.600  23.323  1.00  0.00           C  
ATOM    870  HA  ASP    59      29.891  51.079  23.238  1.00  0.00           H  
ATOM    871  CB  ASP    59      27.892  51.691  22.896  1.00  0.00           C  
ATOM    872  HB2 ASP    59      26.880  51.335  23.092  1.00  0.00           H  
ATOM    873  HB3 ASP    59      28.056  52.523  23.581  1.00  0.00           H  
ATOM    874  CG  ASP    59      28.011  52.127  21.463  1.00  0.00           C  
ATOM    875  OD1 ASP    59      29.051  52.031  20.828  1.00  0.00           O  
ATOM    876  OD2 ASP    59      26.977  52.618  20.929  1.00  0.00           O  
ATOM    877  C   ASP    59      28.829  50.227  24.770  1.00  0.00           C  
ATOM    878  O   ASP    59      29.149  51.032  25.622  1.00  0.00           O  
ATOM    879  N   GLY    60      28.429  48.978  25.083  1.00  0.00           N  
ATOM    880  H   GLY    60      28.169  48.358  24.329  1.00  0.00           H  
ATOM    881  CA  GLY    60      28.480  48.398  26.398  1.00  0.00           C  
ATOM    882  HA2 GLY    60      29.448  48.424  26.899  1.00  0.00           H  
ATOM    883  HA3 GLY    60      27.737  48.905  27.013  1.00  0.00           H  
ATOM    884  C   GLY    60      27.946  46.942  26.365  1.00  0.00           C  
ATOM    885  O   GLY    60      27.944  46.262  25.317  1.00  0.00           O  
ATOM    886  N   PHE    61      27.455  46.464  27.515  1.00  0.00           N  
ATOM    887  H   PHE    61      27.343  47.034  28.342  1.00  0.00           H  
ATOM    888  CA  PHE    61      26.952  45.081  27.710  1.00  0.00           C  
ATOM    889  HA  PHE    61      27.593  44.309  27.284  1.00  0.00           H  
ATOM    890  CB  PHE    61      26.841  44.885  29.240  1.00  0.00           C  
ATOM    891  HB2 PHE    61      26.060  45.572  29.567  1.00  0.00           H  
ATOM    892  HB3 PHE    61      26.508  43.855  29.365  1.00  0.00           H  
ATOM    893  CG  PHE    61      28.074  45.033  30.037  1.00  0.00           C  
ATOM    894  CD1 PHE    61      28.846  43.895  30.206  1.00  0.00           C  
ATOM    895  HD1 PHE    61      28.560  42.998  29.677  1.00  0.00           H  
ATOM    896  CE1 PHE    61      30.044  43.932  30.997  1.00  0.00           C  
ATOM    897  HE1 PHE    61      30.704  43.118  31.259  1.00  0.00           H  
ATOM    898  CZ  PHE    61      30.414  45.237  31.518  1.00  0.00           C  
ATOM    899  HZ  PHE    61      31.393  45.363  31.956  1.00  0.00           H  
ATOM    900  CE2 PHE    61      29.581  46.348  31.396  1.00  0.00           C  
ATOM    901  HE2 PHE    61      29.896  47.280  31.842  1.00  0.00           H  
ATOM    902  CD2 PHE    61      28.475  46.225  30.638  1.00  0.00           C  
ATOM    903  HD2 PHE    61      27.880  47.126  30.637  1.00  0.00           H  
ATOM    904  C   PHE    61      25.547  44.844  27.078  1.00  0.00           C  
ATOM    905  O   PHE    61      25.358  43.850  26.323  1.00  0.00           O  
ATOM    906  N   ASP    62      24.645  45.830  26.949  1.00  0.00           N  
ATOM    907  H   ASP    62      24.993  46.672  27.385  1.00  0.00           H  
ATOM    908  CA  ASP    62      23.300  45.612  26.321  1.00  0.00           C  
ATOM    909  HA  ASP    62      22.732  44.821  26.811  1.00  0.00           H  
ATOM    910  CB  ASP    62      22.438  46.966  26.387  1.00  0.00           C  
ATOM    911  HB2 ASP    62      23.010  47.709  25.831  1.00  0.00           H  
ATOM    912  HB3 ASP    62      21.485  46.829  25.875  1.00  0.00           H  
ATOM    913  CG  ASP    62      22.241  47.641  27.716  1.00  0.00           C  
ATOM    914  OD1 ASP    62      22.995  47.391  28.703  1.00  0.00           O  
ATOM    915  OD2 ASP    62      21.235  48.380  27.812  1.00  0.00           O  
ATOM    916  C   ASP    62      23.486  45.290  24.820  1.00  0.00           C  
ATOM    917  O   ASP    62      22.692  44.544  24.313  1.00  0.00           O  
ATOM    918  N   ASP    63      24.535  45.763  24.085  1.00  0.00           N  
ATOM    919  H   ASP    63      25.155  46.422  24.533  1.00  0.00           H  
ATOM    920  CA  ASP    63      24.878  45.534  22.686  1.00  0.00           C  
ATOM    921  HA  ASP    63      23.970  45.609  22.087  1.00  0.00           H  
ATOM    922  CB  ASP    63      25.982  46.435  22.219  1.00  0.00           C  
ATOM    923  HB2 ASP    63      26.624  46.678  23.065  1.00  0.00           H  
ATOM    924  HB3 ASP    63      26.480  46.000  21.353  1.00  0.00           H  
ATOM    925  CG  ASP    63      25.415  47.711  21.695  1.00  0.00           C  
ATOM    926  OD1 ASP    63      24.510  47.697  20.846  1.00  0.00           O  
ATOM    927  OD2 ASP    63      25.925  48.775  22.082  1.00  0.00           O  
ATOM    928  C   ASP    63      25.436  44.178  22.603  1.00  0.00           C  
ATOM    929  O   ASP    63      25.062  43.448  21.657  1.00  0.00           O  
ATOM    930  N   VAL    64      26.289  43.744  23.580  1.00  0.00           N  
ATOM    931  H   VAL    64      26.431  44.324  24.395  1.00  0.00           H  
ATOM    932  CA  VAL    64      26.852  42.406  23.555  1.00  0.00           C  
ATOM    933  HA  VAL    64      27.439  42.201  22.660  1.00  0.00           H  
ATOM    934  CB  VAL    64      27.917  42.151  24.675  1.00  0.00           C  
ATOM    935  HB  VAL    64      27.366  42.288  25.606  1.00  0.00           H  
ATOM    936  CG1 VAL    64      28.544  40.712  24.526  1.00  0.00           C  
ATOM    937 HG11 VAL    64      27.776  39.964  24.721  1.00  0.00           H  
ATOM    938 HG12 VAL    64      28.958  40.536  23.533  1.00  0.00           H  
ATOM    939 HG13 VAL    64      29.322  40.570  25.275  1.00  0.00           H  
ATOM    940  CG2 VAL    64      29.131  43.088  24.507  1.00  0.00           C  
ATOM    941 HG21 VAL    64      29.565  42.778  23.557  1.00  0.00           H  
ATOM    942 HG22 VAL    64      28.709  44.093  24.487  1.00  0.00           H  
ATOM    943 HG23 VAL    64      29.780  42.928  25.368  1.00  0.00           H  
ATOM    944  C   VAL    64      25.799  41.334  23.665  1.00  0.00           C  
ATOM    945  O   VAL    64      25.751  40.378  22.912  1.00  0.00           O  
ATOM    946  N   THR    65      24.948  41.525  24.681  1.00  0.00           N  
ATOM    947  H   THR    65      25.057  42.363  25.235  1.00  0.00           H  
ATOM    948  CA  THR    65      23.725  40.744  24.885  1.00  0.00           C  
ATOM    949  HA  THR    65      23.947  39.709  25.141  1.00  0.00           H  
ATOM    950  CB  THR    65      22.832  41.342  26.028  1.00  0.00           C  
ATOM    951  HB  THR    65      22.629  42.393  25.819  1.00  0.00           H  
ATOM    952  CG2 THR    65      21.592  40.515  26.221  1.00  0.00           C  
ATOM    953 HG21 THR    65      21.835  39.499  26.533  1.00  0.00           H  
ATOM    954 HG22 THR    65      20.841  40.901  26.911  1.00  0.00           H  
ATOM    955 HG23 THR    65      21.151  40.319  25.244  1.00  0.00           H  
ATOM    956  OG1 THR    65      23.494  41.286  27.290  1.00  0.00           O  
ATOM    957  HG1 THR    65      23.218  42.013  27.854  1.00  0.00           H  
ATOM    958  C   THR    65      22.998  40.711  23.544  1.00  0.00           C  
ATOM    959  O   THR    65      22.669  39.645  23.087  1.00  0.00           O  
ATOM    960  N   ASP    66      22.648  41.812  22.831  1.00  0.00           N  
ATOM    961  H   ASP    66      23.038  42.701  23.107  1.00  0.00           H  
ATOM    962  CA  ASP    66      21.823  41.734  21.612  1.00  0.00           C  
ATOM    963  HA  ASP    66      20.928  41.128  21.750  1.00  0.00           H  
ATOM    964  CB  ASP    66      21.383  43.125  21.189  1.00  0.00           C  
ATOM    965  HB2 ASP    66      21.120  43.695  22.080  1.00  0.00           H  
ATOM    966  HB3 ASP    66      22.181  43.631  20.646  1.00  0.00           H  
ATOM    967  CG  ASP    66      20.150  43.145  20.253  1.00  0.00           C  
ATOM    968  OD1 ASP    66      19.182  42.402  20.504  1.00  0.00           O  
ATOM    969  OD2 ASP    66      20.199  43.963  19.315  1.00  0.00           O  
ATOM    970  C   ASP    66      22.542  41.048  20.439  1.00  0.00           C  
ATOM    971  O   ASP    66      21.941  40.224  19.753  1.00  0.00           O  
ATOM    972  N   LEU    67      23.880  41.212  20.266  1.00  0.00           N  
ATOM    973  H   LEU    67      24.413  41.780  20.909  1.00  0.00           H  
ATOM    974  CA  LEU    67      24.684  40.293  19.398  1.00  0.00           C  
ATOM    975  HA  LEU    67      24.289  40.523  18.409  1.00  0.00           H  
ATOM    976  CB  LEU    67      26.164  40.714  19.370  1.00  0.00           C  
ATOM    977  HB2 LEU    67      26.492  40.711  20.409  1.00  0.00           H  
ATOM    978  HB3 LEU    67      26.794  39.980  18.867  1.00  0.00           H  
ATOM    979  CG  LEU    67      26.345  42.077  18.595  1.00  0.00           C  
ATOM    980  HG  LEU    67      25.671  42.797  19.058  1.00  0.00           H  
ATOM    981  CD1 LEU    67      27.771  42.556  18.834  1.00  0.00           C  
ATOM    982 HD11 LEU    67      27.916  43.591  18.522  1.00  0.00           H  
ATOM    983 HD12 LEU    67      28.090  42.525  19.876  1.00  0.00           H  
ATOM    984 HD13 LEU    67      28.423  41.825  18.355  1.00  0.00           H  
ATOM    985  CD2 LEU    67      26.062  41.857  17.098  1.00  0.00           C  
ATOM    986 HD21 LEU    67      26.646  41.029  16.696  1.00  0.00           H  
ATOM    987 HD22 LEU    67      25.026  41.706  16.794  1.00  0.00           H  
ATOM    988 HD23 LEU    67      26.450  42.721  16.558  1.00  0.00           H  
ATOM    989  C   LEU    67      24.550  38.862  19.867  1.00  0.00           C  
ATOM    990  O   LEU    67      24.297  37.993  19.072  1.00  0.00           O  
ATOM    991  N   LEU    68      24.616  38.494  21.184  1.00  0.00           N  
ATOM    992  H   LEU    68      24.847  39.174  21.893  1.00  0.00           H  
ATOM    993  CA  LEU    68      24.624  37.112  21.617  1.00  0.00           C  
ATOM    994  HA  LEU    68      25.374  36.657  20.970  1.00  0.00           H  
ATOM    995  CB  LEU    68      25.242  37.080  23.025  1.00  0.00           C  
ATOM    996  HB2 LEU    68      26.304  37.288  22.903  1.00  0.00           H  
ATOM    997  HB3 LEU    68      24.741  37.856  23.604  1.00  0.00           H  
ATOM    998  CG  LEU    68      25.198  35.657  23.627  1.00  0.00           C  
ATOM    999  HG  LEU    68      24.206  35.267  23.397  1.00  0.00           H  
ATOM   1000  CD1 LEU    68      25.973  34.609  22.864  1.00  0.00           C  
ATOM   1001 HD11 LEU    68      25.652  34.314  21.865  1.00  0.00           H  
ATOM   1002 HD12 LEU    68      27.027  34.884  22.911  1.00  0.00           H  
ATOM   1003 HD13 LEU    68      25.819  33.720  23.477  1.00  0.00           H  
ATOM   1004  CD2 LEU    68      25.407  35.677  25.150  1.00  0.00           C  
ATOM   1005 HD21 LEU    68      24.637  36.289  25.619  1.00  0.00           H  
ATOM   1006 HD22 LEU    68      25.413  34.683  25.597  1.00  0.00           H  
ATOM   1007 HD23 LEU    68      26.338  36.129  25.492  1.00  0.00           H  
ATOM   1008  C   LEU    68      23.253  36.462  21.354  1.00  0.00           C  
ATOM   1009  O   LEU    68      23.212  35.381  20.743  1.00  0.00           O  
ATOM   1010  N   ARG    69      22.101  37.138  21.699  1.00  0.00           N  
ATOM   1011  H   ARG    69      22.388  38.019  22.102  1.00  0.00           H  
ATOM   1012  CA  ARG    69      20.728  36.804  21.361  1.00  0.00           C  
ATOM   1013  HA  ARG    69      20.404  35.907  21.889  1.00  0.00           H  
ATOM   1014  CB  ARG    69      19.764  37.965  21.743  1.00  0.00           C  
ATOM   1015  HB2 ARG    69      20.249  38.906  21.482  1.00  0.00           H  
ATOM   1016  HB3 ARG    69      18.863  37.927  21.131  1.00  0.00           H  
ATOM   1017  CG  ARG    69      19.506  38.004  23.273  1.00  0.00           C  
ATOM   1018  HG2 ARG    69      19.159  37.022  23.593  1.00  0.00           H  
ATOM   1019  HG3 ARG    69      20.433  38.300  23.764  1.00  0.00           H  
ATOM   1020  CD  ARG    69      18.378  39.046  23.414  1.00  0.00           C  
ATOM   1021  HD2 ARG    69      18.588  39.963  22.864  1.00  0.00           H  
ATOM   1022  HD3 ARG    69      17.486  38.624  22.951  1.00  0.00           H  
ATOM   1023  NE  ARG    69      18.123  39.427  24.798  1.00  0.00           N  
ATOM   1024  HE  ARG    69      18.659  39.030  25.556  1.00  0.00           H  
ATOM   1025  CZ  ARG    69      17.211  40.336  25.169  1.00  0.00           C  
ATOM   1026  NH1 ARG    69      16.475  41.027  24.349  1.00  0.00           N  
ATOM   1027 HH11 ARG    69      16.574  41.006  23.344  1.00  0.00           H  
ATOM   1028 HH12 ARG    69      15.861  41.724  24.746  1.00  0.00           H  
ATOM   1029  NH2 ARG    69      17.034  40.578  26.446  1.00  0.00           N  
ATOM   1030 HH21 ARG    69      17.401  39.995  27.184  1.00  0.00           H  
ATOM   1031 HH22 ARG    69      16.458  41.356  26.734  1.00  0.00           H  
ATOM   1032  C   ARG    69      20.600  36.510  19.837  1.00  0.00           C  
ATOM   1033  O   ARG    69      20.147  35.419  19.428  1.00  0.00           O  
ATOM   1034  N   LYS    70      21.015  37.444  18.991  1.00  0.00           N  
ATOM   1035  H   LYS    70      21.332  38.348  19.310  1.00  0.00           H  
ATOM   1036  CA  LYS    70      21.093  37.293  17.544  1.00  0.00           C  
ATOM   1037  HA  LYS    70      20.094  37.049  17.181  1.00  0.00           H  
ATOM   1038  CB  LYS    70      21.567  38.611  16.885  1.00  0.00           C  
ATOM   1039  HB2 LYS    70      22.507  38.984  17.291  1.00  0.00           H  
ATOM   1040  HB3 LYS    70      21.898  38.389  15.870  1.00  0.00           H  
ATOM   1041  CG  LYS    70      20.462  39.712  16.854  1.00  0.00           C  
ATOM   1042  HG2 LYS    70      19.984  39.523  15.892  1.00  0.00           H  
ATOM   1043  HG3 LYS    70      19.826  39.665  17.738  1.00  0.00           H  
ATOM   1044  CD  LYS    70      20.931  41.101  16.619  1.00  0.00           C  
ATOM   1045  HD2 LYS    70      21.496  41.401  17.502  1.00  0.00           H  
ATOM   1046  HD3 LYS    70      21.559  41.116  15.728  1.00  0.00           H  
ATOM   1047  CE  LYS    70      19.912  42.167  16.250  1.00  0.00           C  
ATOM   1048  HE2 LYS    70      20.516  43.056  16.068  1.00  0.00           H  
ATOM   1049  HE3 LYS    70      19.376  41.876  15.347  1.00  0.00           H  
ATOM   1050  NZ  LYS    70      18.969  42.422  17.383  1.00  0.00           N  
ATOM   1051  HZ1 LYS    70      18.488  41.596  17.708  1.00  0.00           H  
ATOM   1052  HZ2 LYS    70      19.434  42.913  18.133  1.00  0.00           H  
ATOM   1053  HZ3 LYS    70      18.168  43.010  17.200  1.00  0.00           H  
ATOM   1054  C   LYS    70      21.924  36.024  17.156  1.00  0.00           C  
ATOM   1055  O   LYS    70      21.501  35.300  16.249  1.00  0.00           O  
ATOM   1056  N   THR    71      23.066  35.722  17.821  1.00  0.00           N  
ATOM   1057  H   THR    71      23.422  36.443  18.433  1.00  0.00           H  
ATOM   1058  CA  THR    71      23.880  34.519  17.524  1.00  0.00           C  
ATOM   1059  HA  THR    71      24.092  34.348  16.468  1.00  0.00           H  
ATOM   1060  CB  THR    71      25.213  34.609  18.205  1.00  0.00           C  
ATOM   1061  HB  THR    71      25.136  34.511  19.288  1.00  0.00           H  
ATOM   1062  CG2 THR    71      26.226  33.546  17.728  1.00  0.00           C  
ATOM   1063 HG21 THR    71      26.130  33.544  16.642  1.00  0.00           H  
ATOM   1064 HG22 THR    71      27.208  33.738  18.160  1.00  0.00           H  
ATOM   1065 HG23 THR    71      26.063  32.504  18.005  1.00  0.00           H  
ATOM   1066  OG1 THR    71      25.741  35.933  17.879  1.00  0.00           O  
ATOM   1067  HG1 THR    71      25.081  36.600  18.082  1.00  0.00           H  
ATOM   1068  C   THR    71      23.043  33.282  17.934  1.00  0.00           C  
ATOM   1069  O   THR    71      22.769  32.432  17.042  1.00  0.00           O  
ATOM   1070  N   LEU    72      22.416  33.224  19.131  1.00  0.00           N  
ATOM   1071  H   LEU    72      22.442  34.059  19.697  1.00  0.00           H  
ATOM   1072  CA  LEU    72      21.532  32.111  19.540  1.00  0.00           C  
ATOM   1073  HA  LEU    72      22.103  31.184  19.486  1.00  0.00           H  
ATOM   1074  CB  LEU    72      21.189  32.237  21.002  1.00  0.00           C  
ATOM   1075  HB2 LEU    72      20.574  33.126  21.145  1.00  0.00           H  
ATOM   1076  HB3 LEU    72      20.650  31.330  21.274  1.00  0.00           H  
ATOM   1077  CG  LEU    72      22.389  32.417  22.004  1.00  0.00           C  
ATOM   1078  HG  LEU    72      23.024  33.236  21.666  1.00  0.00           H  
ATOM   1079  CD1 LEU    72      21.855  32.755  23.390  1.00  0.00           C  
ATOM   1080 HD11 LEU    72      21.140  33.577  23.421  1.00  0.00           H  
ATOM   1081 HD12 LEU    72      21.352  31.874  23.790  1.00  0.00           H  
ATOM   1082 HD13 LEU    72      22.671  32.980  24.076  1.00  0.00           H  
ATOM   1083  CD2 LEU    72      23.184  31.160  22.071  1.00  0.00           C  
ATOM   1084 HD21 LEU    72      23.457  30.844  21.064  1.00  0.00           H  
ATOM   1085 HD22 LEU    72      24.076  31.285  22.686  1.00  0.00           H  
ATOM   1086 HD23 LEU    72      22.526  30.386  22.466  1.00  0.00           H  
ATOM   1087  C   LEU    72      20.267  31.908  18.625  1.00  0.00           C  
ATOM   1088  O   LEU    72      19.699  30.789  18.481  1.00  0.00           O  
ATOM   1089  N   VAL    73      19.892  33.015  17.937  1.00  0.00           N  
ATOM   1090  H   VAL    73      20.330  33.912  18.094  1.00  0.00           H  
ATOM   1091  CA  VAL    73      18.736  32.964  16.988  1.00  0.00           C  
ATOM   1092  HA  VAL    73      17.965  32.303  17.383  1.00  0.00           H  
ATOM   1093  CB  VAL    73      17.977  34.283  17.011  1.00  0.00           C  
ATOM   1094  HB  VAL    73      18.805  34.970  16.836  1.00  0.00           H  
ATOM   1095  CG1 VAL    73      16.951  34.417  15.941  1.00  0.00           C  
ATOM   1096 HG11 VAL    73      16.319  35.275  16.168  1.00  0.00           H  
ATOM   1097 HG12 VAL    73      17.457  34.484  14.977  1.00  0.00           H  
ATOM   1098 HG13 VAL    73      16.167  33.661  15.899  1.00  0.00           H  
ATOM   1099  CG2 VAL    73      17.206  34.414  18.306  1.00  0.00           C  
ATOM   1100 HG21 VAL    73      16.831  35.437  18.352  1.00  0.00           H  
ATOM   1101 HG22 VAL    73      16.462  33.618  18.325  1.00  0.00           H  
ATOM   1102 HG23 VAL    73      17.866  34.362  19.171  1.00  0.00           H  
ATOM   1103  C   VAL    73      19.092  32.356  15.557  1.00  0.00           C  
ATOM   1104  O   VAL    73      18.315  31.592  14.959  1.00  0.00           O  
ATOM   1105  N   SER    74      20.354  32.572  15.108  1.00  0.00           N  
ATOM   1106  H   SER    74      20.916  33.103  15.758  1.00  0.00           H  
ATOM   1107  CA  SER    74      21.012  32.050  13.955  1.00  0.00           C  
ATOM   1108  HA  SER    74      20.290  32.102  13.140  1.00  0.00           H  
ATOM   1109  CB  SER    74      22.298  32.801  13.541  1.00  0.00           C  
ATOM   1110  HB2 SER    74      22.007  33.779  13.159  1.00  0.00           H  
ATOM   1111  HB3 SER    74      22.859  32.838  14.475  1.00  0.00           H  
ATOM   1112  OG  SER    74      22.972  32.096  12.551  1.00  0.00           O  
ATOM   1113  HG  SER    74      22.734  32.364  11.661  1.00  0.00           H  
ATOM   1114  C   SER    74      21.285  30.559  14.144  1.00  0.00           C  
ATOM   1115  O   SER    74      21.028  29.830  13.138  1.00  0.00           O  
ATOM   1116  N   TYR    75      21.654  30.136  15.348  1.00  0.00           N  
ATOM   1117  H   TYR    75      22.049  30.833  15.964  1.00  0.00           H  
ATOM   1118  CA  TYR    75      21.887  28.779  15.652  1.00  0.00           C  
ATOM   1119  HA  TYR    75      22.072  28.214  14.738  1.00  0.00           H  
ATOM   1120  CB  TYR    75      23.232  28.621  16.434  1.00  0.00           C  
ATOM   1121  HB2 TYR    75      23.196  29.107  17.409  1.00  0.00           H  
ATOM   1122  HB3 TYR    75      23.363  27.554  16.616  1.00  0.00           H  
ATOM   1123  CG  TYR    75      24.472  29.061  15.677  1.00  0.00           C  
ATOM   1124  CD1 TYR    75      25.075  28.141  14.757  1.00  0.00           C  
ATOM   1125  HD1 TYR    75      24.596  27.175  14.691  1.00  0.00           H  
ATOM   1126  CE1 TYR    75      26.223  28.533  14.160  1.00  0.00           C  
ATOM   1127  HE1 TYR    75      26.678  27.770  13.546  1.00  0.00           H  
ATOM   1128  CZ  TYR    75      26.909  29.707  14.461  1.00  0.00           C  
ATOM   1129  OH  TYR    75      28.106  29.995  13.892  1.00  0.00           O  
ATOM   1130  HH  TYR    75      28.399  30.885  14.101  1.00  0.00           H  
ATOM   1131  CE2 TYR    75      26.340  30.590  15.390  1.00  0.00           C  
ATOM   1132  HE2 TYR    75      26.915  31.424  15.766  1.00  0.00           H  
ATOM   1133  CD2 TYR    75      25.108  30.258  15.970  1.00  0.00           C  
ATOM   1134  HD2 TYR    75      24.682  30.888  16.737  1.00  0.00           H  
ATOM   1135  C   TYR    75      20.626  28.012  16.306  1.00  0.00           C  
ATOM   1136  O   TYR    75      20.813  26.911  16.795  1.00  0.00           O  
ATOM   1137  N   ASN    76      19.381  28.511  16.107  1.00  0.00           N  
ATOM   1138  H   ASN    76      19.248  29.277  15.462  1.00  0.00           H  
ATOM   1139  CA  ASN    76      18.118  27.867  16.544  1.00  0.00           C  
ATOM   1140  HA  ASN    76      17.365  28.632  16.352  1.00  0.00           H  
ATOM   1141  CB  ASN    76      17.599  26.842  15.599  1.00  0.00           C  
ATOM   1142  HB2 ASN    76      18.050  25.878  15.833  1.00  0.00           H  
ATOM   1143  HB3 ASN    76      16.518  26.907  15.726  1.00  0.00           H  
ATOM   1144  CG  ASN    76      17.920  27.165  14.066  1.00  0.00           C  
ATOM   1145  OD1 ASN    76      17.654  28.289  13.564  1.00  0.00           O  
ATOM   1146  ND2 ASN    76      18.630  26.329  13.393  1.00  0.00           N  
ATOM   1147 HD21 ASN    76      18.864  26.552  12.436  1.00  0.00           H  
ATOM   1148 HD22 ASN    76      18.745  25.366  13.673  1.00  0.00           H  
ATOM   1149  C   ASN    76      18.043  27.342  18.046  1.00  0.00           C  
ATOM   1150  O   ASN    76      17.285  26.402  18.347  1.00  0.00           O  
ATOM   1151  N   ILE    77      18.686  28.005  19.060  1.00  0.00           N  
ATOM   1152  H   ILE    77      19.191  28.837  18.793  1.00  0.00           H  
ATOM   1153  CA  ILE    77      18.861  27.542  20.417  1.00  0.00           C  
ATOM   1154  HA  ILE    77      18.829  26.452  20.449  1.00  0.00           H  
ATOM   1155  CB  ILE    77      20.223  28.000  21.012  1.00  0.00           C  
ATOM   1156  HB  ILE    77      20.245  29.078  20.850  1.00  0.00           H  
ATOM   1157  CG2 ILE    77      20.500  27.715  22.470  1.00  0.00           C  
ATOM   1158 HG21 ILE    77      19.647  27.985  23.092  1.00  0.00           H  
ATOM   1159 HG22 ILE    77      20.754  26.692  22.747  1.00  0.00           H  
ATOM   1160 HG23 ILE    77      21.247  28.396  22.878  1.00  0.00           H  
ATOM   1161  CG1 ILE    77      21.327  27.529  20.049  1.00  0.00           C  
ATOM   1162 HG12 ILE    77      21.243  26.472  19.795  1.00  0.00           H  
ATOM   1163 HG13 ILE    77      21.278  28.015  19.075  1.00  0.00           H  
ATOM   1164  CD1 ILE    77      22.789  27.838  20.559  1.00  0.00           C  
ATOM   1165 HD11 ILE    77      23.557  27.888  19.787  1.00  0.00           H  
ATOM   1166 HD12 ILE    77      22.801  28.858  20.945  1.00  0.00           H  
ATOM   1167 HD13 ILE    77      22.980  27.043  21.279  1.00  0.00           H  
ATOM   1168  C   ILE    77      17.712  28.008  21.331  1.00  0.00           C  
ATOM   1169  O   ILE    77      17.496  29.212  21.587  1.00  0.00           O  
ATOM   1170  N   LEU    78      17.042  26.987  21.878  1.00  0.00           N  
ATOM   1171  H   LEU    78      17.341  26.062  21.602  1.00  0.00           H  
ATOM   1172  CA  LEU    78      16.003  27.158  22.937  1.00  0.00           C  
ATOM   1173  HA  LEU    78      16.043  28.213  23.208  1.00  0.00           H  
ATOM   1174  CB  LEU    78      14.581  26.892  22.321  1.00  0.00           C  
ATOM   1175  HB2 LEU    78      14.521  25.828  22.094  1.00  0.00           H  
ATOM   1176  HB3 LEU    78      13.823  27.177  23.051  1.00  0.00           H  
ATOM   1177  CG  LEU    78      14.157  27.638  21.040  1.00  0.00           C  
ATOM   1178  HG  LEU    78      14.897  27.608  20.240  1.00  0.00           H  
ATOM   1179  CD1 LEU    78      12.890  26.966  20.382  1.00  0.00           C  
ATOM   1180 HD11 LEU    78      12.548  27.537  19.519  1.00  0.00           H  
ATOM   1181 HD12 LEU    78      13.208  25.980  20.042  1.00  0.00           H  
ATOM   1182 HD13 LEU    78      12.137  26.750  21.140  1.00  0.00           H  
ATOM   1183  CD2 LEU    78      13.767  29.057  21.402  1.00  0.00           C  
ATOM   1184 HD21 LEU    78      12.938  29.007  22.108  1.00  0.00           H  
ATOM   1185 HD22 LEU    78      14.660  29.513  21.829  1.00  0.00           H  
ATOM   1186 HD23 LEU    78      13.520  29.627  20.506  1.00  0.00           H  
ATOM   1187  C   LEU    78      16.250  26.402  24.264  1.00  0.00           C  
ATOM   1188  O   LEU    78      15.369  26.524  25.069  1.00  0.00           O  
ATOM   1189  N   ASP    79      17.375  25.668  24.469  1.00  0.00           N  
ATOM   1190  H   ASP    79      18.108  25.585  23.779  1.00  0.00           H  
ATOM   1191  CA  ASP    79      17.791  24.951  25.671  1.00  0.00           C  
ATOM   1192  HA  ASP    79      17.361  25.348  26.591  1.00  0.00           H  
ATOM   1193  CB  ASP    79      17.343  23.562  25.577  1.00  0.00           C  
ATOM   1194  HB2 ASP    79      17.928  23.211  24.727  1.00  0.00           H  
ATOM   1195  HB3 ASP    79      17.721  23.020  26.444  1.00  0.00           H  
ATOM   1196  CG  ASP    79      15.846  23.310  25.488  1.00  0.00           C  
ATOM   1197  OD1 ASP    79      15.077  24.052  26.219  1.00  0.00           O  
ATOM   1198  OD2 ASP    79      15.381  22.346  24.804  1.00  0.00           O  
ATOM   1199  C   ASP    79      19.318  25.045  25.819  1.00  0.00           C  
ATOM   1200  O   ASP    79      20.041  24.452  24.980  1.00  0.00           O  
ATOM   1201  N   PHE    80      19.841  25.757  26.841  1.00  0.00           N  
ATOM   1202  H   PHE    80      19.256  26.253  27.499  1.00  0.00           H  
ATOM   1203  CA  PHE    80      21.314  25.917  27.029  1.00  0.00           C  
ATOM   1204  HA  PHE    80      21.761  24.932  26.898  1.00  0.00           H  
ATOM   1205  CB  PHE    80      21.820  26.776  25.884  1.00  0.00           C  
ATOM   1206  HB2 PHE    80      22.892  26.609  25.780  1.00  0.00           H  
ATOM   1207  HB3 PHE    80      21.440  26.464  24.911  1.00  0.00           H  
ATOM   1208  CG  PHE    80      21.568  28.278  26.043  1.00  0.00           C  
ATOM   1209  CD1 PHE    80      20.248  28.766  25.795  1.00  0.00           C  
ATOM   1210  HD1 PHE    80      19.494  28.108  25.390  1.00  0.00           H  
ATOM   1211  CE1 PHE    80      19.971  30.153  25.951  1.00  0.00           C  
ATOM   1212  HE1 PHE    80      19.044  30.617  25.645  1.00  0.00           H  
ATOM   1213  CZ  PHE    80      21.080  30.964  26.297  1.00  0.00           C  
ATOM   1214  HZ  PHE    80      20.947  32.036  26.280  1.00  0.00           H  
ATOM   1215  CE2 PHE    80      22.297  30.431  26.746  1.00  0.00           C  
ATOM   1216  HE2 PHE    80      23.019  31.115  27.168  1.00  0.00           H  
ATOM   1217  CD2 PHE    80      22.533  29.031  26.642  1.00  0.00           C  
ATOM   1218  HD2 PHE    80      23.492  28.571  26.830  1.00  0.00           H  
ATOM   1219  C   PHE    80      21.700  26.294  28.449  1.00  0.00           C  
ATOM   1220  O   PHE    80      21.000  27.053  29.112  1.00  0.00           O  
ATOM   1221  N   TRP    81      22.880  25.803  28.918  1.00  0.00           N  
ATOM   1222  H   TRP    81      23.434  25.314  28.229  1.00  0.00           H  
ATOM   1223  CA  TRP    81      23.728  26.445  29.957  1.00  0.00           C  
ATOM   1224  HA  TRP    81      23.126  27.064  30.622  1.00  0.00           H  
ATOM   1225  CB  TRP    81      24.381  25.285  30.747  1.00  0.00           C  
ATOM   1226  HB2 TRP    81      25.045  24.765  30.057  1.00  0.00           H  
ATOM   1227  HB3 TRP    81      25.014  25.734  31.513  1.00  0.00           H  
ATOM   1228  CG  TRP    81      23.467  24.253  31.405  1.00  0.00           C  
ATOM   1229  CD1 TRP    81      22.741  23.331  30.759  1.00  0.00           C  
ATOM   1230  HD1 TRP    81      22.569  23.338  29.693  1.00  0.00           H  
ATOM   1231  NE1 TRP    81      22.152  22.520  31.699  1.00  0.00           N  
ATOM   1232  HE1 TRP    81      21.599  21.703  31.480  1.00  0.00           H  
ATOM   1233  CE2 TRP    81      22.499  22.903  32.988  1.00  0.00           C  
ATOM   1234  CZ2 TRP    81      22.111  22.304  34.170  1.00  0.00           C  
ATOM   1235  HZ2 TRP    81      21.322  21.568  34.121  1.00  0.00           H  
ATOM   1236  CH2 TRP    81      22.568  22.888  35.355  1.00  0.00           C  
ATOM   1237  HH2 TRP    81      22.237  22.452  36.285  1.00  0.00           H  
ATOM   1238  CZ3 TRP    81      23.569  23.899  35.273  1.00  0.00           C  
ATOM   1239  HZ3 TRP    81      24.077  24.289  36.143  1.00  0.00           H  
ATOM   1240  CE3 TRP    81      23.909  24.467  34.016  1.00  0.00           C  
ATOM   1241  HE3 TRP    81      24.643  25.254  33.925  1.00  0.00           H  
ATOM   1242  CD2 TRP    81      23.313  23.997  32.865  1.00  0.00           C  
ATOM   1243  C   TRP    81      24.742  27.385  29.478  1.00  0.00           C  
ATOM   1244  O   TRP    81      25.516  27.114  28.598  1.00  0.00           O  
ATOM   1245  N   LEU    82      24.784  28.554  30.083  1.00  0.00           N  
ATOM   1246  H   LEU    82      24.376  28.620  31.004  1.00  0.00           H  
ATOM   1247  CA  LEU    82      25.634  29.690  29.839  1.00  0.00           C  
ATOM   1248  HA  LEU    82      26.004  29.656  28.814  1.00  0.00           H  
ATOM   1249  CB  LEU    82      24.838  30.976  30.062  1.00  0.00           C  
ATOM   1250  HB2 LEU    82      23.998  30.954  29.368  1.00  0.00           H  
ATOM   1251  HB3 LEU    82      24.366  30.958  31.044  1.00  0.00           H  
ATOM   1252  CG  LEU    82      25.523  32.368  29.917  1.00  0.00           C  
ATOM   1253  HG  LEU    82      26.350  32.380  30.626  1.00  0.00           H  
ATOM   1254  CD1 LEU    82      26.131  32.581  28.572  1.00  0.00           C  
ATOM   1255 HD11 LEU    82      25.417  32.742  27.765  1.00  0.00           H  
ATOM   1256 HD12 LEU    82      26.853  33.397  28.531  1.00  0.00           H  
ATOM   1257 HD13 LEU    82      26.741  31.728  28.275  1.00  0.00           H  
ATOM   1258  CD2 LEU    82      24.614  33.523  30.375  1.00  0.00           C  
ATOM   1259 HD21 LEU    82      24.285  33.436  31.411  1.00  0.00           H  
ATOM   1260 HD22 LEU    82      25.101  34.460  30.106  1.00  0.00           H  
ATOM   1261 HD23 LEU    82      23.754  33.451  29.709  1.00  0.00           H  
ATOM   1262  C   LEU    82      26.911  29.578  30.681  1.00  0.00           C  
ATOM   1263  O   LEU    82      26.864  29.151  31.870  1.00  0.00           O  
ATOM   1264  N   VAL    83      28.055  29.981  30.159  1.00  0.00           N  
ATOM   1265  H   VAL    83      28.087  30.306  29.204  1.00  0.00           H  
ATOM   1266  CA  VAL    83      29.384  29.815  30.735  1.00  0.00           C  
ATOM   1267  HA  VAL    83      29.312  29.774  31.822  1.00  0.00           H  
ATOM   1268  CB  VAL    83      30.026  28.471  30.247  1.00  0.00           C  
ATOM   1269  HB  VAL    83      30.273  28.685  29.207  1.00  0.00           H  
ATOM   1270  CG1 VAL    83      31.220  28.159  31.145  1.00  0.00           C  
ATOM   1271 HG11 VAL    83      30.964  27.827  32.151  1.00  0.00           H  
ATOM   1272 HG12 VAL    83      31.728  27.270  30.772  1.00  0.00           H  
ATOM   1273 HG13 VAL    83      31.890  29.016  31.201  1.00  0.00           H  
ATOM   1274  CG2 VAL    83      29.028  27.265  30.296  1.00  0.00           C  
ATOM   1275 HG21 VAL    83      28.564  27.230  31.281  1.00  0.00           H  
ATOM   1276 HG22 VAL    83      28.152  27.415  29.664  1.00  0.00           H  
ATOM   1277 HG23 VAL    83      29.588  26.369  30.028  1.00  0.00           H  
ATOM   1278  C   VAL    83      30.201  31.042  30.400  1.00  0.00           C  
ATOM   1279  O   VAL    83      30.318  31.422  29.217  1.00  0.00           O  
ATOM   1280  N   GLY    84      30.922  31.504  31.395  1.00  0.00           N  
ATOM   1281  H   GLY    84      30.762  31.092  32.302  1.00  0.00           H  
ATOM   1282  CA  GLY    84      32.155  32.295  31.033  1.00  0.00           C  
ATOM   1283  HA2 GLY    84      32.658  31.873  30.163  1.00  0.00           H  
ATOM   1284  HA3 GLY    84      31.839  33.290  30.719  1.00  0.00           H  
ATOM   1285  C   GLY    84      33.227  32.397  32.174  1.00  0.00           C  
ATOM   1286  O   GLY    84      33.090  31.790  33.230  1.00  0.00           O  
ATOM   1287  N   TYR    85      34.332  33.084  31.818  1.00  0.00           N  
ATOM   1288  H   TYR    85      34.236  33.577  30.942  1.00  0.00           H  
ATOM   1289  CA  TYR    85      35.485  33.364  32.658  1.00  0.00           C  
ATOM   1290  HA  TYR    85      35.191  33.155  33.686  1.00  0.00           H  
ATOM   1291  CB  TYR    85      36.689  32.453  32.267  1.00  0.00           C  
ATOM   1292  HB2 TYR    85      36.723  31.511  32.816  1.00  0.00           H  
ATOM   1293  HB3 TYR    85      36.708  32.278  31.192  1.00  0.00           H  
ATOM   1294  CG  TYR    85      37.975  33.168  32.676  1.00  0.00           C  
ATOM   1295  CD1 TYR    85      38.310  33.272  34.040  1.00  0.00           C  
ATOM   1296  HD1 TYR    85      37.704  32.883  34.845  1.00  0.00           H  
ATOM   1297  CE1 TYR    85      39.465  33.937  34.401  1.00  0.00           C  
ATOM   1298  HE1 TYR    85      39.680  34.021  35.456  1.00  0.00           H  
ATOM   1299  CZ  TYR    85      40.283  34.539  33.398  1.00  0.00           C  
ATOM   1300  OH  TYR    85      41.394  35.170  33.797  1.00  0.00           O  
ATOM   1301  HH  TYR    85      42.159  35.187  33.217  1.00  0.00           H  
ATOM   1302  CE2 TYR    85      39.911  34.482  32.026  1.00  0.00           C  
ATOM   1303  HE2 TYR    85      40.608  34.802  31.265  1.00  0.00           H  
ATOM   1304  CD2 TYR    85      38.738  33.766  31.659  1.00  0.00           C  
ATOM   1305  HD2 TYR    85      38.354  33.744  30.650  1.00  0.00           H  
ATOM   1306  C   TYR    85      35.797  34.860  32.697  1.00  0.00           C  
ATOM   1307  O   TYR    85      36.080  35.504  31.675  1.00  0.00           O  
ATOM   1308  N   SER    86      35.917  35.444  33.920  1.00  0.00           N  
ATOM   1309  H   SER    86      36.091  34.813  34.690  1.00  0.00           H  
ATOM   1310  CA  SER    86      36.383  36.821  34.134  1.00  0.00           C  
ATOM   1311  HA  SER    86      36.200  37.024  35.189  1.00  0.00           H  
ATOM   1312  CB  SER    86      37.886  36.967  34.145  1.00  0.00           C  
ATOM   1313  HB2 SER    86      38.232  36.389  35.002  1.00  0.00           H  
ATOM   1314  HB3 SER    86      38.291  36.375  33.324  1.00  0.00           H  
ATOM   1315  OG  SER    86      38.425  38.234  34.028  1.00  0.00           O  
ATOM   1316  HG  SER    86      38.805  38.426  34.888  1.00  0.00           H  
ATOM   1317  C   SER    86      35.518  37.854  33.389  1.00  0.00           C  
ATOM   1318  O   SER    86      34.379  38.041  33.762  1.00  0.00           O  
ATOM   1319  N   LEU    87      36.082  38.438  32.335  1.00  0.00           N  
ATOM   1320  H   LEU    87      37.090  38.412  32.265  1.00  0.00           H  
ATOM   1321  CA  LEU    87      35.386  39.351  31.414  1.00  0.00           C  
ATOM   1322  HA  LEU    87      34.933  40.098  32.065  1.00  0.00           H  
ATOM   1323  CB  LEU    87      36.274  40.019  30.341  1.00  0.00           C  
ATOM   1324  HB2 LEU    87      37.180  40.432  30.784  1.00  0.00           H  
ATOM   1325  HB3 LEU    87      36.680  39.336  29.594  1.00  0.00           H  
ATOM   1326  CG  LEU    87      35.594  41.226  29.665  1.00  0.00           C  
ATOM   1327  HG  LEU    87      34.505  41.198  29.688  1.00  0.00           H  
ATOM   1328  CD1 LEU    87      36.039  42.476  30.397  1.00  0.00           C  
ATOM   1329 HD11 LEU    87      37.125  42.527  30.321  1.00  0.00           H  
ATOM   1330 HD12 LEU    87      35.495  43.326  29.985  1.00  0.00           H  
ATOM   1331 HD13 LEU    87      35.650  42.449  31.415  1.00  0.00           H  
ATOM   1332  CD2 LEU    87      35.885  41.422  28.219  1.00  0.00           C  
ATOM   1333 HD21 LEU    87      35.262  42.271  27.939  1.00  0.00           H  
ATOM   1334 HD22 LEU    87      36.953  41.563  28.051  1.00  0.00           H  
ATOM   1335 HD23 LEU    87      35.476  40.491  27.825  1.00  0.00           H  
ATOM   1336  C   LEU    87      34.143  38.610  30.761  1.00  0.00           C  
ATOM   1337  O   LEU    87      33.012  39.110  30.806  1.00  0.00           O  
ATOM   1338  N   GLY    88      34.309  37.365  30.278  1.00  0.00           N  
ATOM   1339  H   GLY    88      35.252  37.048  30.104  1.00  0.00           H  
ATOM   1340  CA  GLY    88      33.194  36.595  29.689  1.00  0.00           C  
ATOM   1341  HA2 GLY    88      32.670  37.154  28.914  1.00  0.00           H  
ATOM   1342  HA3 GLY    88      33.523  35.622  29.325  1.00  0.00           H  
ATOM   1343  C   GLY    88      32.191  36.274  30.834  1.00  0.00           C  
ATOM   1344  O   GLY    88      30.965  36.209  30.598  1.00  0.00           O  
ATOM   1345  N   GLY    89      32.657  36.174  32.082  1.00  0.00           N  
ATOM   1346  H   GLY    89      33.634  36.359  32.263  1.00  0.00           H  
ATOM   1347  CA  GLY    89      31.801  35.953  33.323  1.00  0.00           C  
ATOM   1348  HA2 GLY    89      31.252  35.037  33.104  1.00  0.00           H  
ATOM   1349  HA3 GLY    89      32.492  35.794  34.151  1.00  0.00           H  
ATOM   1350  C   GLY    89      30.930  37.180  33.746  1.00  0.00           C  
ATOM   1351  O   GLY    89      29.729  36.989  33.944  1.00  0.00           O  
ATOM   1352  N   ARG    90      31.513  38.415  33.649  1.00  0.00           N  
ATOM   1353  H   ARG    90      32.470  38.445  33.326  1.00  0.00           H  
ATOM   1354  CA  ARG    90      30.866  39.699  33.872  1.00  0.00           C  
ATOM   1355  HA  ARG    90      30.260  39.660  34.778  1.00  0.00           H  
ATOM   1356  CB  ARG    90      32.002  40.740  33.969  1.00  0.00           C  
ATOM   1357  HB2 ARG    90      32.674  40.813  33.114  1.00  0.00           H  
ATOM   1358  HB3 ARG    90      31.576  41.740  33.887  1.00  0.00           H  
ATOM   1359  CG  ARG    90      32.853  40.647  35.233  1.00  0.00           C  
ATOM   1360  HG2 ARG    90      32.277  40.232  36.060  1.00  0.00           H  
ATOM   1361  HG3 ARG    90      33.697  40.027  34.930  1.00  0.00           H  
ATOM   1362  CD  ARG    90      33.410  41.963  35.760  1.00  0.00           C  
ATOM   1363  HD2 ARG    90      32.581  42.629  35.999  1.00  0.00           H  
ATOM   1364  HD3 ARG    90      33.982  41.767  36.667  1.00  0.00           H  
ATOM   1365  NE  ARG    90      34.293  42.643  34.804  1.00  0.00           N  
ATOM   1366  HE  ARG    90      35.264  42.423  34.637  1.00  0.00           H  
ATOM   1367  CZ  ARG    90      34.029  43.759  34.170  1.00  0.00           C  
ATOM   1368  NH1 ARG    90      32.867  44.303  34.087  1.00  0.00           N  
ATOM   1369 HH11 ARG    90      32.058  44.006  34.613  1.00  0.00           H  
ATOM   1370 HH12 ARG    90      32.783  45.188  33.607  1.00  0.00           H  
ATOM   1371  NH2 ARG    90      35.003  44.397  33.547  1.00  0.00           N  
ATOM   1372 HH21 ARG    90      35.903  43.942  33.497  1.00  0.00           H  
ATOM   1373 HH22 ARG    90      34.717  45.267  33.122  1.00  0.00           H  
ATOM   1374  C   ARG    90      29.881  40.059  32.727  1.00  0.00           C  
ATOM   1375  O   ARG    90      28.848  40.686  33.006  1.00  0.00           O  
ATOM   1376  N   VAL    91      30.109  39.595  31.498  1.00  0.00           N  
ATOM   1377  H   VAL    91      31.033  39.236  31.305  1.00  0.00           H  
ATOM   1378  CA  VAL    91      29.176  39.521  30.387  1.00  0.00           C  
ATOM   1379  HA  VAL    91      28.741  40.516  30.294  1.00  0.00           H  
ATOM   1380  CB  VAL    91      29.762  39.285  28.967  1.00  0.00           C  
ATOM   1381  HB  VAL    91      30.227  38.299  28.967  1.00  0.00           H  
ATOM   1382  CG1 VAL    91      28.637  39.168  27.858  1.00  0.00           C  
ATOM   1383 HG11 VAL    91      29.128  39.112  26.886  1.00  0.00           H  
ATOM   1384 HG12 VAL    91      28.059  38.268  28.068  1.00  0.00           H  
ATOM   1385 HG13 VAL    91      28.022  40.067  27.884  1.00  0.00           H  
ATOM   1386  CG2 VAL    91      30.719  40.378  28.621  1.00  0.00           C  
ATOM   1387 HG21 VAL    91      30.928  40.509  27.559  1.00  0.00           H  
ATOM   1388 HG22 VAL    91      30.367  41.323  29.033  1.00  0.00           H  
ATOM   1389 HG23 VAL    91      31.695  40.153  29.052  1.00  0.00           H  
ATOM   1390  C   VAL    91      28.104  38.463  30.639  1.00  0.00           C  
ATOM   1391  O   VAL    91      26.936  38.873  30.483  1.00  0.00           O  
ATOM   1392  N   ALA    92      28.390  37.214  30.929  1.00  0.00           N  
ATOM   1393  H   ALA    92      29.358  36.928  30.877  1.00  0.00           H  
ATOM   1394  CA  ALA    92      27.425  36.167  31.200  1.00  0.00           C  
ATOM   1395  HA  ALA    92      26.855  35.996  30.287  1.00  0.00           H  
ATOM   1396  CB  ALA    92      28.101  34.860  31.511  1.00  0.00           C  
ATOM   1397  HB1 ALA    92      28.631  34.893  32.463  1.00  0.00           H  
ATOM   1398  HB2 ALA    92      27.361  34.086  31.714  1.00  0.00           H  
ATOM   1399  HB3 ALA    92      28.785  34.547  30.721  1.00  0.00           H  
ATOM   1400  C   ALA    92      26.449  36.550  32.240  1.00  0.00           C  
ATOM   1401  O   ALA    92      25.273  36.128  32.171  1.00  0.00           O  
ATOM   1402  N   MET    93      26.938  37.148  33.331  1.00  0.00           N  
ATOM   1403  H   MET    93      27.892  37.456  33.453  1.00  0.00           H  
ATOM   1404  CA  MET    93      26.084  37.665  34.413  1.00  0.00           C  
ATOM   1405  HA  MET    93      25.447  36.857  34.772  1.00  0.00           H  
ATOM   1406  CB  MET    93      26.999  38.184  35.523  1.00  0.00           C  
ATOM   1407  HB2 MET    93      27.856  38.713  35.107  1.00  0.00           H  
ATOM   1408  HB3 MET    93      26.450  38.931  36.096  1.00  0.00           H  
ATOM   1409  CG  MET    93      27.403  37.145  36.592  1.00  0.00           C  
ATOM   1410  HG2 MET    93      26.559  36.501  36.837  1.00  0.00           H  
ATOM   1411  HG3 MET    93      28.015  36.367  36.136  1.00  0.00           H  
ATOM   1412  SD  MET    93      28.405  37.669  37.978  1.00  0.00           S  
ATOM   1413  CE  MET    93      29.939  38.377  37.204  1.00  0.00           C  
ATOM   1414  HE1 MET    93      30.375  37.731  36.442  1.00  0.00           H  
ATOM   1415  HE2 MET    93      29.650  39.404  36.983  1.00  0.00           H  
ATOM   1416  HE3 MET    93      30.563  38.680  38.044  1.00  0.00           H  
ATOM   1417  C   MET    93      25.144  38.811  33.997  1.00  0.00           C  
ATOM   1418  O   MET    93      23.918  38.712  34.177  1.00  0.00           O  
ATOM   1419  N   MET    94      25.673  39.841  33.221  1.00  0.00           N  
ATOM   1420  H   MET    94      26.663  39.823  33.022  1.00  0.00           H  
ATOM   1421  CA  MET    94      24.844  40.978  32.641  1.00  0.00           C  
ATOM   1422  HA  MET    94      24.253  41.487  33.402  1.00  0.00           H  
ATOM   1423  CB  MET    94      25.719  41.879  31.757  1.00  0.00           C  
ATOM   1424  HB2 MET    94      26.606  41.382  31.365  1.00  0.00           H  
ATOM   1425  HB3 MET    94      25.148  42.465  31.037  1.00  0.00           H  
ATOM   1426  CG  MET    94      26.234  42.960  32.736  1.00  0.00           C  
ATOM   1427  HG2 MET    94      26.796  42.456  33.523  1.00  0.00           H  
ATOM   1428  HG3 MET    94      26.943  43.528  32.133  1.00  0.00           H  
ATOM   1429  SD  MET    94      25.083  44.119  33.405  1.00  0.00           S  
ATOM   1430  CE  MET    94      24.620  45.160  31.904  1.00  0.00           C  
ATOM   1431  HE1 MET    94      25.479  45.781  31.648  1.00  0.00           H  
ATOM   1432  HE2 MET    94      24.384  44.483  31.083  1.00  0.00           H  
ATOM   1433  HE3 MET    94      23.788  45.818  32.153  1.00  0.00           H  
ATOM   1434  C   MET    94      23.743  40.347  31.718  1.00  0.00           C  
ATOM   1435  O   MET    94      22.503  40.496  31.967  1.00  0.00           O  
ATOM   1436  N   ALA    95      24.209  39.563  30.757  1.00  0.00           N  
ATOM   1437  H   ALA    95      25.192  39.497  30.532  1.00  0.00           H  
ATOM   1438  CA  ALA    95      23.369  38.850  29.753  1.00  0.00           C  
ATOM   1439  HA  ALA    95      22.845  39.573  29.127  1.00  0.00           H  
ATOM   1440  CB  ALA    95      24.262  38.191  28.690  1.00  0.00           C  
ATOM   1441  HB1 ALA    95      25.006  37.537  29.144  1.00  0.00           H  
ATOM   1442  HB2 ALA    95      23.728  37.605  27.941  1.00  0.00           H  
ATOM   1443  HB3 ALA    95      24.796  39.021  28.228  1.00  0.00           H  
ATOM   1444  C   ALA    95      22.349  37.949  30.401  1.00  0.00           C  
ATOM   1445  O   ALA    95      21.219  38.055  29.994  1.00  0.00           O  
ATOM   1446  N   ALA    96      22.585  37.346  31.501  1.00  0.00           N  
ATOM   1447  H   ALA    96      23.544  37.276  31.810  1.00  0.00           H  
ATOM   1448  CA  ALA    96      21.516  36.647  32.246  1.00  0.00           C  
ATOM   1449  HA  ALA    96      20.918  36.064  31.547  1.00  0.00           H  
ATOM   1450  CB  ALA    96      22.244  35.621  33.189  1.00  0.00           C  
ATOM   1451  HB1 ALA    96      22.660  34.805  32.599  1.00  0.00           H  
ATOM   1452  HB2 ALA    96      23.035  36.181  33.687  1.00  0.00           H  
ATOM   1453  HB3 ALA    96      21.504  35.197  33.868  1.00  0.00           H  
ATOM   1454  C   ALA    96      20.485  37.579  32.988  1.00  0.00           C  
ATOM   1455  O   ALA    96      19.278  37.331  32.921  1.00  0.00           O  
ATOM   1456  N   CYS    97      20.955  38.710  33.619  1.00  0.00           N  
ATOM   1457  H   CYS    97      21.933  38.940  33.518  1.00  0.00           H  
ATOM   1458  CA  CYS    97      20.140  39.697  34.251  1.00  0.00           C  
ATOM   1459  HA  CYS    97      19.454  39.257  34.975  1.00  0.00           H  
ATOM   1460  CB  CYS    97      21.169  40.627  34.857  1.00  0.00           C  
ATOM   1461  HB2 CYS    97      21.891  41.056  34.162  1.00  0.00           H  
ATOM   1462  HB3 CYS    97      20.637  41.466  35.307  1.00  0.00           H  
ATOM   1463  SG  CYS    97      22.033  39.990  36.221  1.00  0.00           S  
ATOM   1464  HG  CYS    97      22.640  39.059  35.479  1.00  0.00           H  
ATOM   1465  C   CYS    97      19.291  40.479  33.284  1.00  0.00           C  
ATOM   1466  O   CYS    97      18.199  40.887  33.637  1.00  0.00           O  
ATOM   1467  N   GLN    98      19.766  40.657  31.982  1.00  0.00           N  
ATOM   1468  H   GLN    98      20.640  40.231  31.707  1.00  0.00           H  
ATOM   1469  CA  GLN    98      18.892  41.181  30.887  1.00  0.00           C  
ATOM   1470  HA  GLN    98      18.301  42.057  31.153  1.00  0.00           H  
ATOM   1471  CB  GLN    98      19.875  41.691  29.778  1.00  0.00           C  
ATOM   1472  HB2 GLN    98      20.668  40.959  29.619  1.00  0.00           H  
ATOM   1473  HB3 GLN    98      19.344  41.883  28.846  1.00  0.00           H  
ATOM   1474  CG  GLN    98      20.395  43.042  30.232  1.00  0.00           C  
ATOM   1475  HG2 GLN    98      19.610  43.787  30.363  1.00  0.00           H  
ATOM   1476  HG3 GLN    98      20.818  43.088  31.236  1.00  0.00           H  
ATOM   1477  CD  GLN    98      21.522  43.692  29.396  1.00  0.00           C  
ATOM   1478  OE1 GLN    98      21.942  43.125  28.396  1.00  0.00           O  
ATOM   1479  NE2 GLN    98      21.868  44.913  29.698  1.00  0.00           N  
ATOM   1480 HE21 GLN    98      22.297  45.466  28.970  1.00  0.00           H  
ATOM   1481 HE22 GLN    98      21.482  45.335  30.530  1.00  0.00           H  
ATOM   1482  C   GLN    98      17.847  40.175  30.262  1.00  0.00           C  
ATOM   1483  O   GLN    98      16.962  40.637  29.482  1.00  0.00           O  
ATOM   1484  N   GLY    99      18.012  38.862  30.510  1.00  0.00           N  
ATOM   1485  H   GLY    99      18.838  38.680  31.062  1.00  0.00           H  
ATOM   1486  CA  GLY    99      17.289  37.752  29.846  1.00  0.00           C  
ATOM   1487  HA2 GLY    99      17.175  36.894  30.509  1.00  0.00           H  
ATOM   1488  HA3 GLY    99      16.258  38.087  29.728  1.00  0.00           H  
ATOM   1489  C   GLY    99      17.729  37.274  28.458  1.00  0.00           C  
ATOM   1490  O   GLY    99      18.148  37.988  27.584  1.00  0.00           O  
ATOM   1491  N   LEU   100      17.598  35.971  28.298  1.00  0.00           N  
ATOM   1492  H   LEU   100      17.029  35.460  28.957  1.00  0.00           H  
ATOM   1493  CA  LEU   100      17.979  35.244  27.097  1.00  0.00           C  
ATOM   1494  HA  LEU   100      17.866  35.915  26.246  1.00  0.00           H  
ATOM   1495  CB  LEU   100      19.479  34.695  27.157  1.00  0.00           C  
ATOM   1496  HB2 LEU   100      19.498  34.097  28.067  1.00  0.00           H  
ATOM   1497  HB3 LEU   100      19.569  34.116  26.238  1.00  0.00           H  
ATOM   1498  CG  LEU   100      20.576  35.614  27.350  1.00  0.00           C  
ATOM   1499  HG  LEU   100      20.391  36.234  28.227  1.00  0.00           H  
ATOM   1500  CD1 LEU   100      21.820  34.795  27.599  1.00  0.00           C  
ATOM   1501 HD11 LEU   100      22.132  34.185  26.752  1.00  0.00           H  
ATOM   1502 HD12 LEU   100      22.645  35.413  27.955  1.00  0.00           H  
ATOM   1503 HD13 LEU   100      21.621  33.968  28.281  1.00  0.00           H  
ATOM   1504  CD2 LEU   100      20.839  36.449  26.096  1.00  0.00           C  
ATOM   1505 HD21 LEU   100      19.934  37.003  25.848  1.00  0.00           H  
ATOM   1506 HD22 LEU   100      21.695  37.097  26.284  1.00  0.00           H  
ATOM   1507 HD23 LEU   100      21.136  35.799  25.273  1.00  0.00           H  
ATOM   1508  C   LEU   100      16.992  34.083  26.787  1.00  0.00           C  
ATOM   1509  O   LEU   100      16.759  33.288  27.655  1.00  0.00           O  
ATOM   1510  N   ALA   101      16.446  34.023  25.567  1.00  0.00           N  
ATOM   1511  H   ALA   101      16.653  34.701  24.847  1.00  0.00           H  
ATOM   1512  CA  ALA   101      15.418  33.074  25.341  1.00  0.00           C  
ATOM   1513  HA  ALA   101      14.631  33.140  26.092  1.00  0.00           H  
ATOM   1514  CB  ALA   101      14.755  33.394  24.012  1.00  0.00           C  
ATOM   1515  HB1 ALA   101      13.950  32.687  23.810  1.00  0.00           H  
ATOM   1516  HB2 ALA   101      14.360  34.407  23.931  1.00  0.00           H  
ATOM   1517  HB3 ALA   101      15.449  33.182  23.199  1.00  0.00           H  
ATOM   1518  C   ALA   101      15.908  31.609  25.465  1.00  0.00           C  
ATOM   1519  O   ALA   101      16.930  31.225  24.894  1.00  0.00           O  
ATOM   1520  N   GLY   102      15.257  30.786  26.303  1.00  0.00           N  
ATOM   1521  H   GLY   102      14.664  31.253  26.974  1.00  0.00           H  
ATOM   1522  CA  GLY   102      15.591  29.337  26.406  1.00  0.00           C  
ATOM   1523  HA2 GLY   102      14.817  28.655  26.758  1.00  0.00           H  
ATOM   1524  HA3 GLY   102      15.693  28.970  25.385  1.00  0.00           H  
ATOM   1525  C   GLY   102      16.866  29.127  27.290  1.00  0.00           C  
ATOM   1526  O   GLY   102      17.346  27.986  27.354  1.00  0.00           O  
ATOM   1527  N   LEU   103      17.302  30.173  27.976  1.00  0.00           N  
ATOM   1528  H   LEU   103      16.932  31.104  27.852  1.00  0.00           H  
ATOM   1529  CA  LEU   103      18.390  30.059  28.957  1.00  0.00           C  
ATOM   1530  HA  LEU   103      19.242  29.586  28.471  1.00  0.00           H  
ATOM   1531  CB  LEU   103      18.862  31.405  29.428  1.00  0.00           C  
ATOM   1532  HB2 LEU   103      19.435  31.780  28.580  1.00  0.00           H  
ATOM   1533  HB3 LEU   103      17.952  31.946  29.687  1.00  0.00           H  
ATOM   1534  CG  LEU   103      19.807  31.485  30.664  1.00  0.00           C  
ATOM   1535  HG  LEU   103      19.421  30.852  31.463  1.00  0.00           H  
ATOM   1536  CD1 LEU   103      21.217  31.084  30.288  1.00  0.00           C  
ATOM   1537 HD11 LEU   103      21.820  31.092  31.196  1.00  0.00           H  
ATOM   1538 HD12 LEU   103      21.300  30.064  29.913  1.00  0.00           H  
ATOM   1539 HD13 LEU   103      21.464  31.819  29.523  1.00  0.00           H  
ATOM   1540  CD2 LEU   103      20.009  32.925  31.280  1.00  0.00           C  
ATOM   1541 HD21 LEU   103      19.060  33.241  31.714  1.00  0.00           H  
ATOM   1542 HD22 LEU   103      20.697  32.978  32.124  1.00  0.00           H  
ATOM   1543 HD23 LEU   103      20.331  33.527  30.430  1.00  0.00           H  
ATOM   1544  C   LEU   103      17.958  29.186  30.128  1.00  0.00           C  
ATOM   1545  O   LEU   103      16.879  29.401  30.631  1.00  0.00           O  
ATOM   1546  N   CYS   104      18.785  28.183  30.517  1.00  0.00           N  
ATOM   1547  H   CYS   104      19.490  27.763  29.928  1.00  0.00           H  
ATOM   1548  CA  CYS   104      18.359  27.421  31.720  1.00  0.00           C  
ATOM   1549  HA  CYS   104      17.603  27.941  32.308  1.00  0.00           H  
ATOM   1550  CB  CYS   104      17.740  26.057  31.297  1.00  0.00           C  
ATOM   1551  HB2 CYS   104      17.400  25.654  32.250  1.00  0.00           H  
ATOM   1552  HB3 CYS   104      16.866  26.062  30.646  1.00  0.00           H  
ATOM   1553  SG  CYS   104      18.894  24.858  30.537  1.00  0.00           S  
ATOM   1554  HG  CYS   104      18.622  23.831  31.347  1.00  0.00           H  
ATOM   1555  C   CYS   104      19.315  27.298  32.841  1.00  0.00           C  
ATOM   1556  O   CYS   104      18.914  26.802  33.897  1.00  0.00           O  
ATOM   1557  N   GLY   105      20.566  27.743  32.660  1.00  0.00           N  
ATOM   1558  H   GLY   105      20.888  28.134  31.786  1.00  0.00           H  
ATOM   1559  CA  GLY   105      21.491  27.768  33.717  1.00  0.00           C  
ATOM   1560  HA2 GLY   105      20.983  28.048  34.641  1.00  0.00           H  
ATOM   1561  HA3 GLY   105      21.812  26.754  33.954  1.00  0.00           H  
ATOM   1562  C   GLY   105      22.718  28.713  33.426  1.00  0.00           C  
ATOM   1563  O   GLY   105      22.960  29.113  32.293  1.00  0.00           O  
ATOM   1564  N   VAL   106      23.468  28.961  34.470  1.00  0.00           N  
ATOM   1565  H   VAL   106      23.144  28.780  35.409  1.00  0.00           H  
ATOM   1566  CA  VAL   106      24.730  29.729  34.353  1.00  0.00           C  
ATOM   1567  HA  VAL   106      25.139  29.598  33.351  1.00  0.00           H  
ATOM   1568  CB  VAL   106      24.608  31.245  34.705  1.00  0.00           C  
ATOM   1569  HB  VAL   106      24.752  31.459  35.764  1.00  0.00           H  
ATOM   1570  CG1 VAL   106      25.729  32.070  33.970  1.00  0.00           C  
ATOM   1571 HG11 VAL   106      26.674  31.756  34.413  1.00  0.00           H  
ATOM   1572 HG12 VAL   106      25.826  31.784  32.923  1.00  0.00           H  
ATOM   1573 HG13 VAL   106      25.560  33.143  34.061  1.00  0.00           H  
ATOM   1574  CG2 VAL   106      23.301  32.005  34.452  1.00  0.00           C  
ATOM   1575 HG21 VAL   106      23.275  32.944  35.005  1.00  0.00           H  
ATOM   1576 HG22 VAL   106      23.179  32.198  33.386  1.00  0.00           H  
ATOM   1577 HG23 VAL   106      22.491  31.356  34.786  1.00  0.00           H  
ATOM   1578  C   VAL   106      25.928  29.192  35.177  1.00  0.00           C  
ATOM   1579  O   VAL   106      25.644  28.674  36.283  1.00  0.00           O  
ATOM   1580  N   ILE   107      27.135  29.327  34.665  1.00  0.00           N  
ATOM   1581  H   ILE   107      27.127  29.695  33.725  1.00  0.00           H  
ATOM   1582  CA  ILE   107      28.426  29.060  35.289  1.00  0.00           C  
ATOM   1583  HA  ILE   107      28.266  28.823  36.341  1.00  0.00           H  
ATOM   1584  CB  ILE   107      29.001  27.755  34.688  1.00  0.00           C  
ATOM   1585  HB  ILE   107      28.841  27.839  33.613  1.00  0.00           H  
ATOM   1586  CG2 ILE   107      30.447  27.650  35.052  1.00  0.00           C  
ATOM   1587 HG21 ILE   107      30.608  27.498  36.120  1.00  0.00           H  
ATOM   1588 HG22 ILE   107      30.898  26.801  34.538  1.00  0.00           H  
ATOM   1589 HG23 ILE   107      31.028  28.459  34.610  1.00  0.00           H  
ATOM   1590  CG1 ILE   107      28.275  26.504  35.147  1.00  0.00           C  
ATOM   1591 HG12 ILE   107      28.758  26.127  36.048  1.00  0.00           H  
ATOM   1592 HG13 ILE   107      27.310  26.751  35.591  1.00  0.00           H  
ATOM   1593  CD1 ILE   107      28.099  25.359  34.013  1.00  0.00           C  
ATOM   1594 HD11 ILE   107      29.087  25.207  33.579  1.00  0.00           H  
ATOM   1595 HD12 ILE   107      27.679  24.425  34.387  1.00  0.00           H  
ATOM   1596 HD13 ILE   107      27.564  25.729  33.138  1.00  0.00           H  
ATOM   1597  C   ILE   107      29.306  30.255  35.016  1.00  0.00           C  
ATOM   1598  O   ILE   107      29.378  30.724  33.892  1.00  0.00           O  
ATOM   1599  N   VAL   108      29.917  30.808  36.113  1.00  0.00           N  
ATOM   1600  H   VAL   108      29.775  30.482  37.058  1.00  0.00           H  
ATOM   1601  CA  VAL   108      30.770  31.979  35.952  1.00  0.00           C  
ATOM   1602  HA  VAL   108      31.119  32.077  34.924  1.00  0.00           H  
ATOM   1603  CB  VAL   108      30.052  33.270  36.400  1.00  0.00           C  
ATOM   1604  HB  VAL   108      29.414  33.105  37.268  1.00  0.00           H  
ATOM   1605  CG1 VAL   108      30.968  34.479  36.678  1.00  0.00           C  
ATOM   1606 HG11 VAL   108      30.367  35.387  36.641  1.00  0.00           H  
ATOM   1607 HG12 VAL   108      31.528  34.441  37.612  1.00  0.00           H  
ATOM   1608 HG13 VAL   108      31.645  34.503  35.824  1.00  0.00           H  
ATOM   1609  CG2 VAL   108      29.037  33.743  35.339  1.00  0.00           C  
ATOM   1610 HG21 VAL   108      28.636  34.667  35.755  1.00  0.00           H  
ATOM   1611 HG22 VAL   108      29.583  33.848  34.402  1.00  0.00           H  
ATOM   1612 HG23 VAL   108      28.323  32.924  35.420  1.00  0.00           H  
ATOM   1613  C   VAL   108      32.020  31.686  36.750  1.00  0.00           C  
ATOM   1614  O   VAL   108      31.953  31.618  37.985  1.00  0.00           O  
ATOM   1615  N   GLU   109      33.162  31.438  36.151  1.00  0.00           N  
ATOM   1616  H   GLU   109      33.255  31.408  35.146  1.00  0.00           H  
ATOM   1617  CA  GLU   109      34.459  31.683  36.817  1.00  0.00           C  
ATOM   1618  HA  GLU   109      34.416  31.297  37.836  1.00  0.00           H  
ATOM   1619  CB  GLU   109      35.662  31.095  35.983  1.00  0.00           C  
ATOM   1620  HB2 GLU   109      35.446  30.103  35.586  1.00  0.00           H  
ATOM   1621  HB3 GLU   109      35.955  31.743  35.157  1.00  0.00           H  
ATOM   1622  CG  GLU   109      36.816  30.949  36.972  1.00  0.00           C  
ATOM   1623  HG2 GLU   109      37.461  31.826  36.934  1.00  0.00           H  
ATOM   1624  HG3 GLU   109      36.436  30.743  37.972  1.00  0.00           H  
ATOM   1625  CD  GLU   109      37.696  29.780  36.577  1.00  0.00           C  
ATOM   1626  OE1 GLU   109      37.371  28.629  36.884  1.00  0.00           O  
ATOM   1627  OE2 GLU   109      38.713  29.999  35.831  1.00  0.00           O  
ATOM   1628  C   GLU   109      34.690  33.138  37.077  1.00  0.00           C  
ATOM   1629  O   GLU   109      34.601  34.004  36.229  1.00  0.00           O  
ATOM   1630  N   GLY   110      35.204  33.454  38.302  1.00  0.00           N  
ATOM   1631  H   GLY   110      35.145  32.764  39.037  1.00  0.00           H  
ATOM   1632  CA  GLY   110      35.835  34.768  38.595  1.00  0.00           C  
ATOM   1633  HA2 GLY   110      35.960  34.894  39.670  1.00  0.00           H  
ATOM   1634  HA3 GLY   110      36.784  34.777  38.059  1.00  0.00           H  
ATOM   1635  C   GLY   110      35.255  36.110  38.081  1.00  0.00           C  
ATOM   1636  O   GLY   110      36.092  37.079  37.983  1.00  0.00           O  
ATOM   1637  N   GLY   111      33.988  36.243  37.677  1.00  0.00           N  
ATOM   1638  H   GLY   111      33.391  35.430  37.715  1.00  0.00           H  
ATOM   1639  CA  GLY   111      33.397  37.614  37.455  1.00  0.00           C  
ATOM   1640  HA2 GLY   111      34.040  38.224  36.820  1.00  0.00           H  
ATOM   1641  HA3 GLY   111      32.495  37.635  36.844  1.00  0.00           H  
ATOM   1642  C   GLY   111      33.176  38.450  38.735  1.00  0.00           C  
ATOM   1643  O   GLY   111      32.874  37.872  39.764  1.00  0.00           O  
ATOM   1644  N   HIE   112      33.267  39.778  38.695  1.00  0.00           N  
ATOM   1645  H   HIE   112      33.489  40.221  37.815  1.00  0.00           H  
ATOM   1646  CA  HIE   112      32.854  40.639  39.747  1.00  0.00           C  
ATOM   1647  HA  HIE   112      32.981  40.156  40.716  1.00  0.00           H  
ATOM   1648  CB  HIE   112      33.709  41.880  39.697  1.00  0.00           C  
ATOM   1649  HB2 HIE   112      34.735  41.520  39.619  1.00  0.00           H  
ATOM   1650  HB3 HIE   112      33.484  42.520  38.844  1.00  0.00           H  
ATOM   1651  CG  HIE   112      33.548  42.686  40.959  1.00  0.00           C  
ATOM   1652  ND1 HIE   112      32.362  43.398  41.305  1.00  0.00           N  
ATOM   1653  CE1 HIE   112      32.559  43.743  42.599  1.00  0.00           C  
ATOM   1654  HE1 HIE   112      31.899  44.352  43.200  1.00  0.00           H  
ATOM   1655  NE2 HIE   112      33.783  43.382  43.002  1.00  0.00           N  
ATOM   1656  HE2 HIE   112      34.172  43.555  43.918  1.00  0.00           H  
ATOM   1657  CD2 HIE   112      34.375  42.665  42.016  1.00  0.00           C  
ATOM   1658  HD2 HIE   112      35.385  42.285  42.042  1.00  0.00           H  
ATOM   1659  C   HIE   112      31.304  40.981  39.607  1.00  0.00           C  
ATOM   1660  O   HIE   112      30.834  41.354  38.494  1.00  0.00           O  
ATOM   1661  N   PRO   113      30.487  41.013  40.652  1.00  0.00           N  
ATOM   1662  CD  PRO   113      30.808  40.516  41.845  1.00  0.00           C  
ATOM   1663  HD2 PRO   113      31.710  40.925  42.300  1.00  0.00           H  
ATOM   1664  HD3 PRO   113      30.862  39.442  41.667  1.00  0.00           H  
ATOM   1665  CG  PRO   113      29.668  40.996  42.736  1.00  0.00           C  
ATOM   1666  HG2 PRO   113      29.890  42.016  43.049  1.00  0.00           H  
ATOM   1667  HG3 PRO   113      29.503  40.369  43.613  1.00  0.00           H  
ATOM   1668  CB  PRO   113      28.415  40.818  41.837  1.00  0.00           C  
ATOM   1669  HB2 PRO   113      27.530  41.365  42.162  1.00  0.00           H  
ATOM   1670  HB3 PRO   113      28.137  39.765  41.793  1.00  0.00           H  
ATOM   1671  CA  PRO   113      29.015  41.272  40.521  1.00  0.00           C  
ATOM   1672  HA  PRO   113      28.575  40.632  39.756  1.00  0.00           H  
ATOM   1673  C   PRO   113      28.681  42.685  40.208  1.00  0.00           C  
ATOM   1674  O   PRO   113      27.524  42.890  39.843  1.00  0.00           O  
ATOM   1675  N   GLY   114      29.541  43.665  40.345  1.00  0.00           N  
ATOM   1676  H   GLY   114      30.505  43.443  40.546  1.00  0.00           H  
ATOM   1677  CA  GLY   114      29.209  45.061  40.190  1.00  0.00           C  
ATOM   1678  HA2 GLY   114      29.687  45.454  39.292  1.00  0.00           H  
ATOM   1679  HA3 GLY   114      28.156  45.305  40.052  1.00  0.00           H  
ATOM   1680  C   GLY   114      29.677  45.903  41.454  1.00  0.00           C  
ATOM   1681  O   GLY   114      29.781  45.362  42.554  1.00  0.00           O  
ATOM   1682  N   LEU   115      30.110  47.147  41.266  1.00  0.00           N  
ATOM   1683  H   LEU   115      30.114  47.565  40.347  1.00  0.00           H  
ATOM   1684  CA  LEU   115      30.414  48.082  42.319  1.00  0.00           C  
ATOM   1685  HA  LEU   115      30.827  47.614  43.212  1.00  0.00           H  
ATOM   1686  CB  LEU   115      31.380  49.141  41.898  1.00  0.00           C  
ATOM   1687  HB2 LEU   115      30.897  49.473  40.979  1.00  0.00           H  
ATOM   1688  HB3 LEU   115      31.414  49.914  42.666  1.00  0.00           H  
ATOM   1689  CG  LEU   115      32.786  48.718  41.623  1.00  0.00           C  
ATOM   1690  HG  LEU   115      32.867  48.012  40.797  1.00  0.00           H  
ATOM   1691  CD1 LEU   115      33.600  49.968  41.133  1.00  0.00           C  
ATOM   1692 HD11 LEU   115      33.551  50.848  41.775  1.00  0.00           H  
ATOM   1693 HD12 LEU   115      34.642  49.650  41.178  1.00  0.00           H  
ATOM   1694 HD13 LEU   115      33.250  50.227  40.134  1.00  0.00           H  
ATOM   1695  CD2 LEU   115      33.511  48.167  42.845  1.00  0.00           C  
ATOM   1696 HD21 LEU   115      33.334  48.691  43.785  1.00  0.00           H  
ATOM   1697 HD22 LEU   115      33.088  47.173  42.994  1.00  0.00           H  
ATOM   1698 HD23 LEU   115      34.572  48.025  42.640  1.00  0.00           H  
ATOM   1699  C   LEU   115      29.072  48.758  42.765  1.00  0.00           C  
ATOM   1700  O   LEU   115      28.161  48.781  41.893  1.00  0.00           O  
ATOM   1701  N   GLN   116      28.945  49.175  44.048  1.00  0.00           N  
ATOM   1702  H   GLN   116      29.709  49.103  44.704  1.00  0.00           H  
ATOM   1703  CA  GLN   116      27.692  49.699  44.583  1.00  0.00           C  
ATOM   1704  HA  GLN   116      26.961  49.684  43.775  1.00  0.00           H  
ATOM   1705  CB  GLN   116      27.183  48.840  45.785  1.00  0.00           C  
ATOM   1706  HB2 GLN   116      27.665  49.012  46.748  1.00  0.00           H  
ATOM   1707  HB3 GLN   116      26.185  49.211  46.018  1.00  0.00           H  
ATOM   1708  CG  GLN   116      27.196  47.342  45.544  1.00  0.00           C  
ATOM   1709  HG2 GLN   116      26.560  47.137  44.683  1.00  0.00           H  
ATOM   1710  HG3 GLN   116      28.211  47.005  45.334  1.00  0.00           H  
ATOM   1711  CD  GLN   116      26.703  46.647  46.734  1.00  0.00           C  
ATOM   1712  OE1 GLN   116      27.392  46.524  47.668  1.00  0.00           O  
ATOM   1713  NE2 GLN   116      25.425  46.274  46.798  1.00  0.00           N  
ATOM   1714 HE21 GLN   116      25.056  46.082  47.718  1.00  0.00           H  
ATOM   1715 HE22 GLN   116      24.932  46.240  45.917  1.00  0.00           H  
ATOM   1716  C   GLN   116      27.790  51.160  45.009  1.00  0.00           C  
ATOM   1717  O   GLN   116      26.804  51.679  45.494  1.00  0.00           O  
ATOM   1718  N   ASN   117      28.921  51.873  44.781  1.00  0.00           N  
ATOM   1719  H   ASN   117      29.815  51.495  44.501  1.00  0.00           H  
ATOM   1720  CA  ASN   117      28.913  53.339  45.080  1.00  0.00           C  
ATOM   1721  HA  ASN   117      27.898  53.730  45.004  1.00  0.00           H  
ATOM   1722  CB  ASN   117      29.343  53.440  46.568  1.00  0.00           C  
ATOM   1723  HB2 ASN   117      29.050  54.378  47.038  1.00  0.00           H  
ATOM   1724  HB3 ASN   117      28.812  52.703  47.171  1.00  0.00           H  
ATOM   1725  CG  ASN   117      30.810  53.481  46.872  1.00  0.00           C  
ATOM   1726  OD1 ASN   117      31.613  54.132  46.274  1.00  0.00           O  
ATOM   1727  ND2 ASN   117      31.202  52.674  47.815  1.00  0.00           N  
ATOM   1728 HD21 ASN   117      32.169  52.718  48.102  1.00  0.00           H  
ATOM   1729 HD22 ASN   117      30.611  52.016  48.304  1.00  0.00           H  
ATOM   1730  C   ASN   117      29.795  54.253  44.111  1.00  0.00           C  
ATOM   1731  O   ASN   117      30.644  53.761  43.444  1.00  0.00           O  
ATOM   1732  N   ALA   118      29.565  55.521  44.018  1.00  0.00           N  
ATOM   1733  H   ALA   118      28.833  55.895  44.605  1.00  0.00           H  
ATOM   1734  CA  ALA   118      30.013  56.408  42.992  1.00  0.00           C  
ATOM   1735  HA  ALA   118      29.848  55.962  42.011  1.00  0.00           H  
ATOM   1736  CB  ALA   118      29.118  57.654  42.996  1.00  0.00           C  
ATOM   1737  HB1 ALA   118      29.439  58.047  42.030  1.00  0.00           H  
ATOM   1738  HB2 ALA   118      28.085  57.315  43.071  1.00  0.00           H  
ATOM   1739  HB3 ALA   118      29.355  58.365  43.787  1.00  0.00           H  
ATOM   1740  C   ALA   118      31.520  56.698  43.160  1.00  0.00           C  
ATOM   1741  O   ALA   118      32.239  56.946  42.179  1.00  0.00           O  
ATOM   1742  N   GLU   119      31.991  56.719  44.449  1.00  0.00           N  
ATOM   1743  H   GLU   119      31.429  56.479  45.253  1.00  0.00           H  
ATOM   1744  CA  GLU   119      33.449  57.074  44.651  1.00  0.00           C  
ATOM   1745  HA  GLU   119      33.834  57.910  44.067  1.00  0.00           H  
ATOM   1746  CB  GLU   119      33.805  57.363  46.158  1.00  0.00           C  
ATOM   1747  HB2 GLU   119      33.088  58.054  46.601  1.00  0.00           H  
ATOM   1748  HB3 GLU   119      33.670  56.399  46.648  1.00  0.00           H  
ATOM   1749  CG  GLU   119      35.240  57.907  46.375  1.00  0.00           C  
ATOM   1750  HG2 GLU   119      36.005  57.198  46.691  1.00  0.00           H  
ATOM   1751  HG3 GLU   119      35.612  58.381  45.466  1.00  0.00           H  
ATOM   1752  CD  GLU   119      35.288  59.045  47.485  1.00  0.00           C  
ATOM   1753  OE1 GLU   119      34.630  59.092  48.503  1.00  0.00           O  
ATOM   1754  OE2 GLU   119      35.979  60.023  47.192  1.00  0.00           O  
ATOM   1755  C   GLU   119      34.330  55.889  44.244  1.00  0.00           C  
ATOM   1756  O   GLU   119      35.384  56.208  43.742  1.00  0.00           O  
ATOM   1757  N   GLN   120      33.932  54.639  44.528  1.00  0.00           N  
ATOM   1758  H   GLN   120      33.035  54.479  44.964  1.00  0.00           H  
ATOM   1759  CA  GLN   120      34.657  53.508  44.015  1.00  0.00           C  
ATOM   1760  HA  GLN   120      35.678  53.681  44.354  1.00  0.00           H  
ATOM   1761  CB  GLN   120      34.241  52.183  44.695  1.00  0.00           C  
ATOM   1762  HB2 GLN   120      33.187  51.926  44.590  1.00  0.00           H  
ATOM   1763  HB3 GLN   120      34.737  51.366  44.171  1.00  0.00           H  
ATOM   1764  CG  GLN   120      34.402  52.070  46.242  1.00  0.00           C  
ATOM   1765  HG2 GLN   120      35.475  52.098  46.430  1.00  0.00           H  
ATOM   1766  HG3 GLN   120      33.969  52.914  46.779  1.00  0.00           H  
ATOM   1767  CD  GLN   120      34.069  50.746  46.954  1.00  0.00           C  
ATOM   1768  OE1 GLN   120      33.774  49.759  46.313  1.00  0.00           O  
ATOM   1769  NE2 GLN   120      33.978  50.761  48.290  1.00  0.00           N  
ATOM   1770 HE21 GLN   120      33.868  49.868  48.749  1.00  0.00           H  
ATOM   1771 HE22 GLN   120      34.151  51.597  48.830  1.00  0.00           H  
ATOM   1772  C   GLN   120      34.570  53.506  42.520  1.00  0.00           C  
ATOM   1773  O   GLN   120      35.531  53.299  41.844  1.00  0.00           O  
ATOM   1774  N   ARG   121      33.379  53.715  41.889  1.00  0.00           N  
ATOM   1775  H   ARG   121      32.508  53.870  42.378  1.00  0.00           H  
ATOM   1776  CA  ARG   121      33.324  53.735  40.430  1.00  0.00           C  
ATOM   1777  HA  ARG   121      33.635  52.775  40.017  1.00  0.00           H  
ATOM   1778  CB  ARG   121      31.870  53.934  40.014  1.00  0.00           C  
ATOM   1779  HB2 ARG   121      31.513  54.721  40.679  1.00  0.00           H  
ATOM   1780  HB3 ARG   121      31.792  54.288  38.986  1.00  0.00           H  
ATOM   1781  CG  ARG   121      31.034  52.670  40.240  1.00  0.00           C  
ATOM   1782  HG2 ARG   121      31.302  52.003  39.420  1.00  0.00           H  
ATOM   1783  HG3 ARG   121      31.362  52.340  41.225  1.00  0.00           H  
ATOM   1784  CD  ARG   121      29.539  53.012  40.186  1.00  0.00           C  
ATOM   1785  HD2 ARG   121      29.355  53.797  40.919  1.00  0.00           H  
ATOM   1786  HD3 ARG   121      29.289  53.383  39.192  1.00  0.00           H  
ATOM   1787  NE  ARG   121      28.755  51.840  40.354  1.00  0.00           N  
ATOM   1788  HE  ARG   121      28.127  51.741  41.139  1.00  0.00           H  
ATOM   1789  CZ  ARG   121      28.385  51.052  39.360  1.00  0.00           C  
ATOM   1790  NH1 ARG   121      28.747  51.225  38.111  1.00  0.00           N  
ATOM   1791 HH11 ARG   121      29.112  52.084  37.724  1.00  0.00           H  
ATOM   1792 HH12 ARG   121      28.532  50.537  37.404  1.00  0.00           H  
ATOM   1793  NH2 ARG   121      27.794  49.959  39.582  1.00  0.00           N  
ATOM   1794 HH21 ARG   121      27.460  49.785  40.519  1.00  0.00           H  
ATOM   1795 HH22 ARG   121      27.404  49.352  38.876  1.00  0.00           H  
ATOM   1796  C   ARG   121      34.263  54.776  39.754  1.00  0.00           C  
ATOM   1797  O   ARG   121      34.800  54.506  38.703  1.00  0.00           O  
ATOM   1798  N   ALA   122      34.305  55.967  40.411  1.00  0.00           N  
ATOM   1799  H   ALA   122      33.710  56.104  41.216  1.00  0.00           H  
ATOM   1800  CA  ALA   122      35.208  57.005  40.017  1.00  0.00           C  
ATOM   1801  HA  ALA   122      34.971  57.312  38.999  1.00  0.00           H  
ATOM   1802  CB  ALA   122      35.000  58.270  40.837  1.00  0.00           C  
ATOM   1803  HB1 ALA   122      34.888  57.916  41.862  1.00  0.00           H  
ATOM   1804  HB2 ALA   122      35.894  58.888  40.747  1.00  0.00           H  
ATOM   1805  HB3 ALA   122      34.227  58.946  40.473  1.00  0.00           H  
ATOM   1806  C   ALA   122      36.656  56.542  40.059  1.00  0.00           C  
ATOM   1807  O   ALA   122      37.391  56.733  39.132  1.00  0.00           O  
ATOM   1808  N   GLU   123      37.104  55.870  41.124  1.00  0.00           N  
ATOM   1809  H   GLU   123      36.439  55.829  41.883  1.00  0.00           H  
ATOM   1810  CA  GLU   123      38.503  55.357  41.324  1.00  0.00           C  
ATOM   1811  HA  GLU   123      39.234  56.161  41.229  1.00  0.00           H  
ATOM   1812  CB  GLU   123      38.648  54.841  42.691  1.00  0.00           C  
ATOM   1813  HB2 GLU   123      38.224  55.652  43.283  1.00  0.00           H  
ATOM   1814  HB3 GLU   123      38.179  53.887  42.933  1.00  0.00           H  
ATOM   1815  CG  GLU   123      40.136  54.601  43.100  1.00  0.00           C  
ATOM   1816  HG2 GLU   123      40.675  55.411  42.609  1.00  0.00           H  
ATOM   1817  HG3 GLU   123      40.275  54.857  44.150  1.00  0.00           H  
ATOM   1818  CD  GLU   123      40.806  53.282  42.831  1.00  0.00           C  
ATOM   1819  OE1 GLU   123      42.047  53.160  42.754  1.00  0.00           O  
ATOM   1820  OE2 GLU   123      39.991  52.329  42.689  1.00  0.00           O  
ATOM   1821  C   GLU   123      38.834  54.178  40.363  1.00  0.00           C  
ATOM   1822  O   GLU   123      39.893  54.152  39.733  1.00  0.00           O  
ATOM   1823  N   ARG   124      37.877  53.272  40.250  1.00  0.00           N  
ATOM   1824  H   ARG   124      36.927  53.430  40.557  1.00  0.00           H  
ATOM   1825  CA  ARG   124      38.009  52.189  39.205  1.00  0.00           C  
ATOM   1826  HA  ARG   124      38.899  51.591  39.400  1.00  0.00           H  
ATOM   1827  CB  ARG   124      36.795  51.244  39.127  1.00  0.00           C  
ATOM   1828  HB2 ARG   124      36.693  50.715  40.074  1.00  0.00           H  
ATOM   1829  HB3 ARG   124      35.845  51.757  38.974  1.00  0.00           H  
ATOM   1830  CG  ARG   124      37.142  50.141  38.042  1.00  0.00           C  
ATOM   1831  HG2 ARG   124      36.217  49.568  38.097  1.00  0.00           H  
ATOM   1832  HG3 ARG   124      37.147  50.498  37.012  1.00  0.00           H  
ATOM   1833  CD  ARG   124      38.248  49.191  38.317  1.00  0.00           C  
ATOM   1834  HD2 ARG   124      39.221  49.671  38.215  1.00  0.00           H  
ATOM   1835  HD3 ARG   124      38.185  48.871  39.357  1.00  0.00           H  
ATOM   1836  NE  ARG   124      38.190  47.958  37.437  1.00  0.00           N  
ATOM   1837  HE  ARG   124      38.367  48.134  36.459  1.00  0.00           H  
ATOM   1838  CZ  ARG   124      38.149  46.613  37.735  1.00  0.00           C  
ATOM   1839  NH1 ARG   124      38.106  46.169  38.970  1.00  0.00           N  
ATOM   1840 HH11 ARG   124      38.043  46.820  39.740  1.00  0.00           H  
ATOM   1841 HH12 ARG   124      38.110  45.176  39.152  1.00  0.00           H  
ATOM   1842  NH2 ARG   124      38.258  45.740  36.792  1.00  0.00           N  
ATOM   1843 HH21 ARG   124      38.344  45.967  35.811  1.00  0.00           H  
ATOM   1844 HH22 ARG   124      38.389  44.772  37.049  1.00  0.00           H  
ATOM   1845  C   ARG   124      38.084  52.821  37.763  1.00  0.00           C  
ATOM   1846  O   ARG   124      38.814  52.298  36.887  1.00  0.00           O  
ATOM   1847  N   GLN   125      37.393  53.948  37.589  1.00  0.00           N  
ATOM   1848  H   GLN   125      36.703  54.273  38.250  1.00  0.00           H  
ATOM   1849  CA  GLN   125      37.413  54.491  36.239  1.00  0.00           C  
ATOM   1850  HA  GLN   125      37.387  53.699  35.490  1.00  0.00           H  
ATOM   1851  CB  GLN   125      36.262  55.492  36.060  1.00  0.00           C  
ATOM   1852  HB2 GLN   125      35.343  54.917  36.174  1.00  0.00           H  
ATOM   1853  HB3 GLN   125      36.247  56.248  36.845  1.00  0.00           H  
ATOM   1854  CG  GLN   125      36.169  56.165  34.636  1.00  0.00           C  
ATOM   1855  HG2 GLN   125      37.080  56.677  34.325  1.00  0.00           H  
ATOM   1856  HG3 GLN   125      35.855  55.419  33.906  1.00  0.00           H  
ATOM   1857  CD  GLN   125      34.990  57.178  34.506  1.00  0.00           C  
ATOM   1858  OE1 GLN   125      34.340  57.587  35.457  1.00  0.00           O  
ATOM   1859  NE2 GLN   125      34.490  57.527  33.309  1.00  0.00           N  
ATOM   1860 HE21 GLN   125      33.706  58.163  33.330  1.00  0.00           H  
ATOM   1861 HE22 GLN   125      34.897  57.232  32.434  1.00  0.00           H  
ATOM   1862  C   GLN   125      38.680  55.177  35.904  1.00  0.00           C  
ATOM   1863  O   GLN   125      39.111  54.993  34.749  1.00  0.00           O  
ATOM   1864  N   ARG   126      39.354  55.861  36.859  1.00  0.00           N  
ATOM   1865  H   ARG   126      38.960  56.034  37.772  1.00  0.00           H  
ATOM   1866  CA  ARG   126      40.767  56.322  36.668  1.00  0.00           C  
ATOM   1867  HA  ARG   126      40.888  56.880  35.739  1.00  0.00           H  
ATOM   1868  CB  ARG   126      41.203  57.225  37.818  1.00  0.00           C  
ATOM   1869  HB2 ARG   126      41.134  56.615  38.718  1.00  0.00           H  
ATOM   1870  HB3 ARG   126      42.266  57.415  37.672  1.00  0.00           H  
ATOM   1871  CG  ARG   126      40.517  58.572  38.021  1.00  0.00           C  
ATOM   1872  HG2 ARG   126      40.614  59.133  37.091  1.00  0.00           H  
ATOM   1873  HG3 ARG   126      39.482  58.291  38.211  1.00  0.00           H  
ATOM   1874  CD  ARG   126      41.222  59.521  39.089  1.00  0.00           C  
ATOM   1875  HD2 ARG   126      42.189  59.845  38.706  1.00  0.00           H  
ATOM   1876  HD3 ARG   126      40.596  60.412  39.153  1.00  0.00           H  
ATOM   1877  NE  ARG   126      41.326  58.950  40.430  1.00  0.00           N  
ATOM   1878  HE  ARG   126      42.227  58.610  40.733  1.00  0.00           H  
ATOM   1879  CZ  ARG   126      40.438  58.765  41.379  1.00  0.00           C  
ATOM   1880  NH1 ARG   126      39.227  59.221  41.342  1.00  0.00           N  
ATOM   1881 HH11 ARG   126      38.828  59.674  40.532  1.00  0.00           H  
ATOM   1882 HH12 ARG   126      38.622  59.028  42.126  1.00  0.00           H  
ATOM   1883  NH2 ARG   126      40.749  58.170  42.436  1.00  0.00           N  
ATOM   1884 HH21 ARG   126      41.640  57.696  42.485  1.00  0.00           H  
ATOM   1885 HH22 ARG   126      40.124  58.080  43.224  1.00  0.00           H  
ATOM   1886  C   ARG   126      41.821  55.192  36.469  1.00  0.00           C  
ATOM   1887  O   ARG   126      42.747  55.360  35.706  1.00  0.00           O  
ATOM   1888  N   SER   127      41.700  54.076  37.145  1.00  0.00           N  
ATOM   1889  H   SER   127      40.979  54.051  37.851  1.00  0.00           H  
ATOM   1890  CA  SER   127      42.666  52.943  37.071  1.00  0.00           C  
ATOM   1891  HA  SER   127      43.685  53.330  37.119  1.00  0.00           H  
ATOM   1892  CB  SER   127      42.348  52.081  38.257  1.00  0.00           C  
ATOM   1893  HB2 SER   127      42.715  52.658  39.106  1.00  0.00           H  
ATOM   1894  HB3 SER   127      41.300  51.802  38.149  1.00  0.00           H  
ATOM   1895  OG  SER   127      43.066  50.870  38.326  1.00  0.00           O  
ATOM   1896  HG  SER   127      42.789  50.245  37.652  1.00  0.00           H  
ATOM   1897  C   SER   127      42.463  52.002  35.837  1.00  0.00           C  
ATOM   1898  O   SER   127      43.393  51.492  35.218  1.00  0.00           O  
ATOM   1899  N   ASP   128      41.173  51.919  35.345  1.00  0.00           N  
ATOM   1900  H   ASP   128      40.408  52.296  35.886  1.00  0.00           H  
ATOM   1901  CA  ASP   128      40.925  51.429  34.009  1.00  0.00           C  
ATOM   1902  HA  ASP   128      41.403  50.457  33.891  1.00  0.00           H  
ATOM   1903  CB  ASP   128      39.446  51.204  33.743  1.00  0.00           C  
ATOM   1904  HB2 ASP   128      38.847  52.037  34.112  1.00  0.00           H  
ATOM   1905  HB3 ASP   128      39.312  51.042  32.674  1.00  0.00           H  
ATOM   1906  CG  ASP   128      38.894  49.897  34.287  1.00  0.00           C  
ATOM   1907  OD1 ASP   128      39.548  49.143  35.002  1.00  0.00           O  
ATOM   1908  OD2 ASP   128      37.663  49.663  34.131  1.00  0.00           O  
ATOM   1909  C   ASP   128      41.463  52.378  32.954  1.00  0.00           C  
ATOM   1910  O   ASP   128      42.295  51.914  32.200  1.00  0.00           O  
ATOM   1911  N   ARG   129      41.175  53.695  33.016  1.00  0.00           N  
ATOM   1912  H   ARG   129      40.496  54.006  33.696  1.00  0.00           H  
ATOM   1913  CA  ARG   129      41.788  54.737  32.158  1.00  0.00           C  
ATOM   1914  HA  ARG   129      41.284  54.660  31.194  1.00  0.00           H  
ATOM   1915  CB  ARG   129      41.488  56.147  32.616  1.00  0.00           C  
ATOM   1916  HB2 ARG   129      40.435  56.098  32.895  1.00  0.00           H  
ATOM   1917  HB3 ARG   129      42.121  56.460  33.446  1.00  0.00           H  
ATOM   1918  CG  ARG   129      41.663  57.354  31.701  1.00  0.00           C  
ATOM   1919  HG2 ARG   129      42.731  57.549  31.611  1.00  0.00           H  
ATOM   1920  HG3 ARG   129      41.374  57.127  30.675  1.00  0.00           H  
ATOM   1921  CD  ARG   129      40.949  58.597  32.308  1.00  0.00           C  
ATOM   1922  HD2 ARG   129      41.170  58.583  33.376  1.00  0.00           H  
ATOM   1923  HD3 ARG   129      41.381  59.525  31.935  1.00  0.00           H  
ATOM   1924  NE  ARG   129      39.525  58.538  32.059  1.00  0.00           N  
ATOM   1925  HE  ARG   129      39.255  58.137  31.173  1.00  0.00           H  
ATOM   1926  CZ  ARG   129      38.590  58.919  32.877  1.00  0.00           C  
ATOM   1927  NH1 ARG   129      38.814  59.610  33.946  1.00  0.00           N  
ATOM   1928 HH11 ARG   129      39.723  59.980  34.183  1.00  0.00           H  
ATOM   1929 HH12 ARG   129      38.060  59.806  34.588  1.00  0.00           H  
ATOM   1930  NH2 ARG   129      37.380  58.585  32.623  1.00  0.00           N  
ATOM   1931 HH21 ARG   129      37.097  57.792  32.065  1.00  0.00           H  
ATOM   1932 HH22 ARG   129      36.694  58.985  33.247  1.00  0.00           H  
ATOM   1933  C   ARG   129      43.300  54.579  31.908  1.00  0.00           C  
ATOM   1934  O   ARG   129      43.706  54.652  30.747  1.00  0.00           O  
ATOM   1935  N   GLN   130      44.040  54.257  32.978  1.00  0.00           N  
ATOM   1936  H   GLN   130      43.597  54.261  33.886  1.00  0.00           H  
ATOM   1937  CA  GLN   130      45.424  53.963  32.838  1.00  0.00           C  
ATOM   1938  HA  GLN   130      45.902  54.805  32.339  1.00  0.00           H  
ATOM   1939  CB  GLN   130      45.978  53.770  34.267  1.00  0.00           C  
ATOM   1940  HB2 GLN   130      45.278  53.105  34.773  1.00  0.00           H  
ATOM   1941  HB3 GLN   130      46.926  53.232  34.273  1.00  0.00           H  
ATOM   1942  CG  GLN   130      46.298  55.068  34.938  1.00  0.00           C  
ATOM   1943  HG2 GLN   130      47.160  55.552  34.478  1.00  0.00           H  
ATOM   1944  HG3 GLN   130      45.395  55.653  34.762  1.00  0.00           H  
ATOM   1945  CD  GLN   130      46.511  54.891  36.455  1.00  0.00           C  
ATOM   1946  OE1 GLN   130      46.052  53.965  37.062  1.00  0.00           O  
ATOM   1947  NE2 GLN   130      47.068  55.867  37.161  1.00  0.00           N  
ATOM   1948 HE21 GLN   130      47.084  55.705  38.158  1.00  0.00           H  
ATOM   1949 HE22 GLN   130      47.198  56.762  36.711  1.00  0.00           H  
ATOM   1950  C   GLN   130      45.844  52.723  31.985  1.00  0.00           C  
ATOM   1951  O   GLN   130      46.813  52.838  31.219  1.00  0.00           O  
ATOM   1952  N   TRP   131      45.152  51.561  32.121  1.00  0.00           N  
ATOM   1953  H   TRP   131      44.365  51.500  32.752  1.00  0.00           H  
ATOM   1954  CA  TRP   131      45.354  50.402  31.161  1.00  0.00           C  
ATOM   1955  HA  TRP   131      46.393  50.073  31.124  1.00  0.00           H  
ATOM   1956  CB  TRP   131      44.624  49.148  31.743  1.00  0.00           C  
ATOM   1957  HB2 TRP   131      43.567  49.384  31.865  1.00  0.00           H  
ATOM   1958  HB3 TRP   131      44.790  48.369  30.999  1.00  0.00           H  
ATOM   1959  CG  TRP   131      45.150  48.714  33.102  1.00  0.00           C  
ATOM   1960  CD1 TRP   131      44.458  48.705  34.260  1.00  0.00           C  
ATOM   1961  HD1 TRP   131      43.521  49.218  34.422  1.00  0.00           H  
ATOM   1962  NE1 TRP   131      45.206  48.183  35.203  1.00  0.00           N  
ATOM   1963  HE1 TRP   131      44.993  48.311  36.182  1.00  0.00           H  
ATOM   1964  CE2 TRP   131      46.345  47.613  34.712  1.00  0.00           C  
ATOM   1965  CZ2 TRP   131      47.470  46.983  35.260  1.00  0.00           C  
ATOM   1966  HZ2 TRP   131      47.445  46.871  36.333  1.00  0.00           H  
ATOM   1967  CH2 TRP   131      48.572  46.610  34.461  1.00  0.00           C  
ATOM   1968  HH2 TRP   131      49.425  46.114  34.901  1.00  0.00           H  
ATOM   1969  CZ3 TRP   131      48.557  46.880  33.123  1.00  0.00           C  
ATOM   1970  HZ3 TRP   131      49.274  46.441  32.445  1.00  0.00           H  
ATOM   1971  CE3 TRP   131      47.497  47.613  32.492  1.00  0.00           C  
ATOM   1972  HE3 TRP   131      47.437  47.841  31.438  1.00  0.00           H  
ATOM   1973  CD2 TRP   131      46.441  48.073  33.328  1.00  0.00           C  
ATOM   1974  C   TRP   131      44.964  50.754  29.724  1.00  0.00           C  
ATOM   1975  O   TRP   131      45.587  50.186  28.837  1.00  0.00           O  
ATOM   1976  N   VAL   132      43.870  51.537  29.511  1.00  0.00           N  
ATOM   1977  H   VAL   132      43.421  51.852  30.358  1.00  0.00           H  
ATOM   1978  CA  VAL   132      43.444  51.972  28.182  1.00  0.00           C  
ATOM   1979  HA  VAL   132      43.121  51.192  27.494  1.00  0.00           H  
ATOM   1980  CB  VAL   132      42.100  52.768  28.224  1.00  0.00           C  
ATOM   1981  HB  VAL   132      42.201  53.661  28.841  1.00  0.00           H  
ATOM   1982  CG1 VAL   132      41.580  53.328  26.830  1.00  0.00           C  
ATOM   1983 HG11 VAL   132      40.959  54.213  26.966  1.00  0.00           H  
ATOM   1984 HG12 VAL   132      42.344  53.541  26.081  1.00  0.00           H  
ATOM   1985 HG13 VAL   132      40.833  52.606  26.499  1.00  0.00           H  
ATOM   1986  CG2 VAL   132      41.033  51.815  28.753  1.00  0.00           C  
ATOM   1987 HG21 VAL   132      41.209  51.634  29.813  1.00  0.00           H  
ATOM   1988 HG22 VAL   132      40.038  52.259  28.732  1.00  0.00           H  
ATOM   1989 HG23 VAL   132      40.980  50.847  28.253  1.00  0.00           H  
ATOM   1990  C   VAL   132      44.510  52.862  27.507  1.00  0.00           C  
ATOM   1991  O   VAL   132      44.968  52.485  26.449  1.00  0.00           O  
ATOM   1992  N   GLN   133      44.990  53.989  28.111  1.00  0.00           N  
ATOM   1993  H   GLN   133      44.575  54.218  29.003  1.00  0.00           H  
ATOM   1994  CA  GLN   133      46.202  54.735  27.711  1.00  0.00           C  
ATOM   1995  HA  GLN   133      45.961  55.276  26.795  1.00  0.00           H  
ATOM   1996  CB  GLN   133      46.566  55.697  28.838  1.00  0.00           C  
ATOM   1997  HB2 GLN   133      46.574  55.301  29.853  1.00  0.00           H  
ATOM   1998  HB3 GLN   133      47.512  56.162  28.559  1.00  0.00           H  
ATOM   1999  CG  GLN   133      45.513  56.787  28.942  1.00  0.00           C  
ATOM   2000  HG2 GLN   133      44.557  56.357  29.240  1.00  0.00           H  
ATOM   2001  HG3 GLN   133      45.768  57.384  29.818  1.00  0.00           H  
ATOM   2002  CD  GLN   133      45.558  57.842  27.786  1.00  0.00           C  
ATOM   2003  OE1 GLN   133      46.604  58.284  27.454  1.00  0.00           O  
ATOM   2004  NE2 GLN   133      44.387  58.284  27.264  1.00  0.00           N  
ATOM   2005 HE21 GLN   133      44.327  59.096  26.666  1.00  0.00           H  
ATOM   2006 HE22 GLN   133      43.634  57.615  27.338  1.00  0.00           H  
ATOM   2007  C   GLN   133      47.316  53.750  27.346  1.00  0.00           C  
ATOM   2008  O   GLN   133      47.765  53.756  26.173  1.00  0.00           O  
ATOM   2009  N   ARG   134      47.793  52.888  28.225  1.00  0.00           N  
ATOM   2010  H   ARG   134      47.421  52.889  29.163  1.00  0.00           H  
ATOM   2011  CA  ARG   134      48.750  51.795  27.893  1.00  0.00           C  
ATOM   2012  HA  ARG   134      49.653  52.301  27.551  1.00  0.00           H  
ATOM   2013  CB  ARG   134      49.209  50.891  29.030  1.00  0.00           C  
ATOM   2014  HB2 ARG   134      48.404  50.311  29.483  1.00  0.00           H  
ATOM   2015  HB3 ARG   134      49.948  50.182  28.656  1.00  0.00           H  
ATOM   2016  CG  ARG   134      49.867  51.607  30.215  1.00  0.00           C  
ATOM   2017  HG2 ARG   134      50.672  52.196  29.776  1.00  0.00           H  
ATOM   2018  HG3 ARG   134      49.071  52.301  30.484  1.00  0.00           H  
ATOM   2019  CD  ARG   134      50.413  50.796  31.395  1.00  0.00           C  
ATOM   2020  HD2 ARG   134      50.361  51.409  32.295  1.00  0.00           H  
ATOM   2021  HD3 ARG   134      49.833  49.890  31.574  1.00  0.00           H  
ATOM   2022  NE  ARG   134      51.837  50.449  31.060  1.00  0.00           N  
ATOM   2023  HE  ARG   134      52.244  51.123  30.428  1.00  0.00           H  
ATOM   2024  CZ  ARG   134      52.476  49.319  31.289  1.00  0.00           C  
ATOM   2025  NH1 ARG   134      51.941  48.475  32.088  1.00  0.00           N  
ATOM   2026 HH11 ARG   134      51.158  48.766  32.655  1.00  0.00           H  
ATOM   2027 HH12 ARG   134      52.572  47.888  32.614  1.00  0.00           H  
ATOM   2028  NH2 ARG   134      53.649  49.140  30.734  1.00  0.00           N  
ATOM   2029 HH21 ARG   134      54.007  49.894  30.166  1.00  0.00           H  
ATOM   2030 HH22 ARG   134      54.181  48.337  31.037  1.00  0.00           H  
ATOM   2031  C   ARG   134      48.410  50.972  26.686  1.00  0.00           C  
ATOM   2032  O   ARG   134      49.235  50.923  25.757  1.00  0.00           O  
ATOM   2033  N   PHE   135      47.298  50.250  26.598  1.00  0.00           N  
ATOM   2034  H   PHE   135      46.671  50.240  27.390  1.00  0.00           H  
ATOM   2035  CA  PHE   135      47.037  49.413  25.442  1.00  0.00           C  
ATOM   2036  HA  PHE   135      47.866  48.715  25.329  1.00  0.00           H  
ATOM   2037  CB  PHE   135      45.838  48.422  25.700  1.00  0.00           C  
ATOM   2038  HB2 PHE   135      45.011  49.060  26.014  1.00  0.00           H  
ATOM   2039  HB3 PHE   135      45.554  48.045  24.717  1.00  0.00           H  
ATOM   2040  CG  PHE   135      46.059  47.205  26.652  1.00  0.00           C  
ATOM   2041  CD1 PHE   135      46.842  46.183  26.202  1.00  0.00           C  
ATOM   2042  HD1 PHE   135      47.369  46.264  25.263  1.00  0.00           H  
ATOM   2043  CE1 PHE   135      47.047  45.017  26.932  1.00  0.00           C  
ATOM   2044  HE1 PHE   135      47.795  44.341  26.542  1.00  0.00           H  
ATOM   2045  CZ  PHE   135      46.353  44.735  28.145  1.00  0.00           C  
ATOM   2046  HZ  PHE   135      46.557  43.807  28.658  1.00  0.00           H  
ATOM   2047  CE2 PHE   135      45.459  45.752  28.612  1.00  0.00           C  
ATOM   2048  HE2 PHE   135      44.853  45.596  29.493  1.00  0.00           H  
ATOM   2049  CD2 PHE   135      45.317  46.989  27.836  1.00  0.00           C  
ATOM   2050  HD2 PHE   135      44.687  47.775  28.224  1.00  0.00           H  
ATOM   2051  C   PHE   135      46.906  50.246  24.060  1.00  0.00           C  
ATOM   2052  O   PHE   135      47.301  49.677  23.037  1.00  0.00           O  
ATOM   2053  N   LEU   136      46.647  51.555  24.044  1.00  0.00           N  
ATOM   2054  H   LEU   136      46.215  51.915  24.882  1.00  0.00           H  
ATOM   2055  CA  LEU   136      46.706  52.468  22.878  1.00  0.00           C  
ATOM   2056  HA  LEU   136      46.262  51.977  22.012  1.00  0.00           H  
ATOM   2057  CB  LEU   136      46.007  53.718  23.264  1.00  0.00           C  
ATOM   2058  HB2 LEU   136      46.298  53.943  24.290  1.00  0.00           H  
ATOM   2059  HB3 LEU   136      46.365  54.431  22.521  1.00  0.00           H  
ATOM   2060  CG  LEU   136      44.528  53.753  23.220  1.00  0.00           C  
ATOM   2061  HG  LEU   136      44.199  53.120  24.044  1.00  0.00           H  
ATOM   2062  CD1 LEU   136      43.959  55.130  23.574  1.00  0.00           C  
ATOM   2063 HD11 LEU   136      44.484  55.507  24.452  1.00  0.00           H  
ATOM   2064 HD12 LEU   136      44.280  55.817  22.791  1.00  0.00           H  
ATOM   2065 HD13 LEU   136      42.872  55.206  23.567  1.00  0.00           H  
ATOM   2066  CD2 LEU   136      43.901  53.357  21.959  1.00  0.00           C  
ATOM   2067 HD21 LEU   136      44.200  52.352  21.661  1.00  0.00           H  
ATOM   2068 HD22 LEU   136      42.833  53.279  22.164  1.00  0.00           H  
ATOM   2069 HD23 LEU   136      44.118  54.037  21.135  1.00  0.00           H  
ATOM   2070  C   LEU   136      48.095  52.788  22.383  1.00  0.00           C  
ATOM   2071  O   LEU   136      48.288  53.101  21.238  1.00  0.00           O  
ATOM   2072  N   THR   137      49.057  52.863  23.367  1.00  0.00           N  
ATOM   2073  H   THR   137      48.895  52.606  24.330  1.00  0.00           H  
ATOM   2074  CA  THR   137      50.349  53.591  23.149  1.00  0.00           C  
ATOM   2075  HA  THR   137      50.323  53.954  22.122  1.00  0.00           H  
ATOM   2076  CB  THR   137      50.503  54.855  24.034  1.00  0.00           C  
ATOM   2077  HB  THR   137      51.501  55.281  23.930  1.00  0.00           H  
ATOM   2078  CG2 THR   137      49.465  55.908  23.719  1.00  0.00           C  
ATOM   2079 HG21 THR   137      49.746  56.740  24.366  1.00  0.00           H  
ATOM   2080 HG22 THR   137      49.486  56.127  22.652  1.00  0.00           H  
ATOM   2081 HG23 THR   137      48.482  55.593  24.068  1.00  0.00           H  
ATOM   2082  OG1 THR   137      50.414  54.525  25.375  1.00  0.00           O  
ATOM   2083  HG1 THR   137      49.520  54.258  25.600  1.00  0.00           H  
ATOM   2084  C   THR   137      51.612  52.742  23.428  1.00  0.00           C  
ATOM   2085  O   THR   137      52.690  53.130  22.960  1.00  0.00           O  
ATOM   2086  N   GLU   138      51.544  51.693  24.209  1.00  0.00           N  
ATOM   2087  H   GLU   138      50.630  51.394  24.518  1.00  0.00           H  
ATOM   2088  CA  GLU   138      52.672  50.966  24.686  1.00  0.00           C  
ATOM   2089  HA  GLU   138      53.575  51.526  24.443  1.00  0.00           H  
ATOM   2090  CB  GLU   138      52.689  50.955  26.240  1.00  0.00           C  
ATOM   2091  HB2 GLU   138      51.762  50.500  26.589  1.00  0.00           H  
ATOM   2092  HB3 GLU   138      53.488  50.332  26.642  1.00  0.00           H  
ATOM   2093  CG  GLU   138      52.876  52.320  26.916  1.00  0.00           C  
ATOM   2094  HG2 GLU   138      53.610  52.901  26.358  1.00  0.00           H  
ATOM   2095  HG3 GLU   138      51.909  52.824  26.903  1.00  0.00           H  
ATOM   2096  CD  GLU   138      53.350  52.221  28.309  1.00  0.00           C  
ATOM   2097  OE1 GLU   138      53.882  51.265  28.859  1.00  0.00           O  
ATOM   2098  OE2 GLU   138      53.055  53.197  29.089  1.00  0.00           O  
ATOM   2099  C   GLU   138      52.893  49.543  24.164  1.00  0.00           C  
ATOM   2100  O   GLU   138      51.963  49.044  23.557  1.00  0.00           O  
ATOM   2101  N   PRO   139      54.078  48.929  24.275  1.00  0.00           N  
ATOM   2102  CD  PRO   139      55.255  49.486  25.004  1.00  0.00           C  
ATOM   2103  HD2 PRO   139      55.207  49.131  26.034  1.00  0.00           H  
ATOM   2104  HD3 PRO   139      55.356  50.567  24.907  1.00  0.00           H  
ATOM   2105  CG  PRO   139      56.430  48.726  24.323  1.00  0.00           C  
ATOM   2106  HG2 PRO   139      57.336  48.826  24.921  1.00  0.00           H  
ATOM   2107  HG3 PRO   139      56.718  49.206  23.387  1.00  0.00           H  
ATOM   2108  CB  PRO   139      55.905  47.319  24.188  1.00  0.00           C  
ATOM   2109  HB2 PRO   139      55.974  46.721  25.097  1.00  0.00           H  
ATOM   2110  HB3 PRO   139      56.489  46.770  23.449  1.00  0.00           H  
ATOM   2111  CA  PRO   139      54.460  47.576  23.739  1.00  0.00           C  
ATOM   2112  HA  PRO   139      54.339  47.493  22.659  1.00  0.00           H  
ATOM   2113  C   PRO   139      53.500  46.482  24.297  1.00  0.00           C  
ATOM   2114  O   PRO   139      53.353  46.297  25.450  1.00  0.00           O  
ATOM   2115  N   LEU   140      52.801  45.640  23.483  1.00  0.00           N  
ATOM   2116  H   LEU   140      52.847  45.860  22.499  1.00  0.00           H  
ATOM   2117  CA  LEU   140      51.892  44.554  23.895  1.00  0.00           C  
ATOM   2118  HA  LEU   140      51.007  45.069  24.269  1.00  0.00           H  
ATOM   2119  CB  LEU   140      51.482  43.592  22.744  1.00  0.00           C  
ATOM   2120  HB2 LEU   140      52.384  43.393  22.167  1.00  0.00           H  
ATOM   2121  HB3 LEU   140      51.195  42.601  23.095  1.00  0.00           H  
ATOM   2122  CG  LEU   140      50.458  44.079  21.654  1.00  0.00           C  
ATOM   2123  HG  LEU   140      50.918  45.008  21.316  1.00  0.00           H  
ATOM   2124  CD1 LEU   140      50.298  43.065  20.580  1.00  0.00           C  
ATOM   2125 HD11 LEU   140      49.871  42.149  20.988  1.00  0.00           H  
ATOM   2126 HD12 LEU   140      49.731  43.480  19.747  1.00  0.00           H  
ATOM   2127 HD13 LEU   140      51.299  42.783  20.252  1.00  0.00           H  
ATOM   2128  CD2 LEU   140      49.019  44.270  22.113  1.00  0.00           C  
ATOM   2129 HD21 LEU   140      49.108  44.726  23.099  1.00  0.00           H  
ATOM   2130 HD22 LEU   140      48.586  45.027  21.460  1.00  0.00           H  
ATOM   2131 HD23 LEU   140      48.378  43.407  22.293  1.00  0.00           H  
ATOM   2132  C   LEU   140      52.557  43.713  24.986  1.00  0.00           C  
ATOM   2133  O   LEU   140      51.980  43.516  26.093  1.00  0.00           O  
ATOM   2134  N   THR   141      53.834  43.271  24.848  1.00  0.00           N  
ATOM   2135  H   THR   141      54.399  43.403  24.021  1.00  0.00           H  
ATOM   2136  CA  THR   141      54.549  42.414  25.853  1.00  0.00           C  
ATOM   2137  HA  THR   141      54.032  41.460  25.954  1.00  0.00           H  
ATOM   2138  CB  THR   141      55.951  42.003  25.417  1.00  0.00           C  
ATOM   2139  HB  THR   141      56.495  41.488  26.209  1.00  0.00           H  
ATOM   2140  CG2 THR   141      56.085  41.191  24.057  1.00  0.00           C  
ATOM   2141 HG21 THR   141      55.562  41.648  23.217  1.00  0.00           H  
ATOM   2142 HG22 THR   141      57.104  41.056  23.694  1.00  0.00           H  
ATOM   2143 HG23 THR   141      55.578  40.244  24.237  1.00  0.00           H  
ATOM   2144  OG1 THR   141      56.730  43.123  24.960  1.00  0.00           O  
ATOM   2145  HG1 THR   141      57.632  42.803  24.885  1.00  0.00           H  
ATOM   2146  C   THR   141      54.596  43.092  27.189  1.00  0.00           C  
ATOM   2147  O   THR   141      54.078  42.556  28.203  1.00  0.00           O  
ATOM   2148  N   ALA   142      55.037  44.368  27.195  1.00  0.00           N  
ATOM   2149  H   ALA   142      55.249  44.800  26.307  1.00  0.00           H  
ATOM   2150  CA  ALA   142      55.174  45.190  28.421  1.00  0.00           C  
ATOM   2151  HA  ALA   142      55.840  44.710  29.139  1.00  0.00           H  
ATOM   2152  CB  ALA   142      55.799  46.566  28.081  1.00  0.00           C  
ATOM   2153  HB1 ALA   142      55.182  47.083  27.346  1.00  0.00           H  
ATOM   2154  HB2 ALA   142      55.857  47.138  29.007  1.00  0.00           H  
ATOM   2155  HB3 ALA   142      56.780  46.536  27.606  1.00  0.00           H  
ATOM   2156  C   ALA   142      53.798  45.438  29.142  1.00  0.00           C  
ATOM   2157  O   ALA   142      53.759  45.265  30.384  1.00  0.00           O  
ATOM   2158  N   VAL   143      52.647  45.728  28.466  1.00  0.00           N  
ATOM   2159  H   VAL   143      52.706  45.644  27.461  1.00  0.00           H  
ATOM   2160  CA  VAL   143      51.390  45.946  29.137  1.00  0.00           C  
ATOM   2161  HA  VAL   143      51.569  46.616  29.978  1.00  0.00           H  
ATOM   2162  CB  VAL   143      50.335  46.624  28.202  1.00  0.00           C  
ATOM   2163  HB  VAL   143      49.955  45.888  27.494  1.00  0.00           H  
ATOM   2164  CG1 VAL   143      49.173  47.187  29.028  1.00  0.00           C  
ATOM   2165 HG11 VAL   143      48.308  47.494  28.441  1.00  0.00           H  
ATOM   2166 HG12 VAL   143      48.765  46.430  29.698  1.00  0.00           H  
ATOM   2167 HG13 VAL   143      49.526  47.968  29.702  1.00  0.00           H  
ATOM   2168  CG2 VAL   143      51.122  47.692  27.386  1.00  0.00           C  
ATOM   2169 HG21 VAL   143      51.720  48.312  28.055  1.00  0.00           H  
ATOM   2170 HG22 VAL   143      51.574  47.237  26.505  1.00  0.00           H  
ATOM   2171 HG23 VAL   143      50.416  48.353  26.883  1.00  0.00           H  
ATOM   2172  C   VAL   143      50.814  44.643  29.699  1.00  0.00           C  
ATOM   2173  O   VAL   143      50.339  44.702  30.794  1.00  0.00           O  
ATOM   2174  N   PHE   144      50.911  43.550  28.872  1.00  0.00           N  
ATOM   2175  H   PHE   144      51.383  43.575  27.979  1.00  0.00           H  
ATOM   2176  CA  PHE   144      50.425  42.287  29.311  1.00  0.00           C  
ATOM   2177  HA  PHE   144      49.376  42.346  29.600  1.00  0.00           H  
ATOM   2178  CB  PHE   144      50.555  41.139  28.258  1.00  0.00           C  
ATOM   2179  HB2 PHE   144      51.574  41.046  27.882  1.00  0.00           H  
ATOM   2180  HB3 PHE   144      50.322  40.187  28.736  1.00  0.00           H  
ATOM   2181  CG  PHE   144      49.612  41.287  27.106  1.00  0.00           C  
ATOM   2182  CD1 PHE   144      48.312  41.306  27.461  1.00  0.00           C  
ATOM   2183  HD1 PHE   144      47.977  41.091  28.465  1.00  0.00           H  
ATOM   2184  CE1 PHE   144      47.359  41.494  26.450  1.00  0.00           C  
ATOM   2185  HE1 PHE   144      46.300  41.538  26.662  1.00  0.00           H  
ATOM   2186  CZ  PHE   144      47.714  41.565  25.098  1.00  0.00           C  
ATOM   2187  HZ  PHE   144      47.000  41.821  24.329  1.00  0.00           H  
ATOM   2188  CE2 PHE   144      49.084  41.390  24.781  1.00  0.00           C  
ATOM   2189  HE2 PHE   144      49.362  41.451  23.739  1.00  0.00           H  
ATOM   2190  CD2 PHE   144      49.976  41.108  25.803  1.00  0.00           C  
ATOM   2191  HD2 PHE   144      51.019  41.117  25.524  1.00  0.00           H  
ATOM   2192  C   PHE   144      51.271  41.761  30.516  1.00  0.00           C  
ATOM   2193  O   PHE   144      50.747  41.201  31.452  1.00  0.00           O  
ATOM   2194  N   ALA   145      52.556  42.076  30.618  1.00  0.00           N  
ATOM   2195  H   ALA   145      52.979  42.435  29.774  1.00  0.00           H  
ATOM   2196  CA  ALA   145      53.380  41.550  31.647  1.00  0.00           C  
ATOM   2197  HA  ALA   145      53.267  40.473  31.520  1.00  0.00           H  
ATOM   2198  CB  ALA   145      54.760  41.884  31.327  1.00  0.00           C  
ATOM   2199  HB1 ALA   145      55.552  41.646  32.037  1.00  0.00           H  
ATOM   2200  HB2 ALA   145      55.031  41.361  30.410  1.00  0.00           H  
ATOM   2201  HB3 ALA   145      54.878  42.936  31.067  1.00  0.00           H  
ATOM   2202  C   ALA   145      52.948  41.999  33.099  1.00  0.00           C  
ATOM   2203  O   ALA   145      52.981  41.180  34.011  1.00  0.00           O  
ATOM   2204  N   ASP   146      52.525  43.267  33.211  1.00  0.00           N  
ATOM   2205  H   ASP   146      52.557  43.809  32.359  1.00  0.00           H  
ATOM   2206  CA  ASP   146      52.016  43.837  34.506  1.00  0.00           C  
ATOM   2207  HA  ASP   146      52.543  43.409  35.359  1.00  0.00           H  
ATOM   2208  CB  ASP   146      52.115  45.338  34.507  1.00  0.00           C  
ATOM   2209  HB2 ASP   146      51.381  45.732  33.805  1.00  0.00           H  
ATOM   2210  HB3 ASP   146      51.887  45.634  35.531  1.00  0.00           H  
ATOM   2211  CG  ASP   146      53.491  45.821  34.166  1.00  0.00           C  
ATOM   2212  OD1 ASP   146      54.456  45.134  34.460  1.00  0.00           O  
ATOM   2213  OD2 ASP   146      53.626  46.929  33.610  1.00  0.00           O  
ATOM   2214  C   ASP   146      50.509  43.513  34.628  1.00  0.00           C  
ATOM   2215  O   ASP   146      49.999  43.481  35.782  1.00  0.00           O  
ATOM   2216  N   TRP   147      49.698  43.489  33.556  1.00  0.00           N  
ATOM   2217  H   TRP   147      50.205  43.547  32.684  1.00  0.00           H  
ATOM   2218  CA  TRP   147      48.260  43.076  33.492  1.00  0.00           C  
ATOM   2219  HA  TRP   147      47.697  43.830  34.043  1.00  0.00           H  
ATOM   2220  CB  TRP   147      47.711  43.049  32.037  1.00  0.00           C  
ATOM   2221  HB2 TRP   147      47.820  44.002  31.519  1.00  0.00           H  
ATOM   2222  HB3 TRP   147      48.343  42.382  31.452  1.00  0.00           H  
ATOM   2223  CG  TRP   147      46.339  42.710  31.927  1.00  0.00           C  
ATOM   2224  CD1 TRP   147      45.845  41.522  31.748  1.00  0.00           C  
ATOM   2225  HD1 TRP   147      46.514  40.673  31.748  1.00  0.00           H  
ATOM   2226  NE1 TRP   147      44.472  41.571  31.988  1.00  0.00           N  
ATOM   2227  HE1 TRP   147      43.906  40.759  31.784  1.00  0.00           H  
ATOM   2228  CE2 TRP   147      43.939  42.870  31.960  1.00  0.00           C  
ATOM   2229  CZ2 TRP   147      42.669  43.474  31.877  1.00  0.00           C  
ATOM   2230  HZ2 TRP   147      41.881  42.809  31.554  1.00  0.00           H  
ATOM   2231  CH2 TRP   147      42.561  44.880  32.045  1.00  0.00           C  
ATOM   2232  HH2 TRP   147      41.644  45.440  31.932  1.00  0.00           H  
ATOM   2233  CZ3 TRP   147      43.709  45.627  32.172  1.00  0.00           C  
ATOM   2234  HZ3 TRP   147      43.727  46.690  32.361  1.00  0.00           H  
ATOM   2235  CE3 TRP   147      45.002  45.017  32.230  1.00  0.00           C  
ATOM   2236  HE3 TRP   147      45.883  45.628  32.355  1.00  0.00           H  
ATOM   2237  CD2 TRP   147      45.124  43.619  32.012  1.00  0.00           C  
ATOM   2238  C   TRP   147      48.174  41.723  34.133  1.00  0.00           C  
ATOM   2239  O   TRP   147      47.440  41.570  35.074  1.00  0.00           O  
ATOM   2240  N   TYR   148      49.186  40.825  33.834  1.00  0.00           N  
ATOM   2241  H   TYR   148      49.869  41.005  33.112  1.00  0.00           H  
ATOM   2242  CA  TYR   148      49.149  39.460  34.397  1.00  0.00           C  
ATOM   2243  HA  TYR   148      48.116  39.233  34.661  1.00  0.00           H  
ATOM   2244  CB  TYR   148      49.490  38.293  33.370  1.00  0.00           C  
ATOM   2245  HB2 TYR   148      50.362  38.620  32.804  1.00  0.00           H  
ATOM   2246  HB3 TYR   148      49.744  37.414  33.963  1.00  0.00           H  
ATOM   2247  CG  TYR   148      48.331  37.952  32.389  1.00  0.00           C  
ATOM   2248  CD1 TYR   148      47.181  37.295  32.783  1.00  0.00           C  
ATOM   2249  HD1 TYR   148      47.078  37.052  33.831  1.00  0.00           H  
ATOM   2250  CE1 TYR   148      46.112  37.115  31.922  1.00  0.00           C  
ATOM   2251  HE1 TYR   148      45.208  36.733  32.373  1.00  0.00           H  
ATOM   2252  CZ  TYR   148      46.254  37.397  30.497  1.00  0.00           C  
ATOM   2253  OH  TYR   148      45.221  37.368  29.685  1.00  0.00           O  
ATOM   2254  HH  TYR   148      44.526  36.728  29.855  1.00  0.00           H  
ATOM   2255  CE2 TYR   148      47.459  38.042  30.101  1.00  0.00           C  
ATOM   2256  HE2 TYR   148      47.538  38.387  29.081  1.00  0.00           H  
ATOM   2257  CD2 TYR   148      48.454  38.341  31.042  1.00  0.00           C  
ATOM   2258  HD2 TYR   148      49.360  38.812  30.691  1.00  0.00           H  
ATOM   2259  C   TYR   148      49.847  39.414  35.784  1.00  0.00           C  
ATOM   2260  O   TYR   148      50.145  38.396  36.332  1.00  0.00           O  
ATOM   2261  N   GLN   149      50.127  40.581  36.389  1.00  0.00           N  
ATOM   2262  H   GLN   149      49.903  41.399  35.840  1.00  0.00           H  
ATOM   2263  CA  GLN   149      50.657  40.818  37.724  1.00  0.00           C  
ATOM   2264  HA  GLN   149      50.680  39.884  38.284  1.00  0.00           H  
ATOM   2265  CB  GLN   149      52.139  41.336  37.595  1.00  0.00           C  
ATOM   2266  HB2 GLN   149      52.757  40.747  36.917  1.00  0.00           H  
ATOM   2267  HB3 GLN   149      52.179  42.314  37.117  1.00  0.00           H  
ATOM   2268  CG  GLN   149      52.951  41.496  38.899  1.00  0.00           C  
ATOM   2269  HG2 GLN   149      52.631  42.316  39.542  1.00  0.00           H  
ATOM   2270  HG3 GLN   149      52.724  40.658  39.558  1.00  0.00           H  
ATOM   2271  CD  GLN   149      54.469  41.771  38.661  1.00  0.00           C  
ATOM   2272  OE1 GLN   149      54.922  42.376  37.699  1.00  0.00           O  
ATOM   2273  NE2 GLN   149      55.266  41.476  39.669  1.00  0.00           N  
ATOM   2274 HE21 GLN   149      56.217  41.815  39.688  1.00  0.00           H  
ATOM   2275 HE22 GLN   149      54.750  41.190  40.489  1.00  0.00           H  
ATOM   2276  C   GLN   149      49.783  41.774  38.618  1.00  0.00           C  
ATOM   2277  O   GLN   149      50.130  42.048  39.732  1.00  0.00           O  
ATOM   2278  N   GLN   150      48.584  42.133  38.189  1.00  0.00           N  
ATOM   2279  H   GLN   150      48.279  42.011  37.234  1.00  0.00           H  
ATOM   2280  CA  GLN   150      47.605  42.816  39.136  1.00  0.00           C  
ATOM   2281  HA  GLN   150      48.062  43.727  39.523  1.00  0.00           H  
ATOM   2282  CB  GLN   150      46.305  43.118  38.358  1.00  0.00           C  
ATOM   2283  HB2 GLN   150      45.869  42.327  37.747  1.00  0.00           H  
ATOM   2284  HB3 GLN   150      45.540  43.475  39.048  1.00  0.00           H  
ATOM   2285  CG  GLN   150      46.456  44.281  37.308  1.00  0.00           C  
ATOM   2286  HG2 GLN   150      46.665  45.174  37.897  1.00  0.00           H  
ATOM   2287  HG3 GLN   150      47.243  44.036  36.594  1.00  0.00           H  
ATOM   2288  CD  GLN   150      45.255  44.474  36.448  1.00  0.00           C  
ATOM   2289  OE1 GLN   150      44.481  45.420  36.588  1.00  0.00           O  
ATOM   2290  NE2 GLN   150      45.020  43.620  35.516  1.00  0.00           N  
ATOM   2291 HE21 GLN   150      44.287  43.887  34.874  1.00  0.00           H  
ATOM   2292 HE22 GLN   150      45.550  42.761  35.545  1.00  0.00           H  
ATOM   2293  C   GLN   150      47.255  41.931  40.282  1.00  0.00           C  
ATOM   2294  O   GLN   150      47.323  40.724  40.126  1.00  0.00           O  
ATOM   2295  N   PRO   151      46.694  42.404  41.435  1.00  0.00           N  
ATOM   2296  CD  PRO   151      46.405  43.774  41.755  1.00  0.00           C  
ATOM   2297  HD2 PRO   151      45.548  44.159  41.202  1.00  0.00           H  
ATOM   2298  HD3 PRO   151      47.256  44.409  41.509  1.00  0.00           H  
ATOM   2299  CG  PRO   151      46.174  43.774  43.283  1.00  0.00           C  
ATOM   2300  HG2 PRO   151      45.461  44.551  43.559  1.00  0.00           H  
ATOM   2301  HG3 PRO   151      47.134  44.017  43.738  1.00  0.00           H  
ATOM   2302  CB  PRO   151      45.759  42.380  43.665  1.00  0.00           C  
ATOM   2303  HB2 PRO   151      44.678  42.239  43.686  1.00  0.00           H  
ATOM   2304  HB3 PRO   151      46.068  42.132  44.681  1.00  0.00           H  
ATOM   2305  CA  PRO   151      46.422  41.507  42.586  1.00  0.00           C  
ATOM   2306  HA  PRO   151      47.364  41.230  43.061  1.00  0.00           H  
ATOM   2307  C   PRO   151      45.588  40.205  42.277  1.00  0.00           C  
ATOM   2308  O   PRO   151      45.859  39.220  42.948  1.00  0.00           O  
ATOM   2309  N   VAL   152      44.696  40.112  41.303  1.00  0.00           N  
ATOM   2310  H   VAL   152      44.463  40.960  40.806  1.00  0.00           H  
ATOM   2311  CA  VAL   152      44.005  38.977  40.847  1.00  0.00           C  
ATOM   2312  HA  VAL   152      43.656  38.469  41.746  1.00  0.00           H  
ATOM   2313  CB  VAL   152      42.803  39.369  40.049  1.00  0.00           C  
ATOM   2314  HB  VAL   152      42.322  40.124  40.669  1.00  0.00           H  
ATOM   2315  CG1 VAL   152      43.198  39.958  38.635  1.00  0.00           C  
ATOM   2316 HG11 VAL   152      44.106  40.552  38.735  1.00  0.00           H  
ATOM   2317 HG12 VAL   152      43.365  39.105  37.977  1.00  0.00           H  
ATOM   2318 HG13 VAL   152      42.412  40.573  38.196  1.00  0.00           H  
ATOM   2319  CG2 VAL   152      41.766  38.227  39.930  1.00  0.00           C  
ATOM   2320 HG21 VAL   152      41.669  37.668  40.861  1.00  0.00           H  
ATOM   2321 HG22 VAL   152      40.819  38.569  39.512  1.00  0.00           H  
ATOM   2322 HG23 VAL   152      42.150  37.502  39.212  1.00  0.00           H  
ATOM   2323  C   VAL   152      44.851  37.906  40.155  1.00  0.00           C  
ATOM   2324  O   VAL   152      44.396  36.768  40.015  1.00  0.00           O  
ATOM   2325  N   PHE   153      46.118  38.285  39.728  1.00  0.00           N  
ATOM   2326  H   PHE   153      46.316  39.274  39.789  1.00  0.00           H  
ATOM   2327  CA  PHE   153      47.100  37.410  39.215  1.00  0.00           C  
ATOM   2328  HA  PHE   153      46.706  36.395  39.281  1.00  0.00           H  
ATOM   2329  CB  PHE   153      47.238  37.788  37.702  1.00  0.00           C  
ATOM   2330  HB2 PHE   153      47.682  38.768  37.529  1.00  0.00           H  
ATOM   2331  HB3 PHE   153      47.893  37.028  37.276  1.00  0.00           H  
ATOM   2332  CG  PHE   153      45.977  37.748  36.879  1.00  0.00           C  
ATOM   2333  CD1 PHE   153      45.213  36.518  36.852  1.00  0.00           C  
ATOM   2334  HD1 PHE   153      45.518  35.655  37.425  1.00  0.00           H  
ATOM   2335  CE1 PHE   153      44.072  36.544  36.016  1.00  0.00           C  
ATOM   2336  HE1 PHE   153      43.460  35.654  36.014  1.00  0.00           H  
ATOM   2337  CZ  PHE   153      43.634  37.747  35.338  1.00  0.00           C  
ATOM   2338  HZ  PHE   153      42.700  37.790  34.796  1.00  0.00           H  
ATOM   2339  CE2 PHE   153      44.424  38.894  35.333  1.00  0.00           C  
ATOM   2340  HE2 PHE   153      44.133  39.740  34.729  1.00  0.00           H  
ATOM   2341  CD2 PHE   153      45.564  38.913  36.195  1.00  0.00           C  
ATOM   2342  HD2 PHE   153      46.087  39.848  36.332  1.00  0.00           H  
ATOM   2343  C   PHE   153      48.433  37.463  39.971  1.00  0.00           C  
ATOM   2344  O   PHE   153      49.457  37.008  39.509  1.00  0.00           O  
ATOM   2345  N   ALA   154      48.519  38.063  41.179  1.00  0.00           N  
ATOM   2346  H   ALA   154      47.746  38.683  41.375  1.00  0.00           H  
ATOM   2347  CA  ALA   154      49.627  37.996  42.169  1.00  0.00           C  
ATOM   2348  HA  ALA   154      50.485  38.474  41.697  1.00  0.00           H  
ATOM   2349  CB  ALA   154      49.147  38.777  43.393  1.00  0.00           C  
ATOM   2350  HB1 ALA   154      49.102  39.823  43.088  1.00  0.00           H  
ATOM   2351  HB2 ALA   154      48.164  38.436  43.720  1.00  0.00           H  
ATOM   2352  HB3 ALA   154      49.690  38.695  44.334  1.00  0.00           H  
ATOM   2353  C   ALA   154      50.034  36.500  42.578  1.00  0.00           C  
ATOM   2354  O   ALA   154      50.980  36.215  43.279  1.00  0.00           O  
ATOM   2355  N   SER   155      49.294  35.498  42.038  1.00  0.00           N  
ATOM   2356  H   SER   155      48.448  35.766  41.557  1.00  0.00           H  
ATOM   2357  CA  SER   155      49.443  34.015  42.353  1.00  0.00           C  
ATOM   2358  HA  SER   155      50.046  33.818  43.239  1.00  0.00           H  
ATOM   2359  CB  SER   155      48.099  33.439  42.718  1.00  0.00           C  
ATOM   2360  HB2 SER   155      48.277  32.519  43.274  1.00  0.00           H  
ATOM   2361  HB3 SER   155      47.611  34.108  43.427  1.00  0.00           H  
ATOM   2362  OG  SER   155      47.353  33.159  41.501  1.00  0.00           O  
ATOM   2363  HG  SER   155      47.329  32.206  41.388  1.00  0.00           H  
ATOM   2364  C   SER   155      50.125  33.212  41.231  1.00  0.00           C  
ATOM   2365  O   SER   155      50.374  32.047  41.377  1.00  0.00           O  
ATOM   2366  N   LEU   156      50.349  33.941  40.096  1.00  0.00           N  
ATOM   2367  H   LEU   156      50.051  34.901  39.994  1.00  0.00           H  
ATOM   2368  CA  LEU   156      51.111  33.397  39.006  1.00  0.00           C  
ATOM   2369  HA  LEU   156      50.880  32.340  38.875  1.00  0.00           H  
ATOM   2370  CB  LEU   156      50.797  33.988  37.650  1.00  0.00           C  
ATOM   2371  HB2 LEU   156      51.333  34.933  37.551  1.00  0.00           H  
ATOM   2372  HB3 LEU   156      51.217  33.301  36.916  1.00  0.00           H  
ATOM   2373  CG  LEU   156      49.347  34.226  37.215  1.00  0.00           C  
ATOM   2374  HG  LEU   156      48.814  34.849  37.934  1.00  0.00           H  
ATOM   2375  CD1 LEU   156      49.258  34.930  35.894  1.00  0.00           C  
ATOM   2376 HD11 LEU   156      49.643  35.943  36.008  1.00  0.00           H  
ATOM   2377 HD12 LEU   156      49.941  34.328  35.296  1.00  0.00           H  
ATOM   2378 HD13 LEU   156      48.243  34.957  35.497  1.00  0.00           H  
ATOM   2379  CD2 LEU   156      48.560  32.888  37.270  1.00  0.00           C  
ATOM   2380 HD21 LEU   156      47.494  33.016  37.460  1.00  0.00           H  
ATOM   2381 HD22 LEU   156      48.636  32.372  36.313  1.00  0.00           H  
ATOM   2382 HD23 LEU   156      48.925  32.277  38.096  1.00  0.00           H  
ATOM   2383  C   LEU   156      52.691  33.344  39.208  1.00  0.00           C  
ATOM   2384  O   LEU   156      53.096  34.249  39.855  1.00  0.00           O  
ATOM   2385  N   ASN   157      53.394  32.344  38.721  1.00  0.00           N  
ATOM   2386  H   ASN   157      52.923  31.663  38.142  1.00  0.00           H  
ATOM   2387  CA  ASN   157      54.853  32.348  38.639  1.00  0.00           C  
ATOM   2388  HA  ASN   157      55.200  32.915  39.504  1.00  0.00           H  
ATOM   2389  CB  ASN   157      55.426  30.985  38.836  1.00  0.00           C  
ATOM   2390  HB2 ASN   157      56.515  30.996  38.865  1.00  0.00           H  
ATOM   2391  HB3 ASN   157      55.103  30.667  39.828  1.00  0.00           H  
ATOM   2392  CG  ASN   157      55.120  29.990  37.691  1.00  0.00           C  
ATOM   2393  OD1 ASN   157      55.695  30.002  36.598  1.00  0.00           O  
ATOM   2394  ND2 ASN   157      54.246  29.068  38.066  1.00  0.00           N  
ATOM   2395 HD21 ASN   157      53.822  28.332  37.520  1.00  0.00           H  
ATOM   2396 HD22 ASN   157      53.902  29.271  38.993  1.00  0.00           H  
ATOM   2397  C   ASN   157      55.365  33.027  37.394  1.00  0.00           C  
ATOM   2398  O   ASN   157      54.554  33.471  36.618  1.00  0.00           O  
ATOM   2399  N   ASP   158      56.704  33.181  37.260  1.00  0.00           N  
ATOM   2400  H   ASP   158      57.270  32.757  37.980  1.00  0.00           H  
ATOM   2401  CA  ASP   158      57.358  33.910  36.153  1.00  0.00           C  
ATOM   2402  HA  ASP   158      56.959  34.907  35.965  1.00  0.00           H  
ATOM   2403  CB  ASP   158      58.848  34.034  36.335  1.00  0.00           C  
ATOM   2404  HB2 ASP   158      59.248  33.089  36.701  1.00  0.00           H  
ATOM   2405  HB3 ASP   158      59.340  34.321  35.406  1.00  0.00           H  
ATOM   2406  CG  ASP   158      59.160  35.024  37.450  1.00  0.00           C  
ATOM   2407  OD1 ASP   158      58.518  36.102  37.565  1.00  0.00           O  
ATOM   2408  OD2 ASP   158      60.100  34.772  38.222  1.00  0.00           O  
ATOM   2409  C   ASP   158      57.142  33.238  34.853  1.00  0.00           C  
ATOM   2410  O   ASP   158      56.935  33.986  33.874  1.00  0.00           O  
ATOM   2411  N   ASP   159      57.183  31.954  34.635  1.00  0.00           N  
ATOM   2412  H   ASP   159      57.123  31.395  35.475  1.00  0.00           H  
ATOM   2413  CA  ASP   159      56.908  31.342  33.359  1.00  0.00           C  
ATOM   2414  HA  ASP   159      57.341  31.884  32.518  1.00  0.00           H  
ATOM   2415  CB  ASP   159      57.461  29.962  33.375  1.00  0.00           C  
ATOM   2416  HB2 ASP   159      57.049  29.414  34.223  1.00  0.00           H  
ATOM   2417  HB3 ASP   159      57.200  29.433  32.458  1.00  0.00           H  
ATOM   2418  CG  ASP   159      59.027  29.850  33.370  1.00  0.00           C  
ATOM   2419  OD1 ASP   159      59.748  30.773  32.909  1.00  0.00           O  
ATOM   2420  OD2 ASP   159      59.587  28.887  33.908  1.00  0.00           O  
ATOM   2421  C   ASP   159      55.436  31.186  32.981  1.00  0.00           C  
ATOM   2422  O   ASP   159      55.081  31.440  31.837  1.00  0.00           O  
ATOM   2423  N   GLN   160      54.583  31.002  34.052  1.00  0.00           N  
ATOM   2424  H   GLN   160      55.052  30.834  34.931  1.00  0.00           H  
ATOM   2425  CA  GLN   160      53.184  31.120  33.991  1.00  0.00           C  
ATOM   2426  HA  GLN   160      52.930  30.383  33.229  1.00  0.00           H  
ATOM   2427  CB  GLN   160      52.599  30.853  35.329  1.00  0.00           C  
ATOM   2428  HB2 GLN   160      52.947  29.909  35.749  1.00  0.00           H  
ATOM   2429  HB3 GLN   160      52.797  31.617  36.082  1.00  0.00           H  
ATOM   2430  CG  GLN   160      51.098  30.705  35.304  1.00  0.00           C  
ATOM   2431  HG2 GLN   160      50.683  31.712  35.260  1.00  0.00           H  
ATOM   2432  HG3 GLN   160      50.707  30.317  34.363  1.00  0.00           H  
ATOM   2433  CD  GLN   160      50.455  30.040  36.415  1.00  0.00           C  
ATOM   2434  OE1 GLN   160      50.882  30.252  37.527  1.00  0.00           O  
ATOM   2435  NE2 GLN   160      49.497  29.106  36.224  1.00  0.00           N  
ATOM   2436 HE21 GLN   160      49.198  28.592  37.040  1.00  0.00           H  
ATOM   2437 HE22 GLN   160      49.255  28.786  35.297  1.00  0.00           H  
ATOM   2438  C   GLN   160      52.616  32.377  33.420  1.00  0.00           C  
ATOM   2439  O   GLN   160      51.642  32.287  32.695  1.00  0.00           O  
ATOM   2440  N   ARG   161      53.262  33.552  33.743  1.00  0.00           N  
ATOM   2441  H   ARG   161      53.994  33.405  34.424  1.00  0.00           H  
ATOM   2442  CA  ARG   161      52.936  34.862  33.167  1.00  0.00           C  
ATOM   2443  HA  ARG   161      51.863  34.984  33.318  1.00  0.00           H  
ATOM   2444  CB  ARG   161      53.491  36.007  34.027  1.00  0.00           C  
ATOM   2445  HB2 ARG   161      54.535  35.822  34.280  1.00  0.00           H  
ATOM   2446  HB3 ARG   161      53.483  36.905  33.409  1.00  0.00           H  
ATOM   2447  CG  ARG   161      52.784  36.192  35.393  1.00  0.00           C  
ATOM   2448  HG2 ARG   161      51.731  36.425  35.233  1.00  0.00           H  
ATOM   2449  HG3 ARG   161      52.722  35.202  35.846  1.00  0.00           H  
ATOM   2450  CD  ARG   161      53.374  37.149  36.366  1.00  0.00           C  
ATOM   2451  HD2 ARG   161      54.318  36.670  36.626  1.00  0.00           H  
ATOM   2452  HD3 ARG   161      53.613  38.117  35.925  1.00  0.00           H  
ATOM   2453  NE  ARG   161      52.659  37.317  37.610  1.00  0.00           N  
ATOM   2454  HE  ARG   161      51.673  37.153  37.469  1.00  0.00           H  
ATOM   2455  CZ  ARG   161      53.134  37.756  38.727  1.00  0.00           C  
ATOM   2456  NH1 ARG   161      54.375  38.075  38.976  1.00  0.00           N  
ATOM   2457 HH11 ARG   161      55.097  38.006  38.273  1.00  0.00           H  
ATOM   2458 HH12 ARG   161      54.615  38.363  39.914  1.00  0.00           H  
ATOM   2459  NH2 ARG   161      52.221  37.785  39.662  1.00  0.00           N  
ATOM   2460 HH21 ARG   161      51.269  37.608  39.374  1.00  0.00           H  
ATOM   2461 HH22 ARG   161      52.429  37.737  40.650  1.00  0.00           H  
ATOM   2462  C   ARG   161      53.385  34.984  31.745  1.00  0.00           C  
ATOM   2463  O   ARG   161      52.639  35.530  30.941  1.00  0.00           O  
ATOM   2464  N   ARG   162      54.602  34.442  31.406  1.00  0.00           N  
ATOM   2465  H   ARG   162      55.108  33.904  32.095  1.00  0.00           H  
ATOM   2466  CA  ARG   162      55.097  34.475  30.031  1.00  0.00           C  
ATOM   2467  HA  ARG   162      55.035  35.487  29.629  1.00  0.00           H  
ATOM   2468  CB  ARG   162      56.587  34.063  29.977  1.00  0.00           C  
ATOM   2469  HB2 ARG   162      57.093  34.425  30.872  1.00  0.00           H  
ATOM   2470  HB3 ARG   162      56.639  32.974  29.950  1.00  0.00           H  
ATOM   2471  CG  ARG   162      57.370  34.792  28.822  1.00  0.00           C  
ATOM   2472  HG2 ARG   162      56.897  34.495  27.886  1.00  0.00           H  
ATOM   2473  HG3 ARG   162      57.273  35.849  29.069  1.00  0.00           H  
ATOM   2474  CD  ARG   162      58.868  34.323  28.662  1.00  0.00           C  
ATOM   2475  HD2 ARG   162      58.946  33.335  28.207  1.00  0.00           H  
ATOM   2476  HD3 ARG   162      59.359  35.005  27.967  1.00  0.00           H  
ATOM   2477  NE  ARG   162      59.567  34.305  30.027  1.00  0.00           N  
ATOM   2478  HE  ARG   162      60.024  35.113  30.425  1.00  0.00           H  
ATOM   2479  CZ  ARG   162      59.579  33.258  30.843  1.00  0.00           C  
ATOM   2480  NH1 ARG   162      59.106  32.105  30.519  1.00  0.00           N  
ATOM   2481 HH11 ARG   162      58.497  32.023  29.717  1.00  0.00           H  
ATOM   2482 HH12 ARG   162      59.074  31.334  31.171  1.00  0.00           H  
ATOM   2483  NH2 ARG   162      60.057  33.372  32.017  1.00  0.00           N  
ATOM   2484 HH21 ARG   162      60.432  34.249  32.348  1.00  0.00           H  
ATOM   2485 HH22 ARG   162      60.103  32.566  32.624  1.00  0.00           H  
ATOM   2486  C   ARG   162      54.211  33.764  29.037  1.00  0.00           C  
ATOM   2487  O   ARG   162      53.967  34.308  27.978  1.00  0.00           O  
ATOM   2488  N   GLU   163      53.691  32.585  29.428  1.00  0.00           N  
ATOM   2489  H   GLU   163      54.003  32.158  30.288  1.00  0.00           H  
ATOM   2490  CA  GLU   163      52.708  31.798  28.617  1.00  0.00           C  
ATOM   2491  HA  GLU   163      53.336  31.526  27.769  1.00  0.00           H  
ATOM   2492  CB  GLU   163      52.368  30.476  29.415  1.00  0.00           C  
ATOM   2493  HB2 GLU   163      53.275  29.891  29.565  1.00  0.00           H  
ATOM   2494  HB3 GLU   163      52.060  30.765  30.420  1.00  0.00           H  
ATOM   2495  CG  GLU   163      51.258  29.658  28.800  1.00  0.00           C  
ATOM   2496  HG2 GLU   163      50.303  30.171  28.910  1.00  0.00           H  
ATOM   2497  HG3 GLU   163      51.579  29.485  27.773  1.00  0.00           H  
ATOM   2498  CD  GLU   163      51.073  28.322  29.551  1.00  0.00           C  
ATOM   2499  OE1 GLU   163      52.044  27.538  29.434  1.00  0.00           O  
ATOM   2500  OE2 GLU   163      49.976  27.996  30.060  1.00  0.00           O  
ATOM   2501  C   GLU   163      51.492  32.611  28.123  1.00  0.00           C  
ATOM   2502  O   GLU   163      51.126  32.592  26.939  1.00  0.00           O  
ATOM   2503  N   LEU   164      50.891  33.306  29.091  1.00  0.00           N  
ATOM   2504  H   LEU   164      51.261  33.166  30.020  1.00  0.00           H  
ATOM   2505  CA  LEU   164      49.804  34.184  28.876  1.00  0.00           C  
ATOM   2506  HA  LEU   164      49.033  33.666  28.306  1.00  0.00           H  
ATOM   2507  CB  LEU   164      49.240  34.510  30.268  1.00  0.00           C  
ATOM   2508  HB2 LEU   164      50.033  34.642  31.003  1.00  0.00           H  
ATOM   2509  HB3 LEU   164      48.691  35.452  30.287  1.00  0.00           H  
ATOM   2510  CG  LEU   164      48.384  33.450  30.899  1.00  0.00           C  
ATOM   2511  HG  LEU   164      48.833  32.476  30.709  1.00  0.00           H  
ATOM   2512  CD1 LEU   164      48.268  33.734  32.364  1.00  0.00           C  
ATOM   2513 HD11 LEU   164      47.785  34.682  32.601  1.00  0.00           H  
ATOM   2514 HD12 LEU   164      47.747  32.940  32.900  1.00  0.00           H  
ATOM   2515 HD13 LEU   164      49.298  33.789  32.718  1.00  0.00           H  
ATOM   2516  CD2 LEU   164      47.001  33.547  30.188  1.00  0.00           C  
ATOM   2517 HD21 LEU   164      46.389  32.688  30.464  1.00  0.00           H  
ATOM   2518 HD22 LEU   164      46.456  34.454  30.448  1.00  0.00           H  
ATOM   2519 HD23 LEU   164      47.150  33.484  29.110  1.00  0.00           H  
ATOM   2520  C   LEU   164      50.196  35.512  28.122  1.00  0.00           C  
ATOM   2521  O   LEU   164      49.489  35.917  27.183  1.00  0.00           O  
ATOM   2522  N   VAL   165      51.346  36.134  28.465  1.00  0.00           N  
ATOM   2523  H   VAL   165      51.763  35.884  29.350  1.00  0.00           H  
ATOM   2524  CA  VAL   165      51.800  37.354  27.726  1.00  0.00           C  
ATOM   2525  HA  VAL   165      51.079  38.157  27.882  1.00  0.00           H  
ATOM   2526  CB  VAL   165      53.100  37.930  28.295  1.00  0.00           C  
ATOM   2527  HB  VAL   165      53.762  37.098  28.533  1.00  0.00           H  
ATOM   2528  CG1 VAL   165      53.807  38.943  27.387  1.00  0.00           C  
ATOM   2529 HG11 VAL   165      54.182  38.477  26.476  1.00  0.00           H  
ATOM   2530 HG12 VAL   165      53.034  39.666  27.130  1.00  0.00           H  
ATOM   2531 HG13 VAL   165      54.741  39.321  27.804  1.00  0.00           H  
ATOM   2532  CG2 VAL   165      52.896  38.646  29.618  1.00  0.00           C  
ATOM   2533 HG21 VAL   165      53.854  38.976  30.019  1.00  0.00           H  
ATOM   2534 HG22 VAL   165      52.155  39.439  29.521  1.00  0.00           H  
ATOM   2535 HG23 VAL   165      52.551  37.919  30.353  1.00  0.00           H  
ATOM   2536  C   VAL   165      51.985  37.090  26.259  1.00  0.00           C  
ATOM   2537  O   VAL   165      51.548  37.855  25.424  1.00  0.00           O  
ATOM   2538  N   ALA   166      52.644  35.953  25.912  1.00  0.00           N  
ATOM   2539  H   ALA   166      52.975  35.388  26.682  1.00  0.00           H  
ATOM   2540  CA  ALA   166      52.842  35.522  24.563  1.00  0.00           C  
ATOM   2541  HA  ALA   166      53.300  36.321  23.980  1.00  0.00           H  
ATOM   2542  CB  ALA   166      53.826  34.330  24.592  1.00  0.00           C  
ATOM   2543  HB1 ALA   166      53.327  33.493  25.080  1.00  0.00           H  
ATOM   2544  HB2 ALA   166      54.107  34.026  23.584  1.00  0.00           H  
ATOM   2545  HB3 ALA   166      54.695  34.720  25.123  1.00  0.00           H  
ATOM   2546  C   ALA   166      51.529  35.165  23.848  1.00  0.00           C  
ATOM   2547  O   ALA   166      51.244  35.708  22.781  1.00  0.00           O  
ATOM   2548  N   LEU   167      50.719  34.276  24.401  1.00  0.00           N  
ATOM   2549  H   LEU   167      51.075  33.727  25.171  1.00  0.00           H  
ATOM   2550  CA  LEU   167      49.409  33.872  23.808  1.00  0.00           C  
ATOM   2551  HA  LEU   167      49.596  33.384  22.852  1.00  0.00           H  
ATOM   2552  CB  LEU   167      48.741  32.836  24.790  1.00  0.00           C  
ATOM   2553  HB2 LEU   167      49.343  31.930  24.846  1.00  0.00           H  
ATOM   2554  HB3 LEU   167      48.820  33.350  25.748  1.00  0.00           H  
ATOM   2555  CG  LEU   167      47.296  32.393  24.788  1.00  0.00           C  
ATOM   2556  HG  LEU   167      46.745  33.333  24.793  1.00  0.00           H  
ATOM   2557  CD1 LEU   167      46.842  31.512  23.575  1.00  0.00           C  
ATOM   2558 HD11 LEU   167      45.763  31.371  23.625  1.00  0.00           H  
ATOM   2559 HD12 LEU   167      47.147  32.102  22.711  1.00  0.00           H  
ATOM   2560 HD13 LEU   167      47.380  30.569  23.670  1.00  0.00           H  
ATOM   2561  CD2 LEU   167      46.886  31.747  26.121  1.00  0.00           C  
ATOM   2562 HD21 LEU   167      46.930  32.496  26.912  1.00  0.00           H  
ATOM   2563 HD22 LEU   167      45.842  31.434  26.108  1.00  0.00           H  
ATOM   2564 HD23 LEU   167      47.454  30.837  26.316  1.00  0.00           H  
ATOM   2565  C   LEU   167      48.511  35.075  23.518  1.00  0.00           C  
ATOM   2566  O   LEU   167      47.793  34.968  22.535  1.00  0.00           O  
ATOM   2567  N   ARG   168      48.416  36.123  24.272  1.00  0.00           N  
ATOM   2568  H   ARG   168      48.960  36.097  25.123  1.00  0.00           H  
ATOM   2569  CA  ARG   168      47.581  37.337  24.100  1.00  0.00           C  
ATOM   2570  HA  ARG   168      46.594  37.014  23.768  1.00  0.00           H  
ATOM   2571  CB  ARG   168      47.373  37.998  25.448  1.00  0.00           C  
ATOM   2572  HB2 ARG   168      48.309  38.326  25.900  1.00  0.00           H  
ATOM   2573  HB3 ARG   168      46.758  38.875  25.244  1.00  0.00           H  
ATOM   2574  CG  ARG   168      46.588  37.128  26.482  1.00  0.00           C  
ATOM   2575  HG2 ARG   168      47.295  36.369  26.820  1.00  0.00           H  
ATOM   2576  HG3 ARG   168      46.363  37.787  27.321  1.00  0.00           H  
ATOM   2577  CD  ARG   168      45.336  36.417  26.039  1.00  0.00           C  
ATOM   2578  HD2 ARG   168      44.588  37.096  25.630  1.00  0.00           H  
ATOM   2579  HD3 ARG   168      45.613  35.783  25.196  1.00  0.00           H  
ATOM   2580  NE  ARG   168      44.712  35.607  27.089  1.00  0.00           N  
ATOM   2581  HE  ARG   168      44.396  36.041  27.945  1.00  0.00           H  
ATOM   2582  CZ  ARG   168      44.124  34.403  26.955  1.00  0.00           C  
ATOM   2583  NH1 ARG   168      44.055  33.791  25.805  1.00  0.00           N  
ATOM   2584 HH11 ARG   168      44.435  34.179  24.954  1.00  0.00           H  
ATOM   2585 HH12 ARG   168      43.663  32.863  25.729  1.00  0.00           H  
ATOM   2586  NH2 ARG   168      43.622  33.824  28.027  1.00  0.00           N  
ATOM   2587 HH21 ARG   168      43.585  34.252  28.941  1.00  0.00           H  
ATOM   2588 HH22 ARG   168      42.991  33.048  27.888  1.00  0.00           H  
ATOM   2589  C   ARG   168      48.087  38.332  23.140  1.00  0.00           C  
ATOM   2590  O   ARG   168      47.391  39.273  22.724  1.00  0.00           O  
ATOM   2591  N   SER   169      49.354  38.251  22.745  1.00  0.00           N  
ATOM   2592  H   SER   169      49.944  37.592  23.232  1.00  0.00           H  
ATOM   2593  CA  SER   169      50.044  39.136  21.841  1.00  0.00           C  
ATOM   2594  HA  SER   169      49.705  40.153  22.036  1.00  0.00           H  
ATOM   2595  CB  SER   169      51.578  39.014  22.033  1.00  0.00           C  
ATOM   2596  HB2 SER   169      52.002  38.013  21.955  1.00  0.00           H  
ATOM   2597  HB3 SER   169      52.027  39.643  21.264  1.00  0.00           H  
ATOM   2598  OG  SER   169      52.044  39.503  23.289  1.00  0.00           O  
ATOM   2599  HG  SER   169      51.766  38.817  23.900  1.00  0.00           H  
ATOM   2600  C   SER   169      49.781  38.918  20.381  1.00  0.00           C  
ATOM   2601  O   SER   169      50.678  38.799  19.587  1.00  0.00           O  
ATOM   2602  N   ASN   170      48.547  38.941  19.957  1.00  0.00           N  
ATOM   2603  H   ASN   170      47.881  38.966  20.716  1.00  0.00           H  
ATOM   2604  CA  ASN   170      48.112  39.017  18.564  1.00  0.00           C  
ATOM   2605  HA  ASN   170      48.846  39.572  17.981  1.00  0.00           H  
ATOM   2606  CB  ASN   170      47.849  37.598  18.021  1.00  0.00           C  
ATOM   2607  HB2 ASN   170      48.628  36.922  18.375  1.00  0.00           H  
ATOM   2608  HB3 ASN   170      46.891  37.270  18.423  1.00  0.00           H  
ATOM   2609  CG  ASN   170      47.744  37.559  16.512  1.00  0.00           C  
ATOM   2610  OD1 ASN   170      48.041  38.477  15.767  1.00  0.00           O  
ATOM   2611  ND2 ASN   170      47.444  36.456  15.936  1.00  0.00           N  
ATOM   2612 HD21 ASN   170      47.418  36.585  14.934  1.00  0.00           H  
ATOM   2613 HD22 ASN   170      47.049  35.748  16.538  1.00  0.00           H  
ATOM   2614  C   ASN   170      46.874  39.939  18.391  1.00  0.00           C  
ATOM   2615  O   ASN   170      46.191  39.986  17.331  1.00  0.00           O  
ATOM   2616  N   ASN   171      46.581  40.656  19.477  1.00  0.00           N  
ATOM   2617  H   ASN   171      47.327  40.899  20.114  1.00  0.00           H  
ATOM   2618  CA  ASN   171      45.411  41.524  19.554  1.00  0.00           C  
ATOM   2619  HA  ASN   171      44.687  41.123  18.846  1.00  0.00           H  
ATOM   2620  CB  ASN   171      44.864  41.683  20.992  1.00  0.00           C  
ATOM   2621  HB2 ASN   171      45.679  41.737  21.713  1.00  0.00           H  
ATOM   2622  HB3 ASN   171      44.344  42.639  21.040  1.00  0.00           H  
ATOM   2623  CG  ASN   171      44.088  40.481  21.411  1.00  0.00           C  
ATOM   2624  OD1 ASN   171      42.844  40.429  21.457  1.00  0.00           O  
ATOM   2625  ND2 ASN   171      44.707  39.389  21.809  1.00  0.00           N  
ATOM   2626 HD21 ASN   171      44.166  38.630  22.197  1.00  0.00           H  
ATOM   2627 HD22 ASN   171      45.677  39.350  22.088  1.00  0.00           H  
ATOM   2628  C   ASN   171      45.812  42.932  18.943  1.00  0.00           C  
ATOM   2629  O   ASN   171      46.938  43.421  19.100  1.00  0.00           O  
ATOM   2630  N   ASN   172      44.850  43.532  18.198  1.00  0.00           N  
ATOM   2631  H   ASN   172      44.020  43.014  17.949  1.00  0.00           H  
ATOM   2632  CA  ASN   172      44.902  44.935  17.984  1.00  0.00           C  
ATOM   2633  HA  ASN   172      45.913  45.068  17.599  1.00  0.00           H  
ATOM   2634  CB  ASN   172      43.876  45.247  16.896  1.00  0.00           C  
ATOM   2635  HB2 ASN   172      44.037  44.555  16.070  1.00  0.00           H  
ATOM   2636  HB3 ASN   172      42.942  45.079  17.432  1.00  0.00           H  
ATOM   2637  CG  ASN   172      43.877  46.667  16.284  1.00  0.00           C  
ATOM   2638  OD1 ASN   172      44.640  47.591  16.574  1.00  0.00           O  
ATOM   2639  ND2 ASN   172      43.001  46.886  15.280  1.00  0.00           N  
ATOM   2640 HD21 ASN   172      42.931  47.830  14.926  1.00  0.00           H  
ATOM   2641 HD22 ASN   172      42.300  46.192  15.066  1.00  0.00           H  
ATOM   2642  C   ASN   172      44.740  45.819  19.250  1.00  0.00           C  
ATOM   2643  O   ASN   172      43.743  45.787  20.006  1.00  0.00           O  
ATOM   2644  N   GLY   173      45.743  46.704  19.449  1.00  0.00           N  
ATOM   2645  H   GLY   173      46.559  46.741  18.854  1.00  0.00           H  
ATOM   2646  CA  GLY   173      45.809  47.548  20.668  1.00  0.00           C  
ATOM   2647  HA2 GLY   173      45.825  46.902  21.545  1.00  0.00           H  
ATOM   2648  HA3 GLY   173      46.742  48.091  20.816  1.00  0.00           H  
ATOM   2649  C   GLY   173      44.643  48.435  20.951  1.00  0.00           C  
ATOM   2650  O   GLY   173      44.123  48.533  22.079  1.00  0.00           O  
ATOM   2651  N   ALA   174      44.149  49.029  19.863  1.00  0.00           N  
ATOM   2652  H   ALA   174      44.598  48.646  19.043  1.00  0.00           H  
ATOM   2653  CA  ALA   174      42.959  49.866  19.922  1.00  0.00           C  
ATOM   2654  HA  ALA   174      43.107  50.679  20.632  1.00  0.00           H  
ATOM   2655  CB  ALA   174      42.677  50.464  18.499  1.00  0.00           C  
ATOM   2656  HB1 ALA   174      42.349  49.680  17.816  1.00  0.00           H  
ATOM   2657  HB2 ALA   174      41.893  51.155  18.807  1.00  0.00           H  
ATOM   2658  HB3 ALA   174      43.536  50.947  18.034  1.00  0.00           H  
ATOM   2659  C   ALA   174      41.763  49.149  20.458  1.00  0.00           C  
ATOM   2660  O   ALA   174      41.048  49.716  21.312  1.00  0.00           O  
ATOM   2661  N   THR   175      41.415  47.985  19.882  1.00  0.00           N  
ATOM   2662  H   THR   175      42.017  47.575  19.183  1.00  0.00           H  
ATOM   2663  CA  THR   175      40.123  47.306  20.275  1.00  0.00           C  
ATOM   2664  HA  THR   175      39.329  48.052  20.272  1.00  0.00           H  
ATOM   2665  CB  THR   175      39.588  46.151  19.266  1.00  0.00           C  
ATOM   2666  HB  THR   175      38.536  45.946  19.468  1.00  0.00           H  
ATOM   2667  CG2 THR   175      39.622  46.571  17.787  1.00  0.00           C  
ATOM   2668 HG21 THR   175      40.632  46.603  17.379  1.00  0.00           H  
ATOM   2669 HG22 THR   175      38.973  45.910  17.213  1.00  0.00           H  
ATOM   2670 HG23 THR   175      39.302  47.612  17.735  1.00  0.00           H  
ATOM   2671  OG1 THR   175      40.294  44.937  19.449  1.00  0.00           O  
ATOM   2672  HG1 THR   175      39.792  44.240  19.021  1.00  0.00           H  
ATOM   2673  C   THR   175      40.271  46.703  21.658  1.00  0.00           C  
ATOM   2674  O   THR   175      39.263  46.660  22.407  1.00  0.00           O  
ATOM   2675  N   LEU   176      41.439  46.246  22.032  1.00  0.00           N  
ATOM   2676  H   LEU   176      42.149  46.167  21.318  1.00  0.00           H  
ATOM   2677  CA  LEU   176      41.726  46.008  23.476  1.00  0.00           C  
ATOM   2678  HA  LEU   176      41.183  45.112  23.776  1.00  0.00           H  
ATOM   2679  CB  LEU   176      43.224  45.676  23.892  1.00  0.00           C  
ATOM   2680  HB2 LEU   176      43.853  46.372  23.337  1.00  0.00           H  
ATOM   2681  HB3 LEU   176      43.495  45.828  24.936  1.00  0.00           H  
ATOM   2682  CG  LEU   176      43.706  44.274  23.508  1.00  0.00           C  
ATOM   2683  HG  LEU   176      43.329  44.074  22.505  1.00  0.00           H  
ATOM   2684  CD1 LEU   176      45.187  44.004  23.764  1.00  0.00           C  
ATOM   2685 HD11 LEU   176      45.834  44.616  23.135  1.00  0.00           H  
ATOM   2686 HD12 LEU   176      45.479  44.167  24.802  1.00  0.00           H  
ATOM   2687 HD13 LEU   176      45.508  42.998  23.494  1.00  0.00           H  
ATOM   2688  CD2 LEU   176      43.177  43.135  24.378  1.00  0.00           C  
ATOM   2689 HD21 LEU   176      42.155  43.369  24.678  1.00  0.00           H  
ATOM   2690 HD22 LEU   176      43.271  42.138  23.946  1.00  0.00           H  
ATOM   2691 HD23 LEU   176      43.718  43.033  25.319  1.00  0.00           H  
ATOM   2692  C   LEU   176      41.310  47.163  24.352  1.00  0.00           C  
ATOM   2693  O   LEU   176      40.607  46.931  25.385  1.00  0.00           O  
ATOM   2694  N   ALA   177      41.771  48.326  24.093  1.00  0.00           N  
ATOM   2695  H   ALA   177      42.356  48.452  23.279  1.00  0.00           H  
ATOM   2696  CA  ALA   177      41.503  49.543  24.843  1.00  0.00           C  
ATOM   2697  HA  ALA   177      41.661  49.460  25.919  1.00  0.00           H  
ATOM   2698  CB  ALA   177      42.347  50.758  24.282  1.00  0.00           C  
ATOM   2699  HB1 ALA   177      41.992  51.739  24.598  1.00  0.00           H  
ATOM   2700  HB2 ALA   177      43.371  50.634  24.633  1.00  0.00           H  
ATOM   2701  HB3 ALA   177      42.402  50.636  23.200  1.00  0.00           H  
ATOM   2702  C   ALA   177      39.981  49.993  24.864  1.00  0.00           C  
ATOM   2703  O   ALA   177      39.294  50.274  25.867  1.00  0.00           O  
ATOM   2704  N   ALA   178      39.385  49.865  23.675  1.00  0.00           N  
ATOM   2705  H   ALA   178      39.835  49.610  22.808  1.00  0.00           H  
ATOM   2706  CA  ALA   178      37.974  50.229  23.438  1.00  0.00           C  
ATOM   2707  HA  ALA   178      37.986  51.255  23.807  1.00  0.00           H  
ATOM   2708  CB  ALA   178      37.723  50.180  21.854  1.00  0.00           C  
ATOM   2709  HB1 ALA   178      37.674  49.195  21.390  1.00  0.00           H  
ATOM   2710  HB2 ALA   178      36.797  50.733  21.698  1.00  0.00           H  
ATOM   2711  HB3 ALA   178      38.529  50.695  21.332  1.00  0.00           H  
ATOM   2712  C   ALA   178      36.988  49.258  24.136  1.00  0.00           C  
ATOM   2713  O   ALA   178      36.006  49.661  24.782  1.00  0.00           O  
ATOM   2714  N   MET   179      37.271  47.960  24.113  1.00  0.00           N  
ATOM   2715  H   MET   179      37.909  47.628  23.405  1.00  0.00           H  
ATOM   2716  CA  MET   179      36.468  46.907  24.757  1.00  0.00           C  
ATOM   2717  HA  MET   179      35.396  47.079  24.657  1.00  0.00           H  
ATOM   2718  CB  MET   179      36.973  45.619  24.157  1.00  0.00           C  
ATOM   2719  HB2 MET   179      36.792  45.565  23.083  1.00  0.00           H  
ATOM   2720  HB3 MET   179      38.026  45.474  24.397  1.00  0.00           H  
ATOM   2721  CG  MET   179      36.156  44.459  24.762  1.00  0.00           C  
ATOM   2722  HG2 MET   179      36.590  43.563  24.318  1.00  0.00           H  
ATOM   2723  HG3 MET   179      36.509  44.214  25.764  1.00  0.00           H  
ATOM   2724  SD  MET   179      34.415  44.256  24.438  1.00  0.00           S  
ATOM   2725  CE  MET   179      34.167  42.516  24.929  1.00  0.00           C  
ATOM   2726  HE1 MET   179      34.801  41.869  24.323  1.00  0.00           H  
ATOM   2727  HE2 MET   179      34.345  42.389  25.997  1.00  0.00           H  
ATOM   2728  HE3 MET   179      33.134  42.228  24.733  1.00  0.00           H  
ATOM   2729  C   MET   179      36.671  46.974  26.284  1.00  0.00           C  
ATOM   2730  O   MET   179      35.694  46.757  26.967  1.00  0.00           O  
ATOM   2731  N   LEU   180      37.912  47.324  26.784  1.00  0.00           N  
ATOM   2732  H   LEU   180      38.686  47.479  26.154  1.00  0.00           H  
ATOM   2733  CA  LEU   180      38.245  47.534  28.192  1.00  0.00           C  
ATOM   2734  HA  LEU   180      38.052  46.597  28.713  1.00  0.00           H  
ATOM   2735  CB  LEU   180      39.722  47.950  28.454  1.00  0.00           C  
ATOM   2736  HB2 LEU   180      40.372  47.555  27.674  1.00  0.00           H  
ATOM   2737  HB3 LEU   180      39.804  49.032  28.353  1.00  0.00           H  
ATOM   2738  CG  LEU   180      40.256  47.704  29.905  1.00  0.00           C  
ATOM   2739  HG  LEU   180      39.991  46.662  30.083  1.00  0.00           H  
ATOM   2740  CD1 LEU   180      41.789  47.868  29.884  1.00  0.00           C  
ATOM   2741 HD11 LEU   180      42.251  47.347  29.045  1.00  0.00           H  
ATOM   2742 HD12 LEU   180      42.030  48.928  29.804  1.00  0.00           H  
ATOM   2743 HD13 LEU   180      42.162  47.461  30.823  1.00  0.00           H  
ATOM   2744  CD2 LEU   180      39.551  48.377  31.060  1.00  0.00           C  
ATOM   2745 HD21 LEU   180      39.757  49.446  31.002  1.00  0.00           H  
ATOM   2746 HD22 LEU   180      38.473  48.221  31.087  1.00  0.00           H  
ATOM   2747 HD23 LEU   180      39.940  47.948  31.984  1.00  0.00           H  
ATOM   2748  C   LEU   180      37.297  48.627  28.804  1.00  0.00           C  
ATOM   2749  O   LEU   180      36.522  48.306  29.735  1.00  0.00           O  
ATOM   2750  N   GLU   181      37.196  49.770  28.160  1.00  0.00           N  
ATOM   2751  H   GLU   181      37.786  49.893  27.350  1.00  0.00           H  
ATOM   2752  CA  GLU   181      36.517  50.988  28.620  1.00  0.00           C  
ATOM   2753  HA  GLU   181      36.771  51.123  29.671  1.00  0.00           H  
ATOM   2754  CB  GLU   181      36.964  52.245  27.947  1.00  0.00           C  
ATOM   2755  HB2 GLU   181      38.032  52.400  27.792  1.00  0.00           H  
ATOM   2756  HB3 GLU   181      36.561  52.254  26.935  1.00  0.00           H  
ATOM   2757  CG  GLU   181      36.531  53.582  28.562  1.00  0.00           C  
ATOM   2758  HG2 GLU   181      35.452  53.649  28.705  1.00  0.00           H  
ATOM   2759  HG3 GLU   181      37.024  53.631  29.533  1.00  0.00           H  
ATOM   2760  CD  GLU   181      36.869  54.790  27.731  1.00  0.00           C  
ATOM   2761  OE1 GLU   181      36.316  54.932  26.613  1.00  0.00           O  
ATOM   2762  OE2 GLU   181      37.674  55.619  28.194  1.00  0.00           O  
ATOM   2763  C   GLU   181      35.057  50.862  28.466  1.00  0.00           C  
ATOM   2764  O   GLU   181      34.319  51.338  29.412  1.00  0.00           O  
ATOM   2765  N   ALA   182      34.506  50.256  27.374  1.00  0.00           N  
ATOM   2766  H   ALA   182      34.997  49.924  26.556  1.00  0.00           H  
ATOM   2767  CA  ALA   182      33.019  50.176  27.292  1.00  0.00           C  
ATOM   2768  HA  ALA   182      32.406  51.045  27.528  1.00  0.00           H  
ATOM   2769  CB  ALA   182      32.727  49.778  25.869  1.00  0.00           C  
ATOM   2770  HB1 ALA   182      32.870  50.740  25.378  1.00  0.00           H  
ATOM   2771  HB2 ALA   182      33.494  49.103  25.491  1.00  0.00           H  
ATOM   2772  HB3 ALA   182      31.790  49.235  25.746  1.00  0.00           H  
ATOM   2773  C   ALA   182      32.429  49.135  28.307  1.00  0.00           C  
ATOM   2774  O   ALA   182      31.308  49.270  28.755  1.00  0.00           O  
ATOM   2775  N   THR   183      33.206  48.128  28.669  1.00  0.00           N  
ATOM   2776  H   THR   183      34.106  48.135  28.212  1.00  0.00           H  
ATOM   2777  CA  THR   183      32.836  47.032  29.614  1.00  0.00           C  
ATOM   2778  HA  THR   183      31.774  46.823  29.743  1.00  0.00           H  
ATOM   2779  CB  THR   183      33.298  45.707  29.050  1.00  0.00           C  
ATOM   2780  HB  THR   183      32.833  44.918  29.642  1.00  0.00           H  
ATOM   2781  CG2 THR   183      32.703  45.490  27.686  1.00  0.00           C  
ATOM   2782 HG21 THR   183      33.096  46.235  26.994  1.00  0.00           H  
ATOM   2783 HG22 THR   183      33.069  44.557  27.258  1.00  0.00           H  
ATOM   2784 HG23 THR   183      31.621  45.367  27.654  1.00  0.00           H  
ATOM   2785  OG1 THR   183      34.605  45.495  29.046  1.00  0.00           O  
ATOM   2786  HG1 THR   183      34.944  45.978  28.289  1.00  0.00           H  
ATOM   2787  C   THR   183      33.393  47.231  30.977  1.00  0.00           C  
ATOM   2788  O   THR   183      33.554  46.381  31.835  1.00  0.00           O  
ATOM   2789  N   SER   184      33.747  48.453  31.210  1.00  0.00           N  
ATOM   2790  H   SER   184      33.674  49.207  30.542  1.00  0.00           H  
ATOM   2791  CA  SER   184      34.285  48.851  32.524  1.00  0.00           C  
ATOM   2792  HA  SER   184      35.218  48.296  32.622  1.00  0.00           H  
ATOM   2793  CB  SER   184      34.612  50.347  32.548  1.00  0.00           C  
ATOM   2794  HB2 SER   184      35.265  50.665  31.736  1.00  0.00           H  
ATOM   2795  HB3 SER   184      33.646  50.847  32.473  1.00  0.00           H  
ATOM   2796  OG  SER   184      35.219  50.645  33.810  1.00  0.00           O  
ATOM   2797  HG  SER   184      36.058  50.182  33.867  1.00  0.00           H  
ATOM   2798  C   SER   184      33.358  48.439  33.611  1.00  0.00           C  
ATOM   2799  O   SER   184      32.103  48.647  33.516  1.00  0.00           O  
ATOM   2800  N   LEU   185      33.911  47.897  34.682  1.00  0.00           N  
ATOM   2801  H   LEU   185      34.911  47.763  34.630  1.00  0.00           H  
ATOM   2802  CA  LEU   185      33.240  47.783  35.972  1.00  0.00           C  
ATOM   2803  HA  LEU   185      32.434  47.098  35.709  1.00  0.00           H  
ATOM   2804  CB  LEU   185      34.218  47.148  37.002  1.00  0.00           C  
ATOM   2805  HB2 LEU   185      34.685  46.297  36.505  1.00  0.00           H  
ATOM   2806  HB3 LEU   185      35.030  47.844  37.213  1.00  0.00           H  
ATOM   2807  CG  LEU   185      33.664  46.582  38.293  1.00  0.00           C  
ATOM   2808  HG  LEU   185      33.109  47.361  38.816  1.00  0.00           H  
ATOM   2809  CD1 LEU   185      32.716  45.380  38.051  1.00  0.00           C  
ATOM   2810 HD11 LEU   185      31.904  45.672  37.385  1.00  0.00           H  
ATOM   2811 HD12 LEU   185      33.216  44.485  37.680  1.00  0.00           H  
ATOM   2812 HD13 LEU   185      32.289  45.141  39.024  1.00  0.00           H  
ATOM   2813  CD2 LEU   185      34.868  46.112  39.187  1.00  0.00           C  
ATOM   2814 HD21 LEU   185      35.254  45.230  38.676  1.00  0.00           H  
ATOM   2815 HD22 LEU   185      35.581  46.881  39.485  1.00  0.00           H  
ATOM   2816 HD23 LEU   185      34.490  45.711  40.128  1.00  0.00           H  
ATOM   2817  C   LEU   185      32.645  49.091  36.455  1.00  0.00           C  
ATOM   2818  O   LEU   185      31.706  49.083  37.279  1.00  0.00           O  
ATOM   2819  N   ALA   186      33.080  50.247  35.939  1.00  0.00           N  
ATOM   2820  H   ALA   186      33.596  50.272  35.071  1.00  0.00           H  
ATOM   2821  CA  ALA   186      32.542  51.613  36.359  1.00  0.00           C  
ATOM   2822  HA  ALA   186      32.419  51.591  37.442  1.00  0.00           H  
ATOM   2823  CB  ALA   186      33.530  52.711  35.958  1.00  0.00           C  
ATOM   2824  HB1 ALA   186      34.441  52.395  36.467  1.00  0.00           H  
ATOM   2825  HB2 ALA   186      33.531  52.732  34.868  1.00  0.00           H  
ATOM   2826  HB3 ALA   186      33.233  53.703  36.300  1.00  0.00           H  
ATOM   2827  C   ALA   186      31.156  51.953  35.856  1.00  0.00           C  
ATOM   2828  O   ALA   186      30.362  52.710  36.414  1.00  0.00           O  
ATOM   2829  N   VAL   187      30.725  51.252  34.858  1.00  0.00           N  
ATOM   2830  H   VAL   187      31.294  50.551  34.406  1.00  0.00           H  
ATOM   2831  CA  VAL   187      29.388  51.403  34.155  1.00  0.00           C  
ATOM   2832  HA  VAL   187      28.818  52.038  34.834  1.00  0.00           H  
ATOM   2833  CB  VAL   187      29.426  52.097  32.817  1.00  0.00           C  
ATOM   2834  HB  VAL   187      28.391  52.157  32.482  1.00  0.00           H  
ATOM   2835  CG1 VAL   187      29.968  53.529  32.900  1.00  0.00           C  
ATOM   2836 HG11 VAL   187      29.620  54.072  32.021  1.00  0.00           H  
ATOM   2837 HG12 VAL   187      29.621  54.006  33.817  1.00  0.00           H  
ATOM   2838 HG13 VAL   187      31.043  53.386  32.796  1.00  0.00           H  
ATOM   2839  CG2 VAL   187      30.152  51.310  31.693  1.00  0.00           C  
ATOM   2840 HG21 VAL   187      31.221  51.221  31.888  1.00  0.00           H  
ATOM   2841 HG22 VAL   187      29.759  50.302  31.556  1.00  0.00           H  
ATOM   2842 HG23 VAL   187      29.918  51.771  30.734  1.00  0.00           H  
ATOM   2843  C   VAL   187      28.613  50.092  34.191  1.00  0.00           C  
ATOM   2844  O   VAL   187      27.410  50.132  33.936  1.00  0.00           O  
ATOM   2845  N   GLN   188      29.167  48.971  34.539  1.00  0.00           N  
ATOM   2846  H   GLN   188      30.165  48.972  34.696  1.00  0.00           H  
ATOM   2847  CA  GLN   188      28.376  47.783  34.849  1.00  0.00           C  
ATOM   2848  HA  GLN   188      27.825  47.559  33.936  1.00  0.00           H  
ATOM   2849  CB  GLN   188      29.321  46.557  35.163  1.00  0.00           C  
ATOM   2850  HB2 GLN   188      29.989  46.501  34.304  1.00  0.00           H  
ATOM   2851  HB3 GLN   188      29.745  46.856  36.122  1.00  0.00           H  
ATOM   2852  CG  GLN   188      28.535  45.252  35.361  1.00  0.00           C  
ATOM   2853  HG2 GLN   188      27.684  45.373  36.032  1.00  0.00           H  
ATOM   2854  HG3 GLN   188      28.176  44.897  34.395  1.00  0.00           H  
ATOM   2855  CD  GLN   188      29.394  44.190  35.992  1.00  0.00           C  
ATOM   2856  OE1 GLN   188      30.523  43.906  35.577  1.00  0.00           O  
ATOM   2857  NE2 GLN   188      29.080  43.547  37.128  1.00  0.00           N  
ATOM   2858 HE21 GLN   188      29.779  42.921  37.500  1.00  0.00           H  
ATOM   2859 HE22 GLN   188      28.187  43.703  37.574  1.00  0.00           H  
ATOM   2860  C   GLN   188      27.447  48.077  36.095  1.00  0.00           C  
ATOM   2861  O   GLN   188      27.856  48.904  36.969  1.00  0.00           O  
ATOM   2862  N   PRO   189      26.241  47.565  36.204  1.00  0.00           N  
ATOM   2863  CD  PRO   189      25.426  47.348  34.991  1.00  0.00           C  
ATOM   2864  HD2 PRO   189      25.846  46.596  34.323  1.00  0.00           H  
ATOM   2865  HD3 PRO   189      25.406  48.339  34.538  1.00  0.00           H  
ATOM   2866  CG  PRO   189      24.028  47.026  35.577  1.00  0.00           C  
ATOM   2867  HG2 PRO   189      23.979  45.956  35.780  1.00  0.00           H  
ATOM   2868  HG3 PRO   189      23.291  47.358  34.847  1.00  0.00           H  
ATOM   2869  CB  PRO   189      23.934  47.766  36.824  1.00  0.00           C  
ATOM   2870  HB2 PRO   189      23.279  47.258  37.532  1.00  0.00           H  
ATOM   2871  HB3 PRO   189      23.512  48.756  36.653  1.00  0.00           H  
ATOM   2872  CA  PRO   189      25.361  47.756  37.366  1.00  0.00           C  
ATOM   2873  HA  PRO   189      25.536  48.719  37.846  1.00  0.00           H  
ATOM   2874  C   PRO   189      25.557  46.658  38.419  1.00  0.00           C  
ATOM   2875  O   PRO   189      26.247  45.670  38.182  1.00  0.00           O  
ATOM   2876  N   ASP   190      25.058  46.931  39.592  1.00  0.00           N  
ATOM   2877  H   ASP   190      24.874  47.895  39.832  1.00  0.00           H  
ATOM   2878  CA  ASP   190      25.065  45.977  40.671  1.00  0.00           C  
ATOM   2879  HA  ASP   190      26.065  45.557  40.782  1.00  0.00           H  
ATOM   2880  CB  ASP   190      24.706  46.587  42.070  1.00  0.00           C  
ATOM   2881  HB2 ASP   190      25.389  47.377  42.380  1.00  0.00           H  
ATOM   2882  HB3 ASP   190      23.729  47.065  41.992  1.00  0.00           H  
ATOM   2883  CG  ASP   190      24.590  45.671  43.224  1.00  0.00           C  
ATOM   2884  OD1 ASP   190      25.146  44.578  43.207  1.00  0.00           O  
ATOM   2885  OD2 ASP   190      23.907  46.036  44.225  1.00  0.00           O  
ATOM   2886  C   ASP   190      24.227  44.779  40.406  1.00  0.00           C  
ATOM   2887  O   ASP   190      22.969  44.918  40.372  1.00  0.00           O  
ATOM   2888  N   LEU   191      24.781  43.571  40.185  1.00  0.00           N  
ATOM   2889  H   LEU   191      25.789  43.626  40.165  1.00  0.00           H  
ATOM   2890  CA  LEU   191      24.012  42.412  39.787  1.00  0.00           C  
ATOM   2891  HA  LEU   191      23.055  42.757  39.395  1.00  0.00           H  
ATOM   2892  CB  LEU   191      24.714  41.620  38.648  1.00  0.00           C  
ATOM   2893  HB2 LEU   191      25.674  41.282  39.037  1.00  0.00           H  
ATOM   2894  HB3 LEU   191      24.140  40.820  38.182  1.00  0.00           H  
ATOM   2895  CG  LEU   191      25.041  42.619  37.501  1.00  0.00           C  
ATOM   2896  HG  LEU   191      25.691  43.372  37.946  1.00  0.00           H  
ATOM   2897  CD1 LEU   191      25.766  41.744  36.495  1.00  0.00           C  
ATOM   2898 HD11 LEU   191      25.027  41.104  36.012  1.00  0.00           H  
ATOM   2899 HD12 LEU   191      26.140  42.432  35.737  1.00  0.00           H  
ATOM   2900 HD13 LEU   191      26.605  41.254  36.988  1.00  0.00           H  
ATOM   2901  CD2 LEU   191      23.843  43.317  36.898  1.00  0.00           C  
ATOM   2902 HD21 LEU   191      23.506  44.005  37.673  1.00  0.00           H  
ATOM   2903 HD22 LEU   191      24.154  44.031  36.136  1.00  0.00           H  
ATOM   2904 HD23 LEU   191      23.077  42.652  36.500  1.00  0.00           H  
ATOM   2905  C   LEU   191      23.577  41.537  40.976  1.00  0.00           C  
ATOM   2906  O   LEU   191      22.846  40.600  40.782  1.00  0.00           O  
ATOM   2907  N   ARG   192      23.948  41.893  42.227  1.00  0.00           N  
ATOM   2908  H   ARG   192      24.500  42.727  42.367  1.00  0.00           H  
ATOM   2909  CA  ARG   192      23.692  41.007  43.454  1.00  0.00           C  
ATOM   2910  HA  ARG   192      24.271  40.091  43.335  1.00  0.00           H  
ATOM   2911  CB  ARG   192      24.109  41.731  44.730  1.00  0.00           C  
ATOM   2912  HB2 ARG   192      23.761  42.758  44.618  1.00  0.00           H  
ATOM   2913  HB3 ARG   192      23.730  41.188  45.597  1.00  0.00           H  
ATOM   2914  CG  ARG   192      25.627  41.851  45.027  1.00  0.00           C  
ATOM   2915  HG2 ARG   192      26.043  40.956  45.490  1.00  0.00           H  
ATOM   2916  HG3 ARG   192      26.109  42.003  44.061  1.00  0.00           H  
ATOM   2917  CD  ARG   192      25.908  43.023  45.940  1.00  0.00           C  
ATOM   2918  HD2 ARG   192      25.363  43.844  45.476  1.00  0.00           H  
ATOM   2919  HD3 ARG   192      25.476  42.841  46.924  1.00  0.00           H  
ATOM   2920  NE  ARG   192      27.363  43.293  46.010  1.00  0.00           N  
ATOM   2921  HE  ARG   192      27.793  42.878  46.825  1.00  0.00           H  
ATOM   2922  CZ  ARG   192      28.148  43.881  45.169  1.00  0.00           C  
ATOM   2923  NH1 ARG   192      27.695  44.257  44.056  1.00  0.00           N  
ATOM   2924 HH11 ARG   192      26.703  44.295  43.866  1.00  0.00           H  
ATOM   2925 HH12 ARG   192      28.302  44.494  43.285  1.00  0.00           H  
ATOM   2926  NH2 ARG   192      29.415  43.952  45.315  1.00  0.00           N  
ATOM   2927 HH21 ARG   192      29.753  43.719  46.238  1.00  0.00           H  
ATOM   2928 HH22 ARG   192      30.045  44.275  44.594  1.00  0.00           H  
ATOM   2929  C   ARG   192      22.299  40.485  43.575  1.00  0.00           C  
ATOM   2930  O   ARG   192      21.991  39.285  43.330  1.00  0.00           O  
ATOM   2931  N   ALA   193      21.303  41.363  43.914  1.00  0.00           N  
ATOM   2932  H   ALA   193      21.551  42.337  44.014  1.00  0.00           H  
ATOM   2933  CA  ALA   193      19.879  41.009  44.009  1.00  0.00           C  
ATOM   2934  HA  ALA   193      19.823  40.064  44.549  1.00  0.00           H  
ATOM   2935  CB  ALA   193      19.182  42.135  44.873  1.00  0.00           C  
ATOM   2936  HB1 ALA   193      18.186  41.746  45.087  1.00  0.00           H  
ATOM   2937  HB2 ALA   193      19.677  42.123  45.843  1.00  0.00           H  
ATOM   2938  HB3 ALA   193      19.178  43.120  44.406  1.00  0.00           H  
ATOM   2939  C   ALA   193      19.174  40.799  42.682  1.00  0.00           C  
ATOM   2940  O   ALA   193      18.177  40.094  42.674  1.00  0.00           O  
ATOM   2941  N   ASN   194      19.642  41.342  41.563  1.00  0.00           N  
ATOM   2942  H   ASN   194      20.593  41.680  41.601  1.00  0.00           H  
ATOM   2943  CA  ASN   194      19.145  40.837  40.222  1.00  0.00           C  
ATOM   2944  HA  ASN   194      18.081  41.064  40.147  1.00  0.00           H  
ATOM   2945  CB  ASN   194      19.786  41.738  39.185  1.00  0.00           C  
ATOM   2946  HB2 ASN   194      19.717  42.766  39.541  1.00  0.00           H  
ATOM   2947  HB3 ASN   194      20.807  41.417  38.981  1.00  0.00           H  
ATOM   2948  CG  ASN   194      19.143  41.649  37.882  1.00  0.00           C  
ATOM   2949  OD1 ASN   194      18.775  40.621  37.383  1.00  0.00           O  
ATOM   2950  ND2 ASN   194      19.030  42.751  37.269  1.00  0.00           N  
ATOM   2951 HD21 ASN   194      18.598  42.758  36.357  1.00  0.00           H  
ATOM   2952 HD22 ASN   194      19.396  43.623  37.624  1.00  0.00           H  
ATOM   2953  C   ASN   194      19.397  39.376  39.903  1.00  0.00           C  
ATOM   2954  O   ASN   194      18.628  38.611  39.280  1.00  0.00           O  
ATOM   2955  N   LEU   195      20.474  38.854  40.402  1.00  0.00           N  
ATOM   2956  H   LEU   195      21.083  39.415  40.981  1.00  0.00           H  
ATOM   2957  CA  LEU   195      20.912  37.401  40.288  1.00  0.00           C  
ATOM   2958  HA  LEU   195      20.700  37.073  39.271  1.00  0.00           H  
ATOM   2959  CB  LEU   195      22.460  37.277  40.478  1.00  0.00           C  
ATOM   2960  HB2 LEU   195      22.822  37.896  41.299  1.00  0.00           H  
ATOM   2961  HB3 LEU   195      22.743  36.239  40.653  1.00  0.00           H  
ATOM   2962  CG  LEU   195      23.146  37.759  39.112  1.00  0.00           C  
ATOM   2963  HG  LEU   195      22.803  38.761  38.855  1.00  0.00           H  
ATOM   2964  CD1 LEU   195      24.562  37.969  39.506  1.00  0.00           C  
ATOM   2965 HD11 LEU   195      25.094  37.025  39.619  1.00  0.00           H  
ATOM   2966 HD12 LEU   195      25.096  38.518  38.731  1.00  0.00           H  
ATOM   2967 HD13 LEU   195      24.708  38.524  40.432  1.00  0.00           H  
ATOM   2968  CD2 LEU   195      23.259  36.696  37.931  1.00  0.00           C  
ATOM   2969 HD21 LEU   195      23.402  35.682  38.305  1.00  0.00           H  
ATOM   2970 HD22 LEU   195      22.323  36.658  37.376  1.00  0.00           H  
ATOM   2971 HD23 LEU   195      24.076  36.966  37.262  1.00  0.00           H  
ATOM   2972  C   LEU   195      20.159  36.427  41.114  1.00  0.00           C  
ATOM   2973  O   LEU   195      20.281  35.227  40.895  1.00  0.00           O  
ATOM   2974  N   SER   196      19.313  36.893  42.102  1.00  0.00           N  
ATOM   2975  H   SER   196      19.429  37.866  42.343  1.00  0.00           H  
ATOM   2976  CA  SER   196      18.571  36.094  43.066  1.00  0.00           C  
ATOM   2977  HA  SER   196      19.219  35.244  43.279  1.00  0.00           H  
ATOM   2978  CB  SER   196      18.390  36.823  44.405  1.00  0.00           C  
ATOM   2979  HB2 SER   196      17.737  37.696  44.394  1.00  0.00           H  
ATOM   2980  HB3 SER   196      17.900  36.064  45.015  1.00  0.00           H  
ATOM   2981  OG  SER   196      19.663  37.184  44.930  1.00  0.00           O  
ATOM   2982  HG  SER   196      19.515  37.617  45.774  1.00  0.00           H  
ATOM   2983  C   SER   196      17.205  35.757  42.673  1.00  0.00           C  
ATOM   2984  O   SER   196      16.757  34.665  42.967  1.00  0.00           O  
ATOM   2985  N   ALA   197      16.493  36.663  42.008  1.00  0.00           N  
ATOM   2986  H   ALA   197      16.921  37.560  41.828  1.00  0.00           H  
ATOM   2987  CA  ALA   197      15.106  36.561  41.521  1.00  0.00           C  
ATOM   2988  HA  ALA   197      14.571  36.040  42.315  1.00  0.00           H  
ATOM   2989  CB  ALA   197      14.555  37.999  41.510  1.00  0.00           C  
ATOM   2990  HB1 ALA   197      13.558  38.168  41.106  1.00  0.00           H  
ATOM   2991  HB2 ALA   197      14.551  38.272  42.565  1.00  0.00           H  
ATOM   2992  HB3 ALA   197      15.314  38.713  41.189  1.00  0.00           H  
ATOM   2993  C   ALA   197      14.992  35.802  40.218  1.00  0.00           C  
ATOM   2994  O   ALA   197      13.930  35.981  39.596  1.00  0.00           O  
ATOM   2995  N   ARG   198      16.057  35.097  39.825  1.00  0.00           N  
ATOM   2996  H   ARG   198      16.828  35.012  40.472  1.00  0.00           H  
ATOM   2997  CA  ARG   198      16.236  34.388  38.574  1.00  0.00           C  
ATOM   2998  HA  ARG   198      16.026  35.054  37.737  1.00  0.00           H  
ATOM   2999  CB  ARG   198      17.689  33.849  38.368  1.00  0.00           C  
ATOM   3000  HB2 ARG   198      17.642  33.236  37.468  1.00  0.00           H  
ATOM   3001  HB3 ARG   198      18.419  34.646  38.228  1.00  0.00           H  
ATOM   3002  CG  ARG   198      18.281  32.979  39.566  1.00  0.00           C  
ATOM   3003  HG2 ARG   198      18.252  33.579  40.475  1.00  0.00           H  
ATOM   3004  HG3 ARG   198      17.663  32.096  39.730  1.00  0.00           H  
ATOM   3005  CD  ARG   198      19.679  32.415  39.332  1.00  0.00           C  
ATOM   3006  HD2 ARG   198      19.811  32.098  38.298  1.00  0.00           H  
ATOM   3007  HD3 ARG   198      20.359  33.266  39.381  1.00  0.00           H  
ATOM   3008  NE  ARG   198      19.951  31.360  40.289  1.00  0.00           N  
ATOM   3009  HE  ARG   198      19.629  30.411  40.167  1.00  0.00           H  
ATOM   3010  CZ  ARG   198      20.516  31.542  41.474  1.00  0.00           C  
ATOM   3011  NH1 ARG   198      20.680  32.674  42.068  1.00  0.00           N  
ATOM   3012 HH11 ARG   198      20.295  33.410  41.494  1.00  0.00           H  
ATOM   3013 HH12 ARG   198      21.309  32.868  42.834  1.00  0.00           H  
ATOM   3014  NH2 ARG   198      20.925  30.553  42.070  1.00  0.00           N  
ATOM   3015 HH21 ARG   198      20.672  29.611  41.811  1.00  0.00           H  
ATOM   3016 HH22 ARG   198      21.388  30.734  42.949  1.00  0.00           H  
ATOM   3017  C   ARG   198      15.257  33.243  38.474  1.00  0.00           C  
ATOM   3018  O   ARG   198      14.862  32.657  39.491  1.00  0.00           O  
ATOM   3019  N   THR   199      14.854  32.866  37.253  1.00  0.00           N  
ATOM   3020  H   THR   199      15.067  33.527  36.520  1.00  0.00           H  
ATOM   3021  CA  THR   199      14.078  31.600  36.895  1.00  0.00           C  
ATOM   3022  HA  THR   199      13.460  31.438  37.779  1.00  0.00           H  
ATOM   3023  CB  THR   199      13.312  31.909  35.622  1.00  0.00           C  
ATOM   3024  HB  THR   199      12.922  30.950  35.280  1.00  0.00           H  
ATOM   3025  CG2 THR   199      12.230  33.006  35.853  1.00  0.00           C  
ATOM   3026 HG21 THR   199      11.200  32.662  35.770  1.00  0.00           H  
ATOM   3027 HG22 THR   199      12.396  33.545  36.786  1.00  0.00           H  
ATOM   3028 HG23 THR   199      12.270  33.713  35.024  1.00  0.00           H  
ATOM   3029  OG1 THR   199      14.328  32.345  34.636  1.00  0.00           O  
ATOM   3030  HG1 THR   199      14.420  33.300  34.663  1.00  0.00           H  
ATOM   3031  C   THR   199      14.931  30.345  36.634  1.00  0.00           C  
ATOM   3032  O   THR   199      14.341  29.239  36.563  1.00  0.00           O  
ATOM   3033  N   PHE   200      16.240  30.503  36.381  1.00  0.00           N  
ATOM   3034  H   PHE   200      16.528  31.462  36.252  1.00  0.00           H  
ATOM   3035  CA  PHE   200      17.212  29.469  36.050  1.00  0.00           C  
ATOM   3036  HA  PHE   200      16.606  28.572  35.924  1.00  0.00           H  
ATOM   3037  CB  PHE   200      17.821  29.812  34.646  1.00  0.00           C  
ATOM   3038  HB2 PHE   200      18.716  29.234  34.416  1.00  0.00           H  
ATOM   3039  HB3 PHE   200      17.095  29.675  33.844  1.00  0.00           H  
ATOM   3040  CG  PHE   200      18.214  31.254  34.638  1.00  0.00           C  
ATOM   3041  CD1 PHE   200      19.334  31.701  35.321  1.00  0.00           C  
ATOM   3042  HD1 PHE   200      19.990  30.975  35.779  1.00  0.00           H  
ATOM   3043  CE1 PHE   200      19.710  33.078  35.371  1.00  0.00           C  
ATOM   3044  HE1 PHE   200      20.495  33.400  36.039  1.00  0.00           H  
ATOM   3045  CZ  PHE   200      18.908  34.036  34.803  1.00  0.00           C  
ATOM   3046  HZ  PHE   200      19.045  35.107  34.818  1.00  0.00           H  
ATOM   3047  CE2 PHE   200      17.813  33.593  33.985  1.00  0.00           C  
ATOM   3048  HE2 PHE   200      17.401  34.365  33.352  1.00  0.00           H  
ATOM   3049  CD2 PHE   200      17.551  32.218  33.830  1.00  0.00           C  
ATOM   3050  HD2 PHE   200      16.832  31.858  33.109  1.00  0.00           H  
ATOM   3051  C   PHE   200      18.325  29.180  37.067  1.00  0.00           C  
ATOM   3052  O   PHE   200      18.436  29.917  38.025  1.00  0.00           O  
ATOM   3053  N   ALA   201      19.153  28.172  36.933  1.00  0.00           N  
ATOM   3054  H   ALA   201      18.973  27.705  36.055  1.00  0.00           H  
ATOM   3055  CA  ALA   201      20.256  27.827  37.906  1.00  0.00           C  
ATOM   3056  HA  ALA   201      19.729  27.993  38.846  1.00  0.00           H  
ATOM   3057  CB  ALA   201      20.759  26.350  37.743  1.00  0.00           C  
ATOM   3058  HB1 ALA   201      20.956  26.062  36.710  1.00  0.00           H  
ATOM   3059  HB2 ALA   201      21.610  26.067  38.363  1.00  0.00           H  
ATOM   3060  HB3 ALA   201      19.878  25.718  37.847  1.00  0.00           H  
ATOM   3061  C   ALA   201      21.472  28.734  37.755  1.00  0.00           C  
ATOM   3062  O   ALA   201      21.711  29.344  36.692  1.00  0.00           O  
ATOM   3063  N   PHE   202      22.256  28.856  38.859  1.00  0.00           N  
ATOM   3064  H   PHE   202      22.085  28.282  39.672  1.00  0.00           H  
ATOM   3065  CA  PHE   202      23.510  29.628  38.881  1.00  0.00           C  
ATOM   3066  HA  PHE   202      23.977  29.642  37.897  1.00  0.00           H  
ATOM   3067  CB  PHE   202      23.248  31.162  39.242  1.00  0.00           C  
ATOM   3068  HB2 PHE   202      22.520  31.413  38.470  1.00  0.00           H  
ATOM   3069  HB3 PHE   202      22.730  31.175  40.202  1.00  0.00           H  
ATOM   3070  CG  PHE   202      24.338  32.210  39.135  1.00  0.00           C  
ATOM   3071  CD1 PHE   202      25.379  32.155  38.177  1.00  0.00           C  
ATOM   3072  HD1 PHE   202      25.593  31.323  37.522  1.00  0.00           H  
ATOM   3073  CE1 PHE   202      26.315  33.207  38.177  1.00  0.00           C  
ATOM   3074  HE1 PHE   202      27.168  33.276  37.518  1.00  0.00           H  
ATOM   3075  CZ  PHE   202      26.165  34.216  39.153  1.00  0.00           C  
ATOM   3076  HZ  PHE   202      26.978  34.927  39.160  1.00  0.00           H  
ATOM   3077  CE2 PHE   202      25.185  34.247  40.135  1.00  0.00           C  
ATOM   3078  HE2 PHE   202      25.213  35.059  40.846  1.00  0.00           H  
ATOM   3079  CD2 PHE   202      24.245  33.244  40.098  1.00  0.00           C  
ATOM   3080  HD2 PHE   202      23.380  33.257  40.745  1.00  0.00           H  
ATOM   3081  C   PHE   202      24.646  29.087  39.714  1.00  0.00           C  
ATOM   3082  O   PHE   202      24.432  28.689  40.835  1.00  0.00           O  
ATOM   3083  N   TYR   203      25.869  29.049  39.158  1.00  0.00           N  
ATOM   3084  H   TYR   203      25.947  29.210  38.164  1.00  0.00           H  
ATOM   3085  CA  TYR   203      27.046  28.447  39.831  1.00  0.00           C  
ATOM   3086  HA  TYR   203      26.818  28.467  40.896  1.00  0.00           H  
ATOM   3087  CB  TYR   203      27.388  27.065  39.343  1.00  0.00           C  
ATOM   3088  HB2 TYR   203      27.635  27.062  38.281  1.00  0.00           H  
ATOM   3089  HB3 TYR   203      28.308  26.717  39.813  1.00  0.00           H  
ATOM   3090  CG  TYR   203      26.317  25.964  39.648  1.00  0.00           C  
ATOM   3091  CD1 TYR   203      25.233  25.654  38.815  1.00  0.00           C  
ATOM   3092  HD1 TYR   203      25.002  26.198  37.911  1.00  0.00           H  
ATOM   3093  CE1 TYR   203      24.302  24.692  39.231  1.00  0.00           C  
ATOM   3094  HE1 TYR   203      23.467  24.445  38.593  1.00  0.00           H  
ATOM   3095  CZ  TYR   203      24.408  24.092  40.484  1.00  0.00           C  
ATOM   3096  OH  TYR   203      23.485  23.229  40.894  1.00  0.00           O  
ATOM   3097  HH  TYR   203      23.023  22.798  40.170  1.00  0.00           H  
ATOM   3098  CE2 TYR   203      25.482  24.471  41.322  1.00  0.00           C  
ATOM   3099  HE2 TYR   203      25.585  24.013  42.294  1.00  0.00           H  
ATOM   3100  CD2 TYR   203      26.407  25.390  40.902  1.00  0.00           C  
ATOM   3101  HD2 TYR   203      27.286  25.579  41.501  1.00  0.00           H  
ATOM   3102  C   TYR   203      28.279  29.421  39.710  1.00  0.00           C  
ATOM   3103  O   TYR   203      28.456  30.086  38.676  1.00  0.00           O  
ATOM   3104  N   TYR   204      29.135  29.330  40.707  1.00  0.00           N  
ATOM   3105  H   TYR   204      28.912  28.854  41.569  1.00  0.00           H  
ATOM   3106  CA  TYR   204      30.299  30.222  40.689  1.00  0.00           C  
ATOM   3107  HA  TYR   204      30.421  30.737  39.737  1.00  0.00           H  
ATOM   3108  CB  TYR   204      30.137  31.262  41.823  1.00  0.00           C  
ATOM   3109  HB2 TYR   204      29.120  31.648  41.884  1.00  0.00           H  
ATOM   3110  HB3 TYR   204      30.420  30.859  42.795  1.00  0.00           H  
ATOM   3111  CG  TYR   204      31.135  32.444  41.613  1.00  0.00           C  
ATOM   3112  CD1 TYR   204      32.460  32.312  41.918  1.00  0.00           C  
ATOM   3113  HD1 TYR   204      32.901  31.382  42.245  1.00  0.00           H  
ATOM   3114  CE1 TYR   204      33.387  33.345  41.766  1.00  0.00           C  
ATOM   3115  HE1 TYR   204      34.454  33.179  41.784  1.00  0.00           H  
ATOM   3116  CZ  TYR   204      32.916  34.608  41.407  1.00  0.00           C  
ATOM   3117  OH  TYR   204      33.757  35.576  41.073  1.00  0.00           O  
ATOM   3118  HH  TYR   204      33.385  36.154  40.404  1.00  0.00           H  
ATOM   3119  CE2 TYR   204      31.573  34.769  41.095  1.00  0.00           C  
ATOM   3120  HE2 TYR   204      31.253  35.749  40.773  1.00  0.00           H  
ATOM   3121  CD2 TYR   204      30.696  33.692  41.220  1.00  0.00           C  
ATOM   3122  HD2 TYR   204      29.663  33.989  41.114  1.00  0.00           H  
ATOM   3123  C   TYR   204      31.611  29.392  40.941  1.00  0.00           C  
ATOM   3124  O   TYR   204      31.635  28.525  41.799  1.00  0.00           O  
ATOM   3125  N   LEU   205      32.596  29.553  40.003  1.00  0.00           N  
ATOM   3126  H   LEU   205      32.458  30.127  39.183  1.00  0.00           H  
ATOM   3127  CA  LEU   205      33.909  28.850  40.037  1.00  0.00           C  
ATOM   3128  HA  LEU   205      33.831  28.070  40.795  1.00  0.00           H  
ATOM   3129  CB  LEU   205      34.290  28.205  38.627  1.00  0.00           C  
ATOM   3130  HB2 LEU   205      34.457  28.945  37.844  1.00  0.00           H  
ATOM   3131  HB3 LEU   205      35.203  27.634  38.795  1.00  0.00           H  
ATOM   3132  CG  LEU   205      33.233  27.346  38.037  1.00  0.00           C  
ATOM   3133  HG  LEU   205      32.375  27.903  37.659  1.00  0.00           H  
ATOM   3134  CD1 LEU   205      33.778  26.650  36.793  1.00  0.00           C  
ATOM   3135 HD11 LEU   205      33.005  26.130  36.227  1.00  0.00           H  
ATOM   3136 HD12 LEU   205      34.214  27.421  36.158  1.00  0.00           H  
ATOM   3137 HD13 LEU   205      34.538  25.942  37.123  1.00  0.00           H  
ATOM   3138  CD2 LEU   205      32.612  26.363  39.051  1.00  0.00           C  
ATOM   3139 HD21 LEU   205      31.890  25.709  38.563  1.00  0.00           H  
ATOM   3140 HD22 LEU   205      33.463  25.762  39.372  1.00  0.00           H  
ATOM   3141 HD23 LEU   205      32.138  26.835  39.912  1.00  0.00           H  
ATOM   3142  C   LEU   205      35.025  29.645  40.587  1.00  0.00           C  
ATOM   3143  O   LEU   205      35.098  30.865  40.334  1.00  0.00           O  
ATOM   3144  N   CYS   206      35.909  29.064  41.415  1.00  0.00           N  
ATOM   3145  H   CYS   206      35.673  28.174  41.831  1.00  0.00           H  
ATOM   3146  CA  CYS   206      37.057  29.766  41.998  1.00  0.00           C  
ATOM   3147  HA  CYS   206      37.441  30.438  41.230  1.00  0.00           H  
ATOM   3148  CB  CYS   206      36.578  30.691  43.138  1.00  0.00           C  
ATOM   3149  HB2 CYS   206      35.518  30.874  42.964  1.00  0.00           H  
ATOM   3150  HB3 CYS   206      36.842  30.171  44.059  1.00  0.00           H  
ATOM   3151  SG  CYS   206      37.320  32.284  42.946  1.00  0.00           S  
ATOM   3152  HG  CYS   206      36.390  32.735  42.099  1.00  0.00           H  
ATOM   3153  C   CYS   206      38.183  28.855  42.507  1.00  0.00           C  
ATOM   3154  O   CYS   206      37.887  27.647  42.812  1.00  0.00           O  
ATOM   3155  N   GLY   207      39.416  29.385  42.632  1.00  0.00           N  
ATOM   3156  H   GLY   207      39.451  30.323  42.260  1.00  0.00           H  
ATOM   3157  CA  GLY   207      40.556  28.613  43.049  1.00  0.00           C  
ATOM   3158  HA2 GLY   207      40.529  27.619  42.600  1.00  0.00           H  
ATOM   3159  HA3 GLY   207      41.437  29.126  42.664  1.00  0.00           H  
ATOM   3160  C   GLY   207      40.744  28.386  44.532  1.00  0.00           C  
ATOM   3161  O   GLY   207      40.249  29.170  45.331  1.00  0.00           O  
ATOM   3162  N   GLU   208      41.629  27.414  44.889  1.00  0.00           N  
ATOM   3163  H   GLU   208      41.828  26.788  44.122  1.00  0.00           H  
ATOM   3164  CA  GLU   208      42.189  27.207  46.260  1.00  0.00           C  
ATOM   3165  HA  GLU   208      41.319  27.036  46.894  1.00  0.00           H  
ATOM   3166  CB  GLU   208      43.131  25.956  46.139  1.00  0.00           C  
ATOM   3167  HB2 GLU   208      42.752  25.132  45.535  1.00  0.00           H  
ATOM   3168  HB3 GLU   208      44.011  26.350  45.629  1.00  0.00           H  
ATOM   3169  CG  GLU   208      43.647  25.424  47.491  1.00  0.00           C  
ATOM   3170  HG2 GLU   208      44.179  26.249  47.965  1.00  0.00           H  
ATOM   3171  HG3 GLU   208      42.762  25.217  48.093  1.00  0.00           H  
ATOM   3172  CD  GLU   208      44.658  24.257  47.237  1.00  0.00           C  
ATOM   3173  OE1 GLU   208      45.772  24.317  47.796  1.00  0.00           O  
ATOM   3174  OE2 GLU   208      44.384  23.302  46.460  1.00  0.00           O  
ATOM   3175  C   GLU   208      42.908  28.419  46.762  1.00  0.00           C  
ATOM   3176  O   GLU   208      42.835  28.710  47.957  1.00  0.00           O  
ATOM   3177  N   ARG   209      43.635  29.085  45.922  1.00  0.00           N  
ATOM   3178  H   ARG   209      43.518  28.857  44.945  1.00  0.00           H  
ATOM   3179  CA  ARG   209      44.530  30.226  46.083  1.00  0.00           C  
ATOM   3180  HA  ARG   209      44.620  30.323  47.165  1.00  0.00           H  
ATOM   3181  CB  ARG   209      45.920  29.984  45.551  1.00  0.00           C  
ATOM   3182  HB2 ARG   209      45.772  30.004  44.471  1.00  0.00           H  
ATOM   3183  HB3 ARG   209      46.506  30.875  45.775  1.00  0.00           H  
ATOM   3184  CG  ARG   209      46.616  28.692  46.028  1.00  0.00           C  
ATOM   3185  HG2 ARG   209      46.836  28.855  47.083  1.00  0.00           H  
ATOM   3186  HG3 ARG   209      46.013  27.785  45.991  1.00  0.00           H  
ATOM   3187  CD  ARG   209      47.896  28.237  45.269  1.00  0.00           C  
ATOM   3188  HD2 ARG   209      48.753  28.900  45.392  1.00  0.00           H  
ATOM   3189  HD3 ARG   209      48.215  27.240  45.575  1.00  0.00           H  
ATOM   3190  NE  ARG   209      47.574  28.212  43.823  1.00  0.00           N  
ATOM   3191  HE  ARG   209      47.349  29.122  43.448  1.00  0.00           H  
ATOM   3192  CZ  ARG   209      47.766  27.150  43.034  1.00  0.00           C  
ATOM   3193  NH1 ARG   209      47.902  27.436  41.790  1.00  0.00           N  
ATOM   3194 HH11 ARG   209      47.851  28.357  41.378  1.00  0.00           H  
ATOM   3195 HH12 ARG   209      48.258  26.648  41.269  1.00  0.00           H  
ATOM   3196  NH2 ARG   209      47.963  25.929  43.408  1.00  0.00           N  
ATOM   3197 HH21 ARG   209      48.034  25.728  44.395  1.00  0.00           H  
ATOM   3198 HH22 ARG   209      48.306  25.331  42.670  1.00  0.00           H  
ATOM   3199  C   ARG   209      43.898  31.544  45.635  1.00  0.00           C  
ATOM   3200  O   ARG   209      44.597  32.553  45.415  1.00  0.00           O  
ATOM   3201  N   ASP   210      42.600  31.563  45.407  1.00  0.00           N  
ATOM   3202  H   ASP   210      42.087  30.730  45.660  1.00  0.00           H  
ATOM   3203  CA  ASP   210      41.806  32.744  45.298  1.00  0.00           C  
ATOM   3204  HA  ASP   210      42.285  33.374  44.549  1.00  0.00           H  
ATOM   3205  CB  ASP   210      40.366  32.589  44.999  1.00  0.00           C  
ATOM   3206  HB2 ASP   210      40.267  32.372  43.936  1.00  0.00           H  
ATOM   3207  HB3 ASP   210      40.046  31.692  45.529  1.00  0.00           H  
ATOM   3208  CG  ASP   210      39.476  33.803  45.334  1.00  0.00           C  
ATOM   3209  OD1 ASP   210      39.589  34.861  44.673  1.00  0.00           O  
ATOM   3210  OD2 ASP   210      38.673  33.756  46.300  1.00  0.00           O  
ATOM   3211  C   ASP   210      41.924  33.532  46.640  1.00  0.00           C  
ATOM   3212  O   ASP   210      41.754  32.919  47.748  1.00  0.00           O  
ATOM   3213  N   SER   211      42.196  34.821  46.537  1.00  0.00           N  
ATOM   3214  H   SER   211      42.236  35.290  45.643  1.00  0.00           H  
ATOM   3215  CA  SER   211      42.268  35.683  47.754  1.00  0.00           C  
ATOM   3216  HA  SER   211      42.757  35.129  48.555  1.00  0.00           H  
ATOM   3217  CB  SER   211      43.233  36.891  47.445  1.00  0.00           C  
ATOM   3218  HB2 SER   211      43.142  37.556  48.303  1.00  0.00           H  
ATOM   3219  HB3 SER   211      44.262  36.537  47.379  1.00  0.00           H  
ATOM   3220  OG  SER   211      42.873  37.617  46.256  1.00  0.00           O  
ATOM   3221  HG  SER   211      43.696  38.084  46.095  1.00  0.00           H  
ATOM   3222  C   SER   211      40.912  36.280  48.171  1.00  0.00           C  
ATOM   3223  O   SER   211      40.732  36.657  49.378  1.00  0.00           O  
ATOM   3224  N   LYS   212      39.942  36.534  47.204  1.00  0.00           N  
ATOM   3225  H   LYS   212      40.108  36.204  46.264  1.00  0.00           H  
ATOM   3226  CA  LYS   212      38.847  37.478  47.458  1.00  0.00           C  
ATOM   3227  HA  LYS   212      38.545  37.504  48.505  1.00  0.00           H  
ATOM   3228  CB  LYS   212      39.319  38.881  47.129  1.00  0.00           C  
ATOM   3229  HB2 LYS   212      40.268  39.157  47.589  1.00  0.00           H  
ATOM   3230  HB3 LYS   212      39.440  38.853  46.046  1.00  0.00           H  
ATOM   3231  CG  LYS   212      38.319  40.034  47.251  1.00  0.00           C  
ATOM   3232  HG2 LYS   212      38.851  40.757  46.634  1.00  0.00           H  
ATOM   3233  HG3 LYS   212      37.398  39.725  46.757  1.00  0.00           H  
ATOM   3234  CD  LYS   212      37.979  40.427  48.654  1.00  0.00           C  
ATOM   3235  HD2 LYS   212      37.355  39.673  49.135  1.00  0.00           H  
ATOM   3236  HD3 LYS   212      38.844  40.307  49.306  1.00  0.00           H  
ATOM   3237  CE  LYS   212      37.479  41.854  48.672  1.00  0.00           C  
ATOM   3238  HE2 LYS   212      38.164  42.389  48.013  1.00  0.00           H  
ATOM   3239  HE3 LYS   212      36.496  41.895  48.204  1.00  0.00           H  
ATOM   3240  NZ  LYS   212      37.517  42.420  50.014  1.00  0.00           N  
ATOM   3241  HZ1 LYS   212      37.211  43.381  49.967  1.00  0.00           H  
ATOM   3242  HZ2 LYS   212      36.869  41.926  50.612  1.00  0.00           H  
ATOM   3243  HZ3 LYS   212      38.457  42.468  50.378  1.00  0.00           H  
ATOM   3244  C   LYS   212      37.521  37.172  46.789  1.00  0.00           C  
ATOM   3245  O   LYS   212      36.468  37.450  47.341  1.00  0.00           O  
ATOM   3246  N   PHE   213      37.580  36.665  45.521  1.00  0.00           N  
ATOM   3247  H   PHE   213      38.488  36.318  45.245  1.00  0.00           H  
ATOM   3248  CA  PHE   213      36.416  36.351  44.694  1.00  0.00           C  
ATOM   3249  HA  PHE   213      35.788  37.242  44.701  1.00  0.00           H  
ATOM   3250  CB  PHE   213      36.708  36.200  43.197  1.00  0.00           C  
ATOM   3251  HB2 PHE   213      37.513  35.482  43.040  1.00  0.00           H  
ATOM   3252  HB3 PHE   213      35.791  35.801  42.763  1.00  0.00           H  
ATOM   3253  CG  PHE   213      37.039  37.487  42.588  1.00  0.00           C  
ATOM   3254  CD1 PHE   213      38.335  38.052  42.789  1.00  0.00           C  
ATOM   3255  HD1 PHE   213      39.058  37.525  43.394  1.00  0.00           H  
ATOM   3256  CE1 PHE   213      38.708  39.283  42.238  1.00  0.00           C  
ATOM   3257  HE1 PHE   213      39.756  39.528  42.145  1.00  0.00           H  
ATOM   3258  CZ  PHE   213      37.766  39.814  41.321  1.00  0.00           C  
ATOM   3259  HZ  PHE   213      38.078  40.669  40.739  1.00  0.00           H  
ATOM   3260  CE2 PHE   213      36.555  39.252  41.031  1.00  0.00           C  
ATOM   3261  HE2 PHE   213      35.854  39.737  40.368  1.00  0.00           H  
ATOM   3262  CD2 PHE   213      36.166  38.099  41.716  1.00  0.00           C  
ATOM   3263  HD2 PHE   213      35.183  37.731  41.464  1.00  0.00           H  
ATOM   3264  C   PHE   213      35.434  35.296  45.313  1.00  0.00           C  
ATOM   3265  O   PHE   213      34.240  35.536  45.271  1.00  0.00           O  
ATOM   3266  N   ARG   214      35.866  34.305  46.127  1.00  0.00           N  
ATOM   3267  H   ARG   214      36.843  34.048  46.137  1.00  0.00           H  
ATOM   3268  CA  ARG   214      35.033  33.481  47.039  1.00  0.00           C  
ATOM   3269  HA  ARG   214      34.280  32.989  46.423  1.00  0.00           H  
ATOM   3270  CB  ARG   214      35.740  32.390  47.749  1.00  0.00           C  
ATOM   3271  HB2 ARG   214      36.723  32.715  48.091  1.00  0.00           H  
ATOM   3272  HB3 ARG   214      35.207  32.134  48.665  1.00  0.00           H  
ATOM   3273  CG  ARG   214      35.889  31.191  46.775  1.00  0.00           C  
ATOM   3274  HG2 ARG   214      35.127  30.427  46.926  1.00  0.00           H  
ATOM   3275  HG3 ARG   214      35.790  31.548  45.750  1.00  0.00           H  
ATOM   3276  CD  ARG   214      37.166  30.413  46.994  1.00  0.00           C  
ATOM   3277  HD2 ARG   214      37.009  29.701  46.184  1.00  0.00           H  
ATOM   3278  HD3 ARG   214      38.032  31.022  46.731  1.00  0.00           H  
ATOM   3279  NE  ARG   214      37.329  29.768  48.261  1.00  0.00           N  
ATOM   3280  HE  ARG   214      36.515  29.679  48.852  1.00  0.00           H  
ATOM   3281  CZ  ARG   214      38.468  29.353  48.820  1.00  0.00           C  
ATOM   3282  NH1 ARG   214      39.590  29.162  48.293  1.00  0.00           N  
ATOM   3283 HH11 ARG   214      39.581  29.382  47.307  1.00  0.00           H  
ATOM   3284 HH12 ARG   214      40.435  28.924  48.792  1.00  0.00           H  
ATOM   3285  NH2 ARG   214      38.496  29.152  50.092  1.00  0.00           N  
ATOM   3286 HH21 ARG   214      37.656  29.122  50.651  1.00  0.00           H  
ATOM   3287 HH22 ARG   214      39.391  28.824  50.425  1.00  0.00           H  
ATOM   3288  C   ARG   214      34.144  34.290  47.996  1.00  0.00           C  
ATOM   3289  O   ARG   214      32.965  34.016  48.089  1.00  0.00           O  
ATOM   3290  N   ALA   215      34.677  35.356  48.563  1.00  0.00           N  
ATOM   3291  H   ALA   215      35.654  35.554  48.398  1.00  0.00           H  
ATOM   3292  CA  ALA   215      33.873  36.241  49.447  1.00  0.00           C  
ATOM   3293  HA  ALA   215      33.287  35.593  50.100  1.00  0.00           H  
ATOM   3294  CB  ALA   215      34.941  36.871  50.326  1.00  0.00           C  
ATOM   3295  HB1 ALA   215      34.577  37.849  50.642  1.00  0.00           H  
ATOM   3296  HB2 ALA   215      35.348  36.229  51.108  1.00  0.00           H  
ATOM   3297  HB3 ALA   215      35.806  37.122  49.713  1.00  0.00           H  
ATOM   3298  C   ALA   215      32.830  37.075  48.684  1.00  0.00           C  
ATOM   3299  O   ALA   215      31.804  37.305  49.281  1.00  0.00           O  
ATOM   3300  N   LEU   216      33.151  37.566  47.466  1.00  0.00           N  
ATOM   3301  H   LEU   216      34.098  37.394  47.163  1.00  0.00           H  
ATOM   3302  CA  LEU   216      32.242  38.275  46.553  1.00  0.00           C  
ATOM   3303  HA  LEU   216      31.677  39.056  47.063  1.00  0.00           H  
ATOM   3304  CB  LEU   216      33.059  38.920  45.444  1.00  0.00           C  
ATOM   3305  HB2 LEU   216      33.906  38.291  45.171  1.00  0.00           H  
ATOM   3306  HB3 LEU   216      32.455  39.128  44.561  1.00  0.00           H  
ATOM   3307  CG  LEU   216      33.792  40.212  45.800  1.00  0.00           C  
ATOM   3308  HG  LEU   216      34.193  40.035  46.798  1.00  0.00           H  
ATOM   3309  CD1 LEU   216      34.979  40.463  44.920  1.00  0.00           C  
ATOM   3310 HD11 LEU   216      34.525  40.533  43.931  1.00  0.00           H  
ATOM   3311 HD12 LEU   216      35.563  41.373  45.058  1.00  0.00           H  
ATOM   3312 HD13 LEU   216      35.607  39.573  44.871  1.00  0.00           H  
ATOM   3313  CD2 LEU   216      32.937  41.483  45.818  1.00  0.00           C  
ATOM   3314 HD21 LEU   216      32.318  41.574  46.711  1.00  0.00           H  
ATOM   3315 HD22 LEU   216      33.628  42.325  45.803  1.00  0.00           H  
ATOM   3316 HD23 LEU   216      32.518  41.458  44.812  1.00  0.00           H  
ATOM   3317  C   LEU   216      31.129  37.307  46.078  1.00  0.00           C  
ATOM   3318  O   LEU   216      29.978  37.790  45.893  1.00  0.00           O  
ATOM   3319  N   ALA   217      31.378  36.001  45.974  1.00  0.00           N  
ATOM   3320  H   ALA   217      32.356  35.750  46.009  1.00  0.00           H  
ATOM   3321  CA  ALA   217      30.301  35.085  45.641  1.00  0.00           C  
ATOM   3322  HA  ALA   217      29.656  35.460  44.846  1.00  0.00           H  
ATOM   3323  CB  ALA   217      30.982  33.737  45.179  1.00  0.00           C  
ATOM   3324  HB1 ALA   217      31.838  33.487  45.805  1.00  0.00           H  
ATOM   3325  HB2 ALA   217      30.338  32.872  45.338  1.00  0.00           H  
ATOM   3326  HB3 ALA   217      31.248  33.717  44.122  1.00  0.00           H  
ATOM   3327  C   ALA   217      29.362  34.832  46.824  1.00  0.00           C  
ATOM   3328  O   ALA   217      28.222  34.573  46.534  1.00  0.00           O  
ATOM   3329  N   ALA   218      29.817  34.919  48.057  1.00  0.00           N  
ATOM   3330  H   ALA   218      30.805  34.982  48.258  1.00  0.00           H  
ATOM   3331  CA  ALA   218      28.913  34.939  49.222  1.00  0.00           C  
ATOM   3332  HA  ALA   218      28.195  34.125  49.125  1.00  0.00           H  
ATOM   3333  CB  ALA   218      29.652  34.629  50.533  1.00  0.00           C  
ATOM   3334  HB1 ALA   218      30.461  35.344  50.685  1.00  0.00           H  
ATOM   3335  HB2 ALA   218      28.943  34.717  51.357  1.00  0.00           H  
ATOM   3336  HB3 ALA   218      29.997  33.599  50.446  1.00  0.00           H  
ATOM   3337  C   ALA   218      27.953  36.151  49.294  1.00  0.00           C  
ATOM   3338  O   ALA   218      26.960  36.091  50.066  1.00  0.00           O  
ATOM   3339  N   GLU   219      28.055  37.219  48.512  1.00  0.00           N  
ATOM   3340  H   GLU   219      28.873  37.330  47.929  1.00  0.00           H  
ATOM   3341  CA  GLU   219      26.960  38.203  48.439  1.00  0.00           C  
ATOM   3342  HA  GLU   219      26.514  38.284  49.430  1.00  0.00           H  
ATOM   3343  CB  GLU   219      27.553  39.554  48.070  1.00  0.00           C  
ATOM   3344  HB2 GLU   219      28.163  39.396  47.181  1.00  0.00           H  
ATOM   3345  HB3 GLU   219      26.756  40.258  47.829  1.00  0.00           H  
ATOM   3346  CG  GLU   219      28.452  40.098  49.184  1.00  0.00           C  
ATOM   3347  HG2 GLU   219      27.843  40.192  50.083  1.00  0.00           H  
ATOM   3348  HG3 GLU   219      29.286  39.424  49.382  1.00  0.00           H  
ATOM   3349  CD  GLU   219      29.078  41.482  48.848  1.00  0.00           C  
ATOM   3350  OE1 GLU   219      30.325  41.627  49.161  1.00  0.00           O  
ATOM   3351  OE2 GLU   219      28.423  42.383  48.361  1.00  0.00           O  
ATOM   3352  C   GLU   219      25.957  37.802  47.296  1.00  0.00           C  
ATOM   3353  O   GLU   219      25.068  38.630  46.938  1.00  0.00           O  
ATOM   3354  N   LEU   220      26.072  36.575  46.713  1.00  0.00           N  
ATOM   3355  H   LEU   220      26.881  35.988  46.860  1.00  0.00           H  
ATOM   3356  CA  LEU   220      25.030  35.968  45.799  1.00  0.00           C  
ATOM   3357  HA  LEU   220      24.287  36.731  45.567  1.00  0.00           H  
ATOM   3358  CB  LEU   220      25.794  35.595  44.447  1.00  0.00           C  
ATOM   3359  HB2 LEU   220      26.234  34.622  44.668  1.00  0.00           H  
ATOM   3360  HB3 LEU   220      25.066  35.572  43.637  1.00  0.00           H  
ATOM   3361  CG  LEU   220      26.925  36.523  43.901  1.00  0.00           C  
ATOM   3362  HG  LEU   220      27.702  36.454  44.663  1.00  0.00           H  
ATOM   3363  CD1 LEU   220      27.533  36.002  42.507  1.00  0.00           C  
ATOM   3364 HD11 LEU   220      28.510  36.443  42.313  1.00  0.00           H  
ATOM   3365 HD12 LEU   220      27.519  34.912  42.501  1.00  0.00           H  
ATOM   3366 HD13 LEU   220      26.835  36.317  41.731  1.00  0.00           H  
ATOM   3367  CD2 LEU   220      26.596  37.955  43.602  1.00  0.00           C  
ATOM   3368 HD21 LEU   220      27.288  38.445  42.916  1.00  0.00           H  
ATOM   3369 HD22 LEU   220      25.617  38.093  43.144  1.00  0.00           H  
ATOM   3370 HD23 LEU   220      26.513  38.375  44.604  1.00  0.00           H  
ATOM   3371  C   LEU   220      24.236  34.729  46.339  1.00  0.00           C  
ATOM   3372  O   LEU   220      24.766  33.989  47.181  1.00  0.00           O  
ATOM   3373  N   ALA   221      23.041  34.515  45.756  1.00  0.00           N  
ATOM   3374  H   ALA   221      22.777  35.228  45.091  1.00  0.00           H  
ATOM   3375  CA  ALA   221      22.380  33.231  45.910  1.00  0.00           C  
ATOM   3376  HA  ALA   221      22.665  32.775  46.858  1.00  0.00           H  
ATOM   3377  CB  ALA   221      20.837  33.378  45.911  1.00  0.00           C  
ATOM   3378  HB1 ALA   221      20.594  33.893  44.981  1.00  0.00           H  
ATOM   3379  HB2 ALA   221      20.448  32.364  45.827  1.00  0.00           H  
ATOM   3380  HB3 ALA   221      20.412  33.845  46.799  1.00  0.00           H  
ATOM   3381  C   ALA   221      22.922  32.170  44.936  1.00  0.00           C  
ATOM   3382  O   ALA   221      22.184  31.490  44.263  1.00  0.00           O  
ATOM   3383  N   ALA   222      24.232  31.934  44.945  1.00  0.00           N  
ATOM   3384  H   ALA   222      24.801  32.465  45.589  1.00  0.00           H  
ATOM   3385  CA  ALA   222      24.834  30.816  44.104  1.00  0.00           C  
ATOM   3386  HA  ALA   222      23.994  30.234  43.726  1.00  0.00           H  
ATOM   3387  CB  ALA   222      25.572  31.310  42.906  1.00  0.00           C  
ATOM   3388  HB1 ALA   222      25.870  30.508  42.231  1.00  0.00           H  
ATOM   3389  HB2 ALA   222      24.879  31.794  42.217  1.00  0.00           H  
ATOM   3390  HB3 ALA   222      26.444  31.902  43.184  1.00  0.00           H  
ATOM   3391  C   ALA   222      25.610  29.898  44.988  1.00  0.00           C  
ATOM   3392  O   ALA   222      26.283  30.290  45.946  1.00  0.00           O  
ATOM   3393  N   ASP   223      25.592  28.591  44.548  1.00  0.00           N  
ATOM   3394  H   ASP   223      24.987  28.379  43.767  1.00  0.00           H  
ATOM   3395  CA  ASP   223      26.606  27.636  45.049  1.00  0.00           C  
ATOM   3396  HA  ASP   223      26.678  27.909  46.102  1.00  0.00           H  
ATOM   3397  CB  ASP   223      26.099  26.196  45.020  1.00  0.00           C  
ATOM   3398  HB2 ASP   223      26.006  25.850  43.990  1.00  0.00           H  
ATOM   3399  HB3 ASP   223      26.824  25.516  45.465  1.00  0.00           H  
ATOM   3400  CG  ASP   223      24.802  26.087  45.779  1.00  0.00           C  
ATOM   3401  OD1 ASP   223      24.767  26.608  46.961  1.00  0.00           O  
ATOM   3402  OD2 ASP   223      23.794  25.522  45.281  1.00  0.00           O  
ATOM   3403  C   ASP   223      27.972  27.850  44.495  1.00  0.00           C  
ATOM   3404  O   ASP   223      28.037  27.728  43.276  1.00  0.00           O  
ATOM   3405  N   CYS   224      29.032  28.102  45.289  1.00  0.00           N  
ATOM   3406  H   CYS   224      28.839  28.024  46.277  1.00  0.00           H  
ATOM   3407  CA  CYS   224      30.338  28.281  44.772  1.00  0.00           C  
ATOM   3408  HA  CYS   224      30.280  28.654  43.749  1.00  0.00           H  
ATOM   3409  CB  CYS   224      31.161  29.272  45.567  1.00  0.00           C  
ATOM   3410  HB2 CYS   224      30.613  30.193  45.765  1.00  0.00           H  
ATOM   3411  HB3 CYS   224      31.413  28.830  46.531  1.00  0.00           H  
ATOM   3412  SG  CYS   224      32.657  29.855  44.714  1.00  0.00           S  
ATOM   3413  HG  CYS   224      33.323  28.728  44.445  1.00  0.00           H  
ATOM   3414  C   CYS   224      31.139  26.954  44.754  1.00  0.00           C  
ATOM   3415  O   CYS   224      30.898  26.094  45.619  1.00  0.00           O  
ATOM   3416  N   HIE   225      32.087  26.694  43.813  1.00  0.00           N  
ATOM   3417  H   HIE   225      32.251  27.498  43.224  1.00  0.00           H  
ATOM   3418  CA  HIE   225      32.993  25.589  43.802  1.00  0.00           C  
ATOM   3419  HA  HIE   225      32.803  24.941  44.659  1.00  0.00           H  
ATOM   3420  CB  HIE   225      32.857  24.851  42.487  1.00  0.00           C  
ATOM   3421  HB2 HIE   225      32.738  25.607  41.711  1.00  0.00           H  
ATOM   3422  HB3 HIE   225      33.783  24.321  42.264  1.00  0.00           H  
ATOM   3423  CG  HIE   225      31.711  23.892  42.360  1.00  0.00           C  
ATOM   3424  ND1 HIE   225      31.785  22.603  41.969  1.00  0.00           N  
ATOM   3425  CE1 HIE   225      30.552  22.103  41.916  1.00  0.00           C  
ATOM   3426  HE1 HIE   225      30.173  21.107  41.738  1.00  0.00           H  
ATOM   3427  NE2 HIE   225      29.700  23.038  42.207  1.00  0.00           N  
ATOM   3428  HE2 HIE   225      28.763  22.835  42.526  1.00  0.00           H  
ATOM   3429  CD2 HIE   225      30.396  24.198  42.506  1.00  0.00           C  
ATOM   3430  HD2 HIE   225      30.058  25.191  42.761  1.00  0.00           H  
ATOM   3431  C   HIE   225      34.382  26.088  44.063  1.00  0.00           C  
ATOM   3432  O   HIE   225      34.712  27.213  43.628  1.00  0.00           O  
ATOM   3433  N   VAL   226      35.168  25.316  44.759  1.00  0.00           N  
ATOM   3434  H   VAL   226      34.672  24.533  45.161  1.00  0.00           H  
ATOM   3435  CA  VAL   226      36.512  25.655  45.190  1.00  0.00           C  
ATOM   3436  HA  VAL   226      36.812  26.533  44.619  1.00  0.00           H  
ATOM   3437  CB  VAL   226      36.610  26.063  46.702  1.00  0.00           C  
ATOM   3438  HB  VAL   226      36.401  25.176  47.300  1.00  0.00           H  
ATOM   3439  CG1 VAL   226      37.995  26.379  47.058  1.00  0.00           C  
ATOM   3440 HG11 VAL   226      38.596  25.472  47.122  1.00  0.00           H  
ATOM   3441 HG12 VAL   226      38.374  27.038  46.277  1.00  0.00           H  
ATOM   3442 HG13 VAL   226      38.003  26.929  47.999  1.00  0.00           H  
ATOM   3443  CG2 VAL   226      35.600  27.143  47.102  1.00  0.00           C  
ATOM   3444 HG21 VAL   226      35.728  27.265  48.178  1.00  0.00           H  
ATOM   3445 HG22 VAL   226      35.639  28.043  46.489  1.00  0.00           H  
ATOM   3446 HG23 VAL   226      34.575  26.803  46.951  1.00  0.00           H  
ATOM   3447  C   VAL   226      37.470  24.556  44.726  1.00  0.00           C  
ATOM   3448  O   VAL   226      37.514  23.437  45.284  1.00  0.00           O  
ATOM   3449  N   ILE   227      38.072  24.861  43.595  1.00  0.00           N  
ATOM   3450  H   ILE   227      37.983  25.840  43.365  1.00  0.00           H  
ATOM   3451  CA  ILE   227      38.937  23.991  42.834  1.00  0.00           C  
ATOM   3452  HA  ILE   227      38.432  23.026  42.797  1.00  0.00           H  
ATOM   3453  CB  ILE   227      39.068  24.517  41.377  1.00  0.00           C  
ATOM   3454  HB  ILE   227      39.699  25.406  41.403  1.00  0.00           H  
ATOM   3455  CG2 ILE   227      39.822  23.524  40.477  1.00  0.00           C  
ATOM   3456 HG21 ILE   227      39.951  23.893  39.460  1.00  0.00           H  
ATOM   3457 HG22 ILE   227      40.760  23.270  40.971  1.00  0.00           H  
ATOM   3458 HG23 ILE   227      39.256  22.596  40.556  1.00  0.00           H  
ATOM   3459  CG1 ILE   227      37.664  24.773  40.622  1.00  0.00           C  
ATOM   3460 HG12 ILE   227      37.134  25.641  41.013  1.00  0.00           H  
ATOM   3461 HG13 ILE   227      37.915  25.167  39.638  1.00  0.00           H  
ATOM   3462  CD1 ILE   227      36.663  23.576  40.594  1.00  0.00           C  
ATOM   3463 HD11 ILE   227      37.048  22.804  39.928  1.00  0.00           H  
ATOM   3464 HD12 ILE   227      36.505  23.121  41.572  1.00  0.00           H  
ATOM   3465 HD13 ILE   227      35.698  23.828  40.153  1.00  0.00           H  
ATOM   3466  C   ILE   227      40.341  23.836  43.428  1.00  0.00           C  
ATOM   3467  O   ILE   227      41.099  24.818  43.495  1.00  0.00           O  
ATOM   3468  N   PRO   228      40.856  22.598  43.707  1.00  0.00           N  
ATOM   3469  CD  PRO   228      40.282  21.318  43.414  1.00  0.00           C  
ATOM   3470  HD2 PRO   228      39.880  21.276  42.402  1.00  0.00           H  
ATOM   3471  HD3 PRO   228      39.465  21.011  44.067  1.00  0.00           H  
ATOM   3472  CG  PRO   228      41.429  20.288  43.629  1.00  0.00           C  
ATOM   3473  HG2 PRO   228      42.012  20.212  42.711  1.00  0.00           H  
ATOM   3474  HG3 PRO   228      41.066  19.343  44.033  1.00  0.00           H  
ATOM   3475  CB  PRO   228      42.293  20.992  44.659  1.00  0.00           C  
ATOM   3476  HB2 PRO   228      43.306  20.589  44.660  1.00  0.00           H  
ATOM   3477  HB3 PRO   228      41.860  20.829  45.646  1.00  0.00           H  
ATOM   3478  CA  PRO   228      42.204  22.450  44.268  1.00  0.00           C  
ATOM   3479  HA  PRO   228      42.313  23.119  45.122  1.00  0.00           H  
ATOM   3480  C   PRO   228      43.279  22.806  43.278  1.00  0.00           C  
ATOM   3481  O   PRO   228      43.025  22.780  42.107  1.00  0.00           O  
ATOM   3482  N   ARG   229      44.461  23.145  43.735  1.00  0.00           N  
ATOM   3483  H   ARG   229      44.601  23.280  44.726  1.00  0.00           H  
ATOM   3484  CA  ARG   229      45.678  23.470  42.935  1.00  0.00           C  
ATOM   3485  HA  ARG   229      46.541  23.855  43.478  1.00  0.00           H  
ATOM   3486  CB  ARG   229      46.239  22.181  42.311  1.00  0.00           C  
ATOM   3487  HB2 ARG   229      45.517  21.760  41.612  1.00  0.00           H  
ATOM   3488  HB3 ARG   229      47.121  22.335  41.689  1.00  0.00           H  
ATOM   3489  CG  ARG   229      46.649  21.162  43.448  1.00  0.00           C  
ATOM   3490  HG2 ARG   229      47.493  21.622  43.961  1.00  0.00           H  
ATOM   3491  HG3 ARG   229      45.928  21.141  44.265  1.00  0.00           H  
ATOM   3492  CD  ARG   229      46.979  19.740  43.042  1.00  0.00           C  
ATOM   3493  HD2 ARG   229      47.480  19.711  42.075  1.00  0.00           H  
ATOM   3494  HD3 ARG   229      47.639  19.330  43.807  1.00  0.00           H  
ATOM   3495  NE  ARG   229      45.702  18.937  42.867  1.00  0.00           N  
ATOM   3496  HE  ARG   229      45.550  18.308  43.642  1.00  0.00           H  
ATOM   3497  CZ  ARG   229      44.880  18.911  41.801  1.00  0.00           C  
ATOM   3498  NH1 ARG   229      45.130  19.455  40.699  1.00  0.00           N  
ATOM   3499 HH11 ARG   229      45.935  20.053  40.576  1.00  0.00           H  
ATOM   3500 HH12 ARG   229      44.661  19.091  39.882  1.00  0.00           H  
ATOM   3501  NH2 ARG   229      43.781  18.257  41.945  1.00  0.00           N  
ATOM   3502 HH21 ARG   229      43.688  17.628  42.730  1.00  0.00           H  
ATOM   3503 HH22 ARG   229      43.089  18.161  41.216  1.00  0.00           H  
ATOM   3504  C   ARG   229      45.505  24.628  41.971  1.00  0.00           C  
ATOM   3505  O   ARG   229      46.086  24.634  40.883  1.00  0.00           O  
ATOM   3506  N   ALA   230      44.655  25.577  42.276  1.00  0.00           N  
ATOM   3507  H   ALA   230      43.972  25.363  42.989  1.00  0.00           H  
ATOM   3508  CA  ALA   230      44.285  26.656  41.376  1.00  0.00           C  
ATOM   3509  HA  ALA   230      44.911  26.749  40.489  1.00  0.00           H  
ATOM   3510  CB  ALA   230      42.848  26.311  40.865  1.00  0.00           C  
ATOM   3511  HB1 ALA   230      42.565  26.978  40.050  1.00  0.00           H  
ATOM   3512  HB2 ALA   230      42.930  25.312  40.436  1.00  0.00           H  
ATOM   3513  HB3 ALA   230      42.048  26.206  41.597  1.00  0.00           H  
ATOM   3514  C   ALA   230      44.378  28.084  41.944  1.00  0.00           C  
ATOM   3515  O   ALA   230      44.038  28.316  43.122  1.00  0.00           O  
ATOM   3516  N   GLY   231      44.680  29.081  41.088  1.00  0.00           N  
ATOM   3517  H   GLY   231      44.860  28.816  40.130  1.00  0.00           H  
ATOM   3518  CA  GLY   231      44.349  30.510  41.291  1.00  0.00           C  
ATOM   3519  HA2 GLY   231      44.517  30.801  42.328  1.00  0.00           H  
ATOM   3520  HA3 GLY   231      45.020  31.095  40.662  1.00  0.00           H  
ATOM   3521  C   GLY   231      42.939  30.843  40.762  1.00  0.00           C  
ATOM   3522  O   GLY   231      42.082  30.023  40.424  1.00  0.00           O  
ATOM   3523  N   HIE   232      42.835  32.086  40.360  1.00  0.00           N  
ATOM   3524  H   HIE   232      43.713  32.566  40.493  1.00  0.00           H  
ATOM   3525  CA  HIE   232      41.669  32.775  39.837  1.00  0.00           C  
ATOM   3526  HA  HIE   232      40.866  32.758  40.575  1.00  0.00           H  
ATOM   3527  CB  HIE   232      42.011  34.285  39.622  1.00  0.00           C  
ATOM   3528  HB2 HIE   232      42.298  34.738  40.571  1.00  0.00           H  
ATOM   3529  HB3 HIE   232      42.674  34.365  38.761  1.00  0.00           H  
ATOM   3530  CG  HIE   232      40.668  35.035  39.236  1.00  0.00           C  
ATOM   3531  ND1 HIE   232      39.554  35.274  40.075  1.00  0.00           N  
ATOM   3532  CE1 HIE   232      38.889  36.288  39.461  1.00  0.00           C  
ATOM   3533  HE1 HIE   232      37.940  36.740  39.708  1.00  0.00           H  
ATOM   3534  NE2 HIE   232      39.489  36.577  38.282  1.00  0.00           N  
ATOM   3535  HE2 HIE   232      39.193  37.353  37.707  1.00  0.00           H  
ATOM   3536  CD2 HIE   232      40.612  35.765  38.114  1.00  0.00           C  
ATOM   3537  HD2 HIE   232      41.408  35.727  37.385  1.00  0.00           H  
ATOM   3538  C   HIE   232      41.146  32.143  38.515  1.00  0.00           C  
ATOM   3539  O   HIE   232      39.952  31.824  38.392  1.00  0.00           O  
ATOM   3540  N   ASN   233      42.032  31.924  37.538  1.00  0.00           N  
ATOM   3541  H   ASN   233      43.029  32.060  37.623  1.00  0.00           H  
ATOM   3542  CA  ASN   233      41.678  31.131  36.336  1.00  0.00           C  
ATOM   3543  HA  ASN   233      40.620  31.200  36.085  1.00  0.00           H  
ATOM   3544  CB  ASN   233      42.533  31.598  35.191  1.00  0.00           C  
ATOM   3545  HB2 ASN   233      42.490  32.687  35.156  1.00  0.00           H  
ATOM   3546  HB3 ASN   233      43.544  31.235  35.374  1.00  0.00           H  
ATOM   3547  CG  ASN   233      41.989  31.182  33.811  1.00  0.00           C  
ATOM   3548  OD1 ASN   233      42.677  31.208  32.832  1.00  0.00           O  
ATOM   3549  ND2 ASN   233      40.780  30.673  33.706  1.00  0.00           N  
ATOM   3550 HD21 ASN   233      40.448  30.302  32.827  1.00  0.00           H  
ATOM   3551 HD22 ASN   233      40.215  30.486  34.522  1.00  0.00           H  
ATOM   3552  C   ASN   233      41.837  29.604  36.698  1.00  0.00           C  
ATOM   3553  O   ASN   233      42.832  28.929  36.247  1.00  0.00           O  
ATOM   3554  N   ALA   234      40.920  29.099  37.487  1.00  0.00           N  
ATOM   3555  H   ALA   234      40.307  29.724  37.991  1.00  0.00           H  
ATOM   3556  CA  ALA   234      40.890  27.683  37.798  1.00  0.00           C  
ATOM   3557  HA  ALA   234      41.925  27.396  37.987  1.00  0.00           H  
ATOM   3558  CB  ALA   234      40.025  27.422  39.049  1.00  0.00           C  
ATOM   3559  HB1 ALA   234      39.025  27.823  38.883  1.00  0.00           H  
ATOM   3560  HB2 ALA   234      39.953  26.362  39.290  1.00  0.00           H  
ATOM   3561  HB3 ALA   234      40.568  27.842  39.896  1.00  0.00           H  
ATOM   3562  C   ALA   234      40.537  26.886  36.515  1.00  0.00           C  
ATOM   3563  O   ALA   234      40.928  25.734  36.570  1.00  0.00           O  
ATOM   3564  N   HIE   235      39.752  27.278  35.522  1.00  0.00           N  
ATOM   3565  H   HIE   235      39.221  28.136  35.577  1.00  0.00           H  
ATOM   3566  CA  HIE   235      39.568  26.403  34.342  1.00  0.00           C  
ATOM   3567  HA  HIE   235      39.239  25.424  34.689  1.00  0.00           H  
ATOM   3568  CB  HIE   235      38.452  27.059  33.552  1.00  0.00           C  
ATOM   3569  HB2 HIE   235      37.715  26.288  33.329  1.00  0.00           H  
ATOM   3570  HB3 HIE   235      37.909  27.819  34.114  1.00  0.00           H  
ATOM   3571  CG  HIE   235      38.840  27.673  32.198  1.00  0.00           C  
ATOM   3572  ND1 HIE   235      39.355  28.944  32.019  1.00  0.00           N  
ATOM   3573  CE1 HIE   235      39.503  29.144  30.689  1.00  0.00           C  
ATOM   3574  HE1 HIE   235      39.819  30.105  30.311  1.00  0.00           H  
ATOM   3575  NE2 HIE   235      39.287  27.972  30.012  1.00  0.00           N  
ATOM   3576  HE2 HIE   235      39.271  27.820  29.014  1.00  0.00           H  
ATOM   3577  CD2 HIE   235      38.798  27.079  30.936  1.00  0.00           C  
ATOM   3578  HD2 HIE   235      38.469  26.059  30.800  1.00  0.00           H  
ATOM   3579  C   HIE   235      40.849  26.075  33.528  1.00  0.00           C  
ATOM   3580  O   HIE   235      40.914  25.079  32.900  1.00  0.00           O  
ATOM   3581  N   ARG   236      41.865  26.939  33.571  1.00  0.00           N  
ATOM   3582  H   ARG   236      41.671  27.823  34.018  1.00  0.00           H  
ATOM   3583  CA  ARG   236      43.141  26.741  32.912  1.00  0.00           C  
ATOM   3584  HA  ARG   236      43.034  26.114  32.027  1.00  0.00           H  
ATOM   3585  CB  ARG   236      43.714  28.079  32.419  1.00  0.00           C  
ATOM   3586  HB2 ARG   236      42.921  28.642  31.927  1.00  0.00           H  
ATOM   3587  HB3 ARG   236      44.021  28.683  33.274  1.00  0.00           H  
ATOM   3588  CG  ARG   236      44.795  27.924  31.338  1.00  0.00           C  
ATOM   3589  HG2 ARG   236      45.336  26.980  31.409  1.00  0.00           H  
ATOM   3590  HG3 ARG   236      44.288  27.984  30.375  1.00  0.00           H  
ATOM   3591  CD  ARG   236      45.858  29.072  31.263  1.00  0.00           C  
ATOM   3592  HD2 ARG   236      45.560  30.065  30.929  1.00  0.00           H  
ATOM   3593  HD3 ARG   236      46.314  29.303  32.226  1.00  0.00           H  
ATOM   3594  NE  ARG   236      46.889  28.573  30.300  1.00  0.00           N  
ATOM   3595  HE  ARG   236      47.596  28.013  30.754  1.00  0.00           H  
ATOM   3596  CZ  ARG   236      46.914  28.869  28.995  1.00  0.00           C  
ATOM   3597  NH1 ARG   236      45.955  29.487  28.415  1.00  0.00           N  
ATOM   3598 HH11 ARG   236      45.136  29.752  28.942  1.00  0.00           H  
ATOM   3599 HH12 ARG   236      45.856  29.418  27.412  1.00  0.00           H  
ATOM   3600  NH2 ARG   236      47.832  28.370  28.265  1.00  0.00           N  
ATOM   3601 HH21 ARG   236      48.630  28.022  28.778  1.00  0.00           H  
ATOM   3602 HH22 ARG   236      47.764  28.420  27.259  1.00  0.00           H  
ATOM   3603  C   ARG   236      44.109  26.012  33.706  1.00  0.00           C  
ATOM   3604  O   ARG   236      44.658  24.980  33.383  1.00  0.00           O  
ATOM   3605  N   GLU   237      44.244  26.415  34.973  1.00  0.00           N  
ATOM   3606  H   GLU   237      43.762  27.253  35.265  1.00  0.00           H  
ATOM   3607  CA  GLU   237      45.167  25.772  35.919  1.00  0.00           C  
ATOM   3608  HA  GLU   237      46.109  25.684  35.378  1.00  0.00           H  
ATOM   3609  CB  GLU   237      45.399  26.756  37.033  1.00  0.00           C  
ATOM   3610  HB2 GLU   237      45.609  27.736  36.605  1.00  0.00           H  
ATOM   3611  HB3 GLU   237      44.488  26.794  37.631  1.00  0.00           H  
ATOM   3612  CG  GLU   237      46.577  26.303  37.909  1.00  0.00           C  
ATOM   3613  HG2 GLU   237      46.264  25.675  38.743  1.00  0.00           H  
ATOM   3614  HG3 GLU   237      47.339  25.867  37.265  1.00  0.00           H  
ATOM   3615  CD  GLU   237      47.328  27.476  38.554  1.00  0.00           C  
ATOM   3616  OE1 GLU   237      46.586  28.325  39.104  1.00  0.00           O  
ATOM   3617  OE2 GLU   237      48.581  27.645  38.553  1.00  0.00           O  
ATOM   3618  C   GLU   237      44.721  24.385  36.320  1.00  0.00           C  
ATOM   3619  O   GLU   237      45.502  23.465  36.589  1.00  0.00           O  
ATOM   3620  N   ASN   238      43.411  24.180  36.494  1.00  0.00           N  
ATOM   3621  H   ASN   238      42.724  24.869  36.225  1.00  0.00           H  
ATOM   3622  CA  ASN   238      43.009  22.854  36.810  1.00  0.00           C  
ATOM   3623  HA  ASN   238      43.695  22.086  36.452  1.00  0.00           H  
ATOM   3624  CB  ASN   238      43.001  22.618  38.295  1.00  0.00           C  
ATOM   3625  HB2 ASN   238      43.992  22.691  38.742  1.00  0.00           H  
ATOM   3626  HB3 ASN   238      42.282  23.336  38.689  1.00  0.00           H  
ATOM   3627  CG  ASN   238      42.505  21.233  38.750  1.00  0.00           C  
ATOM   3628  OD1 ASN   238      42.452  20.246  37.995  1.00  0.00           O  
ATOM   3629  ND2 ASN   238      42.213  21.043  40.004  1.00  0.00           N  
ATOM   3630 HD21 ASN   238      41.822  20.121  40.136  1.00  0.00           H  
ATOM   3631 HD22 ASN   238      42.359  21.782  40.675  1.00  0.00           H  
ATOM   3632  C   ASN   238      41.695  22.405  36.076  1.00  0.00           C  
ATOM   3633  O   ASN   238      40.666  22.326  36.745  1.00  0.00           O  
ATOM   3634  N   PRO   239      41.759  22.193  34.726  1.00  0.00           N  
ATOM   3635  CD  PRO   239      42.844  22.565  33.834  1.00  0.00           C  
ATOM   3636  HD2 PRO   239      43.841  22.491  34.267  1.00  0.00           H  
ATOM   3637  HD3 PRO   239      42.642  23.581  33.495  1.00  0.00           H  
ATOM   3638  CG  PRO   239      42.662  21.786  32.579  1.00  0.00           C  
ATOM   3639  HG2 PRO   239      43.228  20.863  32.703  1.00  0.00           H  
ATOM   3640  HG3 PRO   239      42.926  22.354  31.686  1.00  0.00           H  
ATOM   3641  CB  PRO   239      41.176  21.502  32.558  1.00  0.00           C  
ATOM   3642  HB2 PRO   239      40.949  20.506  32.177  1.00  0.00           H  
ATOM   3643  HB3 PRO   239      40.782  22.346  31.991  1.00  0.00           H  
ATOM   3644  CA  PRO   239      40.667  21.632  33.958  1.00  0.00           C  
ATOM   3645  HA  PRO   239      39.861  22.365  33.964  1.00  0.00           H  
ATOM   3646  C   PRO   239      40.079  20.256  34.500  1.00  0.00           C  
ATOM   3647  O   PRO   239      38.917  19.998  34.272  1.00  0.00           O  
ATOM   3648  N   ALA   240      40.851  19.370  35.103  1.00  0.00           N  
ATOM   3649  H   ALA   240      41.855  19.473  35.098  1.00  0.00           H  
ATOM   3650  CA  ALA   240      40.340  18.093  35.652  1.00  0.00           C  
ATOM   3651  HA  ALA   240      39.701  17.670  34.876  1.00  0.00           H  
ATOM   3652  CB  ALA   240      41.558  17.143  35.975  1.00  0.00           C  
ATOM   3653  HB1 ALA   240      42.277  17.483  36.720  1.00  0.00           H  
ATOM   3654  HB2 ALA   240      41.203  16.169  36.311  1.00  0.00           H  
ATOM   3655  HB3 ALA   240      42.167  17.140  35.072  1.00  0.00           H  
ATOM   3656  C   ALA   240      39.345  18.317  36.823  1.00  0.00           C  
ATOM   3657  O   ALA   240      38.160  17.924  36.753  1.00  0.00           O  
ATOM   3658  N   GLY   241      39.766  19.164  37.777  1.00  0.00           N  
ATOM   3659  H   GLY   241      40.725  19.469  37.873  1.00  0.00           H  
ATOM   3660  CA  GLY   241      38.943  19.467  38.871  1.00  0.00           C  
ATOM   3661  HA2 GLY   241      38.595  18.534  39.315  1.00  0.00           H  
ATOM   3662  HA3 GLY   241      39.443  20.116  39.589  1.00  0.00           H  
ATOM   3663  C   GLY   241      37.737  20.207  38.349  1.00  0.00           C  
ATOM   3664  O   GLY   241      36.632  20.109  38.903  1.00  0.00           O  
ATOM   3665  N   VAL   242      37.771  20.866  37.194  1.00  0.00           N  
ATOM   3666  H   VAL   242      38.571  20.793  36.581  1.00  0.00           H  
ATOM   3667  CA  VAL   242      36.595  21.511  36.643  1.00  0.00           C  
ATOM   3668  HA  VAL   242      35.997  21.878  37.478  1.00  0.00           H  
ATOM   3669  CB  VAL   242      36.996  22.813  35.855  1.00  0.00           C  
ATOM   3670  HB  VAL   242      37.816  22.705  35.145  1.00  0.00           H  
ATOM   3671  CG1 VAL   242      35.910  23.265  34.872  1.00  0.00           C  
ATOM   3672 HG11 VAL   242      36.206  24.266  34.559  1.00  0.00           H  
ATOM   3673 HG12 VAL   242      35.921  22.609  34.002  1.00  0.00           H  
ATOM   3674 HG13 VAL   242      34.907  23.301  35.298  1.00  0.00           H  
ATOM   3675  CG2 VAL   242      37.390  23.857  36.837  1.00  0.00           C  
ATOM   3676 HG21 VAL   242      37.702  24.788  36.366  1.00  0.00           H  
ATOM   3677 HG22 VAL   242      36.550  24.181  37.451  1.00  0.00           H  
ATOM   3678 HG23 VAL   242      38.151  23.449  37.504  1.00  0.00           H  
ATOM   3679  C   VAL   242      35.766  20.572  35.874  1.00  0.00           C  
ATOM   3680  O   VAL   242      34.524  20.594  36.015  1.00  0.00           O  
ATOM   3681  N   ILE   243      36.337  19.749  35.054  1.00  0.00           N  
ATOM   3682  H   ILE   243      37.309  19.793  34.785  1.00  0.00           H  
ATOM   3683  CA  ILE   243      35.573  18.702  34.412  1.00  0.00           C  
ATOM   3684  HA  ILE   243      34.799  19.153  33.792  1.00  0.00           H  
ATOM   3685  CB  ILE   243      36.383  17.975  33.394  1.00  0.00           C  
ATOM   3686  HB  ILE   243      37.290  17.580  33.851  1.00  0.00           H  
ATOM   3687  CG2 ILE   243      35.726  16.711  32.846  1.00  0.00           C  
ATOM   3688 HG21 ILE   243      36.192  16.300  31.951  1.00  0.00           H  
ATOM   3689 HG22 ILE   243      35.784  16.000  33.670  1.00  0.00           H  
ATOM   3690 HG23 ILE   243      34.679  16.852  32.579  1.00  0.00           H  
ATOM   3691  CG1 ILE   243      36.872  18.815  32.162  1.00  0.00           C  
ATOM   3692 HG12 ILE   243      36.126  18.790  31.367  1.00  0.00           H  
ATOM   3693 HG13 ILE   243      36.999  19.827  32.546  1.00  0.00           H  
ATOM   3694  CD1 ILE   243      38.082  18.427  31.373  1.00  0.00           C  
ATOM   3695 HD11 ILE   243      38.322  19.236  30.683  1.00  0.00           H  
ATOM   3696 HD12 ILE   243      38.991  18.319  31.965  1.00  0.00           H  
ATOM   3697 HD13 ILE   243      37.872  17.530  30.791  1.00  0.00           H  
ATOM   3698  C   ILE   243      34.887  17.745  35.434  1.00  0.00           C  
ATOM   3699  O   ILE   243      33.849  17.182  35.174  1.00  0.00           O  
ATOM   3700  N   ALA   244      35.400  17.593  36.616  1.00  0.00           N  
ATOM   3701  H   ALA   244      36.385  17.791  36.718  1.00  0.00           H  
ATOM   3702  CA  ALA   244      34.759  16.910  37.814  1.00  0.00           C  
ATOM   3703  HA  ALA   244      34.484  15.892  37.538  1.00  0.00           H  
ATOM   3704  CB  ALA   244      35.849  16.644  38.847  1.00  0.00           C  
ATOM   3705  HB1 ALA   244      36.761  16.214  38.432  1.00  0.00           H  
ATOM   3706  HB2 ALA   244      36.263  17.524  39.340  1.00  0.00           H  
ATOM   3707  HB3 ALA   244      35.608  15.807  39.502  1.00  0.00           H  
ATOM   3708  C   ALA   244      33.562  17.722  38.295  1.00  0.00           C  
ATOM   3709  O   ALA   244      32.486  17.217  38.409  1.00  0.00           O  
ATOM   3710  N   SER   245      33.789  19.009  38.558  1.00  0.00           N  
ATOM   3711  H   SER   245      34.700  19.359  38.301  1.00  0.00           H  
ATOM   3712  CA  SER   245      32.712  19.972  38.922  1.00  0.00           C  
ATOM   3713  HA  SER   245      32.478  19.632  39.930  1.00  0.00           H  
ATOM   3714  CB  SER   245      33.298  21.407  39.144  1.00  0.00           C  
ATOM   3715  HB2 SER   245      33.597  21.879  38.208  1.00  0.00           H  
ATOM   3716  HB3 SER   245      32.541  22.034  39.614  1.00  0.00           H  
ATOM   3717  OG  SER   245      34.420  21.408  39.981  1.00  0.00           O  
ATOM   3718  HG  SER   245      35.158  21.150  39.423  1.00  0.00           H  
ATOM   3719  C   SER   245      31.520  20.081  38.012  1.00  0.00           C  
ATOM   3720  O   SER   245      30.469  20.153  38.616  1.00  0.00           O  
ATOM   3721  N   LEU   246      31.764  20.197  36.704  1.00  0.00           N  
ATOM   3722  H   LEU   246      32.760  20.239  36.542  1.00  0.00           H  
ATOM   3723  CA  LEU   246      30.745  20.178  35.615  1.00  0.00           C  
ATOM   3724  HA  LEU   246      30.078  20.994  35.893  1.00  0.00           H  
ATOM   3725  CB  LEU   246      31.443  20.498  34.234  1.00  0.00           C  
ATOM   3726  HB2 LEU   246      32.193  19.755  33.965  1.00  0.00           H  
ATOM   3727  HB3 LEU   246      30.598  20.449  33.548  1.00  0.00           H  
ATOM   3728  CG  LEU   246      32.042  21.944  34.301  1.00  0.00           C  
ATOM   3729  HG  LEU   246      32.759  22.035  35.117  1.00  0.00           H  
ATOM   3730  CD1 LEU   246      32.657  22.259  32.903  1.00  0.00           C  
ATOM   3731 HD11 LEU   246      33.263  23.161  32.988  1.00  0.00           H  
ATOM   3732 HD12 LEU   246      33.341  21.439  32.683  1.00  0.00           H  
ATOM   3733 HD13 LEU   246      32.002  22.353  32.036  1.00  0.00           H  
ATOM   3734  CD2 LEU   246      30.943  23.005  34.576  1.00  0.00           C  
ATOM   3735 HD21 LEU   246      30.103  22.936  33.884  1.00  0.00           H  
ATOM   3736 HD22 LEU   246      30.615  22.970  35.615  1.00  0.00           H  
ATOM   3737 HD23 LEU   246      31.371  23.998  34.434  1.00  0.00           H  
ATOM   3738  C   LEU   246      29.914  18.897  35.586  1.00  0.00           C  
ATOM   3739  O   LEU   246      28.729  18.966  35.166  1.00  0.00           O  
ATOM   3740  N   ALA   247      30.489  17.832  36.081  1.00  0.00           N  
ATOM   3741  H   ALA   247      31.420  17.856  36.473  1.00  0.00           H  
ATOM   3742  CA  ALA   247      29.741  16.683  36.164  1.00  0.00           C  
ATOM   3743  HA  ALA   247      29.266  16.414  35.221  1.00  0.00           H  
ATOM   3744  CB  ALA   247      30.717  15.493  36.441  1.00  0.00           C  
ATOM   3745  HB1 ALA   247      31.631  15.554  35.851  1.00  0.00           H  
ATOM   3746  HB2 ALA   247      30.958  15.368  37.497  1.00  0.00           H  
ATOM   3747  HB3 ALA   247      30.195  14.572  36.182  1.00  0.00           H  
ATOM   3748  C   ALA   247      28.606  16.761  37.237  1.00  0.00           C  
ATOM   3749  O   ALA   247      27.419  16.567  36.878  1.00  0.00           O  
ATOM   3750  N   GLN   248      28.931  17.235  38.370  1.00  0.00           N  
ATOM   3751  H   GLN   248      29.835  17.669  38.488  1.00  0.00           H  
ATOM   3752  CA  GLN   248      28.029  17.391  39.488  1.00  0.00           C  
ATOM   3753  HA  GLN   248      27.368  16.551  39.705  1.00  0.00           H  
ATOM   3754  CB  GLN   248      28.955  17.559  40.677  1.00  0.00           C  
ATOM   3755  HB2 GLN   248      29.615  18.409  40.499  1.00  0.00           H  
ATOM   3756  HB3 GLN   248      28.339  17.758  41.554  1.00  0.00           H  
ATOM   3757  CG  GLN   248      29.669  16.252  40.951  1.00  0.00           C  
ATOM   3758  HG2 GLN   248      28.933  15.609  41.432  1.00  0.00           H  
ATOM   3759  HG3 GLN   248      29.892  15.627  40.086  1.00  0.00           H  
ATOM   3760  CD  GLN   248      30.932  16.512  41.762  1.00  0.00           C  
ATOM   3761  OE1 GLN   248      30.867  16.292  42.964  1.00  0.00           O  
ATOM   3762  NE2 GLN   248      32.062  16.823  41.130  1.00  0.00           N  
ATOM   3763 HE21 GLN   248      32.924  16.954  41.640  1.00  0.00           H  
ATOM   3764 HE22 GLN   248      32.174  16.797  40.126  1.00  0.00           H  
ATOM   3765  C   GLN   248      27.057  18.627  39.268  1.00  0.00           C  
ATOM   3766  O   GLN   248      26.448  19.131  40.248  1.00  0.00           O  
ATOM   3767  N   ILE   249      26.971  19.085  38.046  1.00  0.00           N  
ATOM   3768  H   ILE   249      27.457  18.481  37.399  1.00  0.00           H  
ATOM   3769  CA  ILE   249      26.160  20.203  37.566  1.00  0.00           C  
ATOM   3770  HA  ILE   249      25.500  20.439  38.401  1.00  0.00           H  
ATOM   3771  CB  ILE   249      27.118  21.408  37.437  1.00  0.00           C  
ATOM   3772  HB  ILE   249      28.002  21.145  36.857  1.00  0.00           H  
ATOM   3773  CG2 ILE   249      26.373  22.471  36.650  1.00  0.00           C  
ATOM   3774 HG21 ILE   249      26.948  23.393  36.561  1.00  0.00           H  
ATOM   3775 HG22 ILE   249      26.248  22.164  35.612  1.00  0.00           H  
ATOM   3776 HG23 ILE   249      25.424  22.727  37.121  1.00  0.00           H  
ATOM   3777  CG1 ILE   249      27.618  21.905  38.823  1.00  0.00           C  
ATOM   3778 HG12 ILE   249      26.812  22.204  39.493  1.00  0.00           H  
ATOM   3779 HG13 ILE   249      28.147  21.128  39.376  1.00  0.00           H  
ATOM   3780  CD1 ILE   249      28.639  23.061  38.722  1.00  0.00           C  
ATOM   3781 HD11 ILE   249      29.201  23.160  39.650  1.00  0.00           H  
ATOM   3782 HD12 ILE   249      29.345  22.831  37.923  1.00  0.00           H  
ATOM   3783 HD13 ILE   249      27.987  23.916  38.544  1.00  0.00           H  
ATOM   3784  C   ILE   249      25.279  19.917  36.343  1.00  0.00           C  
ATOM   3785  O   ILE   249      24.090  20.152  36.407  1.00  0.00           O  
ATOM   3786  N   LEU   250      25.902  19.327  35.331  1.00  0.00           N  
ATOM   3787  H   LEU   250      26.896  19.177  35.420  1.00  0.00           H  
ATOM   3788  CA  LEU   250      25.310  19.020  34.061  1.00  0.00           C  
ATOM   3789  HA  LEU   250      24.530  19.715  33.749  1.00  0.00           H  
ATOM   3790  CB  LEU   250      26.420  19.054  32.953  1.00  0.00           C  
ATOM   3791  HB2 LEU   250      27.116  18.237  33.139  1.00  0.00           H  
ATOM   3792  HB3 LEU   250      25.854  18.855  32.043  1.00  0.00           H  
ATOM   3793  CG  LEU   250      27.136  20.448  32.797  1.00  0.00           C  
ATOM   3794  HG  LEU   250      27.688  20.711  33.700  1.00  0.00           H  
ATOM   3795  CD1 LEU   250      28.152  20.421  31.643  1.00  0.00           C  
ATOM   3796 HD11 LEU   250      28.896  19.652  31.851  1.00  0.00           H  
ATOM   3797 HD12 LEU   250      27.703  20.173  30.680  1.00  0.00           H  
ATOM   3798 HD13 LEU   250      28.662  21.379  31.550  1.00  0.00           H  
ATOM   3799  CD2 LEU   250      26.240  21.709  32.699  1.00  0.00           C  
ATOM   3800 HD21 LEU   250      25.555  21.648  31.853  1.00  0.00           H  
ATOM   3801 HD22 LEU   250      25.552  21.761  33.543  1.00  0.00           H  
ATOM   3802 HD23 LEU   250      26.866  22.601  32.672  1.00  0.00           H  
ATOM   3803  C   LEU   250      24.657  17.662  34.124  1.00  0.00           C  
ATOM   3804  O   LEU   250      23.472  17.553  33.771  1.00  0.00           O  
ATOM   3805  N   ARG   251      25.399  16.580  34.575  1.00  0.00           N  
ATOM   3806  H   ARG   251      26.389  16.642  34.764  1.00  0.00           H  
ATOM   3807  CA  ARG   251      24.887  15.189  34.747  1.00  0.00           C  
ATOM   3808  HA  ARG   251      24.205  15.015  33.914  1.00  0.00           H  
ATOM   3809  CB  ARG   251      26.137  14.255  34.489  1.00  0.00           C  
ATOM   3810  HB2 ARG   251      26.774  14.395  35.363  1.00  0.00           H  
ATOM   3811  HB3 ARG   251      25.770  13.230  34.434  1.00  0.00           H  
ATOM   3812  CG  ARG   251      26.817  14.675  33.211  1.00  0.00           C  
ATOM   3813  HG2 ARG   251      26.138  14.808  32.369  1.00  0.00           H  
ATOM   3814  HG3 ARG   251      27.478  15.536  33.304  1.00  0.00           H  
ATOM   3815  CD  ARG   251      27.853  13.621  32.816  1.00  0.00           C  
ATOM   3816  HD2 ARG   251      28.481  13.467  33.694  1.00  0.00           H  
ATOM   3817  HD3 ARG   251      27.288  12.743  32.502  1.00  0.00           H  
ATOM   3818  NE  ARG   251      28.730  13.959  31.664  1.00  0.00           N  
ATOM   3819  HE  ARG   251      29.713  14.090  31.857  1.00  0.00           H  
ATOM   3820  CZ  ARG   251      28.423  14.163  30.375  1.00  0.00           C  
ATOM   3821  NH1 ARG   251      27.191  13.914  29.991  1.00  0.00           N  
ATOM   3822 HH11 ARG   251      26.446  13.615  30.604  1.00  0.00           H  
ATOM   3823 HH12 ARG   251      26.961  13.998  29.011  1.00  0.00           H  
ATOM   3824  NH2 ARG   251      29.254  14.330  29.430  1.00  0.00           N  
ATOM   3825 HH21 ARG   251      30.239  14.271  29.646  1.00  0.00           H  
ATOM   3826 HH22 ARG   251      28.944  14.379  28.470  1.00  0.00           H  
ATOM   3827  C   ARG   251      24.177  14.812  36.010  1.00  0.00           C  
ATOM   3828  O   ARG   251      23.513  13.768  36.177  1.00  0.00           O  
ATOM   3829  N   PHE   252      24.174  15.693  37.010  1.00  0.00           N  
ATOM   3830  H   PHE   252      24.730  16.532  36.924  1.00  0.00           H  
ATOM   3831  CA  PHE   252      23.484  15.639  38.344  1.00  0.00           C  
ATOM   3832  HA  PHE   252      23.649  14.670  38.815  1.00  0.00           H  
ATOM   3833  CB  PHE   252      24.081  16.825  39.179  1.00  0.00           C  
ATOM   3834  HB2 PHE   252      25.074  16.476  39.464  1.00  0.00           H  
ATOM   3835  HB3 PHE   252      24.057  17.700  38.529  1.00  0.00           H  
ATOM   3836  CG  PHE   252      23.192  17.220  40.409  1.00  0.00           C  
ATOM   3837  CD1 PHE   252      23.304  16.575  41.642  1.00  0.00           C  
ATOM   3838  HD1 PHE   252      24.014  15.774  41.792  1.00  0.00           H  
ATOM   3839  CE1 PHE   252      22.512  17.057  42.729  1.00  0.00           C  
ATOM   3840  HE1 PHE   252      22.625  16.562  43.682  1.00  0.00           H  
ATOM   3841  CZ  PHE   252      21.658  18.154  42.601  1.00  0.00           C  
ATOM   3842  HZ  PHE   252      21.148  18.509  43.484  1.00  0.00           H  
ATOM   3843  CE2 PHE   252      21.486  18.677  41.353  1.00  0.00           C  
ATOM   3844  HE2 PHE   252      20.798  19.457  41.062  1.00  0.00           H  
ATOM   3845  CD2 PHE   252      22.277  18.309  40.276  1.00  0.00           C  
ATOM   3846  HD2 PHE   252      22.131  18.715  39.286  1.00  0.00           H  
ATOM   3847  C   PHE   252      21.937  15.773  38.153  1.00  0.00           C  
ATOM   3848  O   PHE   252      21.180  14.959  38.637  1.00  0.00           O  
ATOM   3849  OXT PHE   252      21.549  16.790  37.513  1.00  0.00           O  
TER    3850      PHE   252 
END   
