# Supplementary material for: Time-dependent catalytic activity in aging condensates
Source: Nat Commun. 2025 Jul 29;16:6959. doi: 10.1038/s41467-025-62074-5 (PMC12307654; doi:10.1038/s41467-025-62074-5)
Supplement: Supplementary file 7 — Supplementary Data 2 [file 41467_2025_62074_MOESM7_ESM.txt]

CRYST1   68.507   71.012   62.187  90.00  90.00  90.00               1
ATOM      1  N   MET     1      25.133  41.413  12.558  1.00  0.00           N  
ATOM      2  H1  MET     1      24.659  41.855  13.332  1.00  0.00           H  
ATOM      3  H2  MET     1      24.748  40.492  12.400  1.00  0.00           H  
ATOM      4  H3  MET     1      24.916  41.952  11.731  1.00  0.00           H  
ATOM      5  CA  MET     1      26.571  41.264  12.892  1.00  0.00           C  
ATOM      6  HA  MET     1      27.126  40.885  12.033  1.00  0.00           H  
ATOM      7  CB  MET     1      27.210  42.600  13.270  1.00  0.00           C  
ATOM      8  HB2 MET     1      27.069  43.209  12.377  1.00  0.00           H  
ATOM      9  HB3 MET     1      26.742  43.131  14.099  1.00  0.00           H  
ATOM     10  CG  MET     1      28.685  42.375  13.602  1.00  0.00           C  
ATOM     11  HG2 MET     1      28.893  42.266  14.667  1.00  0.00           H  
ATOM     12  HG3 MET     1      29.011  41.440  13.146  1.00  0.00           H  
ATOM     13  SD  MET     1      29.715  43.667  12.843  1.00  0.00           S  
ATOM     14  CE  MET     1      29.899  43.221  11.135  1.00  0.00           C  
ATOM     15  HE1 MET     1      30.267  42.216  10.925  1.00  0.00           H  
ATOM     16  HE2 MET     1      28.902  43.276  10.697  1.00  0.00           H  
ATOM     17  HE3 MET     1      30.599  43.904  10.653  1.00  0.00           H  
ATOM     18  C   MET     1      26.681  40.174  14.002  1.00  0.00           C  
ATOM     19  O   MET     1      25.840  40.163  14.908  1.00  0.00           O  
ATOM     20  N   ILE     2      27.759  39.338  13.979  1.00  0.00           N  
ATOM     21  H   ILE     2      28.403  39.463  13.211  1.00  0.00           H  
ATOM     22  CA  ILE     2      27.983  38.213  14.909  1.00  0.00           C  
ATOM     23  HA  ILE     2      27.358  38.267  15.800  1.00  0.00           H  
ATOM     24  CB  ILE     2      27.541  36.906  14.296  1.00  0.00           C  
ATOM     25  HB  ILE     2      27.754  36.120  15.021  1.00  0.00           H  
ATOM     26  CG2 ILE     2      26.015  36.920  14.055  1.00  0.00           C  
ATOM     27 HG21 ILE     2      25.811  37.589  13.219  1.00  0.00           H  
ATOM     28 HG22 ILE     2      25.755  35.901  13.766  1.00  0.00           H  
ATOM     29 HG23 ILE     2      25.482  37.220  14.957  1.00  0.00           H  
ATOM     30  CG1 ILE     2      28.495  36.354  13.214  1.00  0.00           C  
ATOM     31 HG12 ILE     2      28.412  37.010  12.346  1.00  0.00           H  
ATOM     32 HG13 ILE     2      29.512  36.299  13.600  1.00  0.00           H  
ATOM     33  CD1 ILE     2      28.072  34.973  12.765  1.00  0.00           C  
ATOM     34 HD11 ILE     2      28.879  34.561  12.158  1.00  0.00           H  
ATOM     35 HD12 ILE     2      27.813  34.368  13.633  1.00  0.00           H  
ATOM     36 HD13 ILE     2      27.192  35.082  12.131  1.00  0.00           H  
ATOM     37  C   ILE     2      29.390  38.218  15.399  1.00  0.00           C  
ATOM     38  O   ILE     2      30.253  38.690  14.640  1.00  0.00           O  
ATOM     39  N   LEU     3      29.638  37.548  16.565  1.00  0.00           N  
ATOM     40  H   LEU     3      28.829  37.096  16.967  1.00  0.00           H  
ATOM     41  CA  LEU     3      30.883  37.219  17.196  1.00  0.00           C  
ATOM     42  HA  LEU     3      31.576  38.026  16.957  1.00  0.00           H  
ATOM     43  CB  LEU     3      30.782  37.043  18.760  1.00  0.00           C  
ATOM     44  HB2 LEU     3      30.163  36.184  19.019  1.00  0.00           H  
ATOM     45  HB3 LEU     3      31.802  36.901  19.118  1.00  0.00           H  
ATOM     46  CG  LEU     3      30.174  38.202  19.528  1.00  0.00           C  
ATOM     47  HG  LEU     3      29.179  38.477  19.177  1.00  0.00           H  
ATOM     48  CD1 LEU     3      30.157  37.724  21.005  1.00  0.00           C  
ATOM     49 HD11 LEU     3      29.612  36.792  21.159  1.00  0.00           H  
ATOM     50 HD12 LEU     3      31.188  37.491  21.270  1.00  0.00           H  
ATOM     51 HD13 LEU     3      29.655  38.504  21.577  1.00  0.00           H  
ATOM     52  CD2 LEU     3      30.973  39.482  19.459  1.00  0.00           C  
ATOM     53 HD21 LEU     3      32.003  39.416  19.811  1.00  0.00           H  
ATOM     54 HD22 LEU     3      31.008  39.836  18.428  1.00  0.00           H  
ATOM     55 HD23 LEU     3      30.614  40.281  20.108  1.00  0.00           H  
ATOM     56  C   LEU     3      31.461  35.962  16.576  1.00  0.00           C  
ATOM     57  O   LEU     3      30.797  35.118  15.935  1.00  0.00           O  
ATOM     58  N   HIE     4      32.764  35.807  16.718  1.00  0.00           N  
ATOM     59  H   HIE     4      33.366  36.537  17.072  1.00  0.00           H  
ATOM     60  CA  HIE     4      33.435  34.696  16.080  1.00  0.00           C  
ATOM     61  HA  HIE     4      32.944  34.464  15.134  1.00  0.00           H  
ATOM     62  CB  HIE     4      34.899  35.099  15.838  1.00  0.00           C  
ATOM     63  HB2 HIE     4      35.045  35.857  15.068  1.00  0.00           H  
ATOM     64  HB3 HIE     4      35.463  35.411  16.717  1.00  0.00           H  
ATOM     65  CG  HIE     4      35.704  33.911  15.447  1.00  0.00           C  
ATOM     66  ND1 HIE     4      35.572  33.155  14.310  1.00  0.00           N  
ATOM     67  CE1 HIE     4      36.351  32.091  14.494  1.00  0.00           C  
ATOM     68  HE1 HIE     4      36.395  31.256  13.811  1.00  0.00           H  
ATOM     69  NE2 HIE     4      37.143  32.288  15.526  1.00  0.00           N  
ATOM     70  HE2 HIE     4      37.809  31.586  15.813  1.00  0.00           H  
ATOM     71  CD2 HIE     4      36.649  33.343  16.206  1.00  0.00           C  
ATOM     72  HD2 HIE     4      36.920  33.600  17.219  1.00  0.00           H  
ATOM     73  C   HIE     4      33.295  33.508  17.131  1.00  0.00           C  
ATOM     74  O   HIE     4      33.588  33.763  18.350  1.00  0.00           O  
ATOM     75  N   ALA     5      32.992  32.327  16.618  1.00  0.00           N  
ATOM     76  H   ALA     5      32.665  32.208  15.670  1.00  0.00           H  
ATOM     77  CA  ALA     5      32.973  31.149  17.479  1.00  0.00           C  
ATOM     78  HA  ALA     5      33.602  31.280  18.360  1.00  0.00           H  
ATOM     79  CB  ALA     5      31.477  31.130  18.141  1.00  0.00           C  
ATOM     80  HB1 ALA     5      31.501  30.267  18.807  1.00  0.00           H  
ATOM     81  HB2 ALA     5      31.226  32.043  18.681  1.00  0.00           H  
ATOM     82  HB3 ALA     5      30.780  30.983  17.316  1.00  0.00           H  
ATOM     83  C   ALA     5      33.392  29.872  16.801  1.00  0.00           C  
ATOM     84  O   ALA     5      33.153  29.684  15.635  1.00  0.00           O  
ATOM     85  N   GLN     6      33.944  28.952  17.579  1.00  0.00           N  
ATOM     86  H   GLN     6      34.104  29.254  18.530  1.00  0.00           H  
ATOM     87  CA  GLN     6      34.051  27.542  17.238  1.00  0.00           C  
ATOM     88  HA  GLN     6      33.974  27.439  16.156  1.00  0.00           H  
ATOM     89  CB  GLN     6      35.440  27.100  17.789  1.00  0.00           C  
ATOM     90  HB2 GLN     6      35.441  27.277  18.864  1.00  0.00           H  
ATOM     91  HB3 GLN     6      35.597  26.044  17.570  1.00  0.00           H  
ATOM     92  CG  GLN     6      36.654  27.913  17.117  1.00  0.00           C  
ATOM     93  HG2 GLN     6      36.466  28.985  17.175  1.00  0.00           H  
ATOM     94  HG3 GLN     6      37.537  27.752  17.735  1.00  0.00           H  
ATOM     95  CD  GLN     6      36.914  27.705  15.582  1.00  0.00           C  
ATOM     96  OE1 GLN     6      36.706  28.589  14.770  1.00  0.00           O  
ATOM     97  NE2 GLN     6      37.345  26.554  15.173  1.00  0.00           N  
ATOM     98 HE21 GLN     6      37.618  26.464  14.205  1.00  0.00           H  
ATOM     99 HE22 GLN     6      37.342  25.763  15.801  1.00  0.00           H  
ATOM    100  C   GLN     6      32.872  26.823  17.827  1.00  0.00           C  
ATOM    101  O   GLN     6      32.601  26.843  19.062  1.00  0.00           O  
ATOM    102  N   ALA     7      32.220  26.040  16.951  1.00  0.00           N  
ATOM    103  H   ALA     7      32.514  26.070  15.985  1.00  0.00           H  
ATOM    104  CA  ALA     7      31.039  25.276  17.206  1.00  0.00           C  
ATOM    105  HA  ALA     7      30.601  25.573  18.159  1.00  0.00           H  
ATOM    106  CB  ALA     7      30.007  25.510  16.079  1.00  0.00           C  
ATOM    107  HB1 ALA     7      29.086  25.065  16.454  1.00  0.00           H  
ATOM    108  HB2 ALA     7      29.848  26.586  16.001  1.00  0.00           H  
ATOM    109  HB3 ALA     7      30.309  24.992  15.169  1.00  0.00           H  
ATOM    110  C   ALA     7      31.394  23.764  17.123  1.00  0.00           C  
ATOM    111  O   ALA     7      32.118  23.278  16.273  1.00  0.00           O  
ATOM    112  N   LYS     8      31.038  22.964  18.124  1.00  0.00           N  
ATOM    113  H   LYS     8      30.574  23.337  18.940  1.00  0.00           H  
ATOM    114  CA  LYS     8      31.126  21.503  18.112  1.00  0.00           C  
ATOM    115  HA  LYS     8      31.378  21.230  17.087  1.00  0.00           H  
ATOM    116  CB  LYS     8      32.273  21.005  19.104  1.00  0.00           C  
ATOM    117  HB2 LYS     8      31.980  21.404  20.075  1.00  0.00           H  
ATOM    118  HB3 LYS     8      32.182  19.939  19.312  1.00  0.00           H  
ATOM    119  CG  LYS     8      33.616  21.512  18.584  1.00  0.00           C  
ATOM    120  HG2 LYS     8      33.749  21.451  17.504  1.00  0.00           H  
ATOM    121  HG3 LYS     8      33.757  22.552  18.877  1.00  0.00           H  
ATOM    122  CD  LYS     8      34.729  20.806  19.237  1.00  0.00           C  
ATOM    123  HD2 LYS     8      35.610  21.440  19.340  1.00  0.00           H  
ATOM    124  HD3 LYS     8      34.524  20.574  20.282  1.00  0.00           H  
ATOM    125  CE  LYS     8      35.082  19.596  18.490  1.00  0.00           C  
ATOM    126  HE2 LYS     8      34.255  18.893  18.389  1.00  0.00           H  
ATOM    127  HE3 LYS     8      35.514  19.863  17.525  1.00  0.00           H  
ATOM    128  NZ  LYS     8      36.226  18.937  19.204  1.00  0.00           N  
ATOM    129  HZ1 LYS     8      35.825  18.566  20.054  1.00  0.00           H  
ATOM    130  HZ2 LYS     8      36.528  18.079  18.764  1.00  0.00           H  
ATOM    131  HZ3 LYS     8      37.065  19.483  19.342  1.00  0.00           H  
ATOM    132  C   LYS     8      29.841  20.831  18.467  1.00  0.00           C  
ATOM    133  O   LYS     8      29.400  20.863  19.621  1.00  0.00           O  
ATOM    134  N   HIE     9      29.168  20.170  17.535  1.00  0.00           N  
ATOM    135  H   HIE     9      29.691  20.167  16.671  1.00  0.00           H  
ATOM    136  CA  HIE     9      27.992  19.258  17.707  1.00  0.00           C  
ATOM    137  HA  HIE     9      27.147  19.781  18.154  1.00  0.00           H  
ATOM    138  CB  HIE     9      27.560  18.692  16.319  1.00  0.00           C  
ATOM    139  HB2 HIE     9      28.388  18.385  15.680  1.00  0.00           H  
ATOM    140  HB3 HIE     9      26.784  17.949  16.505  1.00  0.00           H  
ATOM    141  CG  HIE     9      26.837  19.791  15.477  1.00  0.00           C  
ATOM    142  ND1 HIE     9      27.287  20.173  14.199  1.00  0.00           N  
ATOM    143  CE1 HIE     9      26.344  21.008  13.664  1.00  0.00           C  
ATOM    144  HE1 HIE     9      26.332  21.343  12.638  1.00  0.00           H  
ATOM    145  NE2 HIE     9      25.397  21.245  14.670  1.00  0.00           N  
ATOM    146  HE2 HIE     9      24.486  21.642  14.490  1.00  0.00           H  
ATOM    147  CD2 HIE     9      25.699  20.497  15.787  1.00  0.00           C  
ATOM    148  HD2 HIE     9      24.939  20.261  16.517  1.00  0.00           H  
ATOM    149  C   HIE     9      28.344  18.042  18.626  1.00  0.00           C  
ATOM    150  O   HIE     9      29.307  17.394  18.286  1.00  0.00           O  
ATOM    151  N   GLY    10      27.515  17.717  19.650  1.00  0.00           N  
ATOM    152  H   GLY    10      26.870  18.418  19.985  1.00  0.00           H  
ATOM    153  CA  GLY    10      27.573  16.400  20.274  1.00  0.00           C  
ATOM    154  HA2 GLY    10      28.499  15.849  20.112  1.00  0.00           H  
ATOM    155  HA3 GLY    10      27.629  16.553  21.351  1.00  0.00           H  
ATOM    156  C   GLY    10      26.460  15.455  19.859  1.00  0.00           C  
ATOM    157  O   GLY    10      26.138  15.417  18.664  1.00  0.00           O  
ATOM    158  N   LYS    11      25.784  14.824  20.764  1.00  0.00           N  
ATOM    159  H   LYS    11      25.998  15.016  21.733  1.00  0.00           H  
ATOM    160  CA  LYS    11      24.603  13.958  20.470  1.00  0.00           C  
ATOM    161  HA  LYS    11      24.791  13.387  19.561  1.00  0.00           H  
ATOM    162  CB  LYS    11      24.458  13.001  21.661  1.00  0.00           C  
ATOM    163  HB2 LYS    11      24.640  13.565  22.576  1.00  0.00           H  
ATOM    164  HB3 LYS    11      23.447  12.596  21.611  1.00  0.00           H  
ATOM    165  CG  LYS    11      25.388  11.869  21.533  1.00  0.00           C  
ATOM    166  HG2 LYS    11      25.375  11.403  20.548  1.00  0.00           H  
ATOM    167  HG3 LYS    11      26.371  12.331  21.627  1.00  0.00           H  
ATOM    168  CD  LYS    11      25.310  10.825  22.624  1.00  0.00           C  
ATOM    169  HD2 LYS    11      25.308  11.147  23.666  1.00  0.00           H  
ATOM    170  HD3 LYS    11      24.373  10.298  22.443  1.00  0.00           H  
ATOM    171  CE  LYS    11      26.473   9.767  22.422  1.00  0.00           C  
ATOM    172  HE2 LYS    11      26.170   8.863  22.951  1.00  0.00           H  
ATOM    173  HE3 LYS    11      26.595   9.490  21.375  1.00  0.00           H  
ATOM    174  NZ  LYS    11      27.798  10.288  22.892  1.00  0.00           N  
ATOM    175  HZ1 LYS    11      28.587   9.666  22.794  1.00  0.00           H  
ATOM    176  HZ2 LYS    11      27.998  11.148  22.402  1.00  0.00           H  
ATOM    177  HZ3 LYS    11      27.638  10.590  23.842  1.00  0.00           H  
ATOM    178  C   LYS    11      23.301  14.812  20.266  1.00  0.00           C  
ATOM    179  O   LYS    11      23.418  16.012  20.583  1.00  0.00           O  
ATOM    180  N   PRO    12      22.136  14.246  19.771  1.00  0.00           N  
ATOM    181  CD  PRO    12      21.848  12.907  19.253  1.00  0.00           C  
ATOM    182  HD2 PRO    12      22.073  12.137  19.991  1.00  0.00           H  
ATOM    183  HD3 PRO    12      22.391  12.885  18.308  1.00  0.00           H  
ATOM    184  CG  PRO    12      20.300  12.885  18.951  1.00  0.00           C  
ATOM    185  HG2 PRO    12      19.711  12.758  19.860  1.00  0.00           H  
ATOM    186  HG3 PRO    12      20.153  12.227  18.094  1.00  0.00           H  
ATOM    187  CB  PRO    12      20.129  14.255  18.446  1.00  0.00           C  
ATOM    188  HB2 PRO    12      19.105  14.627  18.402  1.00  0.00           H  
ATOM    189  HB3 PRO    12      20.519  14.388  17.438  1.00  0.00           H  
ATOM    190  CA  PRO    12      20.976  15.023  19.394  1.00  0.00           C  
ATOM    191  HA  PRO    12      21.395  15.795  18.748  1.00  0.00           H  
ATOM    192  C   PRO    12      20.187  15.649  20.575  1.00  0.00           C  
ATOM    193  O   PRO    12      20.197  15.119  21.685  1.00  0.00           O  
ATOM    194  N   GLY    13      19.430  16.744  20.359  1.00  0.00           N  
ATOM    195  H   GLY    13      19.540  17.134  19.434  1.00  0.00           H  
ATOM    196  CA  GLY    13      18.550  17.442  21.290  1.00  0.00           C  
ATOM    197  HA2 GLY    13      17.933  18.163  20.753  1.00  0.00           H  
ATOM    198  HA3 GLY    13      17.817  16.688  21.577  1.00  0.00           H  
ATOM    199  C   GLY    13      19.147  18.143  22.557  1.00  0.00           C  
ATOM    200  O   GLY    13      18.477  19.014  23.100  1.00  0.00           O  
ATOM    201  N   LEU    14      20.304  17.686  23.020  1.00  0.00           N  
ATOM    202  H   LEU    14      20.636  16.792  22.688  1.00  0.00           H  
ATOM    203  CA  LEU    14      20.841  18.365  24.285  1.00  0.00           C  
ATOM    204  HA  LEU    14      20.158  18.187  25.115  1.00  0.00           H  
ATOM    205  CB  LEU    14      22.167  17.709  24.724  1.00  0.00           C  
ATOM    206  HB2 LEU    14      22.851  17.502  23.902  1.00  0.00           H  
ATOM    207  HB3 LEU    14      22.627  18.348  25.478  1.00  0.00           H  
ATOM    208  CG  LEU    14      21.930  16.484  25.653  1.00  0.00           C  
ATOM    209  HG  LEU    14      21.152  15.905  25.155  1.00  0.00           H  
ATOM    210  CD1 LEU    14      23.253  15.719  25.705  1.00  0.00           C  
ATOM    211 HD11 LEU    14      23.084  14.843  26.332  1.00  0.00           H  
ATOM    212 HD12 LEU    14      23.488  15.421  24.684  1.00  0.00           H  
ATOM    213 HD13 LEU    14      24.027  16.385  26.086  1.00  0.00           H  
ATOM    214  CD2 LEU    14      21.423  16.770  27.173  1.00  0.00           C  
ATOM    215 HD21 LEU    14      21.056  17.794  27.238  1.00  0.00           H  
ATOM    216 HD22 LEU    14      20.691  15.992  27.391  1.00  0.00           H  
ATOM    217 HD23 LEU    14      22.305  16.705  27.811  1.00  0.00           H  
ATOM    218  C   LEU    14      21.057  19.864  24.178  1.00  0.00           C  
ATOM    219  O   LEU    14      21.458  20.249  23.082  1.00  0.00           O  
ATOM    220  N   PRO    15      20.902  20.648  25.252  1.00  0.00           N  
ATOM    221  CD  PRO    15      20.205  20.338  26.445  1.00  0.00           C  
ATOM    222  HD2 PRO    15      20.896  19.846  27.130  1.00  0.00           H  
ATOM    223  HD3 PRO    15      19.395  19.616  26.336  1.00  0.00           H  
ATOM    224  CG  PRO    15      19.572  21.636  26.963  1.00  0.00           C  
ATOM    225  HG2 PRO    15      19.601  21.672  28.052  1.00  0.00           H  
ATOM    226  HG3 PRO    15      18.589  21.807  26.524  1.00  0.00           H  
ATOM    227  CB  PRO    15      20.604  22.708  26.465  1.00  0.00           C  
ATOM    228  HB2 PRO    15      21.346  22.773  27.261  1.00  0.00           H  
ATOM    229  HB3 PRO    15      20.157  23.670  26.214  1.00  0.00           H  
ATOM    230  CA  PRO    15      21.216  22.048  25.202  1.00  0.00           C  
ATOM    231  HA  PRO    15      20.693  22.383  24.306  1.00  0.00           H  
ATOM    232  C   PRO    15      22.659  22.317  24.925  1.00  0.00           C  
ATOM    233  O   PRO    15      23.558  21.521  25.201  1.00  0.00           O  
ATOM    234  N   TRP    16      22.984  23.506  24.334  1.00  0.00           N  
ATOM    235  H   TRP    16      22.272  24.206  24.182  1.00  0.00           H  
ATOM    236  CA  TRP    16      24.365  23.895  24.021  1.00  0.00           C  
ATOM    237  HA  TRP    16      24.894  22.996  23.706  1.00  0.00           H  
ATOM    238  CB  TRP    16      24.386  24.878  22.806  1.00  0.00           C  
ATOM    239  HB2 TRP    16      23.725  25.704  23.071  1.00  0.00           H  
ATOM    240  HB3 TRP    16      25.312  25.421  22.992  1.00  0.00           H  
ATOM    241  CG  TRP    16      24.162  24.375  21.442  1.00  0.00           C  
ATOM    242  CD1 TRP    16      22.992  23.962  20.931  1.00  0.00           C  
ATOM    243  HD1 TRP    16      22.105  23.823  21.532  1.00  0.00           H  
ATOM    244  NE1 TRP    16      23.205  23.489  19.675  1.00  0.00           N  
ATOM    245  HE1 TRP    16      22.488  22.910  19.261  1.00  0.00           H  
ATOM    246  CE2 TRP    16      24.523  23.630  19.250  1.00  0.00           C  
ATOM    247  CZ2 TRP    16      25.223  23.211  18.115  1.00  0.00           C  
ATOM    248  HZ2 TRP    16      24.637  22.750  17.334  1.00  0.00           H  
ATOM    249  CH2 TRP    16      26.625  23.512  18.080  1.00  0.00           C  
ATOM    250  HH2 TRP    16      27.193  23.173  17.226  1.00  0.00           H  
ATOM    251  CZ3 TRP    16      27.262  24.074  19.226  1.00  0.00           C  
ATOM    252  HZ3 TRP    16      28.335  24.189  19.277  1.00  0.00           H  
ATOM    253  CE3 TRP    16      26.543  24.486  20.364  1.00  0.00           C  
ATOM    254  HE3 TRP    16      27.069  24.773  21.262  1.00  0.00           H  
ATOM    255  CD2 TRP    16      25.137  24.280  20.379  1.00  0.00           C  
ATOM    256  C   TRP    16      25.020  24.418  25.337  1.00  0.00           C  
ATOM    257  O   TRP    16      24.392  25.177  26.093  1.00  0.00           O  
ATOM    258  N   LEU    17      26.312  24.310  25.329  1.00  0.00           N  
ATOM    259  H   LEU    17      26.768  23.854  24.551  1.00  0.00           H  
ATOM    260  CA  LEU    17      27.100  24.868  26.354  1.00  0.00           C  
ATOM    261  HA  LEU    17      26.459  25.238  27.154  1.00  0.00           H  
ATOM    262  CB  LEU    17      28.053  23.884  26.949  1.00  0.00           C  
ATOM    263  HB2 LEU    17      28.741  23.562  26.168  1.00  0.00           H  
ATOM    264  HB3 LEU    17      28.629  24.479  27.657  1.00  0.00           H  
ATOM    265  CG  LEU    17      27.525  22.553  27.603  1.00  0.00           C  
ATOM    266  HG  LEU    17      27.173  21.921  26.788  1.00  0.00           H  
ATOM    267  CD1 LEU    17      28.587  21.800  28.400  1.00  0.00           C  
ATOM    268 HD11 LEU    17      28.094  20.875  28.697  1.00  0.00           H  
ATOM    269 HD12 LEU    17      29.486  21.666  27.799  1.00  0.00           H  
ATOM    270 HD13 LEU    17      28.738  22.333  29.340  1.00  0.00           H  
ATOM    271  CD2 LEU    17      26.359  22.802  28.603  1.00  0.00           C  
ATOM    272 HD21 LEU    17      26.055  21.866  29.071  1.00  0.00           H  
ATOM    273 HD22 LEU    17      26.577  23.529  29.386  1.00  0.00           H  
ATOM    274 HD23 LEU    17      25.506  23.126  28.006  1.00  0.00           H  
ATOM    275  C   LEU    17      27.875  26.042  25.746  1.00  0.00           C  
ATOM    276  O   LEU    17      28.762  25.820  24.903  1.00  0.00           O  
ATOM    277  N   VAL    18      27.541  27.296  26.053  1.00  0.00           N  
ATOM    278  H   VAL    18      26.754  27.340  26.685  1.00  0.00           H  
ATOM    279  CA  VAL    18      28.093  28.460  25.424  1.00  0.00           C  
ATOM    280  HA  VAL    18      28.531  28.147  24.476  1.00  0.00           H  
ATOM    281  CB  VAL    18      26.942  29.462  25.163  1.00  0.00           C  
ATOM    282  HB  VAL    18      26.378  29.780  26.040  1.00  0.00           H  
ATOM    283  CG1 VAL    18      27.515  30.697  24.469  1.00  0.00           C  
ATOM    284 HG11 VAL    18      26.660  31.364  24.356  1.00  0.00           H  
ATOM    285 HG12 VAL    18      28.325  31.146  25.043  1.00  0.00           H  
ATOM    286 HG13 VAL    18      27.784  30.388  23.459  1.00  0.00           H  
ATOM    287  CG2 VAL    18      25.918  28.867  24.252  1.00  0.00           C  
ATOM    288 HG21 VAL    18      25.286  28.187  24.824  1.00  0.00           H  
ATOM    289 HG22 VAL    18      25.244  29.574  23.768  1.00  0.00           H  
ATOM    290 HG23 VAL    18      26.427  28.294  23.477  1.00  0.00           H  
ATOM    291  C   VAL    18      29.096  29.120  26.350  1.00  0.00           C  
ATOM    292  O   VAL    18      28.699  29.743  27.307  1.00  0.00           O  
ATOM    293  N   PHE    19      30.380  28.913  26.094  1.00  0.00           N  
ATOM    294  H   PHE    19      30.637  28.438  25.240  1.00  0.00           H  
ATOM    295  CA  PHE    19      31.471  29.244  27.102  1.00  0.00           C  
ATOM    296  HA  PHE    19      30.902  29.385  28.021  1.00  0.00           H  
ATOM    297  CB  PHE    19      32.602  28.241  27.109  1.00  0.00           C  
ATOM    298  HB2 PHE    19      33.123  28.315  26.155  1.00  0.00           H  
ATOM    299  HB3 PHE    19      33.266  28.604  27.894  1.00  0.00           H  
ATOM    300  CG  PHE    19      32.215  26.788  27.414  1.00  0.00           C  
ATOM    301  CD1 PHE    19      32.082  26.311  28.761  1.00  0.00           C  
ATOM    302  HD1 PHE    19      32.240  27.035  29.547  1.00  0.00           H  
ATOM    303  CE1 PHE    19      31.783  25.011  29.077  1.00  0.00           C  
ATOM    304  HE1 PHE    19      31.562  24.721  30.093  1.00  0.00           H  
ATOM    305  CZ  PHE    19      31.464  24.101  28.025  1.00  0.00           C  
ATOM    306  HZ  PHE    19      31.099  23.109  28.242  1.00  0.00           H  
ATOM    307  CE2 PHE    19      31.487  24.559  26.685  1.00  0.00           C  
ATOM    308  HE2 PHE    19      31.242  23.892  25.872  1.00  0.00           H  
ATOM    309  CD2 PHE    19      31.961  25.870  26.406  1.00  0.00           C  
ATOM    310  HD2 PHE    19      31.856  26.214  25.387  1.00  0.00           H  
ATOM    311  C   PHE    19      32.132  30.573  26.752  1.00  0.00           C  
ATOM    312  O   PHE    19      32.582  30.933  25.654  1.00  0.00           O  
ATOM    313  N   LEU    20      32.419  31.380  27.747  1.00  0.00           N  
ATOM    314  H   LEU    20      32.030  31.177  28.657  1.00  0.00           H  
ATOM    315  CA  LEU    20      33.029  32.702  27.662  1.00  0.00           C  
ATOM    316  HA  LEU    20      33.415  32.856  26.655  1.00  0.00           H  
ATOM    317  CB  LEU    20      31.936  33.766  27.992  1.00  0.00           C  
ATOM    318  HB2 LEU    20      31.881  33.615  29.070  1.00  0.00           H  
ATOM    319  HB3 LEU    20      32.310  34.754  27.724  1.00  0.00           H  
ATOM    320  CG  LEU    20      30.468  33.682  27.361  1.00  0.00           C  
ATOM    321  HG  LEU    20      29.948  32.745  27.561  1.00  0.00           H  
ATOM    322  CD1 LEU    20      29.530  34.733  27.947  1.00  0.00           C  
ATOM    323 HD11 LEU    20      29.403  34.579  29.018  1.00  0.00           H  
ATOM    324 HD12 LEU    20      30.115  35.652  27.920  1.00  0.00           H  
ATOM    325 HD13 LEU    20      28.619  34.943  27.386  1.00  0.00           H  
ATOM    326  CD2 LEU    20      30.362  33.946  25.864  1.00  0.00           C  
ATOM    327 HD21 LEU    20      30.891  33.142  25.353  1.00  0.00           H  
ATOM    328 HD22 LEU    20      29.374  34.031  25.412  1.00  0.00           H  
ATOM    329 HD23 LEU    20      30.858  34.899  25.680  1.00  0.00           H  
ATOM    330  C   LEU    20      34.194  32.889  28.610  1.00  0.00           C  
ATOM    331  O   LEU    20      34.194  32.771  29.873  1.00  0.00           O  
ATOM    332  N   HIE    21      35.340  33.205  28.019  1.00  0.00           N  
ATOM    333  H   HIE    21      35.411  33.522  27.063  1.00  0.00           H  
ATOM    334  CA  HIE    21      36.615  33.420  28.730  1.00  0.00           C  
ATOM    335  HA  HIE    21      36.581  32.762  29.599  1.00  0.00           H  
ATOM    336  CB  HIE    21      37.809  32.960  27.870  1.00  0.00           C  
ATOM    337  HB2 HIE    21      38.735  33.022  28.441  1.00  0.00           H  
ATOM    338  HB3 HIE    21      37.725  31.879  27.759  1.00  0.00           H  
ATOM    339  CG  HIE    21      38.046  33.429  26.479  1.00  0.00           C  
ATOM    340  ND1 HIE    21      38.630  34.661  26.145  1.00  0.00           N  
ATOM    341  CE1 HIE    21      38.604  34.711  24.785  1.00  0.00           C  
ATOM    342  HE1 HIE    21      39.002  35.521  24.192  1.00  0.00           H  
ATOM    343  NE2 HIE    21      38.086  33.644  24.284  1.00  0.00           N  
ATOM    344  HE2 HIE    21      38.033  33.403  23.305  1.00  0.00           H  
ATOM    345  CD2 HIE    21      37.696  32.822  25.374  1.00  0.00           C  
ATOM    346  HD2 HIE    21      37.080  31.936  25.331  1.00  0.00           H  
ATOM    347  C   HIE    21      36.797  34.763  29.475  1.00  0.00           C  
ATOM    348  O   HIE    21      36.096  35.736  29.203  1.00  0.00           O  
ATOM    349  N   GLY    22      37.805  34.851  30.391  1.00  0.00           N  
ATOM    350  H   GLY    22      38.290  34.083  30.832  1.00  0.00           H  
ATOM    351  CA  GLY    22      38.292  36.096  31.044  1.00  0.00           C  
ATOM    352  HA2 GLY    22      37.450  36.538  31.578  1.00  0.00           H  
ATOM    353  HA3 GLY    22      39.001  35.807  31.820  1.00  0.00           H  
ATOM    354  C   GLY    22      38.893  37.106  30.052  1.00  0.00           C  
ATOM    355  O   GLY    22      39.142  36.734  28.853  1.00  0.00           O  
ATOM    356  N   PHE    23      39.189  38.283  30.587  1.00  0.00           N  
ATOM    357  H   PHE    23      39.093  38.371  31.588  1.00  0.00           H  
ATOM    358  CA  PHE    23      39.840  39.335  29.792  1.00  0.00           C  
ATOM    359  HA  PHE    23      39.117  39.576  29.013  1.00  0.00           H  
ATOM    360  CB  PHE    23      40.108  40.637  30.526  1.00  0.00           C  
ATOM    361  HB2 PHE    23      39.239  40.965  31.097  1.00  0.00           H  
ATOM    362  HB3 PHE    23      40.841  40.574  31.330  1.00  0.00           H  
ATOM    363  CG  PHE    23      40.509  41.879  29.635  1.00  0.00           C  
ATOM    364  CD1 PHE    23      39.619  42.326  28.630  1.00  0.00           C  
ATOM    365  HD1 PHE    23      38.628  41.907  28.536  1.00  0.00           H  
ATOM    366  CE1 PHE    23      40.064  43.346  27.801  1.00  0.00           C  
ATOM    367  HE1 PHE    23      39.446  43.586  26.948  1.00  0.00           H  
ATOM    368  CZ  PHE    23      41.243  44.016  28.022  1.00  0.00           C  
ATOM    369  HZ  PHE    23      41.581  44.845  27.417  1.00  0.00           H  
ATOM    370  CE2 PHE    23      42.103  43.509  28.956  1.00  0.00           C  
ATOM    371  HE2 PHE    23      43.129  43.814  29.095  1.00  0.00           H  
ATOM    372  CD2 PHE    23      41.796  42.444  29.764  1.00  0.00           C  
ATOM    373  HD2 PHE    23      42.532  42.060  30.456  1.00  0.00           H  
ATOM    374  C   PHE    23      41.025  38.814  29.003  1.00  0.00           C  
ATOM    375  O   PHE    23      42.119  38.470  29.486  1.00  0.00           O  
ATOM    376  N   SER    24      41.044  38.927  27.680  1.00  0.00           N  
ATOM    377  H   SER    24      40.158  39.143  27.247  1.00  0.00           H  
ATOM    378  CA  SER    24      42.175  38.659  26.801  1.00  0.00           C  
ATOM    379  HA  SER    24      41.850  38.905  25.790  1.00  0.00           H  
ATOM    380  CB  SER    24      43.412  39.638  26.962  1.00  0.00           C  
ATOM    381  HB2 SER    24      43.665  39.743  28.017  1.00  0.00           H  
ATOM    382  HB3 SER    24      44.294  39.228  26.468  1.00  0.00           H  
ATOM    383  OG  SER    24      43.218  40.898  26.474  1.00  0.00           O  
ATOM    384  HG  SER    24      42.461  41.330  26.876  1.00  0.00           H  
ATOM    385  C   SER    24      42.635  37.162  26.835  1.00  0.00           C  
ATOM    386  O   SER    24      43.784  36.866  26.731  1.00  0.00           O  
ATOM    387  N   GLY    25      41.666  36.279  27.049  1.00  0.00           N  
ATOM    388  H   GLY    25      40.747  36.667  27.206  1.00  0.00           H  
ATOM    389  CA  GLY    25      41.696  34.786  27.180  1.00  0.00           C  
ATOM    390  HA2 GLY    25      42.632  34.530  27.677  1.00  0.00           H  
ATOM    391  HA3 GLY    25      40.919  34.366  27.819  1.00  0.00           H  
ATOM    392  C   GLY    25      41.708  33.996  25.821  1.00  0.00           C  
ATOM    393  O   GLY    25      41.574  34.547  24.727  1.00  0.00           O  
ATOM    394  N   ASP    26      41.849  32.695  25.850  1.00  0.00           N  
ATOM    395  H   ASP    26      41.997  32.197  26.716  1.00  0.00           H  
ATOM    396  CA  ASP    26      41.898  31.893  24.657  1.00  0.00           C  
ATOM    397  HA  ASP    26      41.674  32.402  23.720  1.00  0.00           H  
ATOM    398  CB  ASP    26      43.236  31.277  24.357  1.00  0.00           C  
ATOM    399  HB2 ASP    26      43.437  30.693  25.255  1.00  0.00           H  
ATOM    400  HB3 ASP    26      43.275  30.803  23.376  1.00  0.00           H  
ATOM    401  CG  ASP    26      44.347  32.259  24.307  1.00  0.00           C  
ATOM    402  OD1 ASP    26      44.659  32.770  23.192  1.00  0.00           O  
ATOM    403  OD2 ASP    26      45.138  32.390  25.291  1.00  0.00           O  
ATOM    404  C   ASP    26      40.823  30.779  24.676  1.00  0.00           C  
ATOM    405  O   ASP    26      40.687  30.034  25.680  1.00  0.00           O  
ATOM    406  N   CYS    27      40.042  30.506  23.558  1.00  0.00           N  
ATOM    407  H   CYS    27      40.341  31.081  22.784  1.00  0.00           H  
ATOM    408  CA  CYS    27      39.002  29.453  23.538  1.00  0.00           C  
ATOM    409  HA  CYS    27      38.303  29.596  24.362  1.00  0.00           H  
ATOM    410  CB  CYS    27      38.259  29.547  22.187  1.00  0.00           C  
ATOM    411  HB2 CYS    27      38.954  29.635  21.352  1.00  0.00           H  
ATOM    412  HB3 CYS    27      37.740  28.618  21.950  1.00  0.00           H  
ATOM    413  SG  CYS    27      37.128  30.922  22.275  1.00  0.00           S  
ATOM    414  HG  CYS    27      37.974  31.893  21.917  1.00  0.00           H  
ATOM    415  C   CYS    27      39.404  27.997  23.761  1.00  0.00           C  
ATOM    416  O   CYS    27      38.639  27.263  24.332  1.00  0.00           O  
ATOM    417  N   HIE    28      40.633  27.559  23.406  1.00  0.00           N  
ATOM    418  H   HIE    28      41.332  28.218  23.093  1.00  0.00           H  
ATOM    419  CA  HIE    28      41.065  26.136  23.699  1.00  0.00           C  
ATOM    420  HA  HIE    28      40.368  25.447  23.221  1.00  0.00           H  
ATOM    421  CB  HIE    28      42.482  25.865  23.092  1.00  0.00           C  
ATOM    422  HB2 HIE    28      42.818  24.903  23.479  1.00  0.00           H  
ATOM    423  HB3 HIE    28      42.246  25.829  22.028  1.00  0.00           H  
ATOM    424  CG  HIE    28      43.540  26.939  23.386  1.00  0.00           C  
ATOM    425  ND1 HIE    28      43.850  27.952  22.530  1.00  0.00           N  
ATOM    426  CE1 HIE    28      44.879  28.632  23.087  1.00  0.00           C  
ATOM    427  HE1 HIE    28      45.162  29.587  22.668  1.00  0.00           H  
ATOM    428  NE2 HIE    28      45.184  28.196  24.267  1.00  0.00           N  
ATOM    429  HE2 HIE    28      45.755  28.604  24.994  1.00  0.00           H  
ATOM    430  CD2 HIE    28      44.357  27.085  24.490  1.00  0.00           C  
ATOM    431  HD2 HIE    28      44.400  26.507  25.401  1.00  0.00           H  
ATOM    432  C   HIE    28      41.199  25.726  25.117  1.00  0.00           C  
ATOM    433  O   HIE    28      41.275  24.560  25.376  1.00  0.00           O  
ATOM    434  N   GLU    29      41.268  26.773  26.026  1.00  0.00           N  
ATOM    435  H   GLU    29      41.073  27.682  25.631  1.00  0.00           H  
ATOM    436  CA  GLU    29      41.242  26.636  27.508  1.00  0.00           C  
ATOM    437  HA  GLU    29      41.915  25.821  27.775  1.00  0.00           H  
ATOM    438  CB  GLU    29      41.889  27.894  28.137  1.00  0.00           C  
ATOM    439  HB2 GLU    29      41.181  28.721  28.077  1.00  0.00           H  
ATOM    440  HB3 GLU    29      41.960  27.651  29.197  1.00  0.00           H  
ATOM    441  CG  GLU    29      43.206  28.245  27.522  1.00  0.00           C  
ATOM    442  HG2 GLU    29      43.722  27.304  27.329  1.00  0.00           H  
ATOM    443  HG3 GLU    29      43.067  28.765  26.574  1.00  0.00           H  
ATOM    444  CD  GLU    29      43.986  29.179  28.428  1.00  0.00           C  
ATOM    445  OE1 GLU    29      45.110  28.905  28.900  1.00  0.00           O  
ATOM    446  OE2 GLU    29      43.410  30.250  28.697  1.00  0.00           O  
ATOM    447  C   GLU    29      39.934  26.343  28.040  1.00  0.00           C  
ATOM    448  O   GLU    29      39.822  25.597  29.023  1.00  0.00           O  
ATOM    449  N   TRP    30      38.810  26.684  27.364  1.00  0.00           N  
ATOM    450  H   TRP    30      38.808  27.214  26.504  1.00  0.00           H  
ATOM    451  CA  TRP    30      37.509  26.222  27.740  1.00  0.00           C  
ATOM    452  HA  TRP    30      37.588  26.136  28.823  1.00  0.00           H  
ATOM    453  CB  TRP    30      36.363  27.195  27.458  1.00  0.00           C  
ATOM    454  HB2 TRP    30      36.687  27.835  26.638  1.00  0.00           H  
ATOM    455  HB3 TRP    30      35.474  26.678  27.098  1.00  0.00           H  
ATOM    456  CG  TRP    30      35.934  28.058  28.566  1.00  0.00           C  
ATOM    457  CD1 TRP    30      35.819  29.397  28.487  1.00  0.00           C  
ATOM    458  HD1 TRP    30      36.060  29.945  27.589  1.00  0.00           H  
ATOM    459  NE1 TRP    30      35.275  29.931  29.628  1.00  0.00           N  
ATOM    460  HE1 TRP    30      35.073  30.898  29.839  1.00  0.00           H  
ATOM    461  CE2 TRP    30      35.188  28.999  30.614  1.00  0.00           C  
ATOM    462  CZ2 TRP    30      34.713  29.106  31.934  1.00  0.00           C  
ATOM    463  HZ2 TRP    30      34.414  30.056  32.350  1.00  0.00           H  
ATOM    464  CH2 TRP    30      34.697  27.884  32.712  1.00  0.00           C  
ATOM    465  HH2 TRP    30      34.198  27.834  33.669  1.00  0.00           H  
ATOM    466  CZ3 TRP    30      35.075  26.644  32.121  1.00  0.00           C  
ATOM    467  HZ3 TRP    30      34.988  25.686  32.613  1.00  0.00           H  
ATOM    468  CE3 TRP    30      35.505  26.634  30.786  1.00  0.00           C  
ATOM    469  HE3 TRP    30      35.728  25.670  30.354  1.00  0.00           H  
ATOM    470  CD2 TRP    30      35.565  27.779  29.936  1.00  0.00           C  
ATOM    471  C   TRP    30      37.157  24.760  27.242  1.00  0.00           C  
ATOM    472  O   TRP    30      36.421  23.986  27.876  1.00  0.00           O  
ATOM    473  N   GLN    31      37.843  24.357  26.236  1.00  0.00           N  
ATOM    474  H   GLN    31      38.519  24.971  25.804  1.00  0.00           H  
ATOM    475  CA  GLN    31      37.744  22.952  25.782  1.00  0.00           C  
ATOM    476  HA  GLN    31      36.688  22.687  25.824  1.00  0.00           H  
ATOM    477  CB  GLN    31      38.278  22.830  24.395  1.00  0.00           C  
ATOM    478  HB2 GLN    31      39.270  23.262  24.524  1.00  0.00           H  
ATOM    479  HB3 GLN    31      38.428  21.778  24.151  1.00  0.00           H  
ATOM    480  CG  GLN    31      37.416  23.517  23.358  1.00  0.00           C  
ATOM    481  HG2 GLN    31      36.443  23.037  23.253  1.00  0.00           H  
ATOM    482  HG3 GLN    31      37.351  24.533  23.747  1.00  0.00           H  
ATOM    483  CD  GLN    31      37.978  23.520  21.953  1.00  0.00           C  
ATOM    484  OE1 GLN    31      39.044  23.017  21.645  1.00  0.00           O  
ATOM    485  NE2 GLN    31      37.316  24.131  21.022  1.00  0.00           N  
ATOM    486 HE21 GLN    31      37.682  24.158  20.081  1.00  0.00           H  
ATOM    487 HE22 GLN    31      36.477  24.663  21.203  1.00  0.00           H  
ATOM    488  C   GLN    31      38.539  22.069  26.732  1.00  0.00           C  
ATOM    489  O   GLN    31      38.297  20.849  26.820  1.00  0.00           O  
ATOM    490  N   GLU    32      39.436  22.673  27.581  1.00  0.00           N  
ATOM    491  H   GLU    32      39.751  23.630  27.507  1.00  0.00           H  
ATOM    492  CA  GLU    32      40.070  21.809  28.645  1.00  0.00           C  
ATOM    493  HA  GLU    32      40.432  20.894  28.177  1.00  0.00           H  
ATOM    494  CB  GLU    32      41.252  22.654  29.256  1.00  0.00           C  
ATOM    495  HB2 GLU    32      41.865  23.222  28.556  1.00  0.00           H  
ATOM    496  HB3 GLU    32      40.768  23.375  29.915  1.00  0.00           H  
ATOM    497  CG  GLU    32      42.192  21.692  30.150  1.00  0.00           C  
ATOM    498  HG2 GLU    32      41.679  21.585  31.105  1.00  0.00           H  
ATOM    499  HG3 GLU    32      42.109  20.718  29.667  1.00  0.00           H  
ATOM    500  CD  GLU    32      43.625  22.247  30.162  1.00  0.00           C  
ATOM    501  OE1 GLU    32      43.820  23.402  30.620  1.00  0.00           O  
ATOM    502  OE2 GLU    32      44.639  21.558  29.869  1.00  0.00           O  
ATOM    503  C   GLU    32      38.999  21.224  29.645  1.00  0.00           C  
ATOM    504  O   GLU    32      39.422  20.364  30.437  1.00  0.00           O  
ATOM    505  N   VAL    33      37.736  21.726  29.624  1.00  0.00           N  
ATOM    506  H   VAL    33      37.601  22.509  29.000  1.00  0.00           H  
ATOM    507  CA  VAL    33      36.742  21.411  30.596  1.00  0.00           C  
ATOM    508  HA  VAL    33      37.040  20.499  31.113  1.00  0.00           H  
ATOM    509  CB  VAL    33      36.542  22.553  31.609  1.00  0.00           C  
ATOM    510  HB  VAL    33      36.530  23.495  31.060  1.00  0.00           H  
ATOM    511  CG1 VAL    33      35.315  22.465  32.497  1.00  0.00           C  
ATOM    512 HG11 VAL    33      35.159  23.341  33.126  1.00  0.00           H  
ATOM    513 HG12 VAL    33      34.418  22.325  31.893  1.00  0.00           H  
ATOM    514 HG13 VAL    33      35.287  21.551  33.091  1.00  0.00           H  
ATOM    515  CG2 VAL    33      37.781  22.665  32.457  1.00  0.00           C  
ATOM    516 HG21 VAL    33      38.684  22.897  31.892  1.00  0.00           H  
ATOM    517 HG22 VAL    33      37.562  23.435  33.197  1.00  0.00           H  
ATOM    518 HG23 VAL    33      37.896  21.768  33.065  1.00  0.00           H  
ATOM    519  C   VAL    33      35.482  20.939  29.927  1.00  0.00           C  
ATOM    520  O   VAL    33      34.875  19.951  30.343  1.00  0.00           O  
ATOM    521  N   GLY    34      35.053  21.595  28.853  1.00  0.00           N  
ATOM    522  H   GLY    34      35.614  22.416  28.673  1.00  0.00           H  
ATOM    523  CA  GLY    34      33.856  21.218  28.026  1.00  0.00           C  
ATOM    524  HA2 GLY    34      33.009  21.202  28.713  1.00  0.00           H  
ATOM    525  HA3 GLY    34      33.585  22.008  27.327  1.00  0.00           H  
ATOM    526  C   GLY    34      33.867  20.026  27.158  1.00  0.00           C  
ATOM    527  O   GLY    34      32.775  19.378  26.976  1.00  0.00           O  
ATOM    528  N   GLU    35      34.991  19.516  26.647  1.00  0.00           N  
ATOM    529  H   GLU    35      35.831  20.077  26.650  1.00  0.00           H  
ATOM    530  CA  GLU    35      35.051  18.165  26.011  1.00  0.00           C  
ATOM    531  HA  GLU    35      34.225  18.153  25.300  1.00  0.00           H  
ATOM    532  CB  GLU    35      36.366  18.020  25.195  1.00  0.00           C  
ATOM    533  HB2 GLU    35      37.204  17.991  25.891  1.00  0.00           H  
ATOM    534  HB3 GLU    35      36.495  17.103  24.619  1.00  0.00           H  
ATOM    535  CG  GLU    35      36.542  19.142  24.165  1.00  0.00           C  
ATOM    536  HG2 GLU    35      36.634  20.111  24.656  1.00  0.00           H  
ATOM    537  HG3 GLU    35      37.471  19.067  23.600  1.00  0.00           H  
ATOM    538  CD  GLU    35      35.426  19.321  23.080  1.00  0.00           C  
ATOM    539  OE1 GLU    35      35.288  18.444  22.180  1.00  0.00           O  
ATOM    540  OE2 GLU    35      34.652  20.299  23.163  1.00  0.00           O  
ATOM    541  C   GLU    35      34.908  17.066  26.992  1.00  0.00           C  
ATOM    542  O   GLU    35      34.813  15.985  26.549  1.00  0.00           O  
ATOM    543  N   ALA    36      34.860  17.338  28.298  1.00  0.00           N  
ATOM    544  H   ALA    36      34.925  18.290  28.630  1.00  0.00           H  
ATOM    545  CA  ALA    36      34.495  16.383  29.313  1.00  0.00           C  
ATOM    546  HA  ALA    36      34.868  15.387  29.073  1.00  0.00           H  
ATOM    547  CB  ALA    36      34.863  16.780  30.704  1.00  0.00           C  
ATOM    548  HB1 ALA    36      35.802  17.325  30.605  1.00  0.00           H  
ATOM    549  HB2 ALA    36      34.175  17.406  31.272  1.00  0.00           H  
ATOM    550  HB3 ALA    36      35.099  15.973  31.398  1.00  0.00           H  
ATOM    551  C   ALA    36      33.003  16.122  29.262  1.00  0.00           C  
ATOM    552  O   ALA    36      32.521  15.139  29.898  1.00  0.00           O  
ATOM    553  N   PHE    37      32.200  16.977  28.590  1.00  0.00           N  
ATOM    554  H   PHE    37      32.591  17.800  28.156  1.00  0.00           H  
ATOM    555  CA  PHE    37      30.729  17.003  28.632  1.00  0.00           C  
ATOM    556  HA  PHE    37      30.334  16.103  29.103  1.00  0.00           H  
ATOM    557  CB  PHE    37      30.231  18.211  29.367  1.00  0.00           C  
ATOM    558  HB2 PHE    37      30.588  19.061  28.786  1.00  0.00           H  
ATOM    559  HB3 PHE    37      29.145  18.287  29.327  1.00  0.00           H  
ATOM    560  CG  PHE    37      30.610  18.276  30.815  1.00  0.00           C  
ATOM    561  CD1 PHE    37      31.784  18.901  31.166  1.00  0.00           C  
ATOM    562  HD1 PHE    37      32.378  19.386  30.405  1.00  0.00           H  
ATOM    563  CE1 PHE    37      32.277  18.911  32.565  1.00  0.00           C  
ATOM    564  HE1 PHE    37      33.259  19.260  32.849  1.00  0.00           H  
ATOM    565  CZ  PHE    37      31.466  18.229  33.525  1.00  0.00           C  
ATOM    566  HZ  PHE    37      31.641  18.074  34.579  1.00  0.00           H  
ATOM    567  CE2 PHE    37      30.253  17.610  33.101  1.00  0.00           C  
ATOM    568  HE2 PHE    37      29.586  17.203  33.847  1.00  0.00           H  
ATOM    569  CD2 PHE    37      29.791  17.779  31.803  1.00  0.00           C  
ATOM    570  HD2 PHE    37      28.864  17.276  31.569  1.00  0.00           H  
ATOM    571  C   PHE    37      30.223  16.931  27.148  1.00  0.00           C  
ATOM    572  O   PHE    37      29.408  17.727  26.762  1.00  0.00           O  
ATOM    573  N   ALA    38      30.741  15.954  26.326  1.00  0.00           N  
ATOM    574  H   ALA    38      31.410  15.306  26.715  1.00  0.00           H  
ATOM    575  CA  ALA    38      30.690  16.117  24.871  1.00  0.00           C  
ATOM    576  HA  ALA    38      30.681  17.193  24.695  1.00  0.00           H  
ATOM    577  CB  ALA    38      32.089  15.656  24.301  1.00  0.00           C  
ATOM    578  HB1 ALA    38      32.212  14.618  24.610  1.00  0.00           H  
ATOM    579  HB2 ALA    38      32.031  15.770  23.218  1.00  0.00           H  
ATOM    580  HB3 ALA    38      32.837  16.330  24.719  1.00  0.00           H  
ATOM    581  C   ALA    38      29.509  15.374  24.345  1.00  0.00           C  
ATOM    582  O   ALA    38      29.437  15.279  23.136  1.00  0.00           O  
ATOM    583  N   ASP    39      28.622  14.742  25.121  1.00  0.00           N  
ATOM    584  H   ASP    39      28.817  14.410  26.054  1.00  0.00           H  
ATOM    585  CA  ASP    39      27.270  14.418  24.626  1.00  0.00           C  
ATOM    586  HA  ASP    39      27.349  13.994  23.625  1.00  0.00           H  
ATOM    587  CB  ASP    39      26.406  13.540  25.523  1.00  0.00           C  
ATOM    588  HB2 ASP    39      26.343  14.083  26.466  1.00  0.00           H  
ATOM    589  HB3 ASP    39      25.515  13.273  24.955  1.00  0.00           H  
ATOM    590  CG  ASP    39      26.981  12.200  26.034  1.00  0.00           C  
ATOM    591  OD1 ASP    39      27.405  12.083  27.201  1.00  0.00           O  
ATOM    592  OD2 ASP    39      27.010  11.291  25.215  1.00  0.00           O  
ATOM    593  C   ASP    39      26.478  15.780  24.383  1.00  0.00           C  
ATOM    594  O   ASP    39      25.627  15.853  23.487  1.00  0.00           O  
ATOM    595  N   TYR    40      26.773  16.793  25.166  1.00  0.00           N  
ATOM    596  H   TYR    40      27.524  16.600  25.814  1.00  0.00           H  
ATOM    597  CA  TYR    40      26.262  18.175  24.970  1.00  0.00           C  
ATOM    598  HA  TYR    40      25.180  18.147  24.836  1.00  0.00           H  
ATOM    599  CB  TYR    40      26.399  19.192  26.104  1.00  0.00           C  
ATOM    600  HB2 TYR    40      27.458  19.402  26.251  1.00  0.00           H  
ATOM    601  HB3 TYR    40      25.939  20.134  25.805  1.00  0.00           H  
ATOM    602  CG  TYR    40      25.852  18.832  27.456  1.00  0.00           C  
ATOM    603  CD1 TYR    40      24.627  19.407  27.816  1.00  0.00           C  
ATOM    604  HD1 TYR    40      24.074  20.130  27.234  1.00  0.00           H  
ATOM    605  CE1 TYR    40      23.940  18.830  28.945  1.00  0.00           C  
ATOM    606  HE1 TYR    40      23.092  19.379  29.328  1.00  0.00           H  
ATOM    607  CZ  TYR    40      24.494  17.724  29.657  1.00  0.00           C  
ATOM    608  OH  TYR    40      23.828  17.347  30.789  1.00  0.00           O  
ATOM    609  HH  TYR    40      22.875  17.450  30.736  1.00  0.00           H  
ATOM    610  CE2 TYR    40      25.762  17.283  29.283  1.00  0.00           C  
ATOM    611  HE2 TYR    40      26.293  16.530  29.846  1.00  0.00           H  
ATOM    612  CD2 TYR    40      26.397  17.754  28.174  1.00  0.00           C  
ATOM    613  HD2 TYR    40      27.402  17.385  28.028  1.00  0.00           H  
ATOM    614  C   TYR    40      26.915  18.772  23.677  1.00  0.00           C  
ATOM    615  O   TYR    40      28.081  18.467  23.407  1.00  0.00           O  
ATOM    616  N   SER    41      26.164  19.542  22.865  1.00  0.00           N  
ATOM    617  H   SER    41      25.154  19.540  22.865  1.00  0.00           H  
ATOM    618  CA  SER    41      26.771  20.536  21.955  1.00  0.00           C  
ATOM    619  HA  SER    41      27.634  20.040  21.510  1.00  0.00           H  
ATOM    620  CB  SER    41      25.783  20.969  20.889  1.00  0.00           C  
ATOM    621  HB2 SER    41      24.880  21.402  21.321  1.00  0.00           H  
ATOM    622  HB3 SER    41      26.162  21.660  20.137  1.00  0.00           H  
ATOM    623  OG  SER    41      25.332  19.897  20.046  1.00  0.00           O  
ATOM    624  HG  SER    41      24.703  19.439  20.608  1.00  0.00           H  
ATOM    625  C   SER    41      27.396  21.743  22.656  1.00  0.00           C  
ATOM    626  O   SER    41      27.081  22.197  23.742  1.00  0.00           O  
ATOM    627  N   ARG    42      28.521  22.172  22.093  1.00  0.00           N  
ATOM    628  H   ARG    42      28.827  21.657  21.280  1.00  0.00           H  
ATOM    629  CA  ARG    42      29.424  23.222  22.665  1.00  0.00           C  
ATOM    630  HA  ARG    42      28.890  23.581  23.545  1.00  0.00           H  
ATOM    631  CB  ARG    42      30.752  22.629  23.081  1.00  0.00           C  
ATOM    632  HB2 ARG    42      31.359  22.208  22.280  1.00  0.00           H  
ATOM    633  HB3 ARG    42      31.356  23.467  23.429  1.00  0.00           H  
ATOM    634  CG  ARG    42      30.783  21.611  24.203  1.00  0.00           C  
ATOM    635  HG2 ARG    42      31.744  21.565  24.715  1.00  0.00           H  
ATOM    636  HG3 ARG    42      30.093  21.923  24.987  1.00  0.00           H  
ATOM    637  CD  ARG    42      30.580  20.193  23.729  1.00  0.00           C  
ATOM    638  HD2 ARG    42      30.588  19.607  24.648  1.00  0.00           H  
ATOM    639  HD3 ARG    42      29.599  20.160  23.254  1.00  0.00           H  
ATOM    640  NE  ARG    42      31.657  19.682  22.854  1.00  0.00           N  
ATOM    641  HE  ARG    42      32.576  20.095  22.932  1.00  0.00           H  
ATOM    642  CZ  ARG    42      31.538  18.616  22.085  1.00  0.00           C  
ATOM    643  NH1 ARG    42      32.597  18.218  21.494  1.00  0.00           N  
ATOM    644 HH11 ARG    42      33.424  18.650  21.880  1.00  0.00           H  
ATOM    645 HH12 ARG    42      32.590  17.367  20.950  1.00  0.00           H  
ATOM    646  NH2 ARG    42      30.449  17.996  21.799  1.00  0.00           N  
ATOM    647 HH21 ARG    42      29.650  18.198  22.383  1.00  0.00           H  
ATOM    648 HH22 ARG    42      30.553  17.177  21.218  1.00  0.00           H  
ATOM    649  C   ARG    42      29.696  24.394  21.737  1.00  0.00           C  
ATOM    650  O   ARG    42      30.323  24.171  20.687  1.00  0.00           O  
ATOM    651  N   LEU    43      29.454  25.644  22.170  1.00  0.00           N  
ATOM    652  H   LEU    43      29.215  25.760  23.145  1.00  0.00           H  
ATOM    653  CA  LEU    43      29.879  26.894  21.554  1.00  0.00           C  
ATOM    654  HA  LEU    43      30.402  26.653  20.629  1.00  0.00           H  
ATOM    655  CB  LEU    43      28.614  27.733  21.123  1.00  0.00           C  
ATOM    656  HB2 LEU    43      27.823  27.078  20.757  1.00  0.00           H  
ATOM    657  HB3 LEU    43      28.363  28.265  22.041  1.00  0.00           H  
ATOM    658  CG  LEU    43      28.988  28.932  20.138  1.00  0.00           C  
ATOM    659  HG  LEU    43      29.881  29.385  20.568  1.00  0.00           H  
ATOM    660  CD1 LEU    43      29.242  28.319  18.724  1.00  0.00           C  
ATOM    661 HD11 LEU    43      29.230  29.121  17.986  1.00  0.00           H  
ATOM    662 HD12 LEU    43      30.191  27.795  18.610  1.00  0.00           H  
ATOM    663 HD13 LEU    43      28.448  27.618  18.467  1.00  0.00           H  
ATOM    664  CD2 LEU    43      27.914  30.003  20.131  1.00  0.00           C  
ATOM    665 HD21 LEU    43      28.327  30.796  19.508  1.00  0.00           H  
ATOM    666 HD22 LEU    43      26.956  29.620  19.778  1.00  0.00           H  
ATOM    667 HD23 LEU    43      27.772  30.493  21.094  1.00  0.00           H  
ATOM    668  C   LEU    43      31.031  27.609  22.364  1.00  0.00           C  
ATOM    669  O   LEU    43      30.834  28.228  23.428  1.00  0.00           O  
ATOM    670  N   TYR    44      32.239  27.671  21.774  1.00  0.00           N  
ATOM    671  H   TYR    44      32.325  27.293  20.841  1.00  0.00           H  
ATOM    672  CA  TYR    44      33.474  28.315  22.314  1.00  0.00           C  
ATOM    673  HA  TYR    44      33.317  28.361  23.392  1.00  0.00           H  
ATOM    674  CB  TYR    44      34.674  27.305  22.003  1.00  0.00           C  
ATOM    675  HB2 TYR    44      34.661  27.136  20.927  1.00  0.00           H  
ATOM    676  HB3 TYR    44      35.581  27.874  22.205  1.00  0.00           H  
ATOM    677  CG  TYR    44      34.595  26.006  22.755  1.00  0.00           C  
ATOM    678  CD1 TYR    44      34.876  25.998  24.111  1.00  0.00           C  
ATOM    679  HD1 TYR    44      35.194  26.883  24.643  1.00  0.00           H  
ATOM    680  CE1 TYR    44      34.657  24.801  24.843  1.00  0.00           C  
ATOM    681  HE1 TYR    44      34.882  24.802  25.900  1.00  0.00           H  
ATOM    682  CZ  TYR    44      34.216  23.620  24.193  1.00  0.00           C  
ATOM    683  OH  TYR    44      34.086  22.400  24.886  1.00  0.00           O  
ATOM    684  HH  TYR    44      34.178  21.643  24.303  1.00  0.00           H  
ATOM    685  CE2 TYR    44      33.966  23.636  22.784  1.00  0.00           C  
ATOM    686  HE2 TYR    44      33.577  22.692  22.434  1.00  0.00           H  
ATOM    687  CD2 TYR    44      34.013  24.858  22.121  1.00  0.00           C  
ATOM    688  HD2 TYR    44      33.568  24.961  21.142  1.00  0.00           H  
ATOM    689  C   TYR    44      33.797  29.717  21.703  1.00  0.00           C  
ATOM    690  O   TYR    44      34.280  29.827  20.552  1.00  0.00           O  
ATOM    691  N   VAL    45      33.459  30.724  22.464  1.00  0.00           N  
ATOM    692  H   VAL    45      33.116  30.567  23.401  1.00  0.00           H  
ATOM    693  CA  VAL    45      33.198  32.054  21.938  1.00  0.00           C  
ATOM    694  HA  VAL    45      33.005  31.923  20.873  1.00  0.00           H  
ATOM    695  CB  VAL    45      31.898  32.718  22.522  1.00  0.00           C  
ATOM    696  HB  VAL    45      31.962  32.646  23.608  1.00  0.00           H  
ATOM    697  CG1 VAL    45      31.745  34.172  22.052  1.00  0.00           C  
ATOM    698 HG11 VAL    45      31.643  34.300  20.974  1.00  0.00           H  
ATOM    699 HG12 VAL    45      30.827  34.539  22.512  1.00  0.00           H  
ATOM    700 HG13 VAL    45      32.479  34.841  22.502  1.00  0.00           H  
ATOM    701  CG2 VAL    45      30.667  31.912  22.058  1.00  0.00           C  
ATOM    702 HG21 VAL    45      30.849  30.905  22.433  1.00  0.00           H  
ATOM    703 HG22 VAL    45      29.719  32.156  22.538  1.00  0.00           H  
ATOM    704 HG23 VAL    45      30.605  32.020  20.975  1.00  0.00           H  
ATOM    705  C   VAL    45      34.323  33.060  22.230  1.00  0.00           C  
ATOM    706  O   VAL    45      34.651  33.164  23.430  1.00  0.00           O  
ATOM    707  N   ASP    46      34.885  33.854  21.235  1.00  0.00           N  
ATOM    708  H   ASP    46      34.657  33.659  20.271  1.00  0.00           H  
ATOM    709  CA  ASP    46      35.690  35.018  21.568  1.00  0.00           C  
ATOM    710  HA  ASP    46      36.129  34.844  22.551  1.00  0.00           H  
ATOM    711  CB  ASP    46      36.761  35.321  20.473  1.00  0.00           C  
ATOM    712  HB2 ASP    46      36.142  35.617  19.626  1.00  0.00           H  
ATOM    713  HB3 ASP    46      37.311  36.217  20.760  1.00  0.00           H  
ATOM    714  CG  ASP    46      37.753  34.141  20.250  1.00  0.00           C  
ATOM    715  OD1 ASP    46      38.219  33.395  21.123  1.00  0.00           O  
ATOM    716  OD2 ASP    46      38.331  34.017  19.146  1.00  0.00           O  
ATOM    717  C   ASP    46      34.869  36.352  21.702  1.00  0.00           C  
ATOM    718  O   ASP    46      33.978  36.648  20.927  1.00  0.00           O  
ATOM    719  N   LEU    47      35.035  37.213  22.777  1.00  0.00           N  
ATOM    720  H   LEU    47      35.778  37.020  23.433  1.00  0.00           H  
ATOM    721  CA  LEU    47      34.225  38.486  22.913  1.00  0.00           C  
ATOM    722  HA  LEU    47      33.257  38.447  22.412  1.00  0.00           H  
ATOM    723  CB  LEU    47      33.854  38.737  24.438  1.00  0.00           C  
ATOM    724  HB2 LEU    47      34.835  38.844  24.901  1.00  0.00           H  
ATOM    725  HB3 LEU    47      33.363  39.703  24.550  1.00  0.00           H  
ATOM    726  CG  LEU    47      33.015  37.620  25.057  1.00  0.00           C  
ATOM    727  HG  LEU    47      33.369  36.620  24.810  1.00  0.00           H  
ATOM    728  CD1 LEU    47      33.047  37.704  26.582  1.00  0.00           C  
ATOM    729 HD11 LEU    47      32.450  38.584  26.819  1.00  0.00           H  
ATOM    730 HD12 LEU    47      32.466  36.888  27.011  1.00  0.00           H  
ATOM    731 HD13 LEU    47      34.021  37.649  27.067  1.00  0.00           H  
ATOM    732  CD2 LEU    47      31.495  37.794  24.625  1.00  0.00           C  
ATOM    733 HD21 LEU    47      31.189  38.839  24.594  1.00  0.00           H  
ATOM    734 HD22 LEU    47      31.463  37.457  23.589  1.00  0.00           H  
ATOM    735 HD23 LEU    47      30.847  37.156  25.226  1.00  0.00           H  
ATOM    736  C   LEU    47      34.831  39.761  22.167  1.00  0.00           C  
ATOM    737  O   LEU    47      35.938  39.707  21.598  1.00  0.00           O  
ATOM    738  N   PRO    48      34.147  40.927  22.065  1.00  0.00           N  
ATOM    739  CD  PRO    48      32.881  41.269  22.646  1.00  0.00           C  
ATOM    740  HD2 PRO    48      33.138  41.652  23.634  1.00  0.00           H  
ATOM    741  HD3 PRO    48      32.267  40.384  22.812  1.00  0.00           H  
ATOM    742  CG  PRO    48      32.224  42.352  21.792  1.00  0.00           C  
ATOM    743  HG2 PRO    48      31.551  43.008  22.344  1.00  0.00           H  
ATOM    744  HG3 PRO    48      31.880  41.948  20.840  1.00  0.00           H  
ATOM    745  CB  PRO    48      33.531  43.110  21.547  1.00  0.00           C  
ATOM    746  HB2 PRO    48      33.696  43.793  22.381  1.00  0.00           H  
ATOM    747  HB3 PRO    48      33.466  43.730  20.653  1.00  0.00           H  
ATOM    748  CA  PRO    48      34.535  42.054  21.173  1.00  0.00           C  
ATOM    749  HA  PRO    48      34.509  41.701  20.142  1.00  0.00           H  
ATOM    750  C   PRO    48      35.950  42.645  21.405  1.00  0.00           C  
ATOM    751  O   PRO    48      36.405  42.712  22.578  1.00  0.00           O  
ATOM    752  N   GLY    49      36.687  43.170  20.375  1.00  0.00           N  
ATOM    753  H   GLY    49      36.176  43.242  19.507  1.00  0.00           H  
ATOM    754  CA  GLY    49      37.994  43.724  20.512  1.00  0.00           C  
ATOM    755  HA2 GLY    49      38.265  44.196  19.568  1.00  0.00           H  
ATOM    756  HA3 GLY    49      38.085  44.559  21.206  1.00  0.00           H  
ATOM    757  C   GLY    49      39.053  42.660  20.799  1.00  0.00           C  
ATOM    758  O   GLY    49      40.121  43.081  21.087  1.00  0.00           O  
ATOM    759  N   HIE    50      38.772  41.365  20.830  1.00  0.00           N  
ATOM    760  H   HIE    50      37.814  41.049  20.781  1.00  0.00           H  
ATOM    761  CA  HIE    50      39.835  40.359  21.125  1.00  0.00           C  
ATOM    762  HA  HIE    50      40.805  40.780  20.861  1.00  0.00           H  
ATOM    763  CB  HIE    50      39.936  40.051  22.597  1.00  0.00           C  
ATOM    764  HB2 HIE    50      40.243  41.024  22.982  1.00  0.00           H  
ATOM    765  HB3 HIE    50      38.923  39.937  22.985  1.00  0.00           H  
ATOM    766  CG  HIE    50      40.778  38.949  22.995  1.00  0.00           C  
ATOM    767  ND1 HIE    50      42.194  39.046  23.066  1.00  0.00           N  
ATOM    768  CE1 HIE    50      42.567  37.748  23.273  1.00  0.00           C  
ATOM    769  HE1 HIE    50      43.596  37.453  23.418  1.00  0.00           H  
ATOM    770  NE2 HIE    50      41.522  36.945  23.376  1.00  0.00           N  
ATOM    771  HE2 HIE    50      41.613  35.985  23.676  1.00  0.00           H  
ATOM    772  CD2 HIE    50      40.369  37.698  23.248  1.00  0.00           C  
ATOM    773  HD2 HIE    50      39.361  37.311  23.249  1.00  0.00           H  
ATOM    774  C   HIE    50      39.675  39.090  20.315  1.00  0.00           C  
ATOM    775  O   HIE    50      38.625  38.742  19.830  1.00  0.00           O  
ATOM    776  N   GLY    51      40.805  38.441  19.968  1.00  0.00           N  
ATOM    777  H   GLY    51      41.657  38.803  20.373  1.00  0.00           H  
ATOM    778  CA  GLY    51      40.921  37.200  19.125  1.00  0.00           C  
ATOM    779  HA2 GLY    51      41.984  37.024  18.962  1.00  0.00           H  
ATOM    780  HA3 GLY    51      40.518  36.350  19.675  1.00  0.00           H  
ATOM    781  C   GLY    51      40.347  37.343  17.748  1.00  0.00           C  
ATOM    782  O   GLY    51      40.705  38.267  17.025  1.00  0.00           O  
ATOM    783  N   GLY    52      39.530  36.372  17.357  1.00  0.00           N  
ATOM    784  H   GLY    52      39.274  35.670  18.037  1.00  0.00           H  
ATOM    785  CA  GLY    52      38.776  36.398  16.072  1.00  0.00           C  
ATOM    786  HA2 GLY    52      39.510  36.788  15.367  1.00  0.00           H  
ATOM    787  HA3 GLY    52      38.295  35.490  15.709  1.00  0.00           H  
ATOM    788  C   GLY    52      37.612  37.361  16.132  1.00  0.00           C  
ATOM    789  O   GLY    52      37.033  37.845  15.088  1.00  0.00           O  
ATOM    790  N   SER    53      37.111  37.804  17.311  1.00  0.00           N  
ATOM    791  H   SER    53      37.670  37.511  18.100  1.00  0.00           H  
ATOM    792  CA  SER    53      36.033  38.890  17.411  1.00  0.00           C  
ATOM    793  HA  SER    53      35.290  38.734  16.628  1.00  0.00           H  
ATOM    794  CB  SER    53      35.292  38.679  18.735  1.00  0.00           C  
ATOM    795  HB2 SER    53      36.075  38.554  19.483  1.00  0.00           H  
ATOM    796  HB3 SER    53      34.732  39.562  19.043  1.00  0.00           H  
ATOM    797  OG  SER    53      34.433  37.571  18.565  1.00  0.00           O  
ATOM    798  HG  SER    53      34.076  37.345  19.427  1.00  0.00           H  
ATOM    799  C   SER    53      36.488  40.356  17.332  1.00  0.00           C  
ATOM    800  O   SER    53      35.777  41.293  17.657  1.00  0.00           O  
ATOM    801  N   ALA    54      37.770  40.594  17.027  1.00  0.00           N  
ATOM    802  H   ALA    54      38.241  39.718  16.850  1.00  0.00           H  
ATOM    803  CA  ALA    54      38.564  41.838  17.340  1.00  0.00           C  
ATOM    804  HA  ALA    54      38.326  42.077  18.376  1.00  0.00           H  
ATOM    805  CB  ALA    54      40.054  41.490  17.360  1.00  0.00           C  
ATOM    806  HB1 ALA    54      40.576  42.439  17.476  1.00  0.00           H  
ATOM    807  HB2 ALA    54      40.300  40.929  18.262  1.00  0.00           H  
ATOM    808  HB3 ALA    54      40.347  41.031  16.416  1.00  0.00           H  
ATOM    809  C   ALA    54      38.172  43.059  16.545  1.00  0.00           C  
ATOM    810  O   ALA    54      38.414  44.248  16.982  1.00  0.00           O  
ATOM    811  N   ALA    55      37.672  42.920  15.300  1.00  0.00           N  
ATOM    812  H   ALA    55      37.747  42.021  14.845  1.00  0.00           H  
ATOM    813  CA  ALA    55      37.185  44.137  14.537  1.00  0.00           C  
ATOM    814  HA  ALA    55      37.923  44.930  14.417  1.00  0.00           H  
ATOM    815  CB  ALA    55      36.914  43.688  13.092  1.00  0.00           C  
ATOM    816  HB1 ALA    55      37.723  43.162  12.586  1.00  0.00           H  
ATOM    817  HB2 ALA    55      36.161  42.905  13.000  1.00  0.00           H  
ATOM    818  HB3 ALA    55      36.654  44.584  12.528  1.00  0.00           H  
ATOM    819  C   ALA    55      36.010  44.887  15.060  1.00  0.00           C  
ATOM    820  O   ALA    55      35.720  46.025  14.678  1.00  0.00           O  
ATOM    821  N   ILE    56      35.332  44.237  15.994  1.00  0.00           N  
ATOM    822  H   ILE    56      35.595  43.274  16.148  1.00  0.00           H  
ATOM    823  CA  ILE    56      34.099  44.603  16.570  1.00  0.00           C  
ATOM    824  HA  ILE    56      33.553  45.220  15.856  1.00  0.00           H  
ATOM    825  CB  ILE    56      33.349  43.286  16.943  1.00  0.00           C  
ATOM    826  HB  ILE    56      33.956  42.814  17.716  1.00  0.00           H  
ATOM    827  CG2 ILE    56      31.921  43.567  17.492  1.00  0.00           C  
ATOM    828 HG21 ILE    56      31.356  42.652  17.669  1.00  0.00           H  
ATOM    829 HG22 ILE    56      32.037  43.815  18.547  1.00  0.00           H  
ATOM    830 HG23 ILE    56      31.314  44.214  16.860  1.00  0.00           H  
ATOM    831  CG1 ILE    56      33.136  42.379  15.698  1.00  0.00           C  
ATOM    832 HG12 ILE    56      32.524  42.875  14.945  1.00  0.00           H  
ATOM    833 HG13 ILE    56      34.057  42.201  15.144  1.00  0.00           H  
ATOM    834  CD1 ILE    56      32.494  40.933  15.906  1.00  0.00           C  
ATOM    835 HD11 ILE    56      32.692  40.349  15.007  1.00  0.00           H  
ATOM    836 HD12 ILE    56      33.068  40.482  16.715  1.00  0.00           H  
ATOM    837 HD13 ILE    56      31.421  40.939  16.100  1.00  0.00           H  
ATOM    838  C   ILE    56      34.244  45.583  17.704  1.00  0.00           C  
ATOM    839  O   ILE    56      34.854  45.315  18.750  1.00  0.00           O  
ATOM    840  N   SER    57      33.527  46.774  17.663  1.00  0.00           N  
ATOM    841  H   SER    57      33.070  47.035  16.801  1.00  0.00           H  
ATOM    842  CA  SER    57      33.357  47.757  18.797  1.00  0.00           C  
ATOM    843  HA  SER    57      34.060  47.412  19.556  1.00  0.00           H  
ATOM    844  CB  SER    57      33.898  49.148  18.414  1.00  0.00           C  
ATOM    845  HB2 SER    57      34.903  49.031  18.008  1.00  0.00           H  
ATOM    846  HB3 SER    57      33.193  49.526  17.674  1.00  0.00           H  
ATOM    847  OG  SER    57      34.058  50.042  19.475  1.00  0.00           O  
ATOM    848  HG  SER    57      33.253  50.550  19.346  1.00  0.00           H  
ATOM    849  C   SER    57      32.007  47.693  19.520  1.00  0.00           C  
ATOM    850  O   SER    57      30.976  47.448  18.875  1.00  0.00           O  
ATOM    851  N   VAL    58      31.918  48.175  20.786  1.00  0.00           N  
ATOM    852  H   VAL    58      32.741  48.505  21.270  1.00  0.00           H  
ATOM    853  CA  VAL    58      30.694  48.170  21.598  1.00  0.00           C  
ATOM    854  HA  VAL    58      29.809  48.302  20.976  1.00  0.00           H  
ATOM    855  CB  VAL    58      30.571  46.883  22.547  1.00  0.00           C  
ATOM    856  HB  VAL    58      29.686  46.952  23.179  1.00  0.00           H  
ATOM    857  CG1 VAL    58      30.260  45.672  21.610  1.00  0.00           C  
ATOM    858 HG11 VAL    58      30.101  44.860  22.320  1.00  0.00           H  
ATOM    859 HG12 VAL    58      29.358  45.930  21.055  1.00  0.00           H  
ATOM    860 HG13 VAL    58      31.017  45.599  20.830  1.00  0.00           H  
ATOM    861  CG2 VAL    58      31.877  46.730  23.391  1.00  0.00           C  
ATOM    862 HG21 VAL    58      32.015  47.674  23.918  1.00  0.00           H  
ATOM    863 HG22 VAL    58      31.706  45.875  24.045  1.00  0.00           H  
ATOM    864 HG23 VAL    58      32.761  46.533  22.785  1.00  0.00           H  
ATOM    865  C   VAL    58      30.737  49.490  22.478  1.00  0.00           C  
ATOM    866  O   VAL    58      31.742  50.202  22.654  1.00  0.00           O  
ATOM    867  N   ASP    59      29.535  49.823  22.893  1.00  0.00           N  
ATOM    868  H   ASP    59      28.804  49.141  22.751  1.00  0.00           H  
ATOM    869  CA  ASP    59      29.142  51.078  23.612  1.00  0.00           C  
ATOM    870  HA  ASP    59      30.141  51.468  23.810  1.00  0.00           H  
ATOM    871  CB  ASP    59      28.389  52.114  22.656  1.00  0.00           C  
ATOM    872  HB2 ASP    59      27.459  51.627  22.360  1.00  0.00           H  
ATOM    873  HB3 ASP    59      28.126  52.956  23.296  1.00  0.00           H  
ATOM    874  CG  ASP    59      29.275  52.530  21.452  1.00  0.00           C  
ATOM    875  OD1 ASP    59      29.061  51.991  20.320  1.00  0.00           O  
ATOM    876  OD2 ASP    59      30.116  53.483  21.631  1.00  0.00           O  
ATOM    877  C   ASP    59      28.513  50.782  25.008  1.00  0.00           C  
ATOM    878  O   ASP    59      28.741  51.508  25.996  1.00  0.00           O  
ATOM    879  N   GLY    60      27.785  49.708  25.099  1.00  0.00           N  
ATOM    880  H   GLY    60      27.500  49.296  24.222  1.00  0.00           H  
ATOM    881  CA  GLY    60      27.502  49.051  26.357  1.00  0.00           C  
ATOM    882  HA2 GLY    60      28.323  49.258  27.044  1.00  0.00           H  
ATOM    883  HA3 GLY    60      26.672  49.550  26.858  1.00  0.00           H  
ATOM    884  C   GLY    60      27.221  47.492  26.303  1.00  0.00           C  
ATOM    885  O   GLY    60      27.251  46.814  25.283  1.00  0.00           O  
ATOM    886  N   PHE    61      26.960  47.047  27.521  1.00  0.00           N  
ATOM    887  H   PHE    61      26.971  47.804  28.189  1.00  0.00           H  
ATOM    888  CA  PHE    61      26.605  45.601  27.814  1.00  0.00           C  
ATOM    889  HA  PHE    61      27.445  44.949  27.573  1.00  0.00           H  
ATOM    890  CB  PHE    61      26.460  45.454  29.344  1.00  0.00           C  
ATOM    891  HB2 PHE    61      26.097  46.416  29.707  1.00  0.00           H  
ATOM    892  HB3 PHE    61      25.728  44.674  29.551  1.00  0.00           H  
ATOM    893  CG  PHE    61      27.595  44.958  30.227  1.00  0.00           C  
ATOM    894  CD1 PHE    61      28.164  43.717  30.104  1.00  0.00           C  
ATOM    895  HD1 PHE    61      27.829  43.081  29.298  1.00  0.00           H  
ATOM    896  CE1 PHE    61      28.934  43.169  31.145  1.00  0.00           C  
ATOM    897  HE1 PHE    61      29.236  42.136  31.058  1.00  0.00           H  
ATOM    898  CZ  PHE    61      29.255  43.962  32.308  1.00  0.00           C  
ATOM    899  HZ  PHE    61      29.867  43.538  33.090  1.00  0.00           H  
ATOM    900  CE2 PHE    61      28.650  45.222  32.431  1.00  0.00           C  
ATOM    901  HE2 PHE    61      28.841  45.926  33.228  1.00  0.00           H  
ATOM    902  CD2 PHE    61      27.866  45.722  31.428  1.00  0.00           C  
ATOM    903  HD2 PHE    61      27.427  46.663  31.722  1.00  0.00           H  
ATOM    904  C   PHE    61      25.296  45.113  27.081  1.00  0.00           C  
ATOM    905  O   PHE    61      25.296  43.967  26.599  1.00  0.00           O  
ATOM    906  N   ASP    62      24.325  46.036  26.719  1.00  0.00           N  
ATOM    907  H   ASP    62      24.368  46.995  27.033  1.00  0.00           H  
ATOM    908  CA  ASP    62      23.214  45.739  25.877  1.00  0.00           C  
ATOM    909  HA  ASP    62      22.669  44.845  26.182  1.00  0.00           H  
ATOM    910  CB  ASP    62      22.330  47.044  25.888  1.00  0.00           C  
ATOM    911  HB2 ASP    62      22.022  47.232  26.917  1.00  0.00           H  
ATOM    912  HB3 ASP    62      22.897  47.907  25.542  1.00  0.00           H  
ATOM    913  CG  ASP    62      21.081  46.850  25.059  1.00  0.00           C  
ATOM    914  OD1 ASP    62      20.273  45.993  25.360  1.00  0.00           O  
ATOM    915  OD2 ASP    62      20.815  47.534  24.090  1.00  0.00           O  
ATOM    916  C   ASP    62      23.574  45.396  24.463  1.00  0.00           C  
ATOM    917  O   ASP    62      22.827  44.690  23.780  1.00  0.00           O  
ATOM    918  N   ASP    63      24.680  45.964  23.937  1.00  0.00           N  
ATOM    919  H   ASP    63      25.199  46.686  24.416  1.00  0.00           H  
ATOM    920  CA  ASP    63      25.272  45.590  22.630  1.00  0.00           C  
ATOM    921  HA  ASP    63      24.493  45.514  21.872  1.00  0.00           H  
ATOM    922  CB  ASP    63      26.378  46.618  22.183  1.00  0.00           C  
ATOM    923  HB2 ASP    63      27.324  46.266  22.594  1.00  0.00           H  
ATOM    924  HB3 ASP    63      26.627  46.482  21.130  1.00  0.00           H  
ATOM    925  CG  ASP    63      26.141  48.123  22.439  1.00  0.00           C  
ATOM    926  OD1 ASP    63      27.001  48.891  21.984  1.00  0.00           O  
ATOM    927  OD2 ASP    63      25.296  48.580  23.233  1.00  0.00           O  
ATOM    928  C   ASP    63      25.899  44.209  22.700  1.00  0.00           C  
ATOM    929  O   ASP    63      25.800  43.371  21.790  1.00  0.00           O  
ATOM    930  N   VAL    64      26.673  43.962  23.770  1.00  0.00           N  
ATOM    931  H   VAL    64      26.824  44.724  24.415  1.00  0.00           H  
ATOM    932  CA  VAL    64      27.424  42.682  23.930  1.00  0.00           C  
ATOM    933  HA  VAL    64      28.054  42.511  23.057  1.00  0.00           H  
ATOM    934  CB  VAL    64      28.338  42.619  25.206  1.00  0.00           C  
ATOM    935  HB  VAL    64      27.718  42.816  26.080  1.00  0.00           H  
ATOM    936  CG1 VAL    64      29.001  41.251  25.315  1.00  0.00           C  
ATOM    937 HG11 VAL    64      28.346  40.391  25.457  1.00  0.00           H  
ATOM    938 HG12 VAL    64      29.641  41.077  24.450  1.00  0.00           H  
ATOM    939 HG13 VAL    64      29.683  41.345  26.160  1.00  0.00           H  
ATOM    940  CG2 VAL    64      29.490  43.658  25.219  1.00  0.00           C  
ATOM    941 HG21 VAL    64      30.213  43.559  24.409  1.00  0.00           H  
ATOM    942 HG22 VAL    64      29.006  44.635  25.222  1.00  0.00           H  
ATOM    943 HG23 VAL    64      30.133  43.617  26.099  1.00  0.00           H  
ATOM    944  C   VAL    64      26.375  41.559  23.999  1.00  0.00           C  
ATOM    945  O   VAL    64      26.549  40.457  23.385  1.00  0.00           O  
ATOM    946  N   THR    65      25.329  41.736  24.772  1.00  0.00           N  
ATOM    947  H   THR    65      25.349  42.442  25.494  1.00  0.00           H  
ATOM    948  CA  THR    65      24.150  40.856  24.882  1.00  0.00           C  
ATOM    949  HA  THR    65      24.446  39.857  25.203  1.00  0.00           H  
ATOM    950  CB  THR    65      23.223  41.397  25.957  1.00  0.00           C  
ATOM    951  HB  THR    65      22.794  42.364  25.697  1.00  0.00           H  
ATOM    952  CG2 THR    65      22.020  40.529  26.270  1.00  0.00           C  
ATOM    953 HG21 THR    65      21.235  40.738  25.543  1.00  0.00           H  
ATOM    954 HG22 THR    65      22.404  39.511  26.201  1.00  0.00           H  
ATOM    955 HG23 THR    65      21.574  40.728  27.244  1.00  0.00           H  
ATOM    956  OG1 THR    65      23.945  41.507  27.214  1.00  0.00           O  
ATOM    957  HG1 THR    65      23.549  42.203  27.744  1.00  0.00           H  
ATOM    958  C   THR    65      23.435  40.798  23.499  1.00  0.00           C  
ATOM    959  O   THR    65      23.055  39.695  23.030  1.00  0.00           O  
ATOM    960  N   ASP    66      23.274  41.880  22.719  1.00  0.00           N  
ATOM    961  H   ASP    66      23.515  42.837  22.932  1.00  0.00           H  
ATOM    962  CA  ASP    66      22.737  41.737  21.370  1.00  0.00           C  
ATOM    963  HA  ASP    66      21.744  41.314  21.519  1.00  0.00           H  
ATOM    964  CB  ASP    66      22.499  43.105  20.735  1.00  0.00           C  
ATOM    965  HB2 ASP    66      22.082  43.682  21.561  1.00  0.00           H  
ATOM    966  HB3 ASP    66      23.428  43.575  20.410  1.00  0.00           H  
ATOM    967  CG  ASP    66      21.649  43.220  19.507  1.00  0.00           C  
ATOM    968  OD1 ASP    66      22.176  43.653  18.462  1.00  0.00           O  
ATOM    969  OD2 ASP    66      20.378  42.921  19.555  1.00  0.00           O  
ATOM    970  C   ASP    66      23.533  40.854  20.338  1.00  0.00           C  
ATOM    971  O   ASP    66      22.966  40.075  19.622  1.00  0.00           O  
ATOM    972  N   LEU    67      24.851  41.089  20.287  1.00  0.00           N  
ATOM    973  H   LEU    67      25.251  41.862  20.800  1.00  0.00           H  
ATOM    974  CA  LEU    67      25.781  40.405  19.381  1.00  0.00           C  
ATOM    975  HA  LEU    67      25.347  40.523  18.388  1.00  0.00           H  
ATOM    976  CB  LEU    67      27.182  41.183  19.488  1.00  0.00           C  
ATOM    977  HB2 LEU    67      27.232  41.610  20.490  1.00  0.00           H  
ATOM    978  HB3 LEU    67      28.092  40.592  19.392  1.00  0.00           H  
ATOM    979  CG  LEU    67      27.228  42.351  18.551  1.00  0.00           C  
ATOM    980  HG  LEU    67      26.238  42.803  18.486  1.00  0.00           H  
ATOM    981  CD1 LEU    67      28.249  43.347  19.105  1.00  0.00           C  
ATOM    982 HD11 LEU    67      28.299  44.150  18.370  1.00  0.00           H  
ATOM    983 HD12 LEU    67      27.877  43.601  20.098  1.00  0.00           H  
ATOM    984 HD13 LEU    67      29.217  42.847  19.119  1.00  0.00           H  
ATOM    985  CD2 LEU    67      27.694  41.857  17.154  1.00  0.00           C  
ATOM    986 HD21 LEU    67      27.523  42.602  16.377  1.00  0.00           H  
ATOM    987 HD22 LEU    67      28.772  41.731  17.262  1.00  0.00           H  
ATOM    988 HD23 LEU    67      27.103  40.977  16.904  1.00  0.00           H  
ATOM    989  C   LEU    67      25.985  38.890  19.699  1.00  0.00           C  
ATOM    990  O   LEU    67      26.034  38.041  18.861  1.00  0.00           O  
ATOM    991  N   LEU    68      25.985  38.623  20.985  1.00  0.00           N  
ATOM    992  H   LEU    68      26.006  39.451  21.563  1.00  0.00           H  
ATOM    993  CA  LEU    68      25.824  37.228  21.582  1.00  0.00           C  
ATOM    994  HA  LEU    68      26.573  36.619  21.076  1.00  0.00           H  
ATOM    995  CB  LEU    68      26.089  37.235  23.147  1.00  0.00           C  
ATOM    996  HB2 LEU    68      27.065  37.652  23.396  1.00  0.00           H  
ATOM    997  HB3 LEU    68      25.448  37.971  23.633  1.00  0.00           H  
ATOM    998  CG  LEU    68      25.844  35.893  23.905  1.00  0.00           C  
ATOM    999  HG  LEU    68      24.849  35.500  23.693  1.00  0.00           H  
ATOM   1000  CD1 LEU    68      26.793  34.753  23.364  1.00  0.00           C  
ATOM   1001 HD11 LEU    68      27.856  34.871  23.575  1.00  0.00           H  
ATOM   1002 HD12 LEU    68      26.555  33.820  23.874  1.00  0.00           H  
ATOM   1003 HD13 LEU    68      26.637  34.665  22.289  1.00  0.00           H  
ATOM   1004  CD2 LEU    68      26.037  36.157  25.388  1.00  0.00           C  
ATOM   1005 HD21 LEU    68      25.059  36.467  25.756  1.00  0.00           H  
ATOM   1006 HD22 LEU    68      26.394  35.305  25.966  1.00  0.00           H  
ATOM   1007 HD23 LEU    68      26.763  36.939  25.608  1.00  0.00           H  
ATOM   1008  C   LEU    68      24.442  36.614  21.171  1.00  0.00           C  
ATOM   1009  O   LEU    68      24.491  35.477  20.563  1.00  0.00           O  
ATOM   1010  N   ARG    69      23.290  37.301  21.454  1.00  0.00           N  
ATOM   1011  H   ARG    69      23.297  38.255  21.785  1.00  0.00           H  
ATOM   1012  CA  ARG    69      21.959  36.770  21.192  1.00  0.00           C  
ATOM   1013  HA  ARG    69      21.683  35.910  21.802  1.00  0.00           H  
ATOM   1014  CB  ARG    69      20.941  37.850  21.588  1.00  0.00           C  
ATOM   1015  HB2 ARG    69      21.105  38.037  22.649  1.00  0.00           H  
ATOM   1016  HB3 ARG    69      21.085  38.700  20.920  1.00  0.00           H  
ATOM   1017  CG  ARG    69      19.479  37.421  21.605  1.00  0.00           C  
ATOM   1018  HG2 ARG    69      19.196  37.336  20.555  1.00  0.00           H  
ATOM   1019  HG3 ARG    69      19.314  36.445  22.060  1.00  0.00           H  
ATOM   1020  CD  ARG    69      18.604  38.438  22.288  1.00  0.00           C  
ATOM   1021  HD2 ARG    69      17.594  38.164  21.984  1.00  0.00           H  
ATOM   1022  HD3 ARG    69      18.807  38.490  23.357  1.00  0.00           H  
ATOM   1023  NE  ARG    69      18.842  39.806  21.785  1.00  0.00           N  
ATOM   1024  HE  ARG    69      18.844  39.964  20.787  1.00  0.00           H  
ATOM   1025  CZ  ARG    69      18.956  40.920  22.517  1.00  0.00           C  
ATOM   1026  NH1 ARG    69      18.827  41.036  23.822  1.00  0.00           N  
ATOM   1027 HH11 ARG    69      18.533  40.217  24.335  1.00  0.00           H  
ATOM   1028 HH12 ARG    69      18.909  41.944  24.257  1.00  0.00           H  
ATOM   1029  NH2 ARG    69      19.453  42.068  21.985  1.00  0.00           N  
ATOM   1030 HH21 ARG    69      19.761  42.137  21.026  1.00  0.00           H  
ATOM   1031 HH22 ARG    69      19.760  42.791  22.620  1.00  0.00           H  
ATOM   1032  C   ARG    69      21.794  36.448  19.658  1.00  0.00           C  
ATOM   1033  O   ARG    69      21.295  35.360  19.213  1.00  0.00           O  
ATOM   1034  N   LYS    70      22.234  37.331  18.774  1.00  0.00           N  
ATOM   1035  H   LYS    70      22.498  38.218  19.177  1.00  0.00           H  
ATOM   1036  CA  LYS    70      22.498  37.138  17.321  1.00  0.00           C  
ATOM   1037  HA  LYS    70      21.635  36.844  16.724  1.00  0.00           H  
ATOM   1038  CB  LYS    70      22.996  38.454  16.685  1.00  0.00           C  
ATOM   1039  HB2 LYS    70      23.924  38.833  17.113  1.00  0.00           H  
ATOM   1040  HB3 LYS    70      23.192  38.173  15.650  1.00  0.00           H  
ATOM   1041  CG  LYS    70      21.941  39.541  16.509  1.00  0.00           C  
ATOM   1042  HG2 LYS    70      21.080  39.203  15.932  1.00  0.00           H  
ATOM   1043  HG3 LYS    70      21.673  39.913  17.498  1.00  0.00           H  
ATOM   1044  CD  LYS    70      22.508  40.837  15.859  1.00  0.00           C  
ATOM   1045  HD2 LYS    70      23.340  41.315  16.377  1.00  0.00           H  
ATOM   1046  HD3 LYS    70      22.952  40.584  14.897  1.00  0.00           H  
ATOM   1047  CE  LYS    70      21.476  41.909  15.496  1.00  0.00           C  
ATOM   1048  HE2 LYS    70      22.031  42.788  15.167  1.00  0.00           H  
ATOM   1049  HE3 LYS    70      20.974  41.542  14.600  1.00  0.00           H  
ATOM   1050  NZ  LYS    70      20.564  42.261  16.574  1.00  0.00           N  
ATOM   1051  HZ1 LYS    70      20.089  43.094  16.257  1.00  0.00           H  
ATOM   1052  HZ2 LYS    70      19.969  41.464  16.750  1.00  0.00           H  
ATOM   1053  HZ3 LYS    70      21.054  42.424  17.442  1.00  0.00           H  
ATOM   1054  C   LYS    70      23.419  35.932  16.925  1.00  0.00           C  
ATOM   1055  O   LYS    70      23.090  35.017  16.126  1.00  0.00           O  
ATOM   1056  N   THR    71      24.593  35.835  17.519  1.00  0.00           N  
ATOM   1057  H   THR    71      24.811  36.579  18.166  1.00  0.00           H  
ATOM   1058  CA  THR    71      25.472  34.721  17.284  1.00  0.00           C  
ATOM   1059  HA  THR    71      25.669  34.815  16.216  1.00  0.00           H  
ATOM   1060  CB  THR    71      26.781  34.979  18.022  1.00  0.00           C  
ATOM   1061  HB  THR    71      26.616  34.896  19.096  1.00  0.00           H  
ATOM   1062  CG2 THR    71      27.800  33.913  17.587  1.00  0.00           C  
ATOM   1063 HG21 THR    71      27.870  33.937  16.500  1.00  0.00           H  
ATOM   1064 HG22 THR    71      28.708  34.193  18.120  1.00  0.00           H  
ATOM   1065 HG23 THR    71      27.448  33.037  18.133  1.00  0.00           H  
ATOM   1066  OG1 THR    71      27.322  36.215  17.613  1.00  0.00           O  
ATOM   1067  HG1 THR    71      27.037  36.852  18.273  1.00  0.00           H  
ATOM   1068  C   THR    71      24.916  33.385  17.598  1.00  0.00           C  
ATOM   1069  O   THR    71      25.045  32.357  16.892  1.00  0.00           O  
ATOM   1070  N   LEU    72      24.126  33.456  18.678  1.00  0.00           N  
ATOM   1071  H   LEU    72      24.152  34.285  19.255  1.00  0.00           H  
ATOM   1072  CA  LEU    72      23.273  32.374  19.178  1.00  0.00           C  
ATOM   1073  HA  LEU    72      23.923  31.529  19.407  1.00  0.00           H  
ATOM   1074  CB  LEU    72      22.537  32.670  20.485  1.00  0.00           C  
ATOM   1075  HB2 LEU    72      22.290  33.725  20.364  1.00  0.00           H  
ATOM   1076  HB3 LEU    72      21.620  32.086  20.551  1.00  0.00           H  
ATOM   1077  CG  LEU    72      23.230  32.418  21.869  1.00  0.00           C  
ATOM   1078  HG  LEU    72      24.249  32.737  21.652  1.00  0.00           H  
ATOM   1079  CD1 LEU    72      22.594  33.208  22.984  1.00  0.00           C  
ATOM   1080 HD11 LEU    72      21.567  32.859  23.095  1.00  0.00           H  
ATOM   1081 HD12 LEU    72      23.117  33.079  23.931  1.00  0.00           H  
ATOM   1082 HD13 LEU    72      22.632  34.278  22.775  1.00  0.00           H  
ATOM   1083  CD2 LEU    72      23.175  30.943  22.188  1.00  0.00           C  
ATOM   1084 HD21 LEU    72      23.686  30.318  21.455  1.00  0.00           H  
ATOM   1085 HD22 LEU    72      23.630  30.835  23.173  1.00  0.00           H  
ATOM   1086 HD23 LEU    72      22.134  30.653  22.329  1.00  0.00           H  
ATOM   1087  C   LEU    72      22.288  31.867  18.080  1.00  0.00           C  
ATOM   1088  O   LEU    72      22.358  30.731  17.695  1.00  0.00           O  
ATOM   1089  N   VAL    73      21.572  32.862  17.513  1.00  0.00           N  
ATOM   1090  H   VAL    73      21.392  33.644  18.126  1.00  0.00           H  
ATOM   1091  CA  VAL    73      20.655  32.485  16.365  1.00  0.00           C  
ATOM   1092  HA  VAL    73      20.140  31.593  16.721  1.00  0.00           H  
ATOM   1093  CB  VAL    73      19.461  33.453  16.239  1.00  0.00           C  
ATOM   1094  HB  VAL    73      19.210  33.792  17.243  1.00  0.00           H  
ATOM   1095  CG1 VAL    73      19.857  34.713  15.448  1.00  0.00           C  
ATOM   1096 HG11 VAL    73      20.415  35.317  16.164  1.00  0.00           H  
ATOM   1097 HG12 VAL    73      20.367  34.514  14.505  1.00  0.00           H  
ATOM   1098 HG13 VAL    73      18.942  35.155  15.055  1.00  0.00           H  
ATOM   1099  CG2 VAL    73      18.173  32.833  15.719  1.00  0.00           C  
ATOM   1100 HG21 VAL    73      17.404  33.602  15.650  1.00  0.00           H  
ATOM   1101 HG22 VAL    73      18.271  32.299  14.774  1.00  0.00           H  
ATOM   1102 HG23 VAL    73      17.856  32.109  16.470  1.00  0.00           H  
ATOM   1103  C   VAL    73      21.266  32.161  15.039  1.00  0.00           C  
ATOM   1104  O   VAL    73      20.687  31.479  14.227  1.00  0.00           O  
ATOM   1105  N   SER    74      22.493  32.524  14.832  1.00  0.00           N  
ATOM   1106  H   SER    74      22.709  33.173  15.575  1.00  0.00           H  
ATOM   1107  CA  SER    74      23.301  32.375  13.625  1.00  0.00           C  
ATOM   1108  HA  SER    74      22.647  32.601  12.782  1.00  0.00           H  
ATOM   1109  CB  SER    74      24.444  33.351  13.581  1.00  0.00           C  
ATOM   1110  HB2 SER    74      24.011  34.351  13.580  1.00  0.00           H  
ATOM   1111  HB3 SER    74      25.078  33.260  14.463  1.00  0.00           H  
ATOM   1112  OG  SER    74      25.232  33.240  12.408  1.00  0.00           O  
ATOM   1113  HG  SER    74      25.877  32.536  12.509  1.00  0.00           H  
ATOM   1114  C   SER    74      23.759  30.903  13.560  1.00  0.00           C  
ATOM   1115  O   SER    74      23.574  30.219  12.573  1.00  0.00           O  
ATOM   1116  N   TYR    75      24.255  30.454  14.728  1.00  0.00           N  
ATOM   1117  H   TYR    75      24.505  31.120  15.446  1.00  0.00           H  
ATOM   1118  CA  TYR    75      24.360  29.092  15.150  1.00  0.00           C  
ATOM   1119  HA  TYR    75      24.875  28.511  14.385  1.00  0.00           H  
ATOM   1120  CB  TYR    75      25.389  28.981  16.277  1.00  0.00           C  
ATOM   1121  HB2 TYR    75      25.125  29.673  17.076  1.00  0.00           H  
ATOM   1122  HB3 TYR    75      25.477  27.968  16.669  1.00  0.00           H  
ATOM   1123  CG  TYR    75      26.825  29.267  15.752  1.00  0.00           C  
ATOM   1124  CD1 TYR    75      27.405  28.443  14.729  1.00  0.00           C  
ATOM   1125  HD1 TYR    75      26.923  27.557  14.344  1.00  0.00           H  
ATOM   1126  CE1 TYR    75      28.646  28.773  14.193  1.00  0.00           C  
ATOM   1127  HE1 TYR    75      29.189  28.145  13.502  1.00  0.00           H  
ATOM   1128  CZ  TYR    75      29.283  29.916  14.696  1.00  0.00           C  
ATOM   1129  OH  TYR    75      30.499  30.286  14.310  1.00  0.00           O  
ATOM   1130  HH  TYR    75      30.546  31.245  14.294  1.00  0.00           H  
ATOM   1131  CE2 TYR    75      28.733  30.722  15.648  1.00  0.00           C  
ATOM   1132  HE2 TYR    75      29.183  31.627  16.029  1.00  0.00           H  
ATOM   1133  CD2 TYR    75      27.506  30.453  16.215  1.00  0.00           C  
ATOM   1134  HD2 TYR    75      27.098  31.058  17.011  1.00  0.00           H  
ATOM   1135  C   TYR    75      23.026  28.304  15.450  1.00  0.00           C  
ATOM   1136  O   TYR    75      23.174  27.129  15.816  1.00  0.00           O  
ATOM   1137  N   ASN    76      21.833  28.880  15.262  1.00  0.00           N  
ATOM   1138  H   ASN    76      21.871  29.873  15.080  1.00  0.00           H  
ATOM   1139  CA  ASN    76      20.516  28.282  15.496  1.00  0.00           C  
ATOM   1140  HA  ASN    76      19.736  29.039  15.573  1.00  0.00           H  
ATOM   1141  CB  ASN    76      20.026  27.530  14.288  1.00  0.00           C  
ATOM   1142  HB2 ASN    76      20.827  26.867  13.961  1.00  0.00           H  
ATOM   1143  HB3 ASN    76      19.113  27.014  14.584  1.00  0.00           H  
ATOM   1144  CG  ASN    76      19.701  28.343  13.020  1.00  0.00           C  
ATOM   1145  OD1 ASN    76      20.384  28.279  11.972  1.00  0.00           O  
ATOM   1146  ND2 ASN    76      18.683  29.148  13.147  1.00  0.00           N  
ATOM   1147 HD21 ASN    76      18.353  29.495  12.258  1.00  0.00           H  
ATOM   1148 HD22 ASN    76      18.182  29.313  14.009  1.00  0.00           H  
ATOM   1149  C   ASN    76      20.301  27.502  16.760  1.00  0.00           C  
ATOM   1150  O   ASN    76      19.654  26.510  16.821  1.00  0.00           O  
ATOM   1151  N   ILE    77      20.837  28.106  17.849  1.00  0.00           N  
ATOM   1152  H   ILE    77      21.399  28.933  17.705  1.00  0.00           H  
ATOM   1153  CA  ILE    77      20.794  27.605  19.226  1.00  0.00           C  
ATOM   1154  HA  ILE    77      20.863  26.518  19.183  1.00  0.00           H  
ATOM   1155  CB  ILE    77      22.020  28.083  20.061  1.00  0.00           C  
ATOM   1156  HB  ILE    77      22.021  29.170  20.140  1.00  0.00           H  
ATOM   1157  CG2 ILE    77      21.911  27.726  21.567  1.00  0.00           C  
ATOM   1158 HG21 ILE    77      21.131  28.318  22.047  1.00  0.00           H  
ATOM   1159 HG22 ILE    77      21.757  26.666  21.768  1.00  0.00           H  
ATOM   1160 HG23 ILE    77      22.842  28.004  22.061  1.00  0.00           H  
ATOM   1161  CG1 ILE    77      23.319  27.406  19.587  1.00  0.00           C  
ATOM   1162 HG12 ILE    77      23.397  26.358  19.878  1.00  0.00           H  
ATOM   1163 HG13 ILE    77      23.323  27.498  18.501  1.00  0.00           H  
ATOM   1164  CD1 ILE    77      24.617  28.149  20.001  1.00  0.00           C  
ATOM   1165 HD11 ILE    77      25.566  27.661  19.778  1.00  0.00           H  
ATOM   1166 HD12 ILE    77      24.612  29.125  19.517  1.00  0.00           H  
ATOM   1167 HD13 ILE    77      24.745  28.237  21.080  1.00  0.00           H  
ATOM   1168  C   ILE    77      19.438  27.929  19.905  1.00  0.00           C  
ATOM   1169  O   ILE    77      19.197  29.115  20.194  1.00  0.00           O  
ATOM   1170  N   LEU    78      18.535  26.934  20.064  1.00  0.00           N  
ATOM   1171  H   LEU    78      18.689  26.083  19.542  1.00  0.00           H  
ATOM   1172  CA  LEU    78      17.331  27.076  20.824  1.00  0.00           C  
ATOM   1173  HA  LEU    78      16.978  28.099  20.697  1.00  0.00           H  
ATOM   1174  CB  LEU    78      16.334  26.025  20.402  1.00  0.00           C  
ATOM   1175  HB2 LEU    78      16.778  25.040  20.260  1.00  0.00           H  
ATOM   1176  HB3 LEU    78      15.683  25.977  21.275  1.00  0.00           H  
ATOM   1177  CG  LEU    78      15.533  26.421  19.111  1.00  0.00           C  
ATOM   1178  HG  LEU    78      15.339  27.493  19.148  1.00  0.00           H  
ATOM   1179  CD1 LEU    78      16.317  26.079  17.896  1.00  0.00           C  
ATOM   1180 HD11 LEU    78      15.812  26.205  16.939  1.00  0.00           H  
ATOM   1181 HD12 LEU    78      17.183  26.742  17.893  1.00  0.00           H  
ATOM   1182 HD13 LEU    78      16.591  25.024  17.909  1.00  0.00           H  
ATOM   1183  CD2 LEU    78      14.162  25.756  18.972  1.00  0.00           C  
ATOM   1184 HD21 LEU    78      14.213  24.669  18.925  1.00  0.00           H  
ATOM   1185 HD22 LEU    78      13.497  26.044  19.786  1.00  0.00           H  
ATOM   1186 HD23 LEU    78      13.644  26.082  18.071  1.00  0.00           H  
ATOM   1187  C   LEU    78      17.611  27.091  22.345  1.00  0.00           C  
ATOM   1188  O   LEU    78      17.331  28.088  22.993  1.00  0.00           O  
ATOM   1189  N   ASP    79      18.110  25.986  22.912  1.00  0.00           N  
ATOM   1190  H   ASP    79      18.512  25.370  22.220  1.00  0.00           H  
ATOM   1191  CA  ASP    79      18.349  25.709  24.315  1.00  0.00           C  
ATOM   1192  HA  ASP    79      17.887  26.516  24.883  1.00  0.00           H  
ATOM   1193  CB  ASP    79      17.602  24.402  24.773  1.00  0.00           C  
ATOM   1194  HB2 ASP    79      17.830  23.660  24.008  1.00  0.00           H  
ATOM   1195  HB3 ASP    79      17.995  24.035  25.721  1.00  0.00           H  
ATOM   1196  CG  ASP    79      16.110  24.567  24.899  1.00  0.00           C  
ATOM   1197  OD1 ASP    79      15.484  23.526  24.534  1.00  0.00           O  
ATOM   1198  OD2 ASP    79      15.530  25.624  25.142  1.00  0.00           O  
ATOM   1199  C   ASP    79      19.892  25.820  24.658  1.00  0.00           C  
ATOM   1200  O   ASP    79      20.649  24.960  24.188  1.00  0.00           O  
ATOM   1201  N   PHE    80      20.244  26.631  25.671  1.00  0.00           N  
ATOM   1202  H   PHE    80      19.544  27.211  26.111  1.00  0.00           H  
ATOM   1203  CA  PHE    80      21.649  26.637  26.161  1.00  0.00           C  
ATOM   1204  HA  PHE    80      22.113  25.711  25.820  1.00  0.00           H  
ATOM   1205  CB  PHE    80      22.402  27.741  25.398  1.00  0.00           C  
ATOM   1206  HB2 PHE    80      23.397  27.783  25.840  1.00  0.00           H  
ATOM   1207  HB3 PHE    80      22.406  27.592  24.318  1.00  0.00           H  
ATOM   1208  CG  PHE    80      21.846  29.111  25.621  1.00  0.00           C  
ATOM   1209  CD1 PHE    80      20.696  29.560  24.959  1.00  0.00           C  
ATOM   1210  HD1 PHE    80      20.102  28.870  24.378  1.00  0.00           H  
ATOM   1211  CE1 PHE    80      20.275  30.932  25.049  1.00  0.00           C  
ATOM   1212  HE1 PHE    80      19.395  31.260  24.514  1.00  0.00           H  
ATOM   1213  CZ  PHE    80      21.125  31.852  25.648  1.00  0.00           C  
ATOM   1214  HZ  PHE    80      20.893  32.906  25.609  1.00  0.00           H  
ATOM   1215  CE2 PHE    80      22.287  31.414  26.364  1.00  0.00           C  
ATOM   1216  HE2 PHE    80      22.922  32.141  26.849  1.00  0.00           H  
ATOM   1217  CD2 PHE    80      22.638  30.055  26.309  1.00  0.00           C  
ATOM   1218  HD2 PHE    80      23.427  29.706  26.959  1.00  0.00           H  
ATOM   1219  C   PHE    80      21.926  26.850  27.644  1.00  0.00           C  
ATOM   1220  O   PHE    80      21.316  27.710  28.263  1.00  0.00           O  
ATOM   1221  N   TRP    81      22.982  26.250  28.150  1.00  0.00           N  
ATOM   1222  H   TRP    81      23.558  25.718  27.514  1.00  0.00           H  
ATOM   1223  CA  TRP    81      23.635  26.743  29.369  1.00  0.00           C  
ATOM   1224  HA  TRP    81      22.841  26.999  30.071  1.00  0.00           H  
ATOM   1225  CB  TRP    81      24.301  25.564  30.052  1.00  0.00           C  
ATOM   1226  HB2 TRP    81      25.024  24.997  29.466  1.00  0.00           H  
ATOM   1227  HB3 TRP    81      24.866  26.022  30.865  1.00  0.00           H  
ATOM   1228  CG  TRP    81      23.416  24.606  30.762  1.00  0.00           C  
ATOM   1229  CD1 TRP    81      22.776  23.583  30.172  1.00  0.00           C  
ATOM   1230  HD1 TRP    81      22.967  23.293  29.150  1.00  0.00           H  
ATOM   1231  NE1 TRP    81      21.996  22.949  31.125  1.00  0.00           N  
ATOM   1232  HE1 TRP    81      21.482  22.094  30.966  1.00  0.00           H  
ATOM   1233  CE2 TRP    81      22.038  23.564  32.321  1.00  0.00           C  
ATOM   1234  CZ2 TRP    81      21.273  23.434  33.485  1.00  0.00           C  
ATOM   1235  HZ2 TRP    81      20.459  22.729  33.570  1.00  0.00           H  
ATOM   1236  CH2 TRP    81      21.416  24.295  34.563  1.00  0.00           C  
ATOM   1237  HH2 TRP    81      20.724  24.320  35.392  1.00  0.00           H  
ATOM   1238  CZ3 TRP    81      22.378  25.311  34.475  1.00  0.00           C  
ATOM   1239  HZ3 TRP    81      22.462  26.064  35.245  1.00  0.00           H  
ATOM   1240  CE3 TRP    81      23.092  25.461  33.197  1.00  0.00           C  
ATOM   1241  HE3 TRP    81      23.850  26.230  33.178  1.00  0.00           H  
ATOM   1242  CD2 TRP    81      22.841  24.672  32.097  1.00  0.00           C  
ATOM   1243  C   TRP    81      24.517  27.948  29.090  1.00  0.00           C  
ATOM   1244  O   TRP    81      25.352  27.951  28.180  1.00  0.00           O  
ATOM   1245  N   LEU    82      24.407  28.999  29.873  1.00  0.00           N  
ATOM   1246  H   LEU    82      23.833  28.923  30.700  1.00  0.00           H  
ATOM   1247  CA  LEU    82      25.269  30.197  29.710  1.00  0.00           C  
ATOM   1248  HA  LEU    82      25.759  30.279  28.740  1.00  0.00           H  
ATOM   1249  CB  LEU    82      24.481  31.555  29.691  1.00  0.00           C  
ATOM   1250  HB2 LEU    82      23.709  31.471  28.926  1.00  0.00           H  
ATOM   1251  HB3 LEU    82      23.884  31.609  30.601  1.00  0.00           H  
ATOM   1252  CG  LEU    82      25.238  32.852  29.595  1.00  0.00           C  
ATOM   1253  HG  LEU    82      25.755  33.066  30.530  1.00  0.00           H  
ATOM   1254  CD1 LEU    82      26.130  32.991  28.372  1.00  0.00           C  
ATOM   1255 HD11 LEU    82      27.045  32.433  28.574  1.00  0.00           H  
ATOM   1256 HD12 LEU    82      25.637  32.692  27.447  1.00  0.00           H  
ATOM   1257 HD13 LEU    82      26.432  34.032  28.259  1.00  0.00           H  
ATOM   1258  CD2 LEU    82      24.210  33.925  29.485  1.00  0.00           C  
ATOM   1259 HD21 LEU    82      24.619  34.913  29.698  1.00  0.00           H  
ATOM   1260 HD22 LEU    82      23.838  33.905  28.461  1.00  0.00           H  
ATOM   1261 HD23 LEU    82      23.340  33.755  30.119  1.00  0.00           H  
ATOM   1262  C   LEU    82      26.412  30.134  30.692  1.00  0.00           C  
ATOM   1263  O   LEU    82      26.291  30.075  31.907  1.00  0.00           O  
ATOM   1264  N   VAL    83      27.667  30.097  30.215  1.00  0.00           N  
ATOM   1265  H   VAL    83      27.911  30.056  29.236  1.00  0.00           H  
ATOM   1266  CA  VAL    83      28.813  29.773  31.080  1.00  0.00           C  
ATOM   1267  HA  VAL    83      28.483  29.639  32.111  1.00  0.00           H  
ATOM   1268  CB  VAL    83      29.351  28.417  30.730  1.00  0.00           C  
ATOM   1269  HB  VAL    83      29.637  28.585  29.691  1.00  0.00           H  
ATOM   1270  CG1 VAL    83      30.572  27.988  31.660  1.00  0.00           C  
ATOM   1271 HG11 VAL    83      30.920  26.964  31.526  1.00  0.00           H  
ATOM   1272 HG12 VAL    83      31.443  28.606  31.444  1.00  0.00           H  
ATOM   1273 HG13 VAL    83      30.254  28.035  32.701  1.00  0.00           H  
ATOM   1274  CG2 VAL    83      28.293  27.315  30.752  1.00  0.00           C  
ATOM   1275 HG21 VAL    83      28.715  26.317  30.633  1.00  0.00           H  
ATOM   1276 HG22 VAL    83      27.688  27.492  31.641  1.00  0.00           H  
ATOM   1277 HG23 VAL    83      27.640  27.421  29.886  1.00  0.00           H  
ATOM   1278  C   VAL    83      29.897  30.830  30.900  1.00  0.00           C  
ATOM   1279  O   VAL    83      30.076  31.350  29.824  1.00  0.00           O  
ATOM   1280  N   GLY    84      30.698  31.166  31.948  1.00  0.00           N  
ATOM   1281  H   GLY    84      30.509  30.836  32.883  1.00  0.00           H  
ATOM   1282  CA  GLY    84      31.937  31.887  31.801  1.00  0.00           C  
ATOM   1283  HA2 GLY    84      32.647  31.350  31.172  1.00  0.00           H  
ATOM   1284  HA3 GLY    84      31.621  32.834  31.364  1.00  0.00           H  
ATOM   1285  C   GLY    84      32.693  32.056  33.101  1.00  0.00           C  
ATOM   1286  O   GLY    84      32.386  31.530  34.203  1.00  0.00           O  
ATOM   1287  N   TYR    85      33.887  32.702  32.922  1.00  0.00           N  
ATOM   1288  H   TYR    85      34.111  33.008  31.986  1.00  0.00           H  
ATOM   1289  CA  TYR    85      34.735  33.074  34.015  1.00  0.00           C  
ATOM   1290  HA  TYR    85      34.233  33.027  34.982  1.00  0.00           H  
ATOM   1291  CB  TYR    85      35.902  32.127  34.197  1.00  0.00           C  
ATOM   1292  HB2 TYR    85      36.283  32.369  35.189  1.00  0.00           H  
ATOM   1293  HB3 TYR    85      35.584  31.088  34.277  1.00  0.00           H  
ATOM   1294  CG  TYR    85      37.172  32.256  33.419  1.00  0.00           C  
ATOM   1295  CD1 TYR    85      38.250  32.993  33.912  1.00  0.00           C  
ATOM   1296  HD1 TYR    85      38.139  33.448  34.885  1.00  0.00           H  
ATOM   1297  CE1 TYR    85      39.463  33.026  33.185  1.00  0.00           C  
ATOM   1298  HE1 TYR    85      40.317  33.546  33.593  1.00  0.00           H  
ATOM   1299  CZ  TYR    85      39.543  32.474  31.872  1.00  0.00           C  
ATOM   1300  OH  TYR    85      40.589  32.693  30.956  1.00  0.00           O  
ATOM   1301  HH  TYR    85      40.228  32.425  30.108  1.00  0.00           H  
ATOM   1302  CE2 TYR    85      38.382  31.856  31.344  1.00  0.00           C  
ATOM   1303  HE2 TYR    85      38.385  31.373  30.378  1.00  0.00           H  
ATOM   1304  CD2 TYR    85      37.273  31.637  32.192  1.00  0.00           C  
ATOM   1305  HD2 TYR    85      36.391  31.148  31.806  1.00  0.00           H  
ATOM   1306  C   TYR    85      35.267  34.592  33.994  1.00  0.00           C  
ATOM   1307  O   TYR    85      35.717  35.113  32.968  1.00  0.00           O  
ATOM   1308  N   SER    86      35.356  35.274  35.111  1.00  0.00           N  
ATOM   1309  H   SER    86      35.096  34.665  35.874  1.00  0.00           H  
ATOM   1310  CA  SER    86      35.681  36.655  35.410  1.00  0.00           C  
ATOM   1311  HA  SER    86      35.155  36.829  36.348  1.00  0.00           H  
ATOM   1312  CB  SER    86      37.177  36.946  35.467  1.00  0.00           C  
ATOM   1313  HB2 SER    86      37.631  36.355  36.263  1.00  0.00           H  
ATOM   1314  HB3 SER    86      37.697  36.713  34.538  1.00  0.00           H  
ATOM   1315  OG  SER    86      37.281  38.325  35.736  1.00  0.00           O  
ATOM   1316  HG  SER    86      37.485  38.436  36.668  1.00  0.00           H  
ATOM   1317  C   SER    86      34.892  37.566  34.512  1.00  0.00           C  
ATOM   1318  O   SER    86      33.663  37.522  34.589  1.00  0.00           O  
ATOM   1319  N   LEU    87      35.519  38.225  33.479  1.00  0.00           N  
ATOM   1320  H   LEU    87      36.525  38.167  33.410  1.00  0.00           H  
ATOM   1321  CA  LEU    87      34.926  39.122  32.522  1.00  0.00           C  
ATOM   1322  HA  LEU    87      34.483  40.015  32.964  1.00  0.00           H  
ATOM   1323  CB  LEU    87      36.133  39.727  31.678  1.00  0.00           C  
ATOM   1324  HB2 LEU    87      36.806  40.128  32.436  1.00  0.00           H  
ATOM   1325  HB3 LEU    87      36.726  38.948  31.198  1.00  0.00           H  
ATOM   1326  CG  LEU    87      35.946  40.760  30.580  1.00  0.00           C  
ATOM   1327  HG  LEU    87      36.975  40.840  30.227  1.00  0.00           H  
ATOM   1328  CD1 LEU    87      34.990  40.260  29.514  1.00  0.00           C  
ATOM   1329 HD11 LEU    87      35.303  39.249  29.250  1.00  0.00           H  
ATOM   1330 HD12 LEU    87      33.939  40.157  29.783  1.00  0.00           H  
ATOM   1331 HD13 LEU    87      35.122  40.889  28.633  1.00  0.00           H  
ATOM   1332  CD2 LEU    87      35.400  42.095  31.117  1.00  0.00           C  
ATOM   1333 HD21 LEU    87      36.216  42.771  31.375  1.00  0.00           H  
ATOM   1334 HD22 LEU    87      34.798  42.609  30.368  1.00  0.00           H  
ATOM   1335 HD23 LEU    87      34.748  41.796  31.938  1.00  0.00           H  
ATOM   1336  C   LEU    87      33.857  38.450  31.729  1.00  0.00           C  
ATOM   1337  O   LEU    87      32.766  38.996  31.628  1.00  0.00           O  
ATOM   1338  N   GLY    88      34.048  37.234  31.263  1.00  0.00           N  
ATOM   1339  H   GLY    88      34.958  36.802  31.336  1.00  0.00           H  
ATOM   1340  CA  GLY    88      33.075  36.381  30.583  1.00  0.00           C  
ATOM   1341  HA2 GLY    88      32.680  36.901  29.710  1.00  0.00           H  
ATOM   1342  HA3 GLY    88      33.581  35.521  30.145  1.00  0.00           H  
ATOM   1343  C   GLY    88      31.934  35.907  31.535  1.00  0.00           C  
ATOM   1344  O   GLY    88      30.772  35.833  31.151  1.00  0.00           O  
ATOM   1345  N   GLY    89      32.168  35.820  32.831  1.00  0.00           N  
ATOM   1346  H   GLY    89      33.144  35.783  33.088  1.00  0.00           H  
ATOM   1347  CA  GLY    89      31.272  35.541  33.924  1.00  0.00           C  
ATOM   1348  HA2 GLY    89      30.685  34.677  33.611  1.00  0.00           H  
ATOM   1349  HA3 GLY    89      31.804  35.321  34.850  1.00  0.00           H  
ATOM   1350  C   GLY    89      30.402  36.766  34.191  1.00  0.00           C  
ATOM   1351  O   GLY    89      29.203  36.594  34.283  1.00  0.00           O  
ATOM   1352  N   ARG    90      30.989  37.956  34.301  1.00  0.00           N  
ATOM   1353  H   ARG    90      31.967  38.076  34.082  1.00  0.00           H  
ATOM   1354  CA  ARG    90      30.233  39.176  34.504  1.00  0.00           C  
ATOM   1355  HA  ARG    90      29.614  38.942  35.371  1.00  0.00           H  
ATOM   1356  CB  ARG    90      31.227  40.224  34.883  1.00  0.00           C  
ATOM   1357  HB2 ARG    90      32.016  40.303  34.135  1.00  0.00           H  
ATOM   1358  HB3 ARG    90      30.699  41.177  34.846  1.00  0.00           H  
ATOM   1359  CG  ARG    90      31.864  40.073  36.282  1.00  0.00           C  
ATOM   1360  HG2 ARG    90      31.069  39.962  37.019  1.00  0.00           H  
ATOM   1361  HG3 ARG    90      32.527  39.208  36.319  1.00  0.00           H  
ATOM   1362  CD  ARG    90      32.566  41.376  36.781  1.00  0.00           C  
ATOM   1363  HD2 ARG    90      31.678  41.973  36.990  1.00  0.00           H  
ATOM   1364  HD3 ARG    90      33.038  41.316  37.762  1.00  0.00           H  
ATOM   1365  NE  ARG    90      33.458  41.978  35.778  1.00  0.00           N  
ATOM   1366  HE  ARG    90      34.421  41.687  35.860  1.00  0.00           H  
ATOM   1367  CZ  ARG    90      33.287  42.992  34.889  1.00  0.00           C  
ATOM   1368  NH1 ARG    90      32.120  43.479  34.750  1.00  0.00           N  
ATOM   1369 HH11 ARG    90      31.367  43.318  35.404  1.00  0.00           H  
ATOM   1370 HH12 ARG    90      31.983  44.306  34.187  1.00  0.00           H  
ATOM   1371  NH2 ARG    90      34.264  43.485  34.151  1.00  0.00           N  
ATOM   1372 HH21 ARG    90      35.158  43.015  34.125  1.00  0.00           H  
ATOM   1373 HH22 ARG    90      34.202  44.324  33.594  1.00  0.00           H  
ATOM   1374  C   ARG    90      29.382  39.508  33.237  1.00  0.00           C  
ATOM   1375  O   ARG    90      28.221  39.834  33.450  1.00  0.00           O  
ATOM   1376  N   VAL    91      29.832  39.234  31.965  1.00  0.00           N  
ATOM   1377  H   VAL    91      30.838  39.158  31.912  1.00  0.00           H  
ATOM   1378  CA  VAL    91      28.974  38.965  30.792  1.00  0.00           C  
ATOM   1379  HA  VAL    91      28.457  39.914  30.648  1.00  0.00           H  
ATOM   1380  CB  VAL    91      29.858  38.834  29.554  1.00  0.00           C  
ATOM   1381  HB  VAL    91      30.518  38.003  29.802  1.00  0.00           H  
ATOM   1382  CG1 VAL    91      29.126  38.450  28.233  1.00  0.00           C  
ATOM   1383 HG11 VAL    91      28.630  37.497  28.417  1.00  0.00           H  
ATOM   1384 HG12 VAL    91      28.388  39.159  27.858  1.00  0.00           H  
ATOM   1385 HG13 VAL    91      29.864  38.275  27.450  1.00  0.00           H  
ATOM   1386  CG2 VAL    91      30.686  40.180  29.252  1.00  0.00           C  
ATOM   1387 HG21 VAL    91      31.139  40.666  30.117  1.00  0.00           H  
ATOM   1388 HG22 VAL    91      31.517  39.862  28.623  1.00  0.00           H  
ATOM   1389 HG23 VAL    91      30.037  40.914  28.775  1.00  0.00           H  
ATOM   1390  C   VAL    91      27.833  37.927  30.989  1.00  0.00           C  
ATOM   1391  O   VAL    91      26.809  38.294  30.500  1.00  0.00           O  
ATOM   1392  N   ALA    92      28.044  36.737  31.633  1.00  0.00           N  
ATOM   1393  H   ALA    92      29.024  36.555  31.794  1.00  0.00           H  
ATOM   1394  CA  ALA    92      27.117  35.688  31.943  1.00  0.00           C  
ATOM   1395  HA  ALA    92      26.512  35.435  31.072  1.00  0.00           H  
ATOM   1396  CB  ALA    92      27.890  34.403  32.325  1.00  0.00           C  
ATOM   1397  HB1 ALA    92      28.591  34.588  33.140  1.00  0.00           H  
ATOM   1398  HB2 ALA    92      27.188  33.613  32.591  1.00  0.00           H  
ATOM   1399  HB3 ALA    92      28.448  34.081  31.446  1.00  0.00           H  
ATOM   1400  C   ALA    92      26.046  36.126  32.949  1.00  0.00           C  
ATOM   1401  O   ALA    92      24.933  35.593  32.863  1.00  0.00           O  
ATOM   1402  N   MET    93      26.342  37.033  33.841  1.00  0.00           N  
ATOM   1403  H   MET    93      27.300  37.341  33.928  1.00  0.00           H  
ATOM   1404  CA  MET    93      25.363  37.537  34.820  1.00  0.00           C  
ATOM   1405  HA  MET    93      24.573  36.827  35.064  1.00  0.00           H  
ATOM   1406  CB  MET    93      26.052  38.000  36.150  1.00  0.00           C  
ATOM   1407  HB2 MET    93      26.889  38.687  36.030  1.00  0.00           H  
ATOM   1408  HB3 MET    93      25.217  38.513  36.628  1.00  0.00           H  
ATOM   1409  CG  MET    93      26.560  36.703  36.858  1.00  0.00           C  
ATOM   1410  HG2 MET    93      25.754  35.976  36.954  1.00  0.00           H  
ATOM   1411  HG3 MET    93      27.336  36.269  36.228  1.00  0.00           H  
ATOM   1412  SD  MET    93      27.110  37.083  38.603  1.00  0.00           S  
ATOM   1413  CE  MET    93      28.784  37.887  38.268  1.00  0.00           C  
ATOM   1414  HE1 MET    93      29.355  37.145  37.710  1.00  0.00           H  
ATOM   1415  HE2 MET    93      28.699  38.825  37.720  1.00  0.00           H  
ATOM   1416  HE3 MET    93      29.185  38.261  39.210  1.00  0.00           H  
ATOM   1417  C   MET    93      24.552  38.675  34.145  1.00  0.00           C  
ATOM   1418  O   MET    93      23.325  38.740  34.284  1.00  0.00           O  
ATOM   1419  N   MET    94      25.164  39.588  33.354  1.00  0.00           N  
ATOM   1420  H   MET    94      26.174  39.592  33.396  1.00  0.00           H  
ATOM   1421  CA  MET    94      24.474  40.698  32.754  1.00  0.00           C  
ATOM   1422  HA  MET    94      23.840  41.165  33.508  1.00  0.00           H  
ATOM   1423  CB  MET    94      25.474  41.763  32.357  1.00  0.00           C  
ATOM   1424  HB2 MET    94      26.034  42.068  33.240  1.00  0.00           H  
ATOM   1425  HB3 MET    94      26.260  41.367  31.713  1.00  0.00           H  
ATOM   1426  CG  MET    94      24.815  43.064  31.907  1.00  0.00           C  
ATOM   1427  HG2 MET    94      25.564  43.666  31.392  1.00  0.00           H  
ATOM   1428  HG3 MET    94      24.024  42.858  31.186  1.00  0.00           H  
ATOM   1429  SD  MET    94      24.266  44.105  33.315  1.00  0.00           S  
ATOM   1430  CE  MET    94      24.213  45.634  32.442  1.00  0.00           C  
ATOM   1431  HE1 MET    94      25.229  46.024  32.504  1.00  0.00           H  
ATOM   1432  HE2 MET    94      23.989  45.507  31.383  1.00  0.00           H  
ATOM   1433  HE3 MET    94      23.444  46.214  32.952  1.00  0.00           H  
ATOM   1434  C   MET    94      23.576  40.264  31.610  1.00  0.00           C  
ATOM   1435  O   MET    94      22.430  40.612  31.618  1.00  0.00           O  
ATOM   1436  N   ALA    95      23.987  39.441  30.663  1.00  0.00           N  
ATOM   1437  H   ALA    95      24.963  39.182  30.657  1.00  0.00           H  
ATOM   1438  CA  ALA    95      23.185  39.008  29.563  1.00  0.00           C  
ATOM   1439  HA  ALA    95      22.876  39.965  29.142  1.00  0.00           H  
ATOM   1440  CB  ALA    95      23.963  38.148  28.578  1.00  0.00           C  
ATOM   1441  HB1 ALA    95      23.334  37.823  27.749  1.00  0.00           H  
ATOM   1442  HB2 ALA    95      24.855  38.611  28.156  1.00  0.00           H  
ATOM   1443  HB3 ALA    95      24.429  37.314  29.102  1.00  0.00           H  
ATOM   1444  C   ALA    95      21.826  38.426  29.962  1.00  0.00           C  
ATOM   1445  O   ALA    95      20.806  38.766  29.393  1.00  0.00           O  
ATOM   1446  N   ALA    96      21.946  37.542  30.947  1.00  0.00           N  
ATOM   1447  H   ALA    96      22.850  37.507  31.397  1.00  0.00           H  
ATOM   1448  CA  ALA    96      20.814  36.906  31.526  1.00  0.00           C  
ATOM   1449  HA  ALA    96      20.167  36.462  30.770  1.00  0.00           H  
ATOM   1450  CB  ALA    96      21.404  35.765  32.362  1.00  0.00           C  
ATOM   1451  HB1 ALA    96      21.655  36.213  33.323  1.00  0.00           H  
ATOM   1452  HB2 ALA    96      20.665  34.988  32.560  1.00  0.00           H  
ATOM   1453  HB3 ALA    96      22.280  35.423  31.811  1.00  0.00           H  
ATOM   1454  C   ALA    96      19.801  37.858  32.193  1.00  0.00           C  
ATOM   1455  O   ALA    96      18.585  37.950  31.913  1.00  0.00           O  
ATOM   1456  N   CYS    97      20.273  38.694  33.151  1.00  0.00           N  
ATOM   1457  H   CYS    97      21.237  38.645  33.447  1.00  0.00           H  
ATOM   1458  CA  CYS    97      19.538  39.799  33.654  1.00  0.00           C  
ATOM   1459  HA  CYS    97      18.777  39.422  34.337  1.00  0.00           H  
ATOM   1460  CB  CYS    97      20.530  40.747  34.371  1.00  0.00           C  
ATOM   1461  HB2 CYS    97      21.417  40.849  33.745  1.00  0.00           H  
ATOM   1462  HB3 CYS    97      20.105  41.736  34.539  1.00  0.00           H  
ATOM   1463  SG  CYS    97      20.881  39.934  36.001  1.00  0.00           S  
ATOM   1464  HG  CYS    97      21.941  39.294  35.498  1.00  0.00           H  
ATOM   1465  C   CYS    97      18.833  40.651  32.638  1.00  0.00           C  
ATOM   1466  O   CYS    97      17.604  40.947  32.679  1.00  0.00           O  
ATOM   1467  N   GLN    98      19.547  40.995  31.535  1.00  0.00           N  
ATOM   1468  H   GLN    98      20.516  40.708  31.527  1.00  0.00           H  
ATOM   1469  CA  GLN    98      18.951  41.809  30.407  1.00  0.00           C  
ATOM   1470  HA  GLN    98      18.387  42.606  30.892  1.00  0.00           H  
ATOM   1471  CB  GLN    98      20.098  42.397  29.485  1.00  0.00           C  
ATOM   1472  HB2 GLN    98      20.912  41.673  29.456  1.00  0.00           H  
ATOM   1473  HB3 GLN    98      19.729  42.584  28.477  1.00  0.00           H  
ATOM   1474  CG  GLN    98      20.812  43.617  30.059  1.00  0.00           C  
ATOM   1475  HG2 GLN    98      20.125  44.462  30.108  1.00  0.00           H  
ATOM   1476  HG3 GLN    98      21.223  43.475  31.059  1.00  0.00           H  
ATOM   1477  CD  GLN    98      21.968  44.177  29.232  1.00  0.00           C  
ATOM   1478  OE1 GLN    98      22.792  43.414  28.719  1.00  0.00           O  
ATOM   1479  NE2 GLN    98      22.314  45.430  29.221  1.00  0.00           N  
ATOM   1480 HE21 GLN    98      23.204  45.663  28.804  1.00  0.00           H  
ATOM   1481 HE22 GLN    98      21.806  46.073  29.811  1.00  0.00           H  
ATOM   1482  C   GLN    98      17.862  41.021  29.576  1.00  0.00           C  
ATOM   1483  O   GLN    98      17.474  41.518  28.485  1.00  0.00           O  
ATOM   1484  N   GLY    99      17.416  39.846  30.062  1.00  0.00           N  
ATOM   1485  H   GLY    99      17.803  39.468  30.915  1.00  0.00           H  
ATOM   1486  CA  GLY    99      16.262  39.142  29.496  1.00  0.00           C  
ATOM   1487  HA2 GLY    99      15.837  38.382  30.152  1.00  0.00           H  
ATOM   1488  HA3 GLY    99      15.492  39.877  29.264  1.00  0.00           H  
ATOM   1489  C   GLY    99      16.557  38.417  28.255  1.00  0.00           C  
ATOM   1490  O   GLY    99      15.744  38.475  27.338  1.00  0.00           O  
ATOM   1491  N   LEU   100      17.703  37.785  28.218  1.00  0.00           N  
ATOM   1492  H   LEU   100      18.298  37.843  29.033  1.00  0.00           H  
ATOM   1493  CA  LEU   100      18.170  36.864  27.148  1.00  0.00           C  
ATOM   1494  HA  LEU   100      17.974  37.307  26.172  1.00  0.00           H  
ATOM   1495  CB  LEU   100      19.664  36.678  27.332  1.00  0.00           C  
ATOM   1496  HB2 LEU   100      20.167  37.630  27.161  1.00  0.00           H  
ATOM   1497  HB3 LEU   100      19.734  36.507  28.406  1.00  0.00           H  
ATOM   1498  CG  LEU   100      20.245  35.568  26.487  1.00  0.00           C  
ATOM   1499  HG  LEU   100      19.715  34.638  26.692  1.00  0.00           H  
ATOM   1500  CD1 LEU   100      20.089  35.962  25.018  1.00  0.00           C  
ATOM   1501 HD11 LEU   100      20.631  36.887  24.820  1.00  0.00           H  
ATOM   1502 HD12 LEU   100      20.593  35.254  24.360  1.00  0.00           H  
ATOM   1503 HD13 LEU   100      19.059  35.906  24.665  1.00  0.00           H  
ATOM   1504  CD2 LEU   100      21.705  35.346  26.767  1.00  0.00           C  
ATOM   1505 HD21 LEU   100      22.173  36.327  26.691  1.00  0.00           H  
ATOM   1506 HD22 LEU   100      21.817  35.049  27.809  1.00  0.00           H  
ATOM   1507 HD23 LEU   100      22.151  34.598  26.111  1.00  0.00           H  
ATOM   1508  C   LEU   100      17.366  35.522  27.229  1.00  0.00           C  
ATOM   1509  O   LEU   100      17.447  34.867  28.248  1.00  0.00           O  
ATOM   1510  N   ALA   101      16.640  35.080  26.149  1.00  0.00           N  
ATOM   1511  H   ALA   101      16.523  35.763  25.415  1.00  0.00           H  
ATOM   1512  CA  ALA   101      15.815  33.863  26.169  1.00  0.00           C  
ATOM   1513  HA  ALA   101      15.349  33.663  27.134  1.00  0.00           H  
ATOM   1514  CB  ALA   101      14.616  34.154  25.269  1.00  0.00           C  
ATOM   1515  HB1 ALA   101      14.954  34.288  24.242  1.00  0.00           H  
ATOM   1516  HB2 ALA   101      13.933  33.304  25.258  1.00  0.00           H  
ATOM   1517  HB3 ALA   101      14.040  35.002  25.640  1.00  0.00           H  
ATOM   1518  C   ALA   101      16.660  32.684  25.680  1.00  0.00           C  
ATOM   1519  O   ALA   101      17.597  32.832  24.925  1.00  0.00           O  
ATOM   1520  N   GLY   102      16.224  31.494  26.121  1.00  0.00           N  
ATOM   1521  H   GLY   102      15.491  31.443  26.814  1.00  0.00           H  
ATOM   1522  CA  GLY   102      16.812  30.246  25.610  1.00  0.00           C  
ATOM   1523  HA2 GLY   102      15.898  29.723  25.329  1.00  0.00           H  
ATOM   1524  HA3 GLY   102      17.598  30.457  24.885  1.00  0.00           H  
ATOM   1525  C   GLY   102      17.639  29.448  26.658  1.00  0.00           C  
ATOM   1526  O   GLY   102      17.676  28.222  26.549  1.00  0.00           O  
ATOM   1527  N   LEU   103      18.012  30.077  27.790  1.00  0.00           N  
ATOM   1528  H   LEU   103      17.504  30.934  27.959  1.00  0.00           H  
ATOM   1529  CA  LEU   103      18.679  29.584  29.012  1.00  0.00           C  
ATOM   1530  HA  LEU   103      19.748  29.565  28.800  1.00  0.00           H  
ATOM   1531  CB  LEU   103      18.616  30.705  30.062  1.00  0.00           C  
ATOM   1532  HB2 LEU   103      17.579  31.043  30.063  1.00  0.00           H  
ATOM   1533  HB3 LEU   103      18.873  30.358  31.062  1.00  0.00           H  
ATOM   1534  CG  LEU   103      19.528  31.898  29.762  1.00  0.00           C  
ATOM   1535  HG  LEU   103      19.708  31.926  28.687  1.00  0.00           H  
ATOM   1536  CD1 LEU   103      19.047  33.222  30.320  1.00  0.00           C  
ATOM   1537 HD11 LEU   103      19.185  33.407  31.385  1.00  0.00           H  
ATOM   1538 HD12 LEU   103      19.540  34.062  29.830  1.00  0.00           H  
ATOM   1539 HD13 LEU   103      17.980  33.398  30.181  1.00  0.00           H  
ATOM   1540  CD2 LEU   103      20.903  31.757  30.381  1.00  0.00           C  
ATOM   1541 HD21 LEU   103      21.483  30.871  30.125  1.00  0.00           H  
ATOM   1542 HD22 LEU   103      21.548  32.586  30.090  1.00  0.00           H  
ATOM   1543 HD23 LEU   103      20.737  31.793  31.457  1.00  0.00           H  
ATOM   1544  C   LEU   103      18.072  28.304  29.635  1.00  0.00           C  
ATOM   1545  O   LEU   103      16.977  28.290  30.116  1.00  0.00           O  
ATOM   1546  N   CYS   104      18.896  27.232  29.678  1.00  0.00           N  
ATOM   1547  H   CYS   104      19.721  27.273  29.097  1.00  0.00           H  
ATOM   1548  CA  CYS   104      18.763  26.235  30.742  1.00  0.00           C  
ATOM   1549  HA  CYS   104      17.709  26.057  30.955  1.00  0.00           H  
ATOM   1550  CB  CYS   104      19.392  24.939  30.383  1.00  0.00           C  
ATOM   1551  HB2 CYS   104      20.471  25.093  30.358  1.00  0.00           H  
ATOM   1552  HB3 CYS   104      19.080  24.190  31.110  1.00  0.00           H  
ATOM   1553  SG  CYS   104      18.808  24.178  28.893  1.00  0.00           S  
ATOM   1554  HG  CYS   104      17.938  23.418  29.565  1.00  0.00           H  
ATOM   1555  C   CYS   104      19.372  26.690  32.085  1.00  0.00           C  
ATOM   1556  O   CYS   104      18.929  26.300  33.132  1.00  0.00           O  
ATOM   1557  N   GLY   105      20.328  27.611  31.987  1.00  0.00           N  
ATOM   1558  H   GLY   105      20.647  27.705  31.034  1.00  0.00           H  
ATOM   1559  CA  GLY   105      20.694  28.516  33.114  1.00  0.00           C  
ATOM   1560  HA2 GLY   105      20.112  29.437  33.160  1.00  0.00           H  
ATOM   1561  HA3 GLY   105      20.587  28.033  34.086  1.00  0.00           H  
ATOM   1562  C   GLY   105      22.140  29.068  33.042  1.00  0.00           C  
ATOM   1563  O   GLY   105      22.848  28.739  32.135  1.00  0.00           O  
ATOM   1564  N   VAL   106      22.480  29.840  34.030  1.00  0.00           N  
ATOM   1565  H   VAL   106      21.788  29.992  34.750  1.00  0.00           H  
ATOM   1566  CA  VAL   106      23.858  30.498  34.213  1.00  0.00           C  
ATOM   1567  HA  VAL   106      24.331  30.518  33.231  1.00  0.00           H  
ATOM   1568  CB  VAL   106      23.561  31.949  34.593  1.00  0.00           C  
ATOM   1569  HB  VAL   106      23.018  31.870  35.535  1.00  0.00           H  
ATOM   1570  CG1 VAL   106      24.881  32.695  34.687  1.00  0.00           C  
ATOM   1571 HG11 VAL   106      24.752  33.766  34.842  1.00  0.00           H  
ATOM   1572 HG12 VAL   106      25.523  32.358  35.501  1.00  0.00           H  
ATOM   1573 HG13 VAL   106      25.258  32.560  33.674  1.00  0.00           H  
ATOM   1574  CG2 VAL   106      22.683  32.692  33.535  1.00  0.00           C  
ATOM   1575 HG21 VAL   106      22.652  33.770  33.695  1.00  0.00           H  
ATOM   1576 HG22 VAL   106      23.129  32.554  32.551  1.00  0.00           H  
ATOM   1577 HG23 VAL   106      21.671  32.288  33.538  1.00  0.00           H  
ATOM   1578  C   VAL   106      24.931  29.705  35.008  1.00  0.00           C  
ATOM   1579  O   VAL   106      24.585  29.026  36.013  1.00  0.00           O  
ATOM   1580  N   ILE   107      26.234  29.763  34.672  1.00  0.00           N  
ATOM   1581  H   ILE   107      26.351  30.033  33.705  1.00  0.00           H  
ATOM   1582  CA  ILE   107      27.402  29.137  35.350  1.00  0.00           C  
ATOM   1583  HA  ILE   107      27.228  28.862  36.390  1.00  0.00           H  
ATOM   1584  CB  ILE   107      27.766  27.812  34.647  1.00  0.00           C  
ATOM   1585  HB  ILE   107      28.358  28.015  33.755  1.00  0.00           H  
ATOM   1586  CG2 ILE   107      28.725  26.938  35.520  1.00  0.00           C  
ATOM   1587 HG21 ILE   107      29.335  27.616  36.117  1.00  0.00           H  
ATOM   1588 HG22 ILE   107      28.185  26.276  36.197  1.00  0.00           H  
ATOM   1589 HG23 ILE   107      29.345  26.223  34.980  1.00  0.00           H  
ATOM   1590  CG1 ILE   107      26.584  26.954  34.179  1.00  0.00           C  
ATOM   1591 HG12 ILE   107      25.853  26.842  34.980  1.00  0.00           H  
ATOM   1592 HG13 ILE   107      26.090  27.570  33.428  1.00  0.00           H  
ATOM   1593  CD1 ILE   107      26.898  25.574  33.552  1.00  0.00           C  
ATOM   1594 HD11 ILE   107      27.752  25.687  32.884  1.00  0.00           H  
ATOM   1595 HD12 ILE   107      27.230  24.911  34.351  1.00  0.00           H  
ATOM   1596 HD13 ILE   107      26.025  25.239  32.991  1.00  0.00           H  
ATOM   1597  C   ILE   107      28.638  30.055  35.372  1.00  0.00           C  
ATOM   1598  O   ILE   107      29.087  30.444  34.313  1.00  0.00           O  
ATOM   1599  N   VAL   108      29.105  30.450  36.530  1.00  0.00           N  
ATOM   1600  H   VAL   108      28.649  30.105  37.362  1.00  0.00           H  
ATOM   1601  CA  VAL   108      30.075  31.615  36.637  1.00  0.00           C  
ATOM   1602  HA  VAL   108      30.571  31.610  35.666  1.00  0.00           H  
ATOM   1603  CB  VAL   108      29.369  32.956  36.998  1.00  0.00           C  
ATOM   1604  HB  VAL   108      28.705  32.645  37.805  1.00  0.00           H  
ATOM   1605  CG1 VAL   108      30.268  34.071  37.537  1.00  0.00           C  
ATOM   1606 HG11 VAL   108      30.758  33.862  38.488  1.00  0.00           H  
ATOM   1607 HG12 VAL   108      31.109  34.311  36.885  1.00  0.00           H  
ATOM   1608 HG13 VAL   108      29.634  34.957  37.537  1.00  0.00           H  
ATOM   1609  CG2 VAL   108      28.572  33.446  35.798  1.00  0.00           C  
ATOM   1610 HG21 VAL   108      29.216  33.782  34.985  1.00  0.00           H  
ATOM   1611 HG22 VAL   108      27.851  32.696  35.472  1.00  0.00           H  
ATOM   1612 HG23 VAL   108      27.991  34.295  36.159  1.00  0.00           H  
ATOM   1613  C   VAL   108      31.267  31.308  37.534  1.00  0.00           C  
ATOM   1614  O   VAL   108      31.098  31.127  38.717  1.00  0.00           O  
ATOM   1615  N   GLU   109      32.565  31.369  37.085  1.00  0.00           N  
ATOM   1616  H   GLU   109      32.823  31.352  36.108  1.00  0.00           H  
ATOM   1617  CA  GLU   109      33.780  31.403  38.046  1.00  0.00           C  
ATOM   1618  HA  GLU   109      33.411  31.126  39.034  1.00  0.00           H  
ATOM   1619  CB  GLU   109      34.720  30.305  37.527  1.00  0.00           C  
ATOM   1620  HB2 GLU   109      34.089  29.432  37.361  1.00  0.00           H  
ATOM   1621  HB3 GLU   109      35.082  30.646  36.558  1.00  0.00           H  
ATOM   1622  CG  GLU   109      35.838  29.980  38.523  1.00  0.00           C  
ATOM   1623  HG2 GLU   109      35.549  30.123  39.564  1.00  0.00           H  
ATOM   1624  HG3 GLU   109      35.929  28.895  38.579  1.00  0.00           H  
ATOM   1625  CD  GLU   109      37.138  30.778  38.177  1.00  0.00           C  
ATOM   1626  OE1 GLU   109      37.870  30.456  37.178  1.00  0.00           O  
ATOM   1627  OE2 GLU   109      37.595  31.571  39.011  1.00  0.00           O  
ATOM   1628  C   GLU   109      34.429  32.799  38.177  1.00  0.00           C  
ATOM   1629  O   GLU   109      34.617  33.541  37.283  1.00  0.00           O  
ATOM   1630  N   GLY   110      34.758  33.169  39.461  1.00  0.00           N  
ATOM   1631  H   GLY   110      34.634  32.557  40.255  1.00  0.00           H  
ATOM   1632  CA  GLY   110      35.359  34.449  39.765  1.00  0.00           C  
ATOM   1633  HA2 GLY   110      35.336  34.534  40.852  1.00  0.00           H  
ATOM   1634  HA3 GLY   110      36.403  34.473  39.453  1.00  0.00           H  
ATOM   1635  C   GLY   110      34.615  35.773  39.341  1.00  0.00           C  
ATOM   1636  O   GLY   110      35.226  36.750  38.817  1.00  0.00           O  
ATOM   1637  N   GLY   111      33.258  35.825  39.332  1.00  0.00           N  
ATOM   1638  H   GLY   111      32.744  35.065  39.754  1.00  0.00           H  
ATOM   1639  CA  GLY   111      32.392  36.942  38.849  1.00  0.00           C  
ATOM   1640  HA2 GLY   111      32.994  37.569  38.191  1.00  0.00           H  
ATOM   1641  HA3 GLY   111      31.623  36.589  38.162  1.00  0.00           H  
ATOM   1642  C   GLY   111      31.723  37.854  39.920  1.00  0.00           C  
ATOM   1643  O   GLY   111      30.756  37.521  40.561  1.00  0.00           O  
ATOM   1644  N   HIE   112      32.153  39.120  40.051  1.00  0.00           N  
ATOM   1645  H   HIE   112      32.812  39.423  39.348  1.00  0.00           H  
ATOM   1646  CA  HIE   112      31.576  40.124  40.969  1.00  0.00           C  
ATOM   1647  HA  HIE   112      31.510  39.597  41.921  1.00  0.00           H  
ATOM   1648  CB  HIE   112      32.623  41.328  41.084  1.00  0.00           C  
ATOM   1649  HB2 HIE   112      33.662  41.031  40.940  1.00  0.00           H  
ATOM   1650  HB3 HIE   112      32.525  41.950  40.195  1.00  0.00           H  
ATOM   1651  CG  HIE   112      32.418  42.166  42.378  1.00  0.00           C  
ATOM   1652  ND1 HIE   112      31.320  42.989  42.625  1.00  0.00           N  
ATOM   1653  CE1 HIE   112      31.504  43.419  43.905  1.00  0.00           C  
ATOM   1654  HE1 HIE   112      30.900  44.135  44.443  1.00  0.00           H  
ATOM   1655  NE2 HIE   112      32.724  43.021  44.362  1.00  0.00           N  
ATOM   1656  HE2 HIE   112      33.043  43.266  45.288  1.00  0.00           H  
ATOM   1657  CD2 HIE   112      33.329  42.245  43.375  1.00  0.00           C  
ATOM   1658  HD2 HIE   112      34.302  41.784  43.454  1.00  0.00           H  
ATOM   1659  C   HIE   112      30.156  40.594  40.455  1.00  0.00           C  
ATOM   1660  O   HIE   112      30.047  40.880  39.287  1.00  0.00           O  
ATOM   1661  N   PRO   113      29.024  40.612  41.199  1.00  0.00           N  
ATOM   1662  CD  PRO   113      28.960  40.130  42.575  1.00  0.00           C  
ATOM   1663  HD2 PRO   113      29.581  40.850  43.109  1.00  0.00           H  
ATOM   1664  HD3 PRO   113      29.230  39.075  42.615  1.00  0.00           H  
ATOM   1665  CG  PRO   113      27.534  40.357  42.999  1.00  0.00           C  
ATOM   1666  HG2 PRO   113      27.498  41.400  43.315  1.00  0.00           H  
ATOM   1667  HG3 PRO   113      27.105  39.723  43.775  1.00  0.00           H  
ATOM   1668  CB  PRO   113      26.737  40.282  41.740  1.00  0.00           C  
ATOM   1669  HB2 PRO   113      25.720  40.648  41.884  1.00  0.00           H  
ATOM   1670  HB3 PRO   113      26.615  39.241  41.440  1.00  0.00           H  
ATOM   1671  CA  PRO   113      27.709  41.007  40.757  1.00  0.00           C  
ATOM   1672  HA  PRO   113      27.556  40.549  39.780  1.00  0.00           H  
ATOM   1673  C   PRO   113      27.427  42.516  40.709  1.00  0.00           C  
ATOM   1674  O   PRO   113      26.462  42.828  40.106  1.00  0.00           O  
ATOM   1675  N   GLY   114      28.273  43.405  41.054  1.00  0.00           N  
ATOM   1676  H   GLY   114      29.105  43.223  41.597  1.00  0.00           H  
ATOM   1677  CA  GLY   114      28.252  44.899  40.824  1.00  0.00           C  
ATOM   1678  HA2 GLY   114      28.983  45.170  40.063  1.00  0.00           H  
ATOM   1679  HA3 GLY   114      27.322  45.193  40.339  1.00  0.00           H  
ATOM   1680  C   GLY   114      28.416  45.854  42.020  1.00  0.00           C  
ATOM   1681  O   GLY   114      27.868  45.572  43.024  1.00  0.00           O  
ATOM   1682  N   LEU   115      29.391  46.743  41.978  1.00  0.00           N  
ATOM   1683  H   LEU   115      29.879  46.974  41.125  1.00  0.00           H  
ATOM   1684  CA  LEU   115      29.959  47.510  43.172  1.00  0.00           C  
ATOM   1685  HA  LEU   115      30.208  46.821  43.979  1.00  0.00           H  
ATOM   1686  CB  LEU   115      31.182  48.281  42.703  1.00  0.00           C  
ATOM   1687  HB2 LEU   115      30.828  49.045  42.010  1.00  0.00           H  
ATOM   1688  HB3 LEU   115      31.449  48.806  43.621  1.00  0.00           H  
ATOM   1689  CG  LEU   115      32.360  47.531  42.049  1.00  0.00           C  
ATOM   1690  HG  LEU   115      32.067  47.169  41.064  1.00  0.00           H  
ATOM   1691  CD1 LEU   115      33.534  48.491  41.863  1.00  0.00           C  
ATOM   1692 HD11 LEU   115      33.766  49.013  42.792  1.00  0.00           H  
ATOM   1693 HD12 LEU   115      34.459  48.055  41.485  1.00  0.00           H  
ATOM   1694 HD13 LEU   115      33.336  49.330  41.196  1.00  0.00           H  
ATOM   1695  CD2 LEU   115      32.869  46.392  42.962  1.00  0.00           C  
ATOM   1696 HD21 LEU   115      33.191  46.786  43.926  1.00  0.00           H  
ATOM   1697 HD22 LEU   115      32.086  45.669  43.192  1.00  0.00           H  
ATOM   1698 HD23 LEU   115      33.742  45.916  42.515  1.00  0.00           H  
ATOM   1699  C   LEU   115      28.965  48.496  43.789  1.00  0.00           C  
ATOM   1700  O   LEU   115      28.493  49.458  43.140  1.00  0.00           O  
ATOM   1701  N   GLN   116      28.770  48.369  45.105  1.00  0.00           N  
ATOM   1702  H   GLN   116      29.196  47.584  45.575  1.00  0.00           H  
ATOM   1703  CA  GLN   116      27.965  49.274  45.975  1.00  0.00           C  
ATOM   1704  HA  GLN   116      27.048  49.473  45.421  1.00  0.00           H  
ATOM   1705  CB  GLN   116      27.464  48.504  47.166  1.00  0.00           C  
ATOM   1706  HB2 GLN   116      28.251  47.950  47.678  1.00  0.00           H  
ATOM   1707  HB3 GLN   116      26.960  49.139  47.895  1.00  0.00           H  
ATOM   1708  CG  GLN   116      26.441  47.419  46.643  1.00  0.00           C  
ATOM   1709  HG2 GLN   116      25.671  47.869  46.016  1.00  0.00           H  
ATOM   1710  HG3 GLN   116      26.934  46.742  45.946  1.00  0.00           H  
ATOM   1711  CD  GLN   116      25.762  46.654  47.766  1.00  0.00           C  
ATOM   1712  OE1 GLN   116      26.080  46.622  48.939  1.00  0.00           O  
ATOM   1713  NE2 GLN   116      24.891  45.729  47.459  1.00  0.00           N  
ATOM   1714 HE21 GLN   116      24.585  45.106  48.192  1.00  0.00           H  
ATOM   1715 HE22 GLN   116      24.746  45.579  46.471  1.00  0.00           H  
ATOM   1716  C   GLN   116      28.667  50.643  46.290  1.00  0.00           C  
ATOM   1717  O   GLN   116      27.900  51.606  46.547  1.00  0.00           O  
ATOM   1718  N   ASN   117      30.021  50.713  46.364  1.00  0.00           N  
ATOM   1719  H   ASN   117      30.523  49.859  46.165  1.00  0.00           H  
ATOM   1720  CA  ASN   117      30.729  51.884  46.924  1.00  0.00           C  
ATOM   1721  HA  ASN   117      30.004  52.474  47.484  1.00  0.00           H  
ATOM   1722  CB  ASN   117      31.685  51.442  47.966  1.00  0.00           C  
ATOM   1723  HB2 ASN   117      31.129  50.823  48.669  1.00  0.00           H  
ATOM   1724  HB3 ASN   117      32.420  50.751  47.552  1.00  0.00           H  
ATOM   1725  CG  ASN   117      32.477  52.598  48.619  1.00  0.00           C  
ATOM   1726  OD1 ASN   117      33.351  53.247  48.035  1.00  0.00           O  
ATOM   1727  ND2 ASN   117      32.123  52.776  49.840  1.00  0.00           N  
ATOM   1728 HD21 ASN   117      32.572  53.458  50.434  1.00  0.00           H  
ATOM   1729 HD22 ASN   117      31.348  52.255  50.225  1.00  0.00           H  
ATOM   1730  C   ASN   117      31.246  52.805  45.806  1.00  0.00           C  
ATOM   1731  O   ASN   117      31.956  52.362  44.935  1.00  0.00           O  
ATOM   1732  N   ALA   118      30.927  54.077  45.792  1.00  0.00           N  
ATOM   1733  H   ALA   118      30.643  54.270  46.742  1.00  0.00           H  
ATOM   1734  CA  ALA   118      31.421  55.178  44.833  1.00  0.00           C  
ATOM   1735  HA  ALA   118      30.955  54.873  43.896  1.00  0.00           H  
ATOM   1736  CB  ALA   118      30.828  56.519  45.311  1.00  0.00           C  
ATOM   1737  HB1 ALA   118      31.241  56.798  46.280  1.00  0.00           H  
ATOM   1738  HB2 ALA   118      31.106  57.277  44.579  1.00  0.00           H  
ATOM   1739  HB3 ALA   118      29.756  56.418  45.485  1.00  0.00           H  
ATOM   1740  C   ALA   118      32.979  55.316  44.681  1.00  0.00           C  
ATOM   1741  O   ALA   118      33.432  55.288  43.540  1.00  0.00           O  
ATOM   1742  N   GLU   119      33.796  55.253  45.720  1.00  0.00           N  
ATOM   1743  H   GLU   119      33.400  55.399  46.637  1.00  0.00           H  
ATOM   1744  CA  GLU   119      35.233  55.379  45.413  1.00  0.00           C  
ATOM   1745  HA  GLU   119      35.444  56.150  44.671  1.00  0.00           H  
ATOM   1746  CB  GLU   119      35.906  55.896  46.690  1.00  0.00           C  
ATOM   1747  HB2 GLU   119      35.453  56.815  47.063  1.00  0.00           H  
ATOM   1748  HB3 GLU   119      35.744  55.155  47.473  1.00  0.00           H  
ATOM   1749  CG  GLU   119      37.448  55.960  46.482  1.00  0.00           C  
ATOM   1750  HG2 GLU   119      37.825  56.234  47.468  1.00  0.00           H  
ATOM   1751  HG3 GLU   119      37.845  54.957  46.322  1.00  0.00           H  
ATOM   1752  CD  GLU   119      37.950  57.056  45.559  1.00  0.00           C  
ATOM   1753  OE1 GLU   119      39.118  56.948  45.125  1.00  0.00           O  
ATOM   1754  OE2 GLU   119      37.342  58.135  45.343  1.00  0.00           O  
ATOM   1755  C   GLU   119      35.802  54.076  44.887  1.00  0.00           C  
ATOM   1756  O   GLU   119      36.652  54.150  44.024  1.00  0.00           O  
ATOM   1757  N   GLN   120      35.286  52.896  45.264  1.00  0.00           N  
ATOM   1758  H   GLN   120      34.464  53.032  45.834  1.00  0.00           H  
ATOM   1759  CA  GLN   120      35.625  51.626  44.650  1.00  0.00           C  
ATOM   1760  HA  GLN   120      36.711  51.687  44.730  1.00  0.00           H  
ATOM   1761  CB  GLN   120      34.921  50.410  45.368  1.00  0.00           C  
ATOM   1762  HB2 GLN   120      33.857  50.644  45.334  1.00  0.00           H  
ATOM   1763  HB3 GLN   120      35.244  49.465  44.930  1.00  0.00           H  
ATOM   1764  CG  GLN   120      35.475  50.424  46.784  1.00  0.00           C  
ATOM   1765  HG2 GLN   120      36.497  50.045  46.774  1.00  0.00           H  
ATOM   1766  HG3 GLN   120      35.396  51.416  47.230  1.00  0.00           H  
ATOM   1767  CD  GLN   120      34.702  49.432  47.657  1.00  0.00           C  
ATOM   1768  OE1 GLN   120      33.992  48.574  47.245  1.00  0.00           O  
ATOM   1769  NE2 GLN   120      35.058  49.333  48.918  1.00  0.00           N  
ATOM   1770 HE21 GLN   120      34.563  48.723  49.553  1.00  0.00           H  
ATOM   1771 HE22 GLN   120      35.818  49.857  49.328  1.00  0.00           H  
ATOM   1772  C   GLN   120      35.291  51.591  43.186  1.00  0.00           C  
ATOM   1773  O   GLN   120      36.102  51.099  42.427  1.00  0.00           O  
ATOM   1774  N   ARG   121      34.125  52.163  42.761  1.00  0.00           N  
ATOM   1775  H   ARG   121      33.416  52.504  43.394  1.00  0.00           H  
ATOM   1776  CA  ARG   121      33.744  52.405  41.299  1.00  0.00           C  
ATOM   1777  HA  ARG   121      33.826  51.500  40.697  1.00  0.00           H  
ATOM   1778  CB  ARG   121      32.340  52.973  41.211  1.00  0.00           C  
ATOM   1779  HB2 ARG   121      32.373  53.875  41.822  1.00  0.00           H  
ATOM   1780  HB3 ARG   121      32.241  53.383  40.206  1.00  0.00           H  
ATOM   1781  CG  ARG   121      31.217  51.957  41.529  1.00  0.00           C  
ATOM   1782  HG2 ARG   121      31.456  50.959  41.160  1.00  0.00           H  
ATOM   1783  HG3 ARG   121      31.130  51.808  42.605  1.00  0.00           H  
ATOM   1784  CD  ARG   121      29.807  52.491  41.109  1.00  0.00           C  
ATOM   1785  HD2 ARG   121      29.773  52.902  40.100  1.00  0.00           H  
ATOM   1786  HD3 ARG   121      29.049  51.710  41.047  1.00  0.00           H  
ATOM   1787  NE  ARG   121      29.329  53.515  42.056  1.00  0.00           N  
ATOM   1788  HE  ARG   121      29.581  54.454  41.782  1.00  0.00           H  
ATOM   1789  CZ  ARG   121      28.534  53.279  43.105  1.00  0.00           C  
ATOM   1790  NH1 ARG   121      28.176  52.079  43.591  1.00  0.00           N  
ATOM   1791 HH11 ARG   121      28.394  51.253  43.053  1.00  0.00           H  
ATOM   1792 HH12 ARG   121      27.496  51.919  44.320  1.00  0.00           H  
ATOM   1793  NH2 ARG   121      27.994  54.335  43.736  1.00  0.00           N  
ATOM   1794 HH21 ARG   121      28.325  55.241  43.436  1.00  0.00           H  
ATOM   1795 HH22 ARG   121      27.247  54.220  44.407  1.00  0.00           H  
ATOM   1796  C   ARG   121      34.783  53.370  40.680  1.00  0.00           C  
ATOM   1797  O   ARG   121      35.303  53.016  39.638  1.00  0.00           O  
ATOM   1798  N   ALA   122      35.104  54.533  41.300  1.00  0.00           N  
ATOM   1799  H   ALA   122      34.605  54.855  42.116  1.00  0.00           H  
ATOM   1800  CA  ALA   122      36.004  55.540  40.665  1.00  0.00           C  
ATOM   1801  HA  ALA   122      35.457  55.790  39.756  1.00  0.00           H  
ATOM   1802  CB  ALA   122      36.049  56.735  41.630  1.00  0.00           C  
ATOM   1803  HB1 ALA   122      36.435  57.538  41.002  1.00  0.00           H  
ATOM   1804  HB2 ALA   122      35.070  57.130  41.904  1.00  0.00           H  
ATOM   1805  HB3 ALA   122      36.610  56.453  42.520  1.00  0.00           H  
ATOM   1806  C   ALA   122      37.428  54.914  40.316  1.00  0.00           C  
ATOM   1807  O   ALA   122      37.794  54.746  39.171  1.00  0.00           O  
ATOM   1808  N   GLU   123      38.035  54.412  41.355  1.00  0.00           N  
ATOM   1809  H   GLU   123      37.652  54.433  42.289  1.00  0.00           H  
ATOM   1810  CA  GLU   123      39.352  53.730  41.246  1.00  0.00           C  
ATOM   1811  HA  GLU   123      40.068  54.360  40.717  1.00  0.00           H  
ATOM   1812  CB  GLU   123      39.893  53.479  42.644  1.00  0.00           C  
ATOM   1813  HB2 GLU   123      40.007  54.447  43.132  1.00  0.00           H  
ATOM   1814  HB3 GLU   123      39.166  52.873  43.185  1.00  0.00           H  
ATOM   1815  CG  GLU   123      41.329  52.880  42.672  1.00  0.00           C  
ATOM   1816  HG2 GLU   123      41.560  52.549  43.685  1.00  0.00           H  
ATOM   1817  HG3 GLU   123      41.327  51.975  42.065  1.00  0.00           H  
ATOM   1818  CD  GLU   123      42.409  53.828  42.085  1.00  0.00           C  
ATOM   1819  OE1 GLU   123      42.243  55.083  41.987  1.00  0.00           O  
ATOM   1820  OE2 GLU   123      43.502  53.348  41.629  1.00  0.00           O  
ATOM   1821  C   GLU   123      39.253  52.432  40.454  1.00  0.00           C  
ATOM   1822  O   GLU   123      40.241  52.121  39.812  1.00  0.00           O  
ATOM   1823  N   ARG   124      38.156  51.682  40.427  1.00  0.00           N  
ATOM   1824  H   ARG   124      37.336  51.989  40.931  1.00  0.00           H  
ATOM   1825  CA  ARG   124      38.043  50.449  39.613  1.00  0.00           C  
ATOM   1826  HA  ARG   124      39.002  49.946  39.731  1.00  0.00           H  
ATOM   1827  CB  ARG   124      36.861  49.498  40.028  1.00  0.00           C  
ATOM   1828  HB2 ARG   124      37.060  49.168  41.047  1.00  0.00           H  
ATOM   1829  HB3 ARG   124      35.894  49.997  40.081  1.00  0.00           H  
ATOM   1830  CG  ARG   124      36.670  48.257  39.135  1.00  0.00           C  
ATOM   1831  HG2 ARG   124      35.689  47.824  39.332  1.00  0.00           H  
ATOM   1832  HG3 ARG   124      36.711  48.650  38.119  1.00  0.00           H  
ATOM   1833  CD  ARG   124      37.745  47.190  39.241  1.00  0.00           C  
ATOM   1834  HD2 ARG   124      38.103  47.144  40.270  1.00  0.00           H  
ATOM   1835  HD3 ARG   124      37.213  46.270  39.000  1.00  0.00           H  
ATOM   1836  NE  ARG   124      38.798  47.239  38.212  1.00  0.00           N  
ATOM   1837  HE  ARG   124      38.463  47.264  37.260  1.00  0.00           H  
ATOM   1838  CZ  ARG   124      40.121  47.149  38.444  1.00  0.00           C  
ATOM   1839  NH1 ARG   124      40.569  47.017  39.681  1.00  0.00           N  
ATOM   1840 HH11 ARG   124      39.908  46.755  40.398  1.00  0.00           H  
ATOM   1841 HH12 ARG   124      41.552  46.944  39.899  1.00  0.00           H  
ATOM   1842  NH2 ARG   124      41.012  47.105  37.560  1.00  0.00           N  
ATOM   1843 HH21 ARG   124      40.740  47.190  36.591  1.00  0.00           H  
ATOM   1844 HH22 ARG   124      41.985  47.006  37.811  1.00  0.00           H  
ATOM   1845  C   ARG   124      38.077  50.825  38.170  1.00  0.00           C  
ATOM   1846  O   ARG   124      38.958  50.355  37.453  1.00  0.00           O  
ATOM   1847  N   GLN   125      37.214  51.822  37.825  1.00  0.00           N  
ATOM   1848  H   GLN   125      36.625  52.169  38.568  1.00  0.00           H  
ATOM   1849  CA  GLN   125      37.133  52.480  36.527  1.00  0.00           C  
ATOM   1850  HA  GLN   125      36.847  51.730  35.789  1.00  0.00           H  
ATOM   1851  CB  GLN   125      36.107  53.543  36.463  1.00  0.00           C  
ATOM   1852  HB2 GLN   125      35.173  53.311  36.974  1.00  0.00           H  
ATOM   1853  HB3 GLN   125      36.427  54.473  36.934  1.00  0.00           H  
ATOM   1854  CG  GLN   125      35.662  53.868  35.006  1.00  0.00           C  
ATOM   1855  HG2 GLN   125      36.483  54.140  34.342  1.00  0.00           H  
ATOM   1856  HG3 GLN   125      35.319  52.908  34.618  1.00  0.00           H  
ATOM   1857  CD  GLN   125      34.618  54.946  34.834  1.00  0.00           C  
ATOM   1858  OE1 GLN   125      34.352  55.676  35.735  1.00  0.00           O  
ATOM   1859  NE2 GLN   125      33.839  54.979  33.754  1.00  0.00           N  
ATOM   1860 HE21 GLN   125      33.198  55.758  33.711  1.00  0.00           H  
ATOM   1861 HE22 GLN   125      34.027  54.336  32.999  1.00  0.00           H  
ATOM   1862  C   GLN   125      38.507  53.040  36.089  1.00  0.00           C  
ATOM   1863  O   GLN   125      38.963  52.690  35.032  1.00  0.00           O  
ATOM   1864  N   ARG   126      39.259  53.762  36.933  1.00  0.00           N  
ATOM   1865  H   ARG   126      38.923  54.110  37.820  1.00  0.00           H  
ATOM   1866  CA  ARG   126      40.566  54.307  36.518  1.00  0.00           C  
ATOM   1867  HA  ARG   126      40.414  54.921  35.630  1.00  0.00           H  
ATOM   1868  CB  ARG   126      41.093  55.253  37.570  1.00  0.00           C  
ATOM   1869  HB2 ARG   126      40.990  54.748  38.531  1.00  0.00           H  
ATOM   1870  HB3 ARG   126      42.061  55.505  37.136  1.00  0.00           H  
ATOM   1871  CG  ARG   126      40.350  56.629  37.612  1.00  0.00           C  
ATOM   1872  HG2 ARG   126      40.563  57.149  36.678  1.00  0.00           H  
ATOM   1873  HG3 ARG   126      39.284  56.459  37.762  1.00  0.00           H  
ATOM   1874  CD  ARG   126      40.949  57.467  38.770  1.00  0.00           C  
ATOM   1875  HD2 ARG   126      41.994  57.485  38.462  1.00  0.00           H  
ATOM   1876  HD3 ARG   126      40.655  58.514  38.704  1.00  0.00           H  
ATOM   1877  NE  ARG   126      40.688  56.930  40.119  1.00  0.00           N  
ATOM   1878  HE  ARG   126      41.311  56.167  40.342  1.00  0.00           H  
ATOM   1879  CZ  ARG   126      40.076  57.482  41.124  1.00  0.00           C  
ATOM   1880  NH1 ARG   126      39.302  58.500  40.896  1.00  0.00           N  
ATOM   1881 HH11 ARG   126      39.048  58.727  39.945  1.00  0.00           H  
ATOM   1882 HH12 ARG   126      39.088  58.970  41.764  1.00  0.00           H  
ATOM   1883  NH2 ARG   126      40.250  56.985  42.302  1.00  0.00           N  
ATOM   1884 HH21 ARG   126      40.875  56.203  42.435  1.00  0.00           H  
ATOM   1885 HH22 ARG   126      39.690  57.322  43.072  1.00  0.00           H  
ATOM   1886  C   ARG   126      41.619  53.224  36.240  1.00  0.00           C  
ATOM   1887  O   ARG   126      42.412  53.282  35.293  1.00  0.00           O  
ATOM   1888  N   SER   127      41.598  52.164  37.123  1.00  0.00           N  
ATOM   1889  H   SER   127      40.903  52.152  37.856  1.00  0.00           H  
ATOM   1890  CA  SER   127      42.486  51.075  37.050  1.00  0.00           C  
ATOM   1891  HA  SER   127      43.473  51.535  37.089  1.00  0.00           H  
ATOM   1892  CB  SER   127      42.376  50.248  38.364  1.00  0.00           C  
ATOM   1893  HB2 SER   127      41.372  49.850  38.509  1.00  0.00           H  
ATOM   1894  HB3 SER   127      43.152  49.483  38.366  1.00  0.00           H  
ATOM   1895  OG  SER   127      42.702  51.037  39.447  1.00  0.00           O  
ATOM   1896  HG  SER   127      42.026  51.715  39.376  1.00  0.00           H  
ATOM   1897  C   SER   127      42.367  50.254  35.751  1.00  0.00           C  
ATOM   1898  O   SER   127      43.409  49.813  35.319  1.00  0.00           O  
ATOM   1899  N   ASP   128      41.177  50.045  35.194  1.00  0.00           N  
ATOM   1900  H   ASP   128      40.405  50.482  35.678  1.00  0.00           H  
ATOM   1901  CA  ASP   128      40.936  49.470  33.864  1.00  0.00           C  
ATOM   1902  HA  ASP   128      41.563  48.600  33.667  1.00  0.00           H  
ATOM   1903  CB  ASP   128      39.425  49.144  33.826  1.00  0.00           C  
ATOM   1904  HB2 ASP   128      38.953  49.991  34.324  1.00  0.00           H  
ATOM   1905  HB3 ASP   128      39.028  48.993  32.823  1.00  0.00           H  
ATOM   1906  CG  ASP   128      39.024  47.975  34.739  1.00  0.00           C  
ATOM   1907  OD1 ASP   128      39.889  47.082  34.998  1.00  0.00           O  
ATOM   1908  OD2 ASP   128      37.933  47.966  35.362  1.00  0.00           O  
ATOM   1909  C   ASP   128      41.281  50.546  32.720  1.00  0.00           C  
ATOM   1910  O   ASP   128      41.828  50.253  31.690  1.00  0.00           O  
ATOM   1911  N   ARG   129      41.017  51.823  33.024  1.00  0.00           N  
ATOM   1912  H   ARG   129      40.489  52.093  33.841  1.00  0.00           H  
ATOM   1913  CA  ARG   129      41.313  52.960  32.062  1.00  0.00           C  
ATOM   1914  HA  ARG   129      41.015  52.608  31.075  1.00  0.00           H  
ATOM   1915  CB  ARG   129      40.487  54.234  32.373  1.00  0.00           C  
ATOM   1916  HB2 ARG   129      40.424  54.395  33.449  1.00  0.00           H  
ATOM   1917  HB3 ARG   129      41.038  55.078  31.959  1.00  0.00           H  
ATOM   1918  CG  ARG   129      39.061  54.140  31.846  1.00  0.00           C  
ATOM   1919  HG2 ARG   129      39.087  53.934  30.776  1.00  0.00           H  
ATOM   1920  HG3 ARG   129      38.479  53.399  32.395  1.00  0.00           H  
ATOM   1921  CD  ARG   129      38.402  55.475  32.190  1.00  0.00           C  
ATOM   1922  HD2 ARG   129      38.391  55.472  33.280  1.00  0.00           H  
ATOM   1923  HD3 ARG   129      38.995  56.342  31.898  1.00  0.00           H  
ATOM   1924  NE  ARG   129      37.069  55.485  31.599  1.00  0.00           N  
ATOM   1925  HE  ARG   129      36.896  54.991  30.736  1.00  0.00           H  
ATOM   1926  CZ  ARG   129      36.160  56.388  31.863  1.00  0.00           C  
ATOM   1927  NH1 ARG   129      36.163  57.171  32.865  1.00  0.00           N  
ATOM   1928 HH11 ARG   129      37.014  57.144  33.409  1.00  0.00           H  
ATOM   1929 HH12 ARG   129      35.367  57.783  32.976  1.00  0.00           H  
ATOM   1930  NH2 ARG   129      35.097  56.448  31.135  1.00  0.00           N  
ATOM   1931 HH21 ARG   129      34.998  55.807  30.361  1.00  0.00           H  
ATOM   1932 HH22 ARG   129      34.290  56.916  31.521  1.00  0.00           H  
ATOM   1933  C   ARG   129      42.757  53.359  31.840  1.00  0.00           C  
ATOM   1934  O   ARG   129      43.084  53.863  30.758  1.00  0.00           O  
ATOM   1935  N   GLN   130      43.568  52.989  32.837  1.00  0.00           N  
ATOM   1936  H   GLN   130      43.233  52.711  33.748  1.00  0.00           H  
ATOM   1937  CA  GLN   130      44.983  52.756  32.652  1.00  0.00           C  
ATOM   1938  HA  GLN   130      45.476  53.703  32.430  1.00  0.00           H  
ATOM   1939  CB  GLN   130      45.654  52.224  33.962  1.00  0.00           C  
ATOM   1940  HB2 GLN   130      45.613  52.978  34.748  1.00  0.00           H  
ATOM   1941  HB3 GLN   130      45.036  51.478  34.462  1.00  0.00           H  
ATOM   1942  CG  GLN   130      47.132  51.821  33.820  1.00  0.00           C  
ATOM   1943  HG2 GLN   130      47.560  51.450  34.751  1.00  0.00           H  
ATOM   1944  HG3 GLN   130      47.228  50.996  33.114  1.00  0.00           H  
ATOM   1945  CD  GLN   130      48.006  53.004  33.337  1.00  0.00           C  
ATOM   1946  OE1 GLN   130      47.614  54.142  33.500  1.00  0.00           O  
ATOM   1947  NE2 GLN   130      49.220  52.775  32.879  1.00  0.00           N  
ATOM   1948 HE21 GLN   130      49.800  53.559  32.617  1.00  0.00           H  
ATOM   1949 HE22 GLN   130      49.508  51.815  32.759  1.00  0.00           H  
ATOM   1950  C   GLN   130      45.167  51.795  31.481  1.00  0.00           C  
ATOM   1951  O   GLN   130      45.830  52.169  30.484  1.00  0.00           O  
ATOM   1952  N   TRP   131      44.625  50.627  31.496  1.00  0.00           N  
ATOM   1953  H   TRP   131      44.206  50.289  32.351  1.00  0.00           H  
ATOM   1954  CA  TRP   131      44.815  49.693  30.412  1.00  0.00           C  
ATOM   1955  HA  TRP   131      45.882  49.669  30.193  1.00  0.00           H  
ATOM   1956  CB  TRP   131      44.382  48.294  30.823  1.00  0.00           C  
ATOM   1957  HB2 TRP   131      43.315  48.270  31.046  1.00  0.00           H  
ATOM   1958  HB3 TRP   131      44.572  47.589  30.013  1.00  0.00           H  
ATOM   1959  CG  TRP   131      45.250  47.693  31.880  1.00  0.00           C  
ATOM   1960  CD1 TRP   131      44.848  47.411  33.133  1.00  0.00           C  
ATOM   1961  HD1 TRP   131      43.897  47.723  33.537  1.00  0.00           H  
ATOM   1962  NE1 TRP   131      45.932  47.061  33.855  1.00  0.00           N  
ATOM   1963  HE1 TRP   131      45.933  47.020  34.865  1.00  0.00           H  
ATOM   1964  CE2 TRP   131      47.104  46.881  33.125  1.00  0.00           C  
ATOM   1965  CZ2 TRP   131      48.358  46.390  33.365  1.00  0.00           C  
ATOM   1966  HZ2 TRP   131      48.622  46.008  34.340  1.00  0.00           H  
ATOM   1967  CH2 TRP   131      49.230  46.206  32.298  1.00  0.00           C  
ATOM   1968  HH2 TRP   131      50.227  45.821  32.457  1.00  0.00           H  
ATOM   1969  CZ3 TRP   131      48.936  46.643  31.014  1.00  0.00           C  
ATOM   1970  HZ3 TRP   131      49.547  46.436  30.148  1.00  0.00           H  
ATOM   1971  CE3 TRP   131      47.620  47.160  30.745  1.00  0.00           C  
ATOM   1972  HE3 TRP   131      47.338  47.452  29.744  1.00  0.00           H  
ATOM   1973  CD2 TRP   131      46.706  47.347  31.798  1.00  0.00           C  
ATOM   1974  C   TRP   131      44.188  50.199  29.092  1.00  0.00           C  
ATOM   1975  O   TRP   131      44.788  50.139  28.017  1.00  0.00           O  
ATOM   1976  N   VAL   132      43.001  50.814  29.176  1.00  0.00           N  
ATOM   1977  H   VAL   132      42.511  50.811  30.060  1.00  0.00           H  
ATOM   1978  CA  VAL   132      42.219  51.497  28.016  1.00  0.00           C  
ATOM   1979  HA  VAL   132      41.909  50.682  27.362  1.00  0.00           H  
ATOM   1980  CB  VAL   132      40.963  52.233  28.547  1.00  0.00           C  
ATOM   1981  HB  VAL   132      41.426  52.976  29.197  1.00  0.00           H  
ATOM   1982  CG1 VAL   132      40.030  53.078  27.680  1.00  0.00           C  
ATOM   1983 HG11 VAL   132      39.408  52.427  27.066  1.00  0.00           H  
ATOM   1984 HG12 VAL   132      39.295  53.547  28.334  1.00  0.00           H  
ATOM   1985 HG13 VAL   132      40.612  53.893  27.251  1.00  0.00           H  
ATOM   1986  CG2 VAL   132      39.961  51.331  29.271  1.00  0.00           C  
ATOM   1987 HG21 VAL   132      40.431  50.473  29.751  1.00  0.00           H  
ATOM   1988 HG22 VAL   132      39.455  51.855  30.081  1.00  0.00           H  
ATOM   1989 HG23 VAL   132      39.311  50.885  28.518  1.00  0.00           H  
ATOM   1990  C   VAL   132      43.081  52.447  27.240  1.00  0.00           C  
ATOM   1991  O   VAL   132      43.401  52.220  26.080  1.00  0.00           O  
ATOM   1992  N   GLN   133      43.515  53.551  27.855  1.00  0.00           N  
ATOM   1993  H   GLN   133      43.358  53.518  28.852  1.00  0.00           H  
ATOM   1994  CA  GLN   133      44.478  54.467  27.278  1.00  0.00           C  
ATOM   1995  HA  GLN   133      43.976  55.006  26.474  1.00  0.00           H  
ATOM   1996  CB  GLN   133      44.736  55.508  28.391  1.00  0.00           C  
ATOM   1997  HB2 GLN   133      43.781  55.922  28.715  1.00  0.00           H  
ATOM   1998  HB3 GLN   133      45.169  55.108  29.308  1.00  0.00           H  
ATOM   1999  CG  GLN   133      45.535  56.762  27.954  1.00  0.00           C  
ATOM   2000  HG2 GLN   133      45.899  57.232  28.868  1.00  0.00           H  
ATOM   2001  HG3 GLN   133      46.353  56.452  27.304  1.00  0.00           H  
ATOM   2002  CD  GLN   133      44.723  57.880  27.299  1.00  0.00           C  
ATOM   2003  OE1 GLN   133      44.028  57.668  26.298  1.00  0.00           O  
ATOM   2004  NE2 GLN   133      44.697  59.120  27.773  1.00  0.00           N  
ATOM   2005 HE21 GLN   133      43.920  59.665  27.428  1.00  0.00           H  
ATOM   2006 HE22 GLN   133      45.186  59.474  28.583  1.00  0.00           H  
ATOM   2007  C   GLN   133      45.742  53.763  26.727  1.00  0.00           C  
ATOM   2008  O   GLN   133      46.220  54.116  25.671  1.00  0.00           O  
ATOM   2009  N   ARG   134      46.288  52.753  27.363  1.00  0.00           N  
ATOM   2010  H   ARG   134      45.865  52.568  28.261  1.00  0.00           H  
ATOM   2011  CA  ARG   134      47.565  52.095  26.941  1.00  0.00           C  
ATOM   2012  HA  ARG   134      48.181  52.933  26.615  1.00  0.00           H  
ATOM   2013  CB  ARG   134      48.272  51.279  28.047  1.00  0.00           C  
ATOM   2014  HB2 ARG   134      47.523  50.619  28.482  1.00  0.00           H  
ATOM   2015  HB3 ARG   134      49.134  50.763  27.623  1.00  0.00           H  
ATOM   2016  CG  ARG   134      49.122  52.212  29.033  1.00  0.00           C  
ATOM   2017  HG2 ARG   134      49.766  52.898  28.482  1.00  0.00           H  
ATOM   2018  HG3 ARG   134      48.381  52.706  29.662  1.00  0.00           H  
ATOM   2019  CD  ARG   134      50.027  51.251  29.916  1.00  0.00           C  
ATOM   2020  HD2 ARG   134      50.439  51.685  30.827  1.00  0.00           H  
ATOM   2021  HD3 ARG   134      49.503  50.381  30.311  1.00  0.00           H  
ATOM   2022  NE  ARG   134      51.214  50.782  29.194  1.00  0.00           N  
ATOM   2023  HE  ARG   134      51.434  51.137  28.274  1.00  0.00           H  
ATOM   2024  CZ  ARG   134      52.260  50.101  29.672  1.00  0.00           C  
ATOM   2025  NH1 ARG   134      52.232  49.555  30.854  1.00  0.00           N  
ATOM   2026 HH11 ARG   134      51.548  49.822  31.548  1.00  0.00           H  
ATOM   2027 HH12 ARG   134      52.946  48.863  31.033  1.00  0.00           H  
ATOM   2028  NH2 ARG   134      53.276  49.897  28.866  1.00  0.00           N  
ATOM   2029 HH21 ARG   134      53.086  50.332  27.975  1.00  0.00           H  
ATOM   2030 HH22 ARG   134      53.958  49.195  29.115  1.00  0.00           H  
ATOM   2031  C   ARG   134      47.372  51.363  25.590  1.00  0.00           C  
ATOM   2032  O   ARG   134      48.186  51.569  24.765  1.00  0.00           O  
ATOM   2033  N   PHE   135      46.251  50.658  25.454  1.00  0.00           N  
ATOM   2034  H   PHE   135      45.619  50.605  26.240  1.00  0.00           H  
ATOM   2035  CA  PHE   135      45.903  50.122  24.088  1.00  0.00           C  
ATOM   2036  HA  PHE   135      46.761  49.529  23.772  1.00  0.00           H  
ATOM   2037  CB  PHE   135      44.755  49.179  24.264  1.00  0.00           C  
ATOM   2038  HB2 PHE   135      43.928  49.840  24.522  1.00  0.00           H  
ATOM   2039  HB3 PHE   135      44.414  48.832  23.288  1.00  0.00           H  
ATOM   2040  CG  PHE   135      44.855  48.055  25.195  1.00  0.00           C  
ATOM   2041  CD1 PHE   135      46.034  47.308  25.292  1.00  0.00           C  
ATOM   2042  HD1 PHE   135      46.958  47.486  24.762  1.00  0.00           H  
ATOM   2043  CE1 PHE   135      46.044  46.269  26.270  1.00  0.00           C  
ATOM   2044  HE1 PHE   135      46.913  45.632  26.356  1.00  0.00           H  
ATOM   2045  CZ  PHE   135      44.897  45.955  27.018  1.00  0.00           C  
ATOM   2046  HZ  PHE   135      45.040  45.118  27.685  1.00  0.00           H  
ATOM   2047  CE2 PHE   135      43.771  46.802  27.001  1.00  0.00           C  
ATOM   2048  HE2 PHE   135      43.067  46.687  27.812  1.00  0.00           H  
ATOM   2049  CD2 PHE   135      43.737  47.915  26.084  1.00  0.00           C  
ATOM   2050  HD2 PHE   135      42.809  48.466  26.117  1.00  0.00           H  
ATOM   2051  C   PHE   135      45.496  51.162  23.039  1.00  0.00           C  
ATOM   2052  O   PHE   135      45.823  50.978  21.852  1.00  0.00           O  
ATOM   2053  N   LEU   136      45.012  52.323  23.433  1.00  0.00           N  
ATOM   2054  H   LEU   136      44.926  52.459  24.431  1.00  0.00           H  
ATOM   2055  CA  LEU   136      44.772  53.548  22.691  1.00  0.00           C  
ATOM   2056  HA  LEU   136      44.317  53.248  21.746  1.00  0.00           H  
ATOM   2057  CB  LEU   136      43.834  54.552  23.326  1.00  0.00           C  
ATOM   2058  HB2 LEU   136      44.070  54.764  24.369  1.00  0.00           H  
ATOM   2059  HB3 LEU   136      43.916  55.462  22.732  1.00  0.00           H  
ATOM   2060  CG  LEU   136      42.302  54.155  23.323  1.00  0.00           C  
ATOM   2061  HG  LEU   136      42.243  53.095  23.573  1.00  0.00           H  
ATOM   2062  CD1 LEU   136      41.569  54.968  24.407  1.00  0.00           C  
ATOM   2063 HD11 LEU   136      41.978  54.616  25.353  1.00  0.00           H  
ATOM   2064 HD12 LEU   136      41.803  56.022  24.257  1.00  0.00           H  
ATOM   2065 HD13 LEU   136      40.481  54.903  24.379  1.00  0.00           H  
ATOM   2066  CD2 LEU   136      41.560  54.464  22.012  1.00  0.00           C  
ATOM   2067 HD21 LEU   136      40.715  53.785  21.891  1.00  0.00           H  
ATOM   2068 HD22 LEU   136      41.170  55.481  22.055  1.00  0.00           H  
ATOM   2069 HD23 LEU   136      42.184  54.346  21.126  1.00  0.00           H  
ATOM   2070  C   LEU   136      46.078  54.258  22.272  1.00  0.00           C  
ATOM   2071  O   LEU   136      46.136  55.052  21.281  1.00  0.00           O  
ATOM   2072  N   THR   137      47.178  54.201  23.087  1.00  0.00           N  
ATOM   2073  H   THR   137      47.171  53.557  23.864  1.00  0.00           H  
ATOM   2074  CA  THR   137      48.258  55.195  23.135  1.00  0.00           C  
ATOM   2075  HA  THR   137      48.211  55.777  22.215  1.00  0.00           H  
ATOM   2076  CB  THR   137      48.081  56.333  24.125  1.00  0.00           C  
ATOM   2077  HB  THR   137      48.928  57.004  23.982  1.00  0.00           H  
ATOM   2078  CG2 THR   137      46.734  57.077  24.074  1.00  0.00           C  
ATOM   2079 HG21 THR   137      45.928  56.345  24.127  1.00  0.00           H  
ATOM   2080 HG22 THR   137      46.732  57.766  24.918  1.00  0.00           H  
ATOM   2081 HG23 THR   137      46.585  57.693  23.187  1.00  0.00           H  
ATOM   2082  OG1 THR   137      48.204  55.777  25.389  1.00  0.00           O  
ATOM   2083  HG1 THR   137      47.493  55.139  25.485  1.00  0.00           H  
ATOM   2084  C   THR   137      49.709  54.651  23.137  1.00  0.00           C  
ATOM   2085  O   THR   137      50.563  55.439  22.802  1.00  0.00           O  
ATOM   2086  N   GLU   138      49.865  53.366  23.156  1.00  0.00           N  
ATOM   2087  H   GLU   138      49.085  52.749  23.331  1.00  0.00           H  
ATOM   2088  CA  GLU   138      51.190  52.724  22.932  1.00  0.00           C  
ATOM   2089  HA  GLU   138      51.953  53.463  22.687  1.00  0.00           H  
ATOM   2090  CB  GLU   138      51.452  52.010  24.297  1.00  0.00           C  
ATOM   2091  HB2 GLU   138      50.648  51.303  24.503  1.00  0.00           H  
ATOM   2092  HB3 GLU   138      52.399  51.484  24.182  1.00  0.00           H  
ATOM   2093  CG  GLU   138      51.583  53.024  25.439  1.00  0.00           C  
ATOM   2094  HG2 GLU   138      52.096  53.888  25.018  1.00  0.00           H  
ATOM   2095  HG3 GLU   138      50.609  53.427  25.717  1.00  0.00           H  
ATOM   2096  CD  GLU   138      52.368  52.512  26.605  1.00  0.00           C  
ATOM   2097  OE1 GLU   138      52.313  53.246  27.569  1.00  0.00           O  
ATOM   2098  OE2 GLU   138      52.980  51.414  26.631  1.00  0.00           O  
ATOM   2099  C   GLU   138      51.211  51.517  21.814  1.00  0.00           C  
ATOM   2100  O   GLU   138      50.172  51.054  21.433  1.00  0.00           O  
ATOM   2101  N   PRO   139      52.392  50.963  21.422  1.00  0.00           N  
ATOM   2102  CD  PRO   139      53.625  51.657  21.640  1.00  0.00           C  
ATOM   2103  HD2 PRO   139      53.727  52.222  22.566  1.00  0.00           H  
ATOM   2104  HD3 PRO   139      53.639  52.499  20.948  1.00  0.00           H  
ATOM   2105  CG  PRO   139      54.720  50.706  21.343  1.00  0.00           C  
ATOM   2106  HG2 PRO   139      54.899  50.102  22.233  1.00  0.00           H  
ATOM   2107  HG3 PRO   139      55.571  51.340  21.094  1.00  0.00           H  
ATOM   2108  CB  PRO   139      54.123  49.814  20.249  1.00  0.00           C  
ATOM   2109  HB2 PRO   139      54.528  48.802  20.252  1.00  0.00           H  
ATOM   2110  HB3 PRO   139      54.237  50.280  19.271  1.00  0.00           H  
ATOM   2111  CA  PRO   139      52.605  49.753  20.683  1.00  0.00           C  
ATOM   2112  HA  PRO   139      51.980  49.800  19.791  1.00  0.00           H  
ATOM   2113  C   PRO   139      52.145  48.444  21.397  1.00  0.00           C  
ATOM   2114  O   PRO   139      52.587  48.097  22.473  1.00  0.00           O  
ATOM   2115  N   LEU   140      51.091  47.717  20.821  1.00  0.00           N  
ATOM   2116  H   LEU   140      50.845  47.968  19.874  1.00  0.00           H  
ATOM   2117  CA  LEU   140      50.380  46.619  21.566  1.00  0.00           C  
ATOM   2118  HA  LEU   140      49.895  47.075  22.430  1.00  0.00           H  
ATOM   2119  CB  LEU   140      49.273  45.915  20.676  1.00  0.00           C  
ATOM   2120  HB2 LEU   140      49.657  45.871  19.657  1.00  0.00           H  
ATOM   2121  HB3 LEU   140      49.119  44.919  21.092  1.00  0.00           H  
ATOM   2122  CG  LEU   140      47.902  46.589  20.582  1.00  0.00           C  
ATOM   2123  HG  LEU   140      47.291  46.081  19.835  1.00  0.00           H  
ATOM   2124  CD1 LEU   140      47.229  46.466  21.937  1.00  0.00           C  
ATOM   2125 HD11 LEU   140      47.722  47.097  22.676  1.00  0.00           H  
ATOM   2126 HD12 LEU   140      46.259  46.933  21.766  1.00  0.00           H  
ATOM   2127 HD13 LEU   140      47.205  45.421  22.248  1.00  0.00           H  
ATOM   2128  CD2 LEU   140      48.032  48.081  20.177  1.00  0.00           C  
ATOM   2129 HD21 LEU   140      48.510  48.105  19.198  1.00  0.00           H  
ATOM   2130 HD22 LEU   140      47.076  48.603  20.195  1.00  0.00           H  
ATOM   2131 HD23 LEU   140      48.617  48.699  20.859  1.00  0.00           H  
ATOM   2132  C   LEU   140      51.216  45.563  22.215  1.00  0.00           C  
ATOM   2133  O   LEU   140      51.045  45.251  23.421  1.00  0.00           O  
ATOM   2134  N   THR   141      52.308  45.060  21.595  1.00  0.00           N  
ATOM   2135  H   THR   141      52.502  45.410  20.668  1.00  0.00           H  
ATOM   2136  CA  THR   141      53.170  44.012  22.273  1.00  0.00           C  
ATOM   2137  HA  THR   141      52.448  43.256  22.583  1.00  0.00           H  
ATOM   2138  CB  THR   141      54.181  43.377  21.386  1.00  0.00           C  
ATOM   2139  HB  THR   141      54.749  42.645  21.960  1.00  0.00           H  
ATOM   2140  CG2 THR   141      53.640  42.607  20.180  1.00  0.00           C  
ATOM   2141 HG21 THR   141      52.988  41.902  20.696  1.00  0.00           H  
ATOM   2142 HG22 THR   141      53.045  43.221  19.505  1.00  0.00           H  
ATOM   2143 HG23 THR   141      54.397  42.017  19.662  1.00  0.00           H  
ATOM   2144  OG1 THR   141      55.051  44.309  20.847  1.00  0.00           O  
ATOM   2145  HG1 THR   141      55.875  44.290  21.338  1.00  0.00           H  
ATOM   2146  C   THR   141      53.915  44.562  23.509  1.00  0.00           C  
ATOM   2147  O   THR   141      54.067  43.867  24.502  1.00  0.00           O  
ATOM   2148  N   ALA   142      54.236  45.847  23.588  1.00  0.00           N  
ATOM   2149  H   ALA   142      53.981  46.354  22.752  1.00  0.00           H  
ATOM   2150  CA  ALA   142      54.805  46.566  24.712  1.00  0.00           C  
ATOM   2151  HA  ALA   142      55.773  46.171  25.021  1.00  0.00           H  
ATOM   2152  CB  ALA   142      55.150  48.016  24.258  1.00  0.00           C  
ATOM   2153  HB1 ALA   142      54.355  48.749  24.117  1.00  0.00           H  
ATOM   2154  HB2 ALA   142      55.635  48.489  25.112  1.00  0.00           H  
ATOM   2155  HB3 ALA   142      55.940  47.990  23.508  1.00  0.00           H  
ATOM   2156  C   ALA   142      53.775  46.459  25.929  1.00  0.00           C  
ATOM   2157  O   ALA   142      54.215  46.098  26.983  1.00  0.00           O  
ATOM   2158  N   VAL   143      52.520  46.862  25.671  1.00  0.00           N  
ATOM   2159  H   VAL   143      52.174  47.076  24.746  1.00  0.00           H  
ATOM   2160  CA  VAL   143      51.513  46.781  26.762  1.00  0.00           C  
ATOM   2161  HA  VAL   143      51.754  47.373  27.646  1.00  0.00           H  
ATOM   2162  CB  VAL   143      50.113  47.399  26.212  1.00  0.00           C  
ATOM   2163  HB  VAL   143      49.570  46.690  25.586  1.00  0.00           H  
ATOM   2164  CG1 VAL   143      49.222  47.687  27.377  1.00  0.00           C  
ATOM   2165 HG11 VAL   143      49.664  48.133  28.268  1.00  0.00           H  
ATOM   2166 HG12 VAL   143      48.419  48.371  27.104  1.00  0.00           H  
ATOM   2167 HG13 VAL   143      48.876  46.721  27.745  1.00  0.00           H  
ATOM   2168  CG2 VAL   143      50.327  48.800  25.635  1.00  0.00           C  
ATOM   2169 HG21 VAL   143      50.753  48.616  24.649  1.00  0.00           H  
ATOM   2170 HG22 VAL   143      49.356  49.274  25.490  1.00  0.00           H  
ATOM   2171 HG23 VAL   143      50.988  49.347  26.308  1.00  0.00           H  
ATOM   2172  C   VAL   143      51.281  45.393  27.146  1.00  0.00           C  
ATOM   2173  O   VAL   143      51.181  45.212  28.323  1.00  0.00           O  
ATOM   2174  N   PHE   144      51.219  44.389  26.326  1.00  0.00           N  
ATOM   2175  H   PHE   144      51.190  44.540  25.328  1.00  0.00           H  
ATOM   2176  CA  PHE   144      50.762  43.005  26.699  1.00  0.00           C  
ATOM   2177  HA  PHE   144      49.980  43.112  27.450  1.00  0.00           H  
ATOM   2178  CB  PHE   144      50.112  42.305  25.572  1.00  0.00           C  
ATOM   2179  HB2 PHE   144      50.478  42.703  24.626  1.00  0.00           H  
ATOM   2180  HB3 PHE   144      50.393  41.253  25.615  1.00  0.00           H  
ATOM   2181  CG  PHE   144      48.577  42.364  25.643  1.00  0.00           C  
ATOM   2182  CD1 PHE   144      47.837  41.761  26.653  1.00  0.00           C  
ATOM   2183  HD1 PHE   144      48.325  41.156  27.403  1.00  0.00           H  
ATOM   2184  CE1 PHE   144      46.420  41.950  26.705  1.00  0.00           C  
ATOM   2185  HE1 PHE   144      45.923  41.577  27.589  1.00  0.00           H  
ATOM   2186  CZ  PHE   144      45.766  42.787  25.821  1.00  0.00           C  
ATOM   2187  HZ  PHE   144      44.696  42.848  25.952  1.00  0.00           H  
ATOM   2188  CE2 PHE   144      46.451  43.401  24.828  1.00  0.00           C  
ATOM   2189  HE2 PHE   144      45.861  43.989  24.140  1.00  0.00           H  
ATOM   2190  CD2 PHE   144      47.846  43.178  24.678  1.00  0.00           C  
ATOM   2191  HD2 PHE   144      48.426  43.788  24.001  1.00  0.00           H  
ATOM   2192  C   PHE   144      51.890  42.171  27.317  1.00  0.00           C  
ATOM   2193  O   PHE   144      51.593  41.382  28.199  1.00  0.00           O  
ATOM   2194  N   ALA   145      53.143  42.572  27.100  1.00  0.00           N  
ATOM   2195  H   ALA   145      53.223  43.329  26.437  1.00  0.00           H  
ATOM   2196  CA  ALA   145      54.240  42.171  27.931  1.00  0.00           C  
ATOM   2197  HA  ALA   145      54.007  41.115  28.066  1.00  0.00           H  
ATOM   2198  CB  ALA   145      55.618  42.454  27.260  1.00  0.00           C  
ATOM   2199  HB1 ALA   145      55.604  42.265  26.187  1.00  0.00           H  
ATOM   2200  HB2 ALA   145      55.690  43.537  27.363  1.00  0.00           H  
ATOM   2201  HB3 ALA   145      56.440  41.947  27.765  1.00  0.00           H  
ATOM   2202  C   ALA   145      54.242  42.613  29.411  1.00  0.00           C  
ATOM   2203  O   ALA   145      54.474  41.867  30.376  1.00  0.00           O  
ATOM   2204  N   ASP   146      53.913  43.889  29.558  1.00  0.00           N  
ATOM   2205  H   ASP   146      53.716  44.444  28.737  1.00  0.00           H  
ATOM   2206  CA  ASP   146      53.572  44.530  30.865  1.00  0.00           C  
ATOM   2207  HA  ASP   146      54.442  44.352  31.497  1.00  0.00           H  
ATOM   2208  CB  ASP   146      53.365  46.086  30.757  1.00  0.00           C  
ATOM   2209  HB2 ASP   146      52.459  46.355  30.214  1.00  0.00           H  
ATOM   2210  HB3 ASP   146      53.112  46.302  31.795  1.00  0.00           H  
ATOM   2211  CG  ASP   146      54.630  46.885  30.459  1.00  0.00           C  
ATOM   2212  OD1 ASP   146      55.723  46.331  30.253  1.00  0.00           O  
ATOM   2213  OD2 ASP   146      54.635  48.111  30.673  1.00  0.00           O  
ATOM   2214  C   ASP   146      52.410  43.834  31.604  1.00  0.00           C  
ATOM   2215  O   ASP   146      52.592  43.476  32.756  1.00  0.00           O  
ATOM   2216  N   TRP   147      51.275  43.691  30.938  1.00  0.00           N  
ATOM   2217  H   TRP   147      51.124  44.142  30.047  1.00  0.00           H  
ATOM   2218  CA  TRP   147      50.213  42.867  31.488  1.00  0.00           C  
ATOM   2219  HA  TRP   147      49.816  43.267  32.420  1.00  0.00           H  
ATOM   2220  CB  TRP   147      49.059  42.890  30.458  1.00  0.00           C  
ATOM   2221  HB2 TRP   147      48.768  43.934  30.340  1.00  0.00           H  
ATOM   2222  HB3 TRP   147      49.590  42.665  29.533  1.00  0.00           H  
ATOM   2223  CG  TRP   147      47.909  42.036  30.697  1.00  0.00           C  
ATOM   2224  CD1 TRP   147      47.792  40.759  30.169  1.00  0.00           C  
ATOM   2225  HD1 TRP   147      48.581  40.302  29.590  1.00  0.00           H  
ATOM   2226  NE1 TRP   147      46.555  40.261  30.525  1.00  0.00           N  
ATOM   2227  HE1 TRP   147      46.145  39.375  30.266  1.00  0.00           H  
ATOM   2228  CE2 TRP   147      45.889  41.135  31.344  1.00  0.00           C  
ATOM   2229  CZ2 TRP   147      44.717  41.026  32.057  1.00  0.00           C  
ATOM   2230  HZ2 TRP   147      44.128  40.124  31.973  1.00  0.00           H  
ATOM   2231  CH2 TRP   147      44.259  42.096  32.840  1.00  0.00           C  
ATOM   2232  HH2 TRP   147      43.314  42.018  33.359  1.00  0.00           H  
ATOM   2233  CZ3 TRP   147      44.980  43.265  32.744  1.00  0.00           C  
ATOM   2234  HZ3 TRP   147      44.681  44.152  33.281  1.00  0.00           H  
ATOM   2235  CE3 TRP   147      46.192  43.342  32.086  1.00  0.00           C  
ATOM   2236  HE3 TRP   147      46.614  44.330  32.200  1.00  0.00           H  
ATOM   2237  CD2 TRP   147      46.708  42.297  31.353  1.00  0.00           C  
ATOM   2238  C   TRP   147      50.653  41.417  31.943  1.00  0.00           C  
ATOM   2239  O   TRP   147      50.391  41.071  33.077  1.00  0.00           O  
ATOM   2240  N   TYR   148      51.278  40.591  31.072  1.00  0.00           N  
ATOM   2241  H   TYR   148      51.409  40.848  30.104  1.00  0.00           H  
ATOM   2242  CA  TYR   148      51.634  39.259  31.489  1.00  0.00           C  
ATOM   2243  HA  TYR   148      50.872  38.866  32.162  1.00  0.00           H  
ATOM   2244  CB  TYR   148      51.728  38.322  30.278  1.00  0.00           C  
ATOM   2245  HB2 TYR   148      52.489  38.778  29.645  1.00  0.00           H  
ATOM   2246  HB3 TYR   148      51.991  37.322  30.625  1.00  0.00           H  
ATOM   2247  CG  TYR   148      50.453  38.220  29.491  1.00  0.00           C  
ATOM   2248  CD1 TYR   148      49.321  37.574  30.070  1.00  0.00           C  
ATOM   2249  HD1 TYR   148      49.451  37.131  31.046  1.00  0.00           H  
ATOM   2250  CE1 TYR   148      48.105  37.475  29.384  1.00  0.00           C  
ATOM   2251  HE1 TYR   148      47.287  36.941  29.845  1.00  0.00           H  
ATOM   2252  CZ  TYR   148      47.962  37.985  28.102  1.00  0.00           C  
ATOM   2253  OH  TYR   148      46.741  37.943  27.532  1.00  0.00           O  
ATOM   2254  HH  TYR   148      46.121  37.721  28.231  1.00  0.00           H  
ATOM   2255  CE2 TYR   148      49.116  38.446  27.476  1.00  0.00           C  
ATOM   2256  HE2 TYR   148      49.013  38.805  26.462  1.00  0.00           H  
ATOM   2257  CD2 TYR   148      50.367  38.562  28.127  1.00  0.00           C  
ATOM   2258  HD2 TYR   148      51.176  39.043  27.597  1.00  0.00           H  
ATOM   2259  C   TYR   148      52.810  39.156  32.465  1.00  0.00           C  
ATOM   2260  O   TYR   148      53.163  38.077  33.042  1.00  0.00           O  
ATOM   2261  N   GLN   149      53.456  40.271  32.734  1.00  0.00           N  
ATOM   2262  H   GLN   149      53.441  41.027  32.065  1.00  0.00           H  
ATOM   2263  CA  GLN   149      54.394  40.400  33.913  1.00  0.00           C  
ATOM   2264  HA  GLN   149      54.787  39.394  34.057  1.00  0.00           H  
ATOM   2265  CB  GLN   149      55.526  41.394  33.492  1.00  0.00           C  
ATOM   2266  HB2 GLN   149      55.135  42.131  32.791  1.00  0.00           H  
ATOM   2267  HB3 GLN   149      55.929  42.017  34.291  1.00  0.00           H  
ATOM   2268  CG  GLN   149      56.608  40.645  32.786  1.00  0.00           C  
ATOM   2269  HG2 GLN   149      56.086  40.094  32.004  1.00  0.00           H  
ATOM   2270  HG3 GLN   149      57.282  41.378  32.341  1.00  0.00           H  
ATOM   2271  CD  GLN   149      57.550  39.776  33.708  1.00  0.00           C  
ATOM   2272  OE1 GLN   149      57.709  40.024  34.894  1.00  0.00           O  
ATOM   2273  NE2 GLN   149      58.223  38.796  33.202  1.00  0.00           N  
ATOM   2274 HE21 GLN   149      58.799  38.273  33.847  1.00  0.00           H  
ATOM   2275 HE22 GLN   149      58.108  38.551  32.229  1.00  0.00           H  
ATOM   2276  C   GLN   149      53.826  40.806  35.262  1.00  0.00           C  
ATOM   2277  O   GLN   149      54.552  40.890  36.275  1.00  0.00           O  
ATOM   2278  N   GLN   150      52.491  41.065  35.249  1.00  0.00           N  
ATOM   2279  H   GLN   150      52.012  40.804  34.399  1.00  0.00           H  
ATOM   2280  CA  GLN   150      51.743  41.218  36.511  1.00  0.00           C  
ATOM   2281  HA  GLN   150      52.198  42.076  37.005  1.00  0.00           H  
ATOM   2282  CB  GLN   150      50.316  41.708  36.259  1.00  0.00           C  
ATOM   2283  HB2 GLN   150      49.812  40.986  35.618  1.00  0.00           H  
ATOM   2284  HB3 GLN   150      49.775  41.745  37.205  1.00  0.00           H  
ATOM   2285  CG  GLN   150      50.264  43.147  35.619  1.00  0.00           C  
ATOM   2286  HG2 GLN   150      50.753  43.844  36.299  1.00  0.00           H  
ATOM   2287  HG3 GLN   150      50.668  43.177  34.607  1.00  0.00           H  
ATOM   2288  CD  GLN   150      48.775  43.441  35.443  1.00  0.00           C  
ATOM   2289  OE1 GLN   150      48.174  44.147  36.209  1.00  0.00           O  
ATOM   2290  NE2 GLN   150      48.034  42.909  34.529  1.00  0.00           N  
ATOM   2291 HE21 GLN   150      47.115  43.291  34.358  1.00  0.00           H  
ATOM   2292 HE22 GLN   150      48.535  42.355  33.849  1.00  0.00           H  
ATOM   2293  C   GLN   150      51.708  39.978  37.354  1.00  0.00           C  
ATOM   2294  O   GLN   150      51.509  38.935  36.818  1.00  0.00           O  
ATOM   2295  N   PRO   151      51.742  40.016  38.706  1.00  0.00           N  
ATOM   2296  CD  PRO   151      52.237  41.129  39.554  1.00  0.00           C  
ATOM   2297  HD2 PRO   151      51.464  41.885  39.696  1.00  0.00           H  
ATOM   2298  HD3 PRO   151      53.166  41.557  39.178  1.00  0.00           H  
ATOM   2299  CG  PRO   151      52.680  40.502  40.883  1.00  0.00           C  
ATOM   2300  HG2 PRO   151      52.507  41.138  41.752  1.00  0.00           H  
ATOM   2301  HG3 PRO   151      53.747  40.291  40.811  1.00  0.00           H  
ATOM   2302  CB  PRO   151      51.812  39.261  41.061  1.00  0.00           C  
ATOM   2303  HB2 PRO   151      50.861  39.541  41.513  1.00  0.00           H  
ATOM   2304  HB3 PRO   151      52.358  38.546  41.676  1.00  0.00           H  
ATOM   2305  CA  PRO   151      51.721  38.808  39.551  1.00  0.00           C  
ATOM   2306  HA  PRO   151      52.709  38.408  39.324  1.00  0.00           H  
ATOM   2307  C   PRO   151      50.615  37.885  39.229  1.00  0.00           C  
ATOM   2308  O   PRO   151      50.709  36.688  39.448  1.00  0.00           O  
ATOM   2309  N   VAL   152      49.466  38.424  38.718  1.00  0.00           N  
ATOM   2310  H   VAL   152      49.422  39.432  38.659  1.00  0.00           H  
ATOM   2311  CA  VAL   152      48.317  37.616  38.263  1.00  0.00           C  
ATOM   2312  HA  VAL   152      48.129  37.021  39.157  1.00  0.00           H  
ATOM   2313  CB  VAL   152      47.083  38.449  37.894  1.00  0.00           C  
ATOM   2314  HB  VAL   152      46.360  37.815  37.382  1.00  0.00           H  
ATOM   2315  CG1 VAL   152      46.308  38.775  39.224  1.00  0.00           C  
ATOM   2316 HG11 VAL   152      45.279  39.061  39.004  1.00  0.00           H  
ATOM   2317 HG12 VAL   152      46.233  37.917  39.892  1.00  0.00           H  
ATOM   2318 HG13 VAL   152      46.930  39.486  39.767  1.00  0.00           H  
ATOM   2319  CG2 VAL   152      47.377  39.688  37.093  1.00  0.00           C  
ATOM   2320 HG21 VAL   152      48.111  39.444  36.325  1.00  0.00           H  
ATOM   2321 HG22 VAL   152      46.408  39.936  36.661  1.00  0.00           H  
ATOM   2322 HG23 VAL   152      47.677  40.535  37.711  1.00  0.00           H  
ATOM   2323  C   VAL   152      48.562  36.593  37.169  1.00  0.00           C  
ATOM   2324  O   VAL   152      47.909  35.568  37.046  1.00  0.00           O  
ATOM   2325  N   PHE   153      49.734  36.622  36.548  1.00  0.00           N  
ATOM   2326  H   PHE   153      50.232  37.456  36.823  1.00  0.00           H  
ATOM   2327  CA  PHE   153      50.215  35.680  35.616  1.00  0.00           C  
ATOM   2328  HA  PHE   153      49.619  34.781  35.459  1.00  0.00           H  
ATOM   2329  CB  PHE   153      50.191  36.335  34.247  1.00  0.00           C  
ATOM   2330  HB2 PHE   153      50.868  37.186  34.319  1.00  0.00           H  
ATOM   2331  HB3 PHE   153      50.508  35.630  33.479  1.00  0.00           H  
ATOM   2332  CG  PHE   153      48.814  36.863  33.801  1.00  0.00           C  
ATOM   2333  CD1 PHE   153      48.495  38.232  33.691  1.00  0.00           C  
ATOM   2334  HD1 PHE   153      49.254  38.966  33.918  1.00  0.00           H  
ATOM   2335  CE1 PHE   153      47.216  38.636  33.479  1.00  0.00           C  
ATOM   2336  HE1 PHE   153      47.043  39.688  33.309  1.00  0.00           H  
ATOM   2337  CZ  PHE   153      46.206  37.676  33.218  1.00  0.00           C  
ATOM   2338  HZ  PHE   153      45.203  38.028  33.029  1.00  0.00           H  
ATOM   2339  CE2 PHE   153      46.551  36.341  33.300  1.00  0.00           C  
ATOM   2340  HE2 PHE   153      45.764  35.650  33.036  1.00  0.00           H  
ATOM   2341  CD2 PHE   153      47.801  35.920  33.670  1.00  0.00           C  
ATOM   2342  HD2 PHE   153      48.068  34.875  33.724  1.00  0.00           H  
ATOM   2343  C   PHE   153      51.599  35.170  35.961  1.00  0.00           C  
ATOM   2344  O   PHE   153      52.132  34.353  35.186  1.00  0.00           O  
ATOM   2345  N   ALA   154      52.153  35.486  37.092  1.00  0.00           N  
ATOM   2346  H   ALA   154      51.538  36.076  37.633  1.00  0.00           H  
ATOM   2347  CA  ALA   154      53.462  35.087  37.566  1.00  0.00           C  
ATOM   2348  HA  ALA   154      54.172  35.345  36.780  1.00  0.00           H  
ATOM   2349  CB  ALA   154      53.760  35.818  38.855  1.00  0.00           C  
ATOM   2350  HB1 ALA   154      53.971  36.855  38.593  1.00  0.00           H  
ATOM   2351  HB2 ALA   154      53.034  35.590  39.636  1.00  0.00           H  
ATOM   2352  HB3 ALA   154      54.679  35.480  39.333  1.00  0.00           H  
ATOM   2353  C   ALA   154      53.565  33.569  37.949  1.00  0.00           C  
ATOM   2354  O   ALA   154      54.725  33.111  38.165  1.00  0.00           O  
ATOM   2355  N   SER   155      52.470  32.769  38.063  1.00  0.00           N  
ATOM   2356  H   SER   155      51.612  33.276  37.903  1.00  0.00           H  
ATOM   2357  CA  SER   155      52.440  31.336  38.024  1.00  0.00           C  
ATOM   2358  HA  SER   155      53.131  30.938  38.767  1.00  0.00           H  
ATOM   2359  CB  SER   155      51.016  30.751  38.276  1.00  0.00           C  
ATOM   2360  HB2 SER   155      50.709  31.076  39.270  1.00  0.00           H  
ATOM   2361  HB3 SER   155      50.282  31.193  37.602  1.00  0.00           H  
ATOM   2362  OG  SER   155      51.045  29.343  38.347  1.00  0.00           O  
ATOM   2363  HG  SER   155      51.483  29.134  39.175  1.00  0.00           H  
ATOM   2364  C   SER   155      53.058  30.663  36.744  1.00  0.00           C  
ATOM   2365  O   SER   155      53.698  29.614  36.828  1.00  0.00           O  
ATOM   2366  N   LEU   156      52.890  31.280  35.618  1.00  0.00           N  
ATOM   2367  H   LEU   156      52.259  32.060  35.495  1.00  0.00           H  
ATOM   2368  CA  LEU   156      53.341  30.626  34.377  1.00  0.00           C  
ATOM   2369  HA  LEU   156      53.126  29.558  34.398  1.00  0.00           H  
ATOM   2370  CB  LEU   156      52.611  31.419  33.225  1.00  0.00           C  
ATOM   2371  HB2 LEU   156      52.595  32.496  33.388  1.00  0.00           H  
ATOM   2372  HB3 LEU   156      53.156  31.343  32.284  1.00  0.00           H  
ATOM   2373  CG  LEU   156      51.102  31.053  33.004  1.00  0.00           C  
ATOM   2374  HG  LEU   156      50.512  31.576  33.757  1.00  0.00           H  
ATOM   2375  CD1 LEU   156      50.731  31.569  31.613  1.00  0.00           C  
ATOM   2376 HD11 LEU   156      49.754  31.181  31.321  1.00  0.00           H  
ATOM   2377 HD12 LEU   156      50.603  32.644  31.742  1.00  0.00           H  
ATOM   2378 HD13 LEU   156      51.408  31.228  30.829  1.00  0.00           H  
ATOM   2379  CD2 LEU   156      50.883  29.572  33.095  1.00  0.00           C  
ATOM   2380 HD21 LEU   156      51.042  29.204  34.108  1.00  0.00           H  
ATOM   2381 HD22 LEU   156      49.835  29.371  32.875  1.00  0.00           H  
ATOM   2382 HD23 LEU   156      51.537  29.119  32.350  1.00  0.00           H  
ATOM   2383  C   LEU   156      54.834  30.830  34.158  1.00  0.00           C  
ATOM   2384  O   LEU   156      55.424  31.872  34.550  1.00  0.00           O  
ATOM   2385  N   ASN   157      55.409  29.882  33.451  1.00  0.00           N  
ATOM   2386  H   ASN   157      54.807  29.144  33.114  1.00  0.00           H  
ATOM   2387  CA  ASN   157      56.795  29.970  32.930  1.00  0.00           C  
ATOM   2388  HA  ASN   157      57.394  30.089  33.833  1.00  0.00           H  
ATOM   2389  CB  ASN   157      57.245  28.533  32.356  1.00  0.00           C  
ATOM   2390  HB2 ASN   157      56.758  28.361  31.396  1.00  0.00           H  
ATOM   2391  HB3 ASN   157      58.322  28.618  32.212  1.00  0.00           H  
ATOM   2392  CG  ASN   157      57.009  27.304  33.239  1.00  0.00           C  
ATOM   2393  OD1 ASN   157      56.425  27.443  34.315  1.00  0.00           O  
ATOM   2394  ND2 ASN   157      57.456  26.051  32.838  1.00  0.00           N  
ATOM   2395 HD21 ASN   157      57.318  25.216  33.390  1.00  0.00           H  
ATOM   2396 HD22 ASN   157      57.785  26.080  31.883  1.00  0.00           H  
ATOM   2397  C   ASN   157      57.131  31.083  31.938  1.00  0.00           C  
ATOM   2398  O   ASN   157      56.320  31.638  31.265  1.00  0.00           O  
ATOM   2399  N   ASP   158      58.427  31.370  31.848  1.00  0.00           N  
ATOM   2400  H   ASP   158      59.033  30.966  32.548  1.00  0.00           H  
ATOM   2401  CA  ASP   158      58.962  32.427  30.954  1.00  0.00           C  
ATOM   2402  HA  ASP   158      58.688  33.371  31.426  1.00  0.00           H  
ATOM   2403  CB  ASP   158      60.494  32.538  31.050  1.00  0.00           C  
ATOM   2404  HB2 ASP   158      61.007  31.641  30.702  1.00  0.00           H  
ATOM   2405  HB3 ASP   158      60.938  33.334  30.453  1.00  0.00           H  
ATOM   2406  CG  ASP   158      60.967  32.925  32.407  1.00  0.00           C  
ATOM   2407  OD1 ASP   158      60.444  33.824  33.067  1.00  0.00           O  
ATOM   2408  OD2 ASP   158      61.969  32.334  32.850  1.00  0.00           O  
ATOM   2409  C   ASP   158      58.493  32.288  29.549  1.00  0.00           C  
ATOM   2410  O   ASP   158      57.717  33.151  29.078  1.00  0.00           O  
ATOM   2411  N   ASP   159      58.717  31.103  28.892  1.00  0.00           N  
ATOM   2412  H   ASP   159      59.512  30.611  29.273  1.00  0.00           H  
ATOM   2413  CA  ASP   159      58.171  30.826  27.533  1.00  0.00           C  
ATOM   2414  HA  ASP   159      58.464  31.761  27.056  1.00  0.00           H  
ATOM   2415  CB  ASP   159      58.787  29.586  26.939  1.00  0.00           C  
ATOM   2416  HB2 ASP   159      58.838  28.811  27.703  1.00  0.00           H  
ATOM   2417  HB3 ASP   159      58.250  29.283  26.040  1.00  0.00           H  
ATOM   2418  CG  ASP   159      60.211  29.864  26.440  1.00  0.00           C  
ATOM   2419  OD1 ASP   159      60.505  31.033  26.052  1.00  0.00           O  
ATOM   2420  OD2 ASP   159      61.126  29.030  26.677  1.00  0.00           O  
ATOM   2421  C   ASP   159      56.647  30.743  27.451  1.00  0.00           C  
ATOM   2422  O   ASP   159      56.079  31.049  26.415  1.00  0.00           O  
ATOM   2423  N   GLN   160      55.964  30.439  28.607  1.00  0.00           N  
ATOM   2424  H   GLN   160      56.411  30.491  29.511  1.00  0.00           H  
ATOM   2425  CA  GLN   160      54.455  30.391  28.635  1.00  0.00           C  
ATOM   2426  HA  GLN   160      54.182  29.937  27.682  1.00  0.00           H  
ATOM   2427  CB  GLN   160      53.961  29.558  29.762  1.00  0.00           C  
ATOM   2428  HB2 GLN   160      54.456  29.939  30.655  1.00  0.00           H  
ATOM   2429  HB3 GLN   160      52.871  29.579  29.762  1.00  0.00           H  
ATOM   2430  CG  GLN   160      54.360  28.080  29.686  1.00  0.00           C  
ATOM   2431  HG2 GLN   160      53.892  27.544  28.859  1.00  0.00           H  
ATOM   2432  HG3 GLN   160      55.441  28.122  29.547  1.00  0.00           H  
ATOM   2433  CD  GLN   160      54.077  27.340  31.001  1.00  0.00           C  
ATOM   2434  OE1 GLN   160      53.636  27.838  32.036  1.00  0.00           O  
ATOM   2435  NE2 GLN   160      54.332  26.075  31.034  1.00  0.00           N  
ATOM   2436 HE21 GLN   160      54.331  25.603  31.927  1.00  0.00           H  
ATOM   2437 HE22 GLN   160      54.324  25.510  30.197  1.00  0.00           H  
ATOM   2438  C   GLN   160      53.782  31.754  28.674  1.00  0.00           C  
ATOM   2439  O   GLN   160      52.767  32.012  28.030  1.00  0.00           O  
ATOM   2440  N   ARG   161      54.302  32.685  29.484  1.00  0.00           N  
ATOM   2441  H   ARG   161      55.126  32.489  30.033  1.00  0.00           H  
ATOM   2442  CA  ARG   161      53.972  34.129  29.340  1.00  0.00           C  
ATOM   2443  HA  ARG   161      52.899  34.321  29.350  1.00  0.00           H  
ATOM   2444  CB  ARG   161      54.601  34.899  30.504  1.00  0.00           C  
ATOM   2445  HB2 ARG   161      55.666  34.672  30.529  1.00  0.00           H  
ATOM   2446  HB3 ARG   161      54.528  35.963  30.276  1.00  0.00           H  
ATOM   2447  CG  ARG   161      53.904  34.577  31.855  1.00  0.00           C  
ATOM   2448  HG2 ARG   161      52.876  34.941  31.840  1.00  0.00           H  
ATOM   2449  HG3 ARG   161      54.007  33.505  32.025  1.00  0.00           H  
ATOM   2450  CD  ARG   161      54.472  35.391  32.971  1.00  0.00           C  
ATOM   2451  HD2 ARG   161      54.955  36.238  32.484  1.00  0.00           H  
ATOM   2452  HD3 ARG   161      53.722  35.518  33.752  1.00  0.00           H  
ATOM   2453  NE  ARG   161      55.579  34.768  33.811  1.00  0.00           N  
ATOM   2454  HE  ARG   161      55.275  34.009  34.404  1.00  0.00           H  
ATOM   2455  CZ  ARG   161      56.912  34.918  33.643  1.00  0.00           C  
ATOM   2456  NH1 ARG   161      57.452  35.708  32.720  1.00  0.00           N  
ATOM   2457 HH11 ARG   161      56.873  36.264  32.107  1.00  0.00           H  
ATOM   2458 HH12 ARG   161      58.371  36.082  32.909  1.00  0.00           H  
ATOM   2459  NH2 ARG   161      57.725  34.181  34.391  1.00  0.00           N  
ATOM   2460 HH21 ARG   161      57.291  33.591  35.087  1.00  0.00           H  
ATOM   2461 HH22 ARG   161      58.693  34.080  34.123  1.00  0.00           H  
ATOM   2462  C   ARG   161      54.369  34.737  28.054  1.00  0.00           C  
ATOM   2463  O   ARG   161      53.741  35.703  27.698  1.00  0.00           O  
ATOM   2464  N   ARG   162      55.458  34.290  27.381  1.00  0.00           N  
ATOM   2465  H   ARG   162      55.953  33.585  27.908  1.00  0.00           H  
ATOM   2466  CA  ARG   162      55.888  34.974  26.130  1.00  0.00           C  
ATOM   2467  HA  ARG   162      55.894  36.052  26.291  1.00  0.00           H  
ATOM   2468  CB  ARG   162      57.342  34.542  25.949  1.00  0.00           C  
ATOM   2469  HB2 ARG   162      57.951  34.982  26.738  1.00  0.00           H  
ATOM   2470  HB3 ARG   162      57.392  33.455  26.019  1.00  0.00           H  
ATOM   2471  CG  ARG   162      57.806  34.973  24.573  1.00  0.00           C  
ATOM   2472  HG2 ARG   162      57.187  34.511  23.804  1.00  0.00           H  
ATOM   2473  HG3 ARG   162      57.634  36.045  24.474  1.00  0.00           H  
ATOM   2474  CD  ARG   162      59.255  34.772  24.335  1.00  0.00           C  
ATOM   2475  HD2 ARG   162      59.537  35.302  23.426  1.00  0.00           H  
ATOM   2476  HD3 ARG   162      59.880  35.267  25.079  1.00  0.00           H  
ATOM   2477  NE  ARG   162      59.699  33.382  24.293  1.00  0.00           N  
ATOM   2478  HE  ARG   162      59.962  32.824  25.092  1.00  0.00           H  
ATOM   2479  CZ  ARG   162      59.779  32.618  23.215  1.00  0.00           C  
ATOM   2480  NH1 ARG   162      59.532  33.120  22.032  1.00  0.00           N  
ATOM   2481 HH11 ARG   162      59.288  34.093  21.912  1.00  0.00           H  
ATOM   2482 HH12 ARG   162      59.643  32.437  21.297  1.00  0.00           H  
ATOM   2483  NH2 ARG   162      60.054  31.369  23.298  1.00  0.00           N  
ATOM   2484 HH21 ARG   162      60.525  30.984  24.104  1.00  0.00           H  
ATOM   2485 HH22 ARG   162      60.108  30.857  22.429  1.00  0.00           H  
ATOM   2486  C   ARG   162      54.923  34.609  25.028  1.00  0.00           C  
ATOM   2487  O   ARG   162      54.548  35.538  24.301  1.00  0.00           O  
ATOM   2488  N   GLU   163      54.452  33.363  24.964  1.00  0.00           N  
ATOM   2489  H   GLU   163      54.765  32.694  25.653  1.00  0.00           H  
ATOM   2490  CA  GLU   163      53.400  32.849  24.128  1.00  0.00           C  
ATOM   2491  HA  GLU   163      53.766  32.798  23.103  1.00  0.00           H  
ATOM   2492  CB  GLU   163      53.010  31.441  24.549  1.00  0.00           C  
ATOM   2493  HB2 GLU   163      53.854  30.792  24.784  1.00  0.00           H  
ATOM   2494  HB3 GLU   163      52.346  31.488  25.412  1.00  0.00           H  
ATOM   2495  CG  GLU   163      52.192  30.665  23.510  1.00  0.00           C  
ATOM   2496  HG2 GLU   163      51.666  29.861  24.026  1.00  0.00           H  
ATOM   2497  HG3 GLU   163      51.447  31.336  23.083  1.00  0.00           H  
ATOM   2498  CD  GLU   163      53.063  30.026  22.400  1.00  0.00           C  
ATOM   2499  OE1 GLU   163      52.623  29.179  21.624  1.00  0.00           O  
ATOM   2500  OE2 GLU   163      54.243  30.253  22.313  1.00  0.00           O  
ATOM   2501  C   GLU   163      52.209  33.697  24.132  1.00  0.00           C  
ATOM   2502  O   GLU   163      51.735  34.108  23.099  1.00  0.00           O  
ATOM   2503  N   LEU   164      51.701  34.148  25.313  1.00  0.00           N  
ATOM   2504  H   LEU   164      52.057  33.616  26.094  1.00  0.00           H  
ATOM   2505  CA  LEU   164      50.534  35.025  25.438  1.00  0.00           C  
ATOM   2506  HA  LEU   164      49.672  34.595  24.927  1.00  0.00           H  
ATOM   2507  CB  LEU   164      50.156  35.342  26.927  1.00  0.00           C  
ATOM   2508  HB2 LEU   164      51.025  35.661  27.501  1.00  0.00           H  
ATOM   2509  HB3 LEU   164      49.307  36.023  26.866  1.00  0.00           H  
ATOM   2510  CG  LEU   164      49.627  34.031  27.512  1.00  0.00           C  
ATOM   2511  HG  LEU   164      50.448  33.321  27.609  1.00  0.00           H  
ATOM   2512  CD1 LEU   164      49.276  34.300  28.913  1.00  0.00           C  
ATOM   2513 HD11 LEU   164      48.390  34.930  28.844  1.00  0.00           H  
ATOM   2514 HD12 LEU   164      49.025  33.359  29.402  1.00  0.00           H  
ATOM   2515 HD13 LEU   164      50.040  34.838  29.474  1.00  0.00           H  
ATOM   2516  CD2 LEU   164      48.365  33.356  26.952  1.00  0.00           C  
ATOM   2517 HD21 LEU   164      48.154  32.415  27.460  1.00  0.00           H  
ATOM   2518 HD22 LEU   164      47.450  33.888  27.210  1.00  0.00           H  
ATOM   2519 HD23 LEU   164      48.449  33.150  25.885  1.00  0.00           H  
ATOM   2520  C   LEU   164      50.829  36.370  24.706  1.00  0.00           C  
ATOM   2521  O   LEU   164      49.915  36.981  24.223  1.00  0.00           O  
ATOM   2522  N   VAL   165      51.989  37.013  24.841  1.00  0.00           N  
ATOM   2523  H   VAL   165      52.682  36.479  25.345  1.00  0.00           H  
ATOM   2524  CA  VAL   165      52.379  38.244  24.232  1.00  0.00           C  
ATOM   2525  HA  VAL   165      51.587  38.888  24.613  1.00  0.00           H  
ATOM   2526  CB  VAL   165      53.759  38.817  24.770  1.00  0.00           C  
ATOM   2527  HB  VAL   165      54.581  38.133  24.560  1.00  0.00           H  
ATOM   2528  CG1 VAL   165      53.910  40.236  24.191  1.00  0.00           C  
ATOM   2529 HG11 VAL   165      53.119  40.885  24.566  1.00  0.00           H  
ATOM   2530 HG12 VAL   165      54.909  40.604  24.426  1.00  0.00           H  
ATOM   2531 HG13 VAL   165      53.893  40.143  23.105  1.00  0.00           H  
ATOM   2532  CG2 VAL   165      53.871  39.047  26.314  1.00  0.00           C  
ATOM   2533 HG21 VAL   165      53.431  38.162  26.773  1.00  0.00           H  
ATOM   2534 HG22 VAL   165      54.909  38.985  26.640  1.00  0.00           H  
ATOM   2535 HG23 VAL   165      53.332  39.946  26.616  1.00  0.00           H  
ATOM   2536  C   VAL   165      52.198  38.151  22.762  1.00  0.00           C  
ATOM   2537  O   VAL   165      51.585  39.083  22.165  1.00  0.00           O  
ATOM   2538  N   ALA   166      52.915  37.155  22.199  1.00  0.00           N  
ATOM   2539  H   ALA   166      53.502  36.584  22.791  1.00  0.00           H  
ATOM   2540  CA  ALA   166      52.872  37.129  20.714  1.00  0.00           C  
ATOM   2541  HA  ALA   166      53.191  38.091  20.313  1.00  0.00           H  
ATOM   2542  CB  ALA   166      53.881  36.102  20.229  1.00  0.00           C  
ATOM   2543  HB1 ALA   166      54.885  36.499  20.076  1.00  0.00           H  
ATOM   2544  HB2 ALA   166      53.811  35.306  20.970  1.00  0.00           H  
ATOM   2545  HB3 ALA   166      53.531  35.702  19.277  1.00  0.00           H  
ATOM   2546  C   ALA   166      51.438  36.835  20.211  1.00  0.00           C  
ATOM   2547  O   ALA   166      51.103  37.356  19.150  1.00  0.00           O  
ATOM   2548  N   LEU   167      50.537  36.123  20.915  1.00  0.00           N  
ATOM   2549  H   LEU   167      50.837  35.728  21.794  1.00  0.00           H  
ATOM   2550  CA  LEU   167      49.141  35.998  20.512  1.00  0.00           C  
ATOM   2551  HA  LEU   167      49.147  35.700  19.464  1.00  0.00           H  
ATOM   2552  CB  LEU   167      48.577  34.854  21.393  1.00  0.00           C  
ATOM   2553  HB2 LEU   167      48.687  35.237  22.407  1.00  0.00           H  
ATOM   2554  HB3 LEU   167      47.506  34.784  21.203  1.00  0.00           H  
ATOM   2555  CG  LEU   167      49.105  33.411  21.112  1.00  0.00           C  
ATOM   2556  HG  LEU   167      50.164  33.364  21.365  1.00  0.00           H  
ATOM   2557  CD1 LEU   167      48.484  32.403  22.058  1.00  0.00           C  
ATOM   2558 HD11 LEU   167      48.702  32.713  23.080  1.00  0.00           H  
ATOM   2559 HD12 LEU   167      47.397  32.353  21.985  1.00  0.00           H  
ATOM   2560 HD13 LEU   167      48.838  31.387  21.886  1.00  0.00           H  
ATOM   2561  CD2 LEU   167      48.906  32.937  19.647  1.00  0.00           C  
ATOM   2562 HD21 LEU   167      49.485  33.484  18.903  1.00  0.00           H  
ATOM   2563 HD22 LEU   167      49.172  31.888  19.515  1.00  0.00           H  
ATOM   2564 HD23 LEU   167      47.860  32.931  19.341  1.00  0.00           H  
ATOM   2565  C   LEU   167      48.314  37.309  20.619  1.00  0.00           C  
ATOM   2566  O   LEU   167      47.280  37.511  19.955  1.00  0.00           O  
ATOM   2567  N   ARG   168      48.704  38.314  21.385  1.00  0.00           N  
ATOM   2568  H   ARG   168      49.468  38.165  22.029  1.00  0.00           H  
ATOM   2569  CA  ARG   168      48.047  39.641  21.449  1.00  0.00           C  
ATOM   2570  HA  ARG   168      47.062  39.607  20.985  1.00  0.00           H  
ATOM   2571  CB  ARG   168      47.894  40.055  22.935  1.00  0.00           C  
ATOM   2572  HB2 ARG   168      48.890  40.200  23.354  1.00  0.00           H  
ATOM   2573  HB3 ARG   168      47.294  40.959  23.034  1.00  0.00           H  
ATOM   2574  CG  ARG   168      47.446  39.111  23.952  1.00  0.00           C  
ATOM   2575  HG2 ARG   168      48.318  38.623  24.387  1.00  0.00           H  
ATOM   2576  HG3 ARG   168      47.055  39.780  24.718  1.00  0.00           H  
ATOM   2577  CD  ARG   168      46.329  38.118  23.620  1.00  0.00           C  
ATOM   2578  HD2 ARG   168      45.349  38.588  23.539  1.00  0.00           H  
ATOM   2579  HD3 ARG   168      46.364  37.593  22.666  1.00  0.00           H  
ATOM   2580  NE  ARG   168      46.259  37.098  24.746  1.00  0.00           N  
ATOM   2581  HE  ARG   168      46.228  37.493  25.675  1.00  0.00           H  
ATOM   2582  CZ  ARG   168      45.945  35.834  24.581  1.00  0.00           C  
ATOM   2583  NH1 ARG   168      45.800  35.326  23.435  1.00  0.00           N  
ATOM   2584 HH11 ARG   168      45.899  35.991  22.682  1.00  0.00           H  
ATOM   2585 HH12 ARG   168      45.367  34.414  23.396  1.00  0.00           H  
ATOM   2586  NH2 ARG   168      45.708  35.002  25.627  1.00  0.00           N  
ATOM   2587 HH21 ARG   168      45.481  35.271  26.573  1.00  0.00           H  
ATOM   2588 HH22 ARG   168      45.560  34.023  25.430  1.00  0.00           H  
ATOM   2589  C   ARG   168      48.674  40.799  20.629  1.00  0.00           C  
ATOM   2590  O   ARG   168      48.383  41.990  20.749  1.00  0.00           O  
ATOM   2591  N   SER   169      49.667  40.449  19.766  1.00  0.00           N  
ATOM   2592  H   SER   169      49.806  39.461  19.607  1.00  0.00           H  
ATOM   2593  CA  SER   169      50.372  41.377  18.881  1.00  0.00           C  
ATOM   2594  HA  SER   169      50.656  42.235  19.490  1.00  0.00           H  
ATOM   2595  CB  SER   169      51.664  40.650  18.501  1.00  0.00           C  
ATOM   2596  HB2 SER   169      52.388  41.339  18.068  1.00  0.00           H  
ATOM   2597  HB3 SER   169      52.109  40.444  19.474  1.00  0.00           H  
ATOM   2598  OG  SER   169      51.542  39.492  17.669  1.00  0.00           O  
ATOM   2599  HG  SER   169      51.152  38.770  18.168  1.00  0.00           H  
ATOM   2600  C   SER   169      49.626  42.008  17.733  1.00  0.00           C  
ATOM   2601  O   SER   169      49.874  43.159  17.420  1.00  0.00           O  
ATOM   2602  N   ASN   170      48.758  41.232  17.101  1.00  0.00           N  
ATOM   2603  H   ASN   170      48.686  40.284  17.443  1.00  0.00           H  
ATOM   2604  CA  ASN   170      47.984  41.584  15.946  1.00  0.00           C  
ATOM   2605  HA  ASN   170      48.573  41.967  15.112  1.00  0.00           H  
ATOM   2606  CB  ASN   170      47.463  40.271  15.292  1.00  0.00           C  
ATOM   2607  HB2 ASN   170      47.141  40.676  14.333  1.00  0.00           H  
ATOM   2608  HB3 ASN   170      48.129  39.477  14.955  1.00  0.00           H  
ATOM   2609  CG  ASN   170      46.214  39.710  15.988  1.00  0.00           C  
ATOM   2610  OD1 ASN   170      45.837  40.104  17.097  1.00  0.00           O  
ATOM   2611  ND2 ASN   170      45.536  38.800  15.400  1.00  0.00           N  
ATOM   2612 HD21 ASN   170      44.546  38.856  15.588  1.00  0.00           H  
ATOM   2613 HD22 ASN   170      45.809  38.624  14.443  1.00  0.00           H  
ATOM   2614  C   ASN   170      46.845  42.638  16.183  1.00  0.00           C  
ATOM   2615  O   ASN   170      46.294  43.171  15.245  1.00  0.00           O  
ATOM   2616  N   ASN   171      46.392  42.849  17.414  1.00  0.00           N  
ATOM   2617  H   ASN   171      46.942  42.679  18.244  1.00  0.00           H  
ATOM   2618  CA  ASN   171      45.254  43.686  17.637  1.00  0.00           C  
ATOM   2619  HA  ASN   171      44.367  43.311  17.126  1.00  0.00           H  
ATOM   2620  CB  ASN   171      44.935  43.517  19.114  1.00  0.00           C  
ATOM   2621  HB2 ASN   171      45.138  42.486  19.402  1.00  0.00           H  
ATOM   2622  HB3 ASN   171      45.502  44.204  19.743  1.00  0.00           H  
ATOM   2623  CG  ASN   171      43.489  43.858  19.396  1.00  0.00           C  
ATOM   2624  OD1 ASN   171      43.036  44.957  19.237  1.00  0.00           O  
ATOM   2625  ND2 ASN   171      42.651  42.959  19.986  1.00  0.00           N  
ATOM   2626 HD21 ASN   171      41.815  43.261  20.468  1.00  0.00           H  
ATOM   2627 HD22 ASN   171      42.920  41.988  20.051  1.00  0.00           H  
ATOM   2628  C   ASN   171      45.471  45.137  17.304  1.00  0.00           C  
ATOM   2629  O   ASN   171      46.592  45.596  17.454  1.00  0.00           O  
ATOM   2630  N   ASN   172      44.524  45.822  16.812  1.00  0.00           N  
ATOM   2631  H   ASN   172      43.748  45.239  16.532  1.00  0.00           H  
ATOM   2632  CA  ASN   172      44.502  47.270  16.580  1.00  0.00           C  
ATOM   2633  HA  ASN   172      45.336  47.556  15.939  1.00  0.00           H  
ATOM   2634  CB  ASN   172      43.307  47.722  15.851  1.00  0.00           C  
ATOM   2635  HB2 ASN   172      43.437  48.736  15.473  1.00  0.00           H  
ATOM   2636  HB3 ASN   172      43.183  47.148  14.932  1.00  0.00           H  
ATOM   2637  CG  ASN   172      42.041  47.632  16.665  1.00  0.00           C  
ATOM   2638  OD1 ASN   172      41.478  48.607  17.142  1.00  0.00           O  
ATOM   2639  ND2 ASN   172      41.605  46.450  16.925  1.00  0.00           N  
ATOM   2640 HD21 ASN   172      40.780  46.523  17.502  1.00  0.00           H  
ATOM   2641 HD22 ASN   172      41.957  45.567  16.584  1.00  0.00           H  
ATOM   2642  C   ASN   172      44.621  48.059  17.920  1.00  0.00           C  
ATOM   2643  O   ASN   172      45.148  49.148  17.817  1.00  0.00           O  
ATOM   2644  N   GLY   173      44.062  47.600  19.022  1.00  0.00           N  
ATOM   2645  H   GLY   173      43.584  46.711  19.079  1.00  0.00           H  
ATOM   2646  CA  GLY   173      44.224  48.269  20.336  1.00  0.00           C  
ATOM   2647  HA2 GLY   173      44.387  47.441  21.026  1.00  0.00           H  
ATOM   2648  HA3 GLY   173      45.089  48.929  20.410  1.00  0.00           H  
ATOM   2649  C   GLY   173      43.017  49.090  20.712  1.00  0.00           C  
ATOM   2650  O   GLY   173      42.421  48.844  21.768  1.00  0.00           O  
ATOM   2651  N   ALA   174      42.562  49.954  19.770  1.00  0.00           N  
ATOM   2652  H   ALA   174      43.111  49.995  18.924  1.00  0.00           H  
ATOM   2653  CA  ALA   174      41.459  50.904  20.007  1.00  0.00           C  
ATOM   2654  HA  ALA   174      41.623  51.386  20.970  1.00  0.00           H  
ATOM   2655  CB  ALA   174      41.442  51.967  18.876  1.00  0.00           C  
ATOM   2656  HB1 ALA   174      41.013  51.530  17.974  1.00  0.00           H  
ATOM   2657  HB2 ALA   174      40.648  52.678  19.105  1.00  0.00           H  
ATOM   2658  HB3 ALA   174      42.366  52.540  18.801  1.00  0.00           H  
ATOM   2659  C   ALA   174      40.095  50.151  20.322  1.00  0.00           C  
ATOM   2660  O   ALA   174      39.312  50.656  21.137  1.00  0.00           O  
ATOM   2661  N   THR   175      39.790  49.091  19.562  1.00  0.00           N  
ATOM   2662  H   THR   175      40.439  48.739  18.873  1.00  0.00           H  
ATOM   2663  CA  THR   175      38.551  48.296  19.921  1.00  0.00           C  
ATOM   2664  HA  THR   175      37.756  49.019  20.107  1.00  0.00           H  
ATOM   2665  CB  THR   175      38.083  47.400  18.714  1.00  0.00           C  
ATOM   2666  HB  THR   175      37.181  46.857  18.996  1.00  0.00           H  
ATOM   2667  CG2 THR   175      37.674  48.113  17.448  1.00  0.00           C  
ATOM   2668 HG21 THR   175      37.104  49.029  17.605  1.00  0.00           H  
ATOM   2669 HG22 THR   175      38.606  48.393  16.958  1.00  0.00           H  
ATOM   2670 HG23 THR   175      37.107  47.436  16.809  1.00  0.00           H  
ATOM   2671  OG1 THR   175      39.032  46.499  18.356  1.00  0.00           O  
ATOM   2672  HG1 THR   175      38.626  45.879  17.746  1.00  0.00           H  
ATOM   2673  C   THR   175      38.534  47.499  21.218  1.00  0.00           C  
ATOM   2674  O   THR   175      37.609  47.426  22.025  1.00  0.00           O  
ATOM   2675  N   LEU   176      39.746  47.003  21.637  1.00  0.00           N  
ATOM   2676  H   LEU   176      40.493  47.153  20.975  1.00  0.00           H  
ATOM   2677  CA  LEU   176      39.911  46.356  22.947  1.00  0.00           C  
ATOM   2678  HA  LEU   176      39.087  45.671  23.146  1.00  0.00           H  
ATOM   2679  CB  LEU   176      41.291  45.735  22.830  1.00  0.00           C  
ATOM   2680  HB2 LEU   176      41.345  45.241  21.860  1.00  0.00           H  
ATOM   2681  HB3 LEU   176      41.931  46.616  22.792  1.00  0.00           H  
ATOM   2682  CG  LEU   176      41.778  44.928  23.995  1.00  0.00           C  
ATOM   2683  HG  LEU   176      41.702  45.398  24.975  1.00  0.00           H  
ATOM   2684  CD1 LEU   176      41.114  43.582  24.129  1.00  0.00           C  
ATOM   2685 HD11 LEU   176      40.046  43.788  24.058  1.00  0.00           H  
ATOM   2686 HD12 LEU   176      41.436  43.036  23.242  1.00  0.00           H  
ATOM   2687 HD13 LEU   176      41.310  43.082  25.078  1.00  0.00           H  
ATOM   2688  CD2 LEU   176      43.276  44.732  23.886  1.00  0.00           C  
ATOM   2689 HD21 LEU   176      43.608  44.120  24.723  1.00  0.00           H  
ATOM   2690 HD22 LEU   176      43.427  44.269  22.911  1.00  0.00           H  
ATOM   2691 HD23 LEU   176      43.769  45.697  24.011  1.00  0.00           H  
ATOM   2692  C   LEU   176      39.903  47.369  24.128  1.00  0.00           C  
ATOM   2693  O   LEU   176      39.281  47.149  25.193  1.00  0.00           O  
ATOM   2694  N   ALA   177      40.427  48.581  23.893  1.00  0.00           N  
ATOM   2695  H   ALA   177      40.820  48.689  22.969  1.00  0.00           H  
ATOM   2696  CA  ALA   177      40.205  49.711  24.809  1.00  0.00           C  
ATOM   2697  HA  ALA   177      40.570  49.523  25.819  1.00  0.00           H  
ATOM   2698  CB  ALA   177      40.936  50.913  24.194  1.00  0.00           C  
ATOM   2699  HB1 ALA   177      40.307  51.245  23.368  1.00  0.00           H  
ATOM   2700  HB2 ALA   177      40.948  51.699  24.950  1.00  0.00           H  
ATOM   2701  HB3 ALA   177      41.889  50.546  23.813  1.00  0.00           H  
ATOM   2702  C   ALA   177      38.672  49.953  24.883  1.00  0.00           C  
ATOM   2703  O   ALA   177      38.147  50.191  25.935  1.00  0.00           O  
ATOM   2704  N   ALA   178      37.849  49.863  23.796  1.00  0.00           N  
ATOM   2705  H   ALA   178      38.196  49.537  22.906  1.00  0.00           H  
ATOM   2706  CA  ALA   178      36.417  50.135  23.744  1.00  0.00           C  
ATOM   2707  HA  ALA   178      36.231  51.099  24.217  1.00  0.00           H  
ATOM   2708  CB  ALA   178      35.933  50.253  22.303  1.00  0.00           C  
ATOM   2709  HB1 ALA   178      36.449  51.090  21.832  1.00  0.00           H  
ATOM   2710  HB2 ALA   178      36.119  49.368  21.694  1.00  0.00           H  
ATOM   2711  HB3 ALA   178      34.865  50.468  22.309  1.00  0.00           H  
ATOM   2712  C   ALA   178      35.654  49.123  24.566  1.00  0.00           C  
ATOM   2713  O   ALA   178      34.724  49.496  25.279  1.00  0.00           O  
ATOM   2714  N   MET   179      36.020  47.877  24.470  1.00  0.00           N  
ATOM   2715  H   MET   179      36.823  47.693  23.886  1.00  0.00           H  
ATOM   2716  CA  MET   179      35.349  46.754  25.223  1.00  0.00           C  
ATOM   2717  HA  MET   179      34.271  46.894  25.149  1.00  0.00           H  
ATOM   2718  CB  MET   179      35.761  45.314  24.766  1.00  0.00           C  
ATOM   2719  HB2 MET   179      35.318  45.281  23.771  1.00  0.00           H  
ATOM   2720  HB3 MET   179      36.833  45.131  24.686  1.00  0.00           H  
ATOM   2721  CG  MET   179      35.133  44.178  25.605  1.00  0.00           C  
ATOM   2722  HG2 MET   179      35.604  43.248  25.287  1.00  0.00           H  
ATOM   2723  HG3 MET   179      35.272  44.265  26.682  1.00  0.00           H  
ATOM   2724  SD  MET   179      33.426  43.812  25.346  1.00  0.00           S  
ATOM   2725  CE  MET   179      33.205  42.465  26.582  1.00  0.00           C  
ATOM   2726  HE1 MET   179      33.603  41.566  26.111  1.00  0.00           H  
ATOM   2727  HE2 MET   179      33.700  42.685  27.528  1.00  0.00           H  
ATOM   2728  HE3 MET   179      32.130  42.361  26.725  1.00  0.00           H  
ATOM   2729  C   MET   179      35.496  46.884  26.721  1.00  0.00           C  
ATOM   2730  O   MET   179      34.508  46.831  27.392  1.00  0.00           O  
ATOM   2731  N   LEU   180      36.706  47.065  27.263  1.00  0.00           N  
ATOM   2732  H   LEU   180      37.506  46.984  26.652  1.00  0.00           H  
ATOM   2733  CA  LEU   180      36.854  47.318  28.705  1.00  0.00           C  
ATOM   2734  HA  LEU   180      36.354  46.465  29.163  1.00  0.00           H  
ATOM   2735  CB  LEU   180      38.435  47.145  28.803  1.00  0.00           C  
ATOM   2736  HB2 LEU   180      38.797  46.173  28.465  1.00  0.00           H  
ATOM   2737  HB3 LEU   180      38.857  47.897  28.137  1.00  0.00           H  
ATOM   2738  CG  LEU   180      38.841  47.293  30.274  1.00  0.00           C  
ATOM   2739  HG  LEU   180      38.471  48.134  30.862  1.00  0.00           H  
ATOM   2740  CD1 LEU   180      38.387  46.102  31.083  1.00  0.00           C  
ATOM   2741 HD11 LEU   180      38.806  45.190  30.659  1.00  0.00           H  
ATOM   2742 HD12 LEU   180      38.671  46.158  32.134  1.00  0.00           H  
ATOM   2743 HD13 LEU   180      37.301  46.172  31.143  1.00  0.00           H  
ATOM   2744  CD2 LEU   180      40.400  47.320  30.329  1.00  0.00           C  
ATOM   2745 HD21 LEU   180      40.827  48.268  30.002  1.00  0.00           H  
ATOM   2746 HD22 LEU   180      40.763  46.949  31.288  1.00  0.00           H  
ATOM   2747 HD23 LEU   180      40.732  46.583  29.598  1.00  0.00           H  
ATOM   2748  C   LEU   180      36.377  48.654  29.262  1.00  0.00           C  
ATOM   2749  O   LEU   180      35.864  48.666  30.396  1.00  0.00           O  
ATOM   2750  N   GLU   181      36.448  49.676  28.409  1.00  0.00           N  
ATOM   2751  H   GLU   181      36.971  49.631  27.546  1.00  0.00           H  
ATOM   2752  CA  GLU   181      35.774  50.937  28.687  1.00  0.00           C  
ATOM   2753  HA  GLU   181      36.132  51.408  29.603  1.00  0.00           H  
ATOM   2754  CB  GLU   181      36.080  51.834  27.491  1.00  0.00           C  
ATOM   2755  HB2 GLU   181      37.168  51.888  27.440  1.00  0.00           H  
ATOM   2756  HB3 GLU   181      35.794  51.355  26.555  1.00  0.00           H  
ATOM   2757  CG  GLU   181      35.396  53.185  27.430  1.00  0.00           C  
ATOM   2758  HG2 GLU   181      35.705  53.725  26.536  1.00  0.00           H  
ATOM   2759  HG3 GLU   181      34.318  53.066  27.315  1.00  0.00           H  
ATOM   2760  CD  GLU   181      35.555  54.051  28.628  1.00  0.00           C  
ATOM   2761  OE1 GLU   181      35.150  55.238  28.560  1.00  0.00           O  
ATOM   2762  OE2 GLU   181      36.080  53.680  29.703  1.00  0.00           O  
ATOM   2763  C   GLU   181      34.245  50.813  28.845  1.00  0.00           C  
ATOM   2764  O   GLU   181      33.571  51.503  29.646  1.00  0.00           O  
ATOM   2765  N   ALA   182      33.683  49.864  28.079  1.00  0.00           N  
ATOM   2766  H   ALA   182      34.178  49.593  27.241  1.00  0.00           H  
ATOM   2767  CA  ALA   182      32.236  49.493  28.128  1.00  0.00           C  
ATOM   2768  HA  ALA   182      31.683  50.415  28.310  1.00  0.00           H  
ATOM   2769  CB  ALA   182      31.885  48.991  26.722  1.00  0.00           C  
ATOM   2770  HB1 ALA   182      32.515  48.125  26.520  1.00  0.00           H  
ATOM   2771  HB2 ALA   182      30.848  48.670  26.624  1.00  0.00           H  
ATOM   2772  HB3 ALA   182      32.011  49.828  26.035  1.00  0.00           H  
ATOM   2773  C   ALA   182      31.856  48.443  29.196  1.00  0.00           C  
ATOM   2774  O   ALA   182      30.649  48.324  29.512  1.00  0.00           O  
ATOM   2775  N   THR   183      32.769  47.825  30.004  1.00  0.00           N  
ATOM   2776  H   THR   183      33.704  48.006  29.669  1.00  0.00           H  
ATOM   2777  CA  THR   183      32.395  46.727  30.891  1.00  0.00           C  
ATOM   2778  HA  THR   183      31.375  46.899  31.233  1.00  0.00           H  
ATOM   2779  CB  THR   183      32.597  45.405  30.134  1.00  0.00           C  
ATOM   2780  HB  THR   183      32.516  44.574  30.835  1.00  0.00           H  
ATOM   2781  CG2 THR   183      31.780  45.102  28.957  1.00  0.00           C  
ATOM   2782 HG21 THR   183      32.147  45.696  28.120  1.00  0.00           H  
ATOM   2783 HG22 THR   183      31.931  44.069  28.642  1.00  0.00           H  
ATOM   2784 HG23 THR   183      30.747  45.272  29.259  1.00  0.00           H  
ATOM   2785  OG1 THR   183      33.882  45.289  29.625  1.00  0.00           O  
ATOM   2786  HG1 THR   183      33.796  45.700  28.762  1.00  0.00           H  
ATOM   2787  C   THR   183      33.248  46.610  32.177  1.00  0.00           C  
ATOM   2788  O   THR   183      33.130  45.620  32.846  1.00  0.00           O  
ATOM   2789  N   SER   184      34.068  47.592  32.471  1.00  0.00           N  
ATOM   2790  H   SER   184      34.305  48.289  31.780  1.00  0.00           H  
ATOM   2791  CA  SER   184      34.753  47.699  33.723  1.00  0.00           C  
ATOM   2792  HA  SER   184      35.586  46.999  33.770  1.00  0.00           H  
ATOM   2793  CB  SER   184      35.388  49.060  33.785  1.00  0.00           C  
ATOM   2794  HB2 SER   184      36.294  49.152  33.186  1.00  0.00           H  
ATOM   2795  HB3 SER   184      34.734  49.870  33.461  1.00  0.00           H  
ATOM   2796  OG  SER   184      35.805  49.289  35.072  1.00  0.00           O  
ATOM   2797  HG  SER   184      36.605  48.784  35.233  1.00  0.00           H  
ATOM   2798  C   SER   184      33.759  47.518  34.914  1.00  0.00           C  
ATOM   2799  O   SER   184      32.606  48.080  34.901  1.00  0.00           O  
ATOM   2800  N   LEU   185      34.209  46.761  35.929  1.00  0.00           N  
ATOM   2801  H   LEU   185      35.152  46.399  35.936  1.00  0.00           H  
ATOM   2802  CA  LEU   185      33.303  46.454  37.031  1.00  0.00           C  
ATOM   2803  HA  LEU   185      32.508  45.854  36.589  1.00  0.00           H  
ATOM   2804  CB  LEU   185      34.029  45.457  37.951  1.00  0.00           C  
ATOM   2805  HB2 LEU   185      34.174  44.525  37.404  1.00  0.00           H  
ATOM   2806  HB3 LEU   185      35.016  45.849  38.198  1.00  0.00           H  
ATOM   2807  CG  LEU   185      33.343  45.089  39.203  1.00  0.00           C  
ATOM   2808  HG  LEU   185      33.228  46.048  39.708  1.00  0.00           H  
ATOM   2809  CD1 LEU   185      32.028  44.293  39.011  1.00  0.00           C  
ATOM   2810 HD11 LEU   185      31.373  44.766  38.278  1.00  0.00           H  
ATOM   2811 HD12 LEU   185      32.321  43.325  38.604  1.00  0.00           H  
ATOM   2812 HD13 LEU   185      31.527  44.185  39.973  1.00  0.00           H  
ATOM   2813  CD2 LEU   185      34.288  44.261  40.141  1.00  0.00           C  
ATOM   2814 HD21 LEU   185      33.606  44.031  40.960  1.00  0.00           H  
ATOM   2815 HD22 LEU   185      34.670  43.356  39.669  1.00  0.00           H  
ATOM   2816 HD23 LEU   185      35.141  44.786  40.572  1.00  0.00           H  
ATOM   2817  C   LEU   185      32.626  47.601  37.742  1.00  0.00           C  
ATOM   2818  O   LEU   185      31.547  47.519  38.325  1.00  0.00           O  
ATOM   2819  N   ALA   186      33.202  48.819  37.612  1.00  0.00           N  
ATOM   2820  H   ALA   186      34.018  48.778  37.018  1.00  0.00           H  
ATOM   2821  CA  ALA   186      32.589  50.056  38.071  1.00  0.00           C  
ATOM   2822  HA  ALA   186      32.327  49.918  39.120  1.00  0.00           H  
ATOM   2823  CB  ALA   186      33.591  51.252  37.829  1.00  0.00           C  
ATOM   2824  HB1 ALA   186      33.350  52.151  38.397  1.00  0.00           H  
ATOM   2825  HB2 ALA   186      34.555  50.938  38.229  1.00  0.00           H  
ATOM   2826  HB3 ALA   186      33.601  51.577  36.788  1.00  0.00           H  
ATOM   2827  C   ALA   186      31.338  50.443  37.208  1.00  0.00           C  
ATOM   2828  O   ALA   186      30.432  51.049  37.765  1.00  0.00           O  
ATOM   2829  N   VAL   187      31.249  50.272  35.846  1.00  0.00           N  
ATOM   2830  H   VAL   187      31.964  49.668  35.468  1.00  0.00           H  
ATOM   2831  CA  VAL   187      30.103  50.580  34.983  1.00  0.00           C  
ATOM   2832  HA  VAL   187      29.735  51.599  35.101  1.00  0.00           H  
ATOM   2833  CB  VAL   187      30.482  50.286  33.506  1.00  0.00           C  
ATOM   2834  HB  VAL   187      30.810  49.252  33.403  1.00  0.00           H  
ATOM   2835  CG1 VAL   187      29.213  50.510  32.631  1.00  0.00           C  
ATOM   2836 HG11 VAL   187      28.437  49.786  32.882  1.00  0.00           H  
ATOM   2837 HG12 VAL   187      28.820  51.522  32.727  1.00  0.00           H  
ATOM   2838 HG13 VAL   187      29.505  50.438  31.584  1.00  0.00           H  
ATOM   2839  CG2 VAL   187      31.620  51.233  33.042  1.00  0.00           C  
ATOM   2840 HG21 VAL   187      31.303  52.265  33.192  1.00  0.00           H  
ATOM   2841 HG22 VAL   187      32.525  50.982  33.596  1.00  0.00           H  
ATOM   2842 HG23 VAL   187      31.602  51.148  31.955  1.00  0.00           H  
ATOM   2843  C   VAL   187      28.956  49.657  35.392  1.00  0.00           C  
ATOM   2844  O   VAL   187      27.825  50.069  35.195  1.00  0.00           O  
ATOM   2845  N   GLN   188      29.152  48.443  35.772  1.00  0.00           N  
ATOM   2846  H   GLN   188      30.129  48.198  35.858  1.00  0.00           H  
ATOM   2847  CA  GLN   188      28.194  47.361  36.142  1.00  0.00           C  
ATOM   2848  HA  GLN   188      27.621  47.310  35.216  1.00  0.00           H  
ATOM   2849  CB  GLN   188      28.956  46.056  36.438  1.00  0.00           C  
ATOM   2850  HB2 GLN   188      29.651  45.887  35.616  1.00  0.00           H  
ATOM   2851  HB3 GLN   188      29.533  46.318  37.325  1.00  0.00           H  
ATOM   2852  CG  GLN   188      28.031  44.839  36.713  1.00  0.00           C  
ATOM   2853  HG2 GLN   188      27.383  45.138  37.537  1.00  0.00           H  
ATOM   2854  HG3 GLN   188      27.481  44.696  35.783  1.00  0.00           H  
ATOM   2855  CD  GLN   188      28.890  43.675  37.072  1.00  0.00           C  
ATOM   2856  OE1 GLN   188      29.955  43.451  36.500  1.00  0.00           O  
ATOM   2857  NE2 GLN   188      28.439  42.833  37.967  1.00  0.00           N  
ATOM   2858 HE21 GLN   188      28.980  42.007  38.176  1.00  0.00           H  
ATOM   2859 HE22 GLN   188      27.584  43.053  38.458  1.00  0.00           H  
ATOM   2860  C   GLN   188      27.230  47.825  37.279  1.00  0.00           C  
ATOM   2861  O   GLN   188      27.692  48.068  38.378  1.00  0.00           O  
ATOM   2862  N   PRO   189      25.927  47.979  36.956  1.00  0.00           N  
ATOM   2863  CD  PRO   189      25.309  47.804  35.659  1.00  0.00           C  
ATOM   2864  HD2 PRO   189      25.686  46.873  35.237  1.00  0.00           H  
ATOM   2865  HD3 PRO   189      25.571  48.720  35.129  1.00  0.00           H  
ATOM   2866  CG  PRO   189      23.880  47.633  35.886  1.00  0.00           C  
ATOM   2867  HG2 PRO   189      23.738  46.553  35.878  1.00  0.00           H  
ATOM   2868  HG3 PRO   189      23.253  48.111  35.133  1.00  0.00           H  
ATOM   2869  CB  PRO   189      23.595  48.282  37.259  1.00  0.00           C  
ATOM   2870  HB2 PRO   189      22.767  47.825  37.801  1.00  0.00           H  
ATOM   2871  HB3 PRO   189      23.436  49.347  37.092  1.00  0.00           H  
ATOM   2872  CA  PRO   189      24.888  48.115  37.979  1.00  0.00           C  
ATOM   2873  HA  PRO   189      25.130  49.044  38.497  1.00  0.00           H  
ATOM   2874  C   PRO   189      24.859  46.918  38.910  1.00  0.00           C  
ATOM   2875  O   PRO   189      25.206  45.786  38.453  1.00  0.00           O  
ATOM   2876  N   ASP   190      24.600  47.060  40.225  1.00  0.00           N  
ATOM   2877  H   ASP   190      24.512  48.005  40.569  1.00  0.00           H  
ATOM   2878  CA  ASP   190      24.442  45.973  41.189  1.00  0.00           C  
ATOM   2879  HA  ASP   190      25.369  45.408  41.295  1.00  0.00           H  
ATOM   2880  CB  ASP   190      23.994  46.498  42.561  1.00  0.00           C  
ATOM   2881  HB2 ASP   190      24.630  47.321  42.886  1.00  0.00           H  
ATOM   2882  HB3 ASP   190      23.019  46.977  42.464  1.00  0.00           H  
ATOM   2883  CG  ASP   190      23.956  45.400  43.631  1.00  0.00           C  
ATOM   2884  OD1 ASP   190      23.804  45.781  44.853  1.00  0.00           O  
ATOM   2885  OD2 ASP   190      24.540  44.301  43.450  1.00  0.00           O  
ATOM   2886  C   ASP   190      23.313  45.030  40.618  1.00  0.00           C  
ATOM   2887  O   ASP   190      22.201  45.456  40.368  1.00  0.00           O  
ATOM   2888  N   LEU   191      23.607  43.757  40.378  1.00  0.00           N  
ATOM   2889  H   LEU   191      24.512  43.338  40.543  1.00  0.00           H  
ATOM   2890  CA  LEU   191      22.638  42.804  39.882  1.00  0.00           C  
ATOM   2891  HA  LEU   191      21.708  43.252  39.531  1.00  0.00           H  
ATOM   2892  CB  LEU   191      23.233  42.105  38.708  1.00  0.00           C  
ATOM   2893  HB2 LEU   191      24.039  41.408  38.936  1.00  0.00           H  
ATOM   2894  HB3 LEU   191      22.515  41.368  38.346  1.00  0.00           H  
ATOM   2895  CG  LEU   191      23.684  42.954  37.565  1.00  0.00           C  
ATOM   2896  HG  LEU   191      24.489  43.605  37.905  1.00  0.00           H  
ATOM   2897  CD1 LEU   191      24.394  42.041  36.532  1.00  0.00           C  
ATOM   2898 HD11 LEU   191      23.698  41.438  35.949  1.00  0.00           H  
ATOM   2899 HD12 LEU   191      25.016  42.602  35.834  1.00  0.00           H  
ATOM   2900 HD13 LEU   191      25.013  41.304  37.044  1.00  0.00           H  
ATOM   2901  CD2 LEU   191      22.501  43.693  36.822  1.00  0.00           C  
ATOM   2902 HD21 LEU   191      22.820  44.135  35.879  1.00  0.00           H  
ATOM   2903 HD22 LEU   191      21.690  43.019  36.544  1.00  0.00           H  
ATOM   2904 HD23 LEU   191      22.020  44.332  37.563  1.00  0.00           H  
ATOM   2905  C   LEU   191      22.188  41.813  41.046  1.00  0.00           C  
ATOM   2906  O   LEU   191      21.429  40.910  40.725  1.00  0.00           O  
ATOM   2907  N   ARG   192      22.625  41.903  42.293  1.00  0.00           N  
ATOM   2908  H   ARG   192      23.423  42.486  42.500  1.00  0.00           H  
ATOM   2909  CA  ARG   192      22.096  41.101  43.468  1.00  0.00           C  
ATOM   2910  HA  ARG   192      22.480  40.083  43.409  1.00  0.00           H  
ATOM   2911  CB  ARG   192      22.600  41.733  44.776  1.00  0.00           C  
ATOM   2912  HB2 ARG   192      22.297  42.779  44.823  1.00  0.00           H  
ATOM   2913  HB3 ARG   192      22.196  41.155  45.607  1.00  0.00           H  
ATOM   2914  CG  ARG   192      24.089  41.529  44.982  1.00  0.00           C  
ATOM   2915  HG2 ARG   192      24.196  40.497  45.315  1.00  0.00           H  
ATOM   2916  HG3 ARG   192      24.569  41.710  44.020  1.00  0.00           H  
ATOM   2917  CD  ARG   192      24.549  42.432  46.073  1.00  0.00           C  
ATOM   2918  HD2 ARG   192      24.259  43.440  45.776  1.00  0.00           H  
ATOM   2919  HD3 ARG   192      23.962  42.149  46.947  1.00  0.00           H  
ATOM   2920  NE  ARG   192      25.977  42.369  46.387  1.00  0.00           N  
ATOM   2921  HE  ARG   192      26.241  41.882  47.231  1.00  0.00           H  
ATOM   2922  CZ  ARG   192      26.935  43.089  45.921  1.00  0.00           C  
ATOM   2923  NH1 ARG   192      26.789  43.852  44.890  1.00  0.00           N  
ATOM   2924 HH11 ARG   192      25.921  43.925  44.379  1.00  0.00           H  
ATOM   2925 HH12 ARG   192      27.501  44.439  44.478  1.00  0.00           H  
ATOM   2926  NH2 ARG   192      28.030  43.235  46.520  1.00  0.00           N  
ATOM   2927 HH21 ARG   192      28.134  42.856  47.450  1.00  0.00           H  
ATOM   2928 HH22 ARG   192      28.788  43.847  46.252  1.00  0.00           H  
ATOM   2929  C   ARG   192      20.561  40.965  43.536  1.00  0.00           C  
ATOM   2930  O   ARG   192      20.091  39.824  43.597  1.00  0.00           O  
ATOM   2931  N   ALA   193      19.783  42.028  43.395  1.00  0.00           N  
ATOM   2932  H   ALA   193      20.207  42.911  43.152  1.00  0.00           H  
ATOM   2933  CA  ALA   193      18.359  41.877  43.287  1.00  0.00           C  
ATOM   2934  HA  ALA   193      17.973  41.382  44.179  1.00  0.00           H  
ATOM   2935  CB  ALA   193      17.673  43.190  43.307  1.00  0.00           C  
ATOM   2936  HB1 ALA   193      16.592  43.052  43.320  1.00  0.00           H  
ATOM   2937  HB2 ALA   193      17.929  43.741  44.212  1.00  0.00           H  
ATOM   2938  HB3 ALA   193      17.932  43.743  42.404  1.00  0.00           H  
ATOM   2939  C   ALA   193      17.869  41.100  42.049  1.00  0.00           C  
ATOM   2940  O   ALA   193      17.197  40.152  42.208  1.00  0.00           O  
ATOM   2941  N   ASN   194      18.395  41.427  40.881  1.00  0.00           N  
ATOM   2942  H   ASN   194      19.061  42.174  40.746  1.00  0.00           H  
ATOM   2943  CA  ASN   194      18.090  40.760  39.637  1.00  0.00           C  
ATOM   2944  HA  ASN   194      17.005  40.777  39.542  1.00  0.00           H  
ATOM   2945  CB  ASN   194      18.829  41.487  38.493  1.00  0.00           C  
ATOM   2946  HB2 ASN   194      19.912  41.417  38.596  1.00  0.00           H  
ATOM   2947  HB3 ASN   194      18.554  41.046  37.536  1.00  0.00           H  
ATOM   2948  CG  ASN   194      18.462  43.015  38.352  1.00  0.00           C  
ATOM   2949  OD1 ASN   194      19.051  43.847  38.996  1.00  0.00           O  
ATOM   2950  ND2 ASN   194      17.632  43.479  37.488  1.00  0.00           N  
ATOM   2951 HD21 ASN   194      17.662  44.487  37.425  1.00  0.00           H  
ATOM   2952 HD22 ASN   194      17.129  42.917  36.817  1.00  0.00           H  
ATOM   2953  C   ASN   194      18.415  39.277  39.621  1.00  0.00           C  
ATOM   2954  O   ASN   194      17.675  38.406  39.143  1.00  0.00           O  
ATOM   2955  N   LEU   195      19.500  38.970  40.292  1.00  0.00           N  
ATOM   2956  H   LEU   195      20.168  39.687  40.538  1.00  0.00           H  
ATOM   2957  CA  LEU   195      19.901  37.556  40.539  1.00  0.00           C  
ATOM   2958  HA  LEU   195      19.779  37.005  39.607  1.00  0.00           H  
ATOM   2959  CB  LEU   195      21.480  37.564  40.766  1.00  0.00           C  
ATOM   2960  HB2 LEU   195      21.655  38.241  41.602  1.00  0.00           H  
ATOM   2961  HB3 LEU   195      21.880  36.589  41.041  1.00  0.00           H  
ATOM   2962  CG  LEU   195      22.348  38.037  39.547  1.00  0.00           C  
ATOM   2963  HG  LEU   195      22.047  39.001  39.138  1.00  0.00           H  
ATOM   2964  CD1 LEU   195      23.779  38.270  40.073  1.00  0.00           C  
ATOM   2965 HD11 LEU   195      23.874  38.963  40.909  1.00  0.00           H  
ATOM   2966 HD12 LEU   195      24.253  37.351  40.420  1.00  0.00           H  
ATOM   2967 HD13 LEU   195      24.355  38.703  39.255  1.00  0.00           H  
ATOM   2968  CD2 LEU   195      22.475  37.000  38.411  1.00  0.00           C  
ATOM   2969 HD21 LEU   195      21.518  36.636  38.038  1.00  0.00           H  
ATOM   2970 HD22 LEU   195      23.022  37.434  37.575  1.00  0.00           H  
ATOM   2971 HD23 LEU   195      23.099  36.161  38.718  1.00  0.00           H  
ATOM   2972  C   LEU   195      19.134  36.857  41.714  1.00  0.00           C  
ATOM   2973  O   LEU   195      18.998  35.627  41.649  1.00  0.00           O  
ATOM   2974  N   SER   196      18.419  37.569  42.574  1.00  0.00           N  
ATOM   2975  H   SER   196      18.512  38.573  42.622  1.00  0.00           H  
ATOM   2976  CA  SER   196      17.215  37.010  43.240  1.00  0.00           C  
ATOM   2977  HA  SER   196      17.370  36.055  43.742  1.00  0.00           H  
ATOM   2978  CB  SER   196      16.810  37.891  44.443  1.00  0.00           C  
ATOM   2979  HB2 SER   196      17.611  37.897  45.183  1.00  0.00           H  
ATOM   2980  HB3 SER   196      16.686  38.916  44.094  1.00  0.00           H  
ATOM   2981  OG  SER   196      15.650  37.498  45.176  1.00  0.00           O  
ATOM   2982  HG  SER   196      15.750  36.572  45.409  1.00  0.00           H  
ATOM   2983  C   SER   196      15.958  36.803  42.348  1.00  0.00           C  
ATOM   2984  O   SER   196      15.354  35.677  42.314  1.00  0.00           O  
ATOM   2985  N   ALA   197      15.645  37.862  41.590  1.00  0.00           N  
ATOM   2986  H   ALA   197      16.130  38.738  41.725  1.00  0.00           H  
ATOM   2987  CA  ALA   197      14.551  37.882  40.645  1.00  0.00           C  
ATOM   2988  HA  ALA   197      13.686  37.445  41.145  1.00  0.00           H  
ATOM   2989  CB  ALA   197      14.216  39.319  40.191  1.00  0.00           C  
ATOM   2990  HB1 ALA   197      14.973  39.597  39.458  1.00  0.00           H  
ATOM   2991  HB2 ALA   197      13.247  39.234  39.698  1.00  0.00           H  
ATOM   2992  HB3 ALA   197      14.182  40.004  41.039  1.00  0.00           H  
ATOM   2993  C   ALA   197      14.662  37.052  39.372  1.00  0.00           C  
ATOM   2994  O   ALA   197      13.985  37.214  38.291  1.00  0.00           O  
ATOM   2995  N   ARG   198      15.574  36.091  39.367  1.00  0.00           N  
ATOM   2996  H   ARG   198      16.014  35.957  40.266  1.00  0.00           H  
ATOM   2997  CA  ARG   198      15.971  35.340  38.157  1.00  0.00           C  
ATOM   2998  HA  ARG   198      16.108  35.995  37.296  1.00  0.00           H  
ATOM   2999  CB  ARG   198      17.416  34.774  38.342  1.00  0.00           C  
ATOM   3000  HB2 ARG   198      17.728  34.341  37.392  1.00  0.00           H  
ATOM   3001  HB3 ARG   198      18.035  35.623  38.632  1.00  0.00           H  
ATOM   3002  CG  ARG   198      17.491  33.806  39.462  1.00  0.00           C  
ATOM   3003  HG2 ARG   198      17.073  34.216  40.381  1.00  0.00           H  
ATOM   3004  HG3 ARG   198      16.752  33.020  39.305  1.00  0.00           H  
ATOM   3005  CD  ARG   198      18.981  33.309  39.504  1.00  0.00           C  
ATOM   3006  HD2 ARG   198      19.273  32.665  38.675  1.00  0.00           H  
ATOM   3007  HD3 ARG   198      19.573  34.225  39.511  1.00  0.00           H  
ATOM   3008  NE  ARG   198      19.232  32.603  40.837  1.00  0.00           N  
ATOM   3009  HE  ARG   198      19.633  33.161  41.577  1.00  0.00           H  
ATOM   3010  CZ  ARG   198      19.167  31.297  41.040  1.00  0.00           C  
ATOM   3011  NH1 ARG   198      18.658  30.448  40.172  1.00  0.00           N  
ATOM   3012 HH11 ARG   198      18.395  30.850  39.283  1.00  0.00           H  
ATOM   3013 HH12 ARG   198      18.462  29.493  40.435  1.00  0.00           H  
ATOM   3014  NH2 ARG   198      19.620  30.767  42.085  1.00  0.00           N  
ATOM   3015 HH21 ARG   198      19.901  31.438  42.785  1.00  0.00           H  
ATOM   3016 HH22 ARG   198      19.469  29.794  42.311  1.00  0.00           H  
ATOM   3017  C   ARG   198      14.972  34.298  37.714  1.00  0.00           C  
ATOM   3018  O   ARG   198      14.394  33.646  38.568  1.00  0.00           O  
ATOM   3019  N   THR   199      14.551  34.315  36.430  1.00  0.00           N  
ATOM   3020  H   THR   199      15.026  34.959  35.815  1.00  0.00           H  
ATOM   3021  CA  THR   199      13.927  33.176  35.801  1.00  0.00           C  
ATOM   3022  HA  THR   199      13.065  32.916  36.416  1.00  0.00           H  
ATOM   3023  CB  THR   199      13.489  33.520  34.442  1.00  0.00           C  
ATOM   3024  HB  THR   199      12.971  32.667  34.004  1.00  0.00           H  
ATOM   3025  CG2 THR   199      12.521  34.676  34.411  1.00  0.00           C  
ATOM   3026 HG21 THR   199      13.128  35.581  34.433  1.00  0.00           H  
ATOM   3027 HG22 THR   199      12.017  34.601  33.448  1.00  0.00           H  
ATOM   3028 HG23 THR   199      11.746  34.619  35.175  1.00  0.00           H  
ATOM   3029  OG1 THR   199      14.434  33.900  33.462  1.00  0.00           O  
ATOM   3030  HG1 THR   199      14.708  34.779  33.731  1.00  0.00           H  
ATOM   3031  C   THR   199      14.748  31.894  35.701  1.00  0.00           C  
ATOM   3032  O   THR   199      14.257  30.817  35.907  1.00  0.00           O  
ATOM   3033  N   PHE   200      16.074  32.071  35.553  1.00  0.00           N  
ATOM   3034  H   PHE   200      16.327  33.036  35.398  1.00  0.00           H  
ATOM   3035  CA  PHE   200      17.086  31.090  35.365  1.00  0.00           C  
ATOM   3036  HA  PHE   200      16.530  30.295  34.867  1.00  0.00           H  
ATOM   3037  CB  PHE   200      18.191  31.647  34.348  1.00  0.00           C  
ATOM   3038  HB2 PHE   200      19.066  31.002  34.264  1.00  0.00           H  
ATOM   3039  HB3 PHE   200      17.809  31.787  33.337  1.00  0.00           H  
ATOM   3040  CG  PHE   200      18.767  33.042  34.708  1.00  0.00           C  
ATOM   3041  CD1 PHE   200      19.849  33.162  35.606  1.00  0.00           C  
ATOM   3042  HD1 PHE   200      20.188  32.255  36.085  1.00  0.00           H  
ATOM   3043  CE1 PHE   200      20.201  34.402  36.129  1.00  0.00           C  
ATOM   3044  HE1 PHE   200      21.014  34.421  36.840  1.00  0.00           H  
ATOM   3045  CZ  PHE   200      19.648  35.548  35.630  1.00  0.00           C  
ATOM   3046  HZ  PHE   200      19.872  36.541  35.989  1.00  0.00           H  
ATOM   3047  CE2 PHE   200      18.560  35.497  34.734  1.00  0.00           C  
ATOM   3048  HE2 PHE   200      18.130  36.371  34.266  1.00  0.00           H  
ATOM   3049  CD2 PHE   200      18.223  34.262  34.187  1.00  0.00           C  
ATOM   3050  HD2 PHE   200      17.446  34.213  33.438  1.00  0.00           H  
ATOM   3051  C   PHE   200      17.638  30.456  36.626  1.00  0.00           C  
ATOM   3052  O   PHE   200      17.732  30.987  37.735  1.00  0.00           O  
ATOM   3053  N   ALA   201      18.202  29.314  36.410  1.00  0.00           N  
ATOM   3054  H   ALA   201      18.022  28.944  35.488  1.00  0.00           H  
ATOM   3055  CA  ALA   201      19.036  28.590  37.353  1.00  0.00           C  
ATOM   3056  HA  ALA   201      18.612  28.653  38.355  1.00  0.00           H  
ATOM   3057  CB  ALA   201      19.031  27.139  36.848  1.00  0.00           C  
ATOM   3058  HB1 ALA   201      19.404  27.111  35.824  1.00  0.00           H  
ATOM   3059  HB2 ALA   201      19.731  26.602  37.488  1.00  0.00           H  
ATOM   3060  HB3 ALA   201      18.103  26.597  37.031  1.00  0.00           H  
ATOM   3061  C   ALA   201      20.487  29.174  37.258  1.00  0.00           C  
ATOM   3062  O   ALA   201      20.894  29.617  36.163  1.00  0.00           O  
ATOM   3063  N   PHE   202      21.242  29.098  38.368  1.00  0.00           N  
ATOM   3064  H   PHE   202      20.759  28.941  39.240  1.00  0.00           H  
ATOM   3065  CA  PHE   202      22.546  29.794  38.465  1.00  0.00           C  
ATOM   3066  HA  PHE   202      23.064  29.699  37.511  1.00  0.00           H  
ATOM   3067  CB  PHE   202      22.181  31.288  38.671  1.00  0.00           C  
ATOM   3068  HB2 PHE   202      21.619  31.687  37.827  1.00  0.00           H  
ATOM   3069  HB3 PHE   202      21.415  31.305  39.446  1.00  0.00           H  
ATOM   3070  CG  PHE   202      23.263  32.258  39.100  1.00  0.00           C  
ATOM   3071  CD1 PHE   202      23.072  32.957  40.259  1.00  0.00           C  
ATOM   3072  HD1 PHE   202      22.174  32.878  40.854  1.00  0.00           H  
ATOM   3073  CE1 PHE   202      24.021  33.912  40.639  1.00  0.00           C  
ATOM   3074  HE1 PHE   202      23.899  34.539  41.510  1.00  0.00           H  
ATOM   3075  CZ  PHE   202      25.230  34.049  39.963  1.00  0.00           C  
ATOM   3076  HZ  PHE   202      25.906  34.850  40.221  1.00  0.00           H  
ATOM   3077  CE2 PHE   202      25.475  33.260  38.826  1.00  0.00           C  
ATOM   3078  HE2 PHE   202      26.400  33.278  38.269  1.00  0.00           H  
ATOM   3079  CD2 PHE   202      24.410  32.476  38.343  1.00  0.00           C  
ATOM   3080  HD2 PHE   202      24.691  31.842  37.515  1.00  0.00           H  
ATOM   3081  C   PHE   202      23.441  29.240  39.505  1.00  0.00           C  
ATOM   3082  O   PHE   202      23.031  29.101  40.625  1.00  0.00           O  
ATOM   3083  N   TYR   203      24.678  29.077  39.113  1.00  0.00           N  
ATOM   3084  H   TYR   203      25.059  29.361  38.222  1.00  0.00           H  
ATOM   3085  CA  TYR   203      25.657  28.254  39.809  1.00  0.00           C  
ATOM   3086  HA  TYR   203      25.461  28.131  40.874  1.00  0.00           H  
ATOM   3087  CB  TYR   203      25.819  26.947  39.142  1.00  0.00           C  
ATOM   3088  HB2 TYR   203      25.968  27.125  38.077  1.00  0.00           H  
ATOM   3089  HB3 TYR   203      26.683  26.440  39.572  1.00  0.00           H  
ATOM   3090  CG  TYR   203      24.624  26.120  39.388  1.00  0.00           C  
ATOM   3091  CD1 TYR   203      23.497  26.214  38.577  1.00  0.00           C  
ATOM   3092  HD1 TYR   203      23.531  26.718  37.623  1.00  0.00           H  
ATOM   3093  CE1 TYR   203      22.407  25.370  38.799  1.00  0.00           C  
ATOM   3094  HE1 TYR   203      21.549  25.363  38.142  1.00  0.00           H  
ATOM   3095  CZ  TYR   203      22.404  24.489  39.880  1.00  0.00           C  
ATOM   3096  OH  TYR   203      21.348  23.562  39.958  1.00  0.00           O  
ATOM   3097  HH  TYR   203      21.505  23.114  40.793  1.00  0.00           H  
ATOM   3098  CE2 TYR   203      23.535  24.366  40.766  1.00  0.00           C  
ATOM   3099  HE2 TYR   203      23.514  23.600  41.526  1.00  0.00           H  
ATOM   3100  CD2 TYR   203      24.588  25.224  40.511  1.00  0.00           C  
ATOM   3101  HD2 TYR   203      25.506  25.156  41.076  1.00  0.00           H  
ATOM   3102  C   TYR   203      26.963  29.074  39.720  1.00  0.00           C  
ATOM   3103  O   TYR   203      27.363  29.580  38.623  1.00  0.00           O  
ATOM   3104  N   TYR   204      27.658  29.143  40.851  1.00  0.00           N  
ATOM   3105  H   TYR   204      27.373  28.645  41.682  1.00  0.00           H  
ATOM   3106  CA  TYR   204      28.694  30.168  41.035  1.00  0.00           C  
ATOM   3107  HA  TYR   204      28.887  30.636  40.070  1.00  0.00           H  
ATOM   3108  CB  TYR   204      27.973  31.201  41.955  1.00  0.00           C  
ATOM   3109  HB2 TYR   204      26.972  31.400  41.571  1.00  0.00           H  
ATOM   3110  HB3 TYR   204      27.726  30.789  42.933  1.00  0.00           H  
ATOM   3111  CG  TYR   204      28.691  32.590  42.173  1.00  0.00           C  
ATOM   3112  CD1 TYR   204      29.174  32.898  43.443  1.00  0.00           C  
ATOM   3113  HD1 TYR   204      29.148  32.193  44.261  1.00  0.00           H  
ATOM   3114  CE1 TYR   204      29.792  34.129  43.761  1.00  0.00           C  
ATOM   3115  HE1 TYR   204      30.257  34.222  44.731  1.00  0.00           H  
ATOM   3116  CZ  TYR   204      29.785  35.180  42.795  1.00  0.00           C  
ATOM   3117  OH  TYR   204      30.355  36.444  42.906  1.00  0.00           O  
ATOM   3118  HH  TYR   204      30.756  36.741  42.086  1.00  0.00           H  
ATOM   3119  CE2 TYR   204      29.214  34.828  41.521  1.00  0.00           C  
ATOM   3120  HE2 TYR   204      29.257  35.653  40.826  1.00  0.00           H  
ATOM   3121  CD2 TYR   204      28.706  33.536  41.246  1.00  0.00           C  
ATOM   3122  HD2 TYR   204      28.205  33.329  40.312  1.00  0.00           H  
ATOM   3123  C   TYR   204      29.939  29.539  41.644  1.00  0.00           C  
ATOM   3124  O   TYR   204      29.991  29.103  42.805  1.00  0.00           O  
ATOM   3125  N   LEU   205      31.096  29.415  40.906  1.00  0.00           N  
ATOM   3126  H   LEU   205      31.166  29.976  40.069  1.00  0.00           H  
ATOM   3127  CA  LEU   205      32.406  28.832  41.279  1.00  0.00           C  
ATOM   3128  HA  LEU   205      32.246  28.003  41.968  1.00  0.00           H  
ATOM   3129  CB  LEU   205      33.140  28.191  40.101  1.00  0.00           C  
ATOM   3130  HB2 LEU   205      33.238  29.027  39.408  1.00  0.00           H  
ATOM   3131  HB3 LEU   205      34.090  27.897  40.547  1.00  0.00           H  
ATOM   3132  CG  LEU   205      32.371  27.032  39.482  1.00  0.00           C  
ATOM   3133  HG  LEU   205      32.353  26.189  40.173  1.00  0.00           H  
ATOM   3134  CD1 LEU   205      30.923  27.197  39.084  1.00  0.00           C  
ATOM   3135 HD11 LEU   205      30.730  28.156  38.605  1.00  0.00           H  
ATOM   3136 HD12 LEU   205      30.462  26.415  38.480  1.00  0.00           H  
ATOM   3137 HD13 LEU   205      30.301  27.184  39.979  1.00  0.00           H  
ATOM   3138  CD2 LEU   205      33.052  26.568  38.197  1.00  0.00           C  
ATOM   3139 HD21 LEU   205      33.210  27.289  37.395  1.00  0.00           H  
ATOM   3140 HD22 LEU   205      33.999  26.160  38.550  1.00  0.00           H  
ATOM   3141 HD23 LEU   205      32.439  25.775  37.768  1.00  0.00           H  
ATOM   3142  C   LEU   205      33.142  29.896  42.131  1.00  0.00           C  
ATOM   3143  O   LEU   205      33.356  30.979  41.627  1.00  0.00           O  
ATOM   3144  N   CYS   206      33.657  29.531  43.285  1.00  0.00           N  
ATOM   3145  H   CYS   206      33.465  28.614  43.661  1.00  0.00           H  
ATOM   3146  CA  CYS   206      34.621  30.330  44.079  1.00  0.00           C  
ATOM   3147  HA  CYS   206      34.923  31.196  43.490  1.00  0.00           H  
ATOM   3148  CB  CYS   206      33.953  30.773  45.354  1.00  0.00           C  
ATOM   3149  HB2 CYS   206      33.866  29.871  45.959  1.00  0.00           H  
ATOM   3150  HB3 CYS   206      34.558  31.515  45.875  1.00  0.00           H  
ATOM   3151  SG  CYS   206      32.355  31.520  44.946  1.00  0.00           S  
ATOM   3152  HG  CYS   206      31.916  30.417  44.334  1.00  0.00           H  
ATOM   3153  C   CYS   206      35.859  29.463  44.373  1.00  0.00           C  
ATOM   3154  O   CYS   206      35.882  28.273  44.465  1.00  0.00           O  
ATOM   3155  N   GLY   207      37.013  30.114  44.530  1.00  0.00           N  
ATOM   3156  H   GLY   207      37.115  31.114  44.627  1.00  0.00           H  
ATOM   3157  CA  GLY   207      38.216  29.491  45.005  1.00  0.00           C  
ATOM   3158  HA2 GLY   207      38.344  28.547  44.475  1.00  0.00           H  
ATOM   3159  HA3 GLY   207      39.075  30.158  44.933  1.00  0.00           H  
ATOM   3160  C   GLY   207      38.050  29.141  46.495  1.00  0.00           C  
ATOM   3161  O   GLY   207      37.276  29.790  47.223  1.00  0.00           O  
ATOM   3162  N   GLU   208      38.718  28.018  46.876  1.00  0.00           N  
ATOM   3163  H   GLU   208      39.147  27.454  46.157  1.00  0.00           H  
ATOM   3164  CA  GLU   208      38.946  27.640  48.298  1.00  0.00           C  
ATOM   3165  HA  GLU   208      38.005  27.682  48.847  1.00  0.00           H  
ATOM   3166  CB  GLU   208      39.472  26.207  48.497  1.00  0.00           C  
ATOM   3167  HB2 GLU   208      38.661  25.578  48.130  1.00  0.00           H  
ATOM   3168  HB3 GLU   208      40.221  26.158  47.707  1.00  0.00           H  
ATOM   3169  CG  GLU   208      39.977  25.706  49.895  1.00  0.00           C  
ATOM   3170  HG2 GLU   208      40.561  26.433  50.459  1.00  0.00           H  
ATOM   3171  HG3 GLU   208      39.131  25.373  50.496  1.00  0.00           H  
ATOM   3172  CD  GLU   208      40.895  24.508  49.856  1.00  0.00           C  
ATOM   3173  OE1 GLU   208      40.895  23.645  50.824  1.00  0.00           O  
ATOM   3174  OE2 GLU   208      41.709  24.383  48.920  1.00  0.00           O  
ATOM   3175  C   GLU   208      39.836  28.629  49.100  1.00  0.00           C  
ATOM   3176  O   GLU   208      39.483  29.006  50.221  1.00  0.00           O  
ATOM   3177  N   ARG   209      40.918  29.127  48.378  1.00  0.00           N  
ATOM   3178  H   ARG   209      40.970  28.799  47.424  1.00  0.00           H  
ATOM   3179  CA  ARG   209      42.059  29.869  48.976  1.00  0.00           C  
ATOM   3180  HA  ARG   209      42.295  29.556  49.993  1.00  0.00           H  
ATOM   3181  CB  ARG   209      43.255  29.564  47.994  1.00  0.00           C  
ATOM   3182  HB2 ARG   209      43.154  30.027  47.013  1.00  0.00           H  
ATOM   3183  HB3 ARG   209      44.178  29.938  48.437  1.00  0.00           H  
ATOM   3184  CG  ARG   209      43.528  28.114  47.865  1.00  0.00           C  
ATOM   3185  HG2 ARG   209      42.741  27.623  47.293  1.00  0.00           H  
ATOM   3186  HG3 ARG   209      44.427  27.915  47.282  1.00  0.00           H  
ATOM   3187  CD  ARG   209      43.684  27.395  49.217  1.00  0.00           C  
ATOM   3188  HD2 ARG   209      44.380  27.957  49.840  1.00  0.00           H  
ATOM   3189  HD3 ARG   209      42.750  27.317  49.773  1.00  0.00           H  
ATOM   3190  NE  ARG   209      44.073  26.015  49.054  1.00  0.00           N  
ATOM   3191  HE  ARG   209      43.368  25.292  49.071  1.00  0.00           H  
ATOM   3192  CZ  ARG   209      45.289  25.604  48.981  1.00  0.00           C  
ATOM   3193  NH1 ARG   209      45.511  24.353  49.147  1.00  0.00           N  
ATOM   3194 HH11 ARG   209      44.827  23.670  49.440  1.00  0.00           H  
ATOM   3195 HH12 ARG   209      46.473  24.052  49.084  1.00  0.00           H  
ATOM   3196  NH2 ARG   209      46.362  26.324  48.798  1.00  0.00           N  
ATOM   3197 HH21 ARG   209      46.257  27.326  48.729  1.00  0.00           H  
ATOM   3198 HH22 ARG   209      47.261  25.865  48.743  1.00  0.00           H  
ATOM   3199  C   ARG   209      41.770  31.344  48.945  1.00  0.00           C  
ATOM   3200  O   ARG   209      42.706  32.127  49.195  1.00  0.00           O  
ATOM   3201  N   ASP   210      40.535  31.789  48.626  1.00  0.00           N  
ATOM   3202  H   ASP   210      39.800  31.130  48.412  1.00  0.00           H  
ATOM   3203  CA  ASP   210      40.235  33.203  48.790  1.00  0.00           C  
ATOM   3204  HA  ASP   210      40.937  33.594  49.527  1.00  0.00           H  
ATOM   3205  CB  ASP   210      40.561  33.950  47.466  1.00  0.00           C  
ATOM   3206  HB2 ASP   210      41.629  33.778  47.336  1.00  0.00           H  
ATOM   3207  HB3 ASP   210      40.054  33.547  46.589  1.00  0.00           H  
ATOM   3208  CG  ASP   210      40.510  35.508  47.508  1.00  0.00           C  
ATOM   3209  OD1 ASP   210      40.042  35.973  48.543  1.00  0.00           O  
ATOM   3210  OD2 ASP   210      40.976  36.178  46.592  1.00  0.00           O  
ATOM   3211  C   ASP   210      38.759  33.515  49.226  1.00  0.00           C  
ATOM   3212  O   ASP   210      37.837  33.047  48.584  1.00  0.00           O  
ATOM   3213  N   SER   211      38.605  34.352  50.242  1.00  0.00           N  
ATOM   3214  H   SER   211      39.408  34.748  50.709  1.00  0.00           H  
ATOM   3215  CA  SER   211      37.320  34.927  50.630  1.00  0.00           C  
ATOM   3216  HA  SER   211      36.684  34.070  50.850  1.00  0.00           H  
ATOM   3217  CB  SER   211      37.532  36.002  51.717  1.00  0.00           C  
ATOM   3218  HB2 SER   211      38.211  36.781  51.370  1.00  0.00           H  
ATOM   3219  HB3 SER   211      36.597  36.451  52.051  1.00  0.00           H  
ATOM   3220  OG  SER   211      38.157  35.445  52.914  1.00  0.00           O  
ATOM   3221  HG  SER   211      39.021  35.145  52.623  1.00  0.00           H  
ATOM   3222  C   SER   211      36.575  35.682  49.500  1.00  0.00           C  
ATOM   3223  O   SER   211      35.367  35.771  49.561  1.00  0.00           O  
ATOM   3224  N   LYS   212      37.242  36.235  48.466  1.00  0.00           N  
ATOM   3225  H   LYS   212      38.211  35.961  48.393  1.00  0.00           H  
ATOM   3226  CA  LYS   212      36.740  37.378  47.657  1.00  0.00           C  
ATOM   3227  HA  LYS   212      36.764  38.257  48.301  1.00  0.00           H  
ATOM   3228  CB  LYS   212      37.818  37.606  46.554  1.00  0.00           C  
ATOM   3229  HB2 LYS   212      38.740  37.907  47.051  1.00  0.00           H  
ATOM   3230  HB3 LYS   212      37.952  36.712  45.944  1.00  0.00           H  
ATOM   3231  CG  LYS   212      37.484  38.794  45.676  1.00  0.00           C  
ATOM   3232  HG2 LYS   212      36.551  38.609  45.143  1.00  0.00           H  
ATOM   3233  HG3 LYS   212      37.309  39.669  46.302  1.00  0.00           H  
ATOM   3234  CD  LYS   212      38.493  39.034  44.573  1.00  0.00           C  
ATOM   3235  HD2 LYS   212      39.354  39.509  45.043  1.00  0.00           H  
ATOM   3236  HD3 LYS   212      38.656  38.139  43.973  1.00  0.00           H  
ATOM   3237  CE  LYS   212      37.962  40.035  43.496  1.00  0.00           C  
ATOM   3238  HE2 LYS   212      37.059  39.583  43.085  1.00  0.00           H  
ATOM   3239  HE3 LYS   212      37.692  40.950  44.024  1.00  0.00           H  
ATOM   3240  NZ  LYS   212      38.914  40.152  42.411  1.00  0.00           N  
ATOM   3241  HZ1 LYS   212      39.804  40.481  42.757  1.00  0.00           H  
ATOM   3242  HZ2 LYS   212      39.106  39.246  42.007  1.00  0.00           H  
ATOM   3243  HZ3 LYS   212      38.495  40.684  41.662  1.00  0.00           H  
ATOM   3244  C   LYS   212      35.327  37.127  47.030  1.00  0.00           C  
ATOM   3245  O   LYS   212      34.407  37.936  47.157  1.00  0.00           O  
ATOM   3246  N   PHE   213      35.157  35.917  46.446  1.00  0.00           N  
ATOM   3247  H   PHE   213      35.899  35.244  46.573  1.00  0.00           H  
ATOM   3248  CA  PHE   213      33.928  35.448  45.842  1.00  0.00           C  
ATOM   3249  HA  PHE   213      33.299  36.330  45.728  1.00  0.00           H  
ATOM   3250  CB  PHE   213      34.180  34.834  44.501  1.00  0.00           C  
ATOM   3251  HB2 PHE   213      34.610  33.861  44.738  1.00  0.00           H  
ATOM   3252  HB3 PHE   213      33.199  34.783  44.030  1.00  0.00           H  
ATOM   3253  CG  PHE   213      34.981  35.722  43.544  1.00  0.00           C  
ATOM   3254  CD1 PHE   213      34.280  36.716  42.835  1.00  0.00           C  
ATOM   3255  HD1 PHE   213      33.212  36.830  42.948  1.00  0.00           H  
ATOM   3256  CE1 PHE   213      35.001  37.591  41.999  1.00  0.00           C  
ATOM   3257  HE1 PHE   213      34.489  38.449  41.589  1.00  0.00           H  
ATOM   3258  CZ  PHE   213      36.321  37.411  41.780  1.00  0.00           C  
ATOM   3259  HZ  PHE   213      36.844  38.147  41.186  1.00  0.00           H  
ATOM   3260  CE2 PHE   213      37.025  36.384  42.425  1.00  0.00           C  
ATOM   3261  HE2 PHE   213      38.044  36.239  42.097  1.00  0.00           H  
ATOM   3262  CD2 PHE   213      36.363  35.585  43.343  1.00  0.00           C  
ATOM   3263  HD2 PHE   213      36.949  34.755  43.710  1.00  0.00           H  
ATOM   3264  C   PHE   213      33.062  34.653  46.765  1.00  0.00           C  
ATOM   3265  O   PHE   213      31.804  34.706  46.683  1.00  0.00           O  
ATOM   3266  N   ARG   214      33.622  33.885  47.724  1.00  0.00           N  
ATOM   3267  H   ARG   214      34.624  33.976  47.803  1.00  0.00           H  
ATOM   3268  CA  ARG   214      32.907  33.024  48.744  1.00  0.00           C  
ATOM   3269  HA  ARG   214      32.210  32.417  48.166  1.00  0.00           H  
ATOM   3270  CB  ARG   214      34.017  32.137  49.380  1.00  0.00           C  
ATOM   3271  HB2 ARG   214      34.404  31.458  48.621  1.00  0.00           H  
ATOM   3272  HB3 ARG   214      34.835  32.719  49.804  1.00  0.00           H  
ATOM   3273  CG  ARG   214      33.431  31.206  50.473  1.00  0.00           C  
ATOM   3274  HG2 ARG   214      33.209  31.868  51.309  1.00  0.00           H  
ATOM   3275  HG3 ARG   214      32.532  30.717  50.099  1.00  0.00           H  
ATOM   3276  CD  ARG   214      34.225  30.061  50.925  1.00  0.00           C  
ATOM   3277  HD2 ARG   214      33.570  29.533  51.619  1.00  0.00           H  
ATOM   3278  HD3 ARG   214      34.420  29.419  50.066  1.00  0.00           H  
ATOM   3279  NE  ARG   214      35.444  30.437  51.650  1.00  0.00           N  
ATOM   3280  HE  ARG   214      35.385  30.469  52.658  1.00  0.00           H  
ATOM   3281  CZ  ARG   214      36.641  30.590  51.240  1.00  0.00           C  
ATOM   3282  NH1 ARG   214      36.980  30.494  50.056  1.00  0.00           N  
ATOM   3283 HH11 ARG   214      36.355  30.385  49.271  1.00  0.00           H  
ATOM   3284 HH12 ARG   214      37.968  30.659  49.922  1.00  0.00           H  
ATOM   3285  NH2 ARG   214      37.549  31.030  52.112  1.00  0.00           N  
ATOM   3286 HH21 ARG   214      37.357  31.060  53.103  1.00  0.00           H  
ATOM   3287 HH22 ARG   214      38.511  31.263  51.907  1.00  0.00           H  
ATOM   3288  C   ARG   214      32.115  33.888  49.736  1.00  0.00           C  
ATOM   3289  O   ARG   214      30.965  33.560  50.100  1.00  0.00           O  
ATOM   3290  N   ALA   215      32.695  35.042  50.111  1.00  0.00           N  
ATOM   3291  H   ALA   215      33.563  35.334  49.685  1.00  0.00           H  
ATOM   3292  CA  ALA   215      31.925  36.165  50.790  1.00  0.00           C  
ATOM   3293  HA  ALA   215      31.512  35.771  51.718  1.00  0.00           H  
ATOM   3294  CB  ALA   215      32.983  37.295  51.031  1.00  0.00           C  
ATOM   3295  HB1 ALA   215      33.439  37.672  50.116  1.00  0.00           H  
ATOM   3296  HB2 ALA   215      32.483  38.018  51.676  1.00  0.00           H  
ATOM   3297  HB3 ALA   215      33.897  36.975  51.532  1.00  0.00           H  
ATOM   3298  C   ALA   215      30.729  36.753  50.011  1.00  0.00           C  
ATOM   3299  O   ALA   215      29.820  37.312  50.534  1.00  0.00           O  
ATOM   3300  N   LEU   216      30.824  36.682  48.670  1.00  0.00           N  
ATOM   3301  H   LEU   216      31.486  36.014  48.302  1.00  0.00           H  
ATOM   3302  CA  LEU   216      29.710  37.092  47.759  1.00  0.00           C  
ATOM   3303  HA  LEU   216      29.225  37.959  48.205  1.00  0.00           H  
ATOM   3304  CB  LEU   216      30.304  37.567  46.352  1.00  0.00           C  
ATOM   3305  HB2 LEU   216      30.998  36.856  45.904  1.00  0.00           H  
ATOM   3306  HB3 LEU   216      29.445  37.751  45.706  1.00  0.00           H  
ATOM   3307  CG  LEU   216      31.046  38.911  46.500  1.00  0.00           C  
ATOM   3308  HG  LEU   216      31.733  38.920  47.346  1.00  0.00           H  
ATOM   3309  CD1 LEU   216      31.884  39.272  45.274  1.00  0.00           C  
ATOM   3310 HD11 LEU   216      32.744  38.604  45.242  1.00  0.00           H  
ATOM   3311 HD12 LEU   216      31.278  39.445  44.384  1.00  0.00           H  
ATOM   3312 HD13 LEU   216      32.370  40.232  45.449  1.00  0.00           H  
ATOM   3313  CD2 LEU   216      30.112  40.092  46.722  1.00  0.00           C  
ATOM   3314 HD21 LEU   216      29.463  40.357  45.887  1.00  0.00           H  
ATOM   3315 HD22 LEU   216      29.552  40.033  47.655  1.00  0.00           H  
ATOM   3316 HD23 LEU   216      30.671  41.017  46.863  1.00  0.00           H  
ATOM   3317  C   LEU   216      28.607  36.059  47.634  1.00  0.00           C  
ATOM   3318  O   LEU   216      27.441  36.329  47.230  1.00  0.00           O  
ATOM   3319  N   ALA   217      28.912  34.786  47.725  1.00  0.00           N  
ATOM   3320  H   ALA   217      29.910  34.651  47.797  1.00  0.00           H  
ATOM   3321  CA  ALA   217      27.903  33.717  47.797  1.00  0.00           C  
ATOM   3322  HA  ALA   217      27.365  33.739  46.849  1.00  0.00           H  
ATOM   3323  CB  ALA   217      28.699  32.359  47.871  1.00  0.00           C  
ATOM   3324  HB1 ALA   217      27.998  31.527  47.936  1.00  0.00           H  
ATOM   3325  HB2 ALA   217      29.294  32.244  46.965  1.00  0.00           H  
ATOM   3326  HB3 ALA   217      29.451  32.351  48.660  1.00  0.00           H  
ATOM   3327  C   ALA   217      26.950  33.910  48.959  1.00  0.00           C  
ATOM   3328  O   ALA   217      25.835  33.457  48.957  1.00  0.00           O  
ATOM   3329  N   ALA   218      27.417  34.535  50.011  1.00  0.00           N  
ATOM   3330  H   ALA   218      28.385  34.815  49.944  1.00  0.00           H  
ATOM   3331  CA  ALA   218      26.654  34.957  51.169  1.00  0.00           C  
ATOM   3332  HA  ALA   218      26.008  34.130  51.464  1.00  0.00           H  
ATOM   3333  CB  ALA   218      27.672  34.994  52.329  1.00  0.00           C  
ATOM   3334  HB1 ALA   218      27.100  34.949  53.255  1.00  0.00           H  
ATOM   3335  HB2 ALA   218      28.342  34.139  52.244  1.00  0.00           H  
ATOM   3336  HB3 ALA   218      28.211  35.936  52.220  1.00  0.00           H  
ATOM   3337  C   ALA   218      25.689  36.135  50.959  1.00  0.00           C  
ATOM   3338  O   ALA   218      24.783  36.306  51.727  1.00  0.00           O  
ATOM   3339  N   GLU   219      25.825  36.814  49.828  1.00  0.00           N  
ATOM   3340  H   GLU   219      26.532  36.522  49.168  1.00  0.00           H  
ATOM   3341  CA  GLU   219      24.943  37.896  49.413  1.00  0.00           C  
ATOM   3342  HA  GLU   219      24.384  38.152  50.313  1.00  0.00           H  
ATOM   3343  CB  GLU   219      25.795  39.086  48.953  1.00  0.00           C  
ATOM   3344  HB2 GLU   219      26.523  38.845  48.178  1.00  0.00           H  
ATOM   3345  HB3 GLU   219      25.281  39.948  48.527  1.00  0.00           H  
ATOM   3346  CG  GLU   219      26.611  39.656  50.198  1.00  0.00           C  
ATOM   3347  HG2 GLU   219      25.943  39.722  51.057  1.00  0.00           H  
ATOM   3348  HG3 GLU   219      27.439  38.989  50.438  1.00  0.00           H  
ATOM   3349  CD  GLU   219      27.275  40.961  49.955  1.00  0.00           C  
ATOM   3350  OE1 GLU   219      27.861  41.483  50.910  1.00  0.00           O  
ATOM   3351  OE2 GLU   219      27.204  41.625  48.839  1.00  0.00           O  
ATOM   3352  C   GLU   219      23.999  37.385  48.305  1.00  0.00           C  
ATOM   3353  O   GLU   219      22.790  37.651  48.454  1.00  0.00           O  
ATOM   3354  N   LEU   220      24.607  36.692  47.294  1.00  0.00           N  
ATOM   3355  H   LEU   220      25.608  36.561  47.266  1.00  0.00           H  
ATOM   3356  CA  LEU   220      23.871  36.310  46.130  1.00  0.00           C  
ATOM   3357  HA  LEU   220      23.359  37.180  45.719  1.00  0.00           H  
ATOM   3358  CB  LEU   220      24.951  35.891  45.096  1.00  0.00           C  
ATOM   3359  HB2 LEU   220      25.618  35.120  45.481  1.00  0.00           H  
ATOM   3360  HB3 LEU   220      24.312  35.415  44.352  1.00  0.00           H  
ATOM   3361  CG  LEU   220      25.650  37.081  44.423  1.00  0.00           C  
ATOM   3362  HG  LEU   220      25.809  37.893  45.133  1.00  0.00           H  
ATOM   3363  CD1 LEU   220      26.962  36.547  43.895  1.00  0.00           C  
ATOM   3364 HD11 LEU   220      27.600  36.326  44.751  1.00  0.00           H  
ATOM   3365 HD12 LEU   220      26.725  35.675  43.286  1.00  0.00           H  
ATOM   3366 HD13 LEU   220      27.341  37.327  43.235  1.00  0.00           H  
ATOM   3367  CD2 LEU   220      24.775  37.696  43.296  1.00  0.00           C  
ATOM   3368 HD21 LEU   220      23.721  37.635  43.566  1.00  0.00           H  
ATOM   3369 HD22 LEU   220      24.987  38.757  43.163  1.00  0.00           H  
ATOM   3370 HD23 LEU   220      24.975  37.181  42.356  1.00  0.00           H  
ATOM   3371  C   LEU   220      22.972  35.170  46.474  1.00  0.00           C  
ATOM   3372  O   LEU   220      23.274  34.205  47.207  1.00  0.00           O  
ATOM   3373  N   ALA   221      21.908  35.156  45.674  1.00  0.00           N  
ATOM   3374  H   ALA   221      21.713  36.027  45.202  1.00  0.00           H  
ATOM   3375  CA  ALA   221      20.960  34.062  45.474  1.00  0.00           C  
ATOM   3376  HA  ALA   221      21.008  33.527  46.422  1.00  0.00           H  
ATOM   3377  CB  ALA   221      19.556  34.694  45.202  1.00  0.00           C  
ATOM   3378  HB1 ALA   221      18.764  33.977  44.989  1.00  0.00           H  
ATOM   3379  HB2 ALA   221      19.144  35.190  46.080  1.00  0.00           H  
ATOM   3380  HB3 ALA   221      19.629  35.414  44.386  1.00  0.00           H  
ATOM   3381  C   ALA   221      21.382  33.054  44.453  1.00  0.00           C  
ATOM   3382  O   ALA   221      20.824  32.871  43.373  1.00  0.00           O  
ATOM   3383  N   ALA   222      22.504  32.366  44.778  1.00  0.00           N  
ATOM   3384  H   ALA   222      22.952  32.612  45.649  1.00  0.00           H  
ATOM   3385  CA  ALA   222      23.217  31.413  43.894  1.00  0.00           C  
ATOM   3386  HA  ALA   222      22.667  31.196  42.978  1.00  0.00           H  
ATOM   3387  CB  ALA   222      24.583  31.915  43.498  1.00  0.00           C  
ATOM   3388  HB1 ALA   222      24.996  32.431  44.365  1.00  0.00           H  
ATOM   3389  HB2 ALA   222      25.260  31.096  43.253  1.00  0.00           H  
ATOM   3390  HB3 ALA   222      24.445  32.589  42.653  1.00  0.00           H  
ATOM   3391  C   ALA   222      23.459  30.046  44.606  1.00  0.00           C  
ATOM   3392  O   ALA   222      23.996  30.052  45.714  1.00  0.00           O  
ATOM   3393  N   ASP   223      23.335  28.915  43.877  1.00  0.00           N  
ATOM   3394  H   ASP   223      23.129  28.981  42.891  1.00  0.00           H  
ATOM   3395  CA  ASP   223      23.968  27.669  44.185  1.00  0.00           C  
ATOM   3396  HA  ASP   223      23.789  27.479  45.244  1.00  0.00           H  
ATOM   3397  CB  ASP   223      23.355  26.511  43.334  1.00  0.00           C  
ATOM   3398  HB2 ASP   223      23.514  26.679  42.268  1.00  0.00           H  
ATOM   3399  HB3 ASP   223      23.864  25.571  43.545  1.00  0.00           H  
ATOM   3400  CG  ASP   223      21.867  26.284  43.488  1.00  0.00           C  
ATOM   3401  OD1 ASP   223      21.133  25.900  42.562  1.00  0.00           O  
ATOM   3402  OD2 ASP   223      21.432  26.440  44.655  1.00  0.00           O  
ATOM   3403  C   ASP   223      25.544  27.737  44.038  1.00  0.00           C  
ATOM   3404  O   ASP   223      26.185  27.480  42.988  1.00  0.00           O  
ATOM   3405  N   CYS   224      26.257  27.931  45.140  1.00  0.00           N  
ATOM   3406  H   CYS   224      25.743  27.976  46.008  1.00  0.00           H  
ATOM   3407  CA  CYS   224      27.775  27.956  45.208  1.00  0.00           C  
ATOM   3408  HA  CYS   224      28.127  28.749  44.549  1.00  0.00           H  
ATOM   3409  CB  CYS   224      28.099  28.544  46.565  1.00  0.00           C  
ATOM   3410  HB2 CYS   224      27.385  29.355  46.707  1.00  0.00           H  
ATOM   3411  HB3 CYS   224      27.935  27.815  47.358  1.00  0.00           H  
ATOM   3412  SG  CYS   224      29.825  29.000  46.758  1.00  0.00           S  
ATOM   3413  HG  CYS   224      29.948  29.038  48.088  1.00  0.00           H  
ATOM   3414  C   CYS   224      28.610  26.665  45.072  1.00  0.00           C  
ATOM   3415  O   CYS   224      28.318  25.548  45.417  1.00  0.00           O  
ATOM   3416  N   HIE   225      29.817  26.767  44.528  1.00  0.00           N  
ATOM   3417  H   HIE   225      30.060  27.677  44.163  1.00  0.00           H  
ATOM   3418  CA  HIE   225      30.831  25.689  44.468  1.00  0.00           C  
ATOM   3419  HA  HIE   225      30.618  24.883  45.171  1.00  0.00           H  
ATOM   3420  CB  HIE   225      30.890  25.155  43.021  1.00  0.00           C  
ATOM   3421  HB2 HIE   225      30.865  25.956  42.282  1.00  0.00           H  
ATOM   3422  HB3 HIE   225      31.786  24.545  42.909  1.00  0.00           H  
ATOM   3423  CG  HIE   225      29.840  24.157  42.752  1.00  0.00           C  
ATOM   3424  ND1 HIE   225      30.042  22.801  42.642  1.00  0.00           N  
ATOM   3425  CE1 HIE   225      28.889  22.287  42.322  1.00  0.00           C  
ATOM   3426  HE1 HIE   225      28.600  21.255  42.453  1.00  0.00           H  
ATOM   3427  NE2 HIE   225      27.976  23.238  42.186  1.00  0.00           N  
ATOM   3428  HE2 HIE   225      27.008  23.032  41.984  1.00  0.00           H  
ATOM   3429  CD2 HIE   225      28.522  24.429  42.487  1.00  0.00           C  
ATOM   3430  HD2 HIE   225      28.137  25.435  42.423  1.00  0.00           H  
ATOM   3431  C   HIE   225      32.164  26.259  44.888  1.00  0.00           C  
ATOM   3432  O   HIE   225      32.550  27.228  44.246  1.00  0.00           O  
ATOM   3433  N   VAL   226      32.791  25.725  45.874  1.00  0.00           N  
ATOM   3434  H   VAL   226      32.336  25.003  46.415  1.00  0.00           H  
ATOM   3435  CA  VAL   226      34.105  26.174  46.345  1.00  0.00           C  
ATOM   3436  HA  VAL   226      34.391  27.114  45.873  1.00  0.00           H  
ATOM   3437  CB  VAL   226      34.055  26.385  47.820  1.00  0.00           C  
ATOM   3438  HB  VAL   226      34.021  25.421  48.326  1.00  0.00           H  
ATOM   3439  CG1 VAL   226      35.403  27.022  48.320  1.00  0.00           C  
ATOM   3440 HG11 VAL   226      35.381  27.080  49.408  1.00  0.00           H  
ATOM   3441 HG12 VAL   226      36.292  26.423  48.120  1.00  0.00           H  
ATOM   3442 HG13 VAL   226      35.532  27.952  47.766  1.00  0.00           H  
ATOM   3443  CG2 VAL   226      32.931  27.316  48.221  1.00  0.00           C  
ATOM   3444 HG21 VAL   226      32.791  28.244  47.667  1.00  0.00           H  
ATOM   3445 HG22 VAL   226      31.988  26.770  48.181  1.00  0.00           H  
ATOM   3446 HG23 VAL   226      33.108  27.638  49.247  1.00  0.00           H  
ATOM   3447  C   VAL   226      35.216  25.195  45.850  1.00  0.00           C  
ATOM   3448  O   VAL   226      35.254  24.093  46.312  1.00  0.00           O  
ATOM   3449  N   ILE   227      36.122  25.605  45.013  1.00  0.00           N  
ATOM   3450  H   ILE   227      36.138  26.573  44.727  1.00  0.00           H  
ATOM   3451  CA  ILE   227      36.954  24.663  44.339  1.00  0.00           C  
ATOM   3452  HA  ILE   227      36.442  23.701  44.375  1.00  0.00           H  
ATOM   3453  CB  ILE   227      36.986  25.023  42.818  1.00  0.00           C  
ATOM   3454  HB  ILE   227      37.172  26.086  42.664  1.00  0.00           H  
ATOM   3455  CG2 ILE   227      38.132  24.144  42.092  1.00  0.00           C  
ATOM   3456 HG21 ILE   227      38.368  24.564  41.114  1.00  0.00           H  
ATOM   3457 HG22 ILE   227      39.052  24.164  42.675  1.00  0.00           H  
ATOM   3458 HG23 ILE   227      37.775  23.127  41.933  1.00  0.00           H  
ATOM   3459  CG1 ILE   227      35.621  24.666  42.187  1.00  0.00           C  
ATOM   3460 HG12 ILE   227      35.448  23.631  42.484  1.00  0.00           H  
ATOM   3461 HG13 ILE   227      34.944  25.323  42.732  1.00  0.00           H  
ATOM   3462  CD1 ILE   227      35.511  25.025  40.715  1.00  0.00           C  
ATOM   3463 HD11 ILE   227      34.550  24.639  40.376  1.00  0.00           H  
ATOM   3464 HD12 ILE   227      35.459  26.112  40.653  1.00  0.00           H  
ATOM   3465 HD13 ILE   227      36.387  24.585  40.238  1.00  0.00           H  
ATOM   3466  C   ILE   227      38.338  24.588  45.040  1.00  0.00           C  
ATOM   3467  O   ILE   227      38.945  25.631  45.085  1.00  0.00           O  
ATOM   3468  N   PRO   228      38.861  23.476  45.586  1.00  0.00           N  
ATOM   3469  CD  PRO   228      38.174  22.204  45.472  1.00  0.00           C  
ATOM   3470  HD2 PRO   228      37.910  22.021  44.430  1.00  0.00           H  
ATOM   3471  HD3 PRO   228      37.323  22.304  46.145  1.00  0.00           H  
ATOM   3472  CG  PRO   228      39.184  21.157  45.865  1.00  0.00           C  
ATOM   3473  HG2 PRO   228      39.674  20.921  44.921  1.00  0.00           H  
ATOM   3474  HG3 PRO   228      38.719  20.271  46.299  1.00  0.00           H  
ATOM   3475  CB  PRO   228      40.118  21.894  46.848  1.00  0.00           C  
ATOM   3476  HB2 PRO   228      41.149  21.555  46.955  1.00  0.00           H  
ATOM   3477  HB3 PRO   228      39.635  22.026  47.816  1.00  0.00           H  
ATOM   3478  CA  PRO   228      40.150  23.300  46.249  1.00  0.00           C  
ATOM   3479  HA  PRO   228      40.196  23.959  47.116  1.00  0.00           H  
ATOM   3480  C   PRO   228      41.432  23.601  45.457  1.00  0.00           C  
ATOM   3481  O   PRO   228      41.449  23.416  44.198  1.00  0.00           O  
ATOM   3482  N   ARG   229      42.444  24.101  46.184  1.00  0.00           N  
ATOM   3483  H   ARG   229      42.104  24.199  47.130  1.00  0.00           H  
ATOM   3484  CA  ARG   229      43.712  24.647  45.660  1.00  0.00           C  
ATOM   3485  HA  ARG   229      44.326  24.942  46.510  1.00  0.00           H  
ATOM   3486  CB  ARG   229      44.523  23.498  44.923  1.00  0.00           C  
ATOM   3487  HB2 ARG   229      43.912  22.875  44.269  1.00  0.00           H  
ATOM   3488  HB3 ARG   229      45.126  23.960  44.142  1.00  0.00           H  
ATOM   3489  CG  ARG   229      45.404  22.563  45.827  1.00  0.00           C  
ATOM   3490  HG2 ARG   229      46.091  23.086  46.492  1.00  0.00           H  
ATOM   3491  HG3 ARG   229      44.715  21.955  46.415  1.00  0.00           H  
ATOM   3492  CD  ARG   229      46.360  21.716  45.010  1.00  0.00           C  
ATOM   3493  HD2 ARG   229      46.986  21.139  45.691  1.00  0.00           H  
ATOM   3494  HD3 ARG   229      45.676  21.016  44.530  1.00  0.00           H  
ATOM   3495  NE  ARG   229      47.211  22.654  44.113  1.00  0.00           N  
ATOM   3496  HE  ARG   229      47.596  23.410  44.662  1.00  0.00           H  
ATOM   3497  CZ  ARG   229      47.572  22.528  42.855  1.00  0.00           C  
ATOM   3498  NH1 ARG   229      47.004  21.698  42.042  1.00  0.00           N  
ATOM   3499 HH11 ARG   229      46.193  21.161  42.314  1.00  0.00           H  
ATOM   3500 HH12 ARG   229      47.496  21.500  41.182  1.00  0.00           H  
ATOM   3501  NH2 ARG   229      48.506  23.248  42.417  1.00  0.00           N  
ATOM   3502 HH21 ARG   229      49.092  23.733  43.082  1.00  0.00           H  
ATOM   3503 HH22 ARG   229      48.749  23.175  41.440  1.00  0.00           H  
ATOM   3504  C   ARG   229      43.540  25.898  44.827  1.00  0.00           C  
ATOM   3505  O   ARG   229      44.535  26.693  44.889  1.00  0.00           O  
ATOM   3506  N   ALA   230      42.398  26.211  44.193  1.00  0.00           N  
ATOM   3507  H   ALA   230      41.634  25.553  44.122  1.00  0.00           H  
ATOM   3508  CA  ALA   230      42.177  27.470  43.545  1.00  0.00           C  
ATOM   3509  HA  ALA   230      43.103  27.730  43.032  1.00  0.00           H  
ATOM   3510  CB  ALA   230      41.101  27.228  42.497  1.00  0.00           C  
ATOM   3511  HB1 ALA   230      41.003  28.103  41.854  1.00  0.00           H  
ATOM   3512  HB2 ALA   230      41.347  26.343  41.911  1.00  0.00           H  
ATOM   3513  HB3 ALA   230      40.145  27.124  43.009  1.00  0.00           H  
ATOM   3514  C   ALA   230      41.753  28.676  44.470  1.00  0.00           C  
ATOM   3515  O   ALA   230      41.278  28.508  45.541  1.00  0.00           O  
ATOM   3516  N   GLY   231      41.985  29.916  43.975  1.00  0.00           N  
ATOM   3517  H   GLY   231      42.301  29.959  43.017  1.00  0.00           H  
ATOM   3518  CA  GLY   231      41.953  31.229  44.656  1.00  0.00           C  
ATOM   3519  HA2 GLY   231      41.229  31.195  45.471  1.00  0.00           H  
ATOM   3520  HA3 GLY   231      42.919  31.341  45.149  1.00  0.00           H  
ATOM   3521  C   GLY   231      41.757  32.492  43.807  1.00  0.00           C  
ATOM   3522  O   GLY   231      41.307  33.500  44.382  1.00  0.00           O  
ATOM   3523  N   HIE   232      42.149  32.474  42.562  1.00  0.00           N  
ATOM   3524  H   HIE   232      42.541  31.647  42.134  1.00  0.00           H  
ATOM   3525  CA  HIE   232      41.905  33.573  41.634  1.00  0.00           C  
ATOM   3526  HA  HIE   232      41.348  34.401  42.073  1.00  0.00           H  
ATOM   3527  CB  HIE   232      43.294  34.113  41.221  1.00  0.00           C  
ATOM   3528  HB2 HIE   232      43.731  34.545  42.121  1.00  0.00           H  
ATOM   3529  HB3 HIE   232      43.885  33.269  40.864  1.00  0.00           H  
ATOM   3530  CG  HIE   232      43.105  35.148  40.095  1.00  0.00           C  
ATOM   3531  ND1 HIE   232      42.616  36.461  40.279  1.00  0.00           N  
ATOM   3532  CE1 HIE   232      42.940  37.098  39.168  1.00  0.00           C  
ATOM   3533  HE1 HIE   232      42.807  38.163  39.052  1.00  0.00           H  
ATOM   3534  NE2 HIE   232      43.540  36.294  38.254  1.00  0.00           N  
ATOM   3535  HE2 HIE   232      43.960  36.602  37.388  1.00  0.00           H  
ATOM   3536  CD2 HIE   232      43.701  35.063  38.864  1.00  0.00           C  
ATOM   3537  HD2 HIE   232      44.284  34.270  38.420  1.00  0.00           H  
ATOM   3538  C   HIE   232      41.185  33.051  40.413  1.00  0.00           C  
ATOM   3539  O   HIE   232      40.237  33.726  39.982  1.00  0.00           O  
ATOM   3540  N   ASN   233      41.515  31.920  39.908  1.00  0.00           N  
ATOM   3541  H   ASN   233      42.071  31.315  40.495  1.00  0.00           H  
ATOM   3542  CA  ASN   233      41.005  31.414  38.631  1.00  0.00           C  
ATOM   3543  HA  ASN   233      39.970  31.756  38.635  1.00  0.00           H  
ATOM   3544  CB  ASN   233      41.768  32.112  37.571  1.00  0.00           C  
ATOM   3545  HB2 ASN   233      41.748  33.187  37.750  1.00  0.00           H  
ATOM   3546  HB3 ASN   233      42.815  31.808  37.578  1.00  0.00           H  
ATOM   3547  CG  ASN   233      41.345  31.768  36.176  1.00  0.00           C  
ATOM   3548  OD1 ASN   233      42.056  31.922  35.193  1.00  0.00           O  
ATOM   3549  ND2 ASN   233      40.134  31.470  35.871  1.00  0.00           N  
ATOM   3550 HD21 ASN   233      39.846  31.353  34.910  1.00  0.00           H  
ATOM   3551 HD22 ASN   233      39.467  31.187  36.575  1.00  0.00           H  
ATOM   3552  C   ASN   233      41.013  29.903  38.539  1.00  0.00           C  
ATOM   3553  O   ASN   233      41.824  29.343  37.843  1.00  0.00           O  
ATOM   3554  N   ALA   234      40.066  29.253  39.238  1.00  0.00           N  
ATOM   3555  H   ALA   234      39.368  29.738  39.784  1.00  0.00           H  
ATOM   3556  CA  ALA   234      39.877  27.801  39.178  1.00  0.00           C  
ATOM   3557  HA  ALA   234      40.650  27.344  39.795  1.00  0.00           H  
ATOM   3558  CB  ALA   234      38.590  27.535  39.911  1.00  0.00           C  
ATOM   3559  HB1 ALA   234      38.418  26.459  39.915  1.00  0.00           H  
ATOM   3560  HB2 ALA   234      38.721  27.866  40.942  1.00  0.00           H  
ATOM   3561  HB3 ALA   234      37.795  28.048  39.370  1.00  0.00           H  
ATOM   3562  C   ALA   234      39.893  27.236  37.699  1.00  0.00           C  
ATOM   3563  O   ALA   234      40.336  26.089  37.587  1.00  0.00           O  
ATOM   3564  N   HIE   235      39.389  28.052  36.683  1.00  0.00           N  
ATOM   3565  H   HIE   235      39.025  28.952  36.963  1.00  0.00           H  
ATOM   3566  CA  HIE   235      39.424  27.690  35.253  1.00  0.00           C  
ATOM   3567  HA  HIE   235      38.784  26.825  35.075  1.00  0.00           H  
ATOM   3568  CB  HIE   235      38.753  28.769  34.377  1.00  0.00           C  
ATOM   3569  HB2 HIE   235      37.673  28.628  34.422  1.00  0.00           H  
ATOM   3570  HB3 HIE   235      38.798  29.797  34.738  1.00  0.00           H  
ATOM   3571  CG  HIE   235      39.146  28.642  32.932  1.00  0.00           C  
ATOM   3572  ND1 HIE   235      40.375  29.055  32.450  1.00  0.00           N  
ATOM   3573  CE1 HIE   235      40.382  28.971  31.058  1.00  0.00           C  
ATOM   3574  HE1 HIE   235      41.287  29.102  30.484  1.00  0.00           H  
ATOM   3575  NE2 HIE   235      39.173  28.477  30.698  1.00  0.00           N  
ATOM   3576  HE2 HIE   235      38.847  28.255  29.768  1.00  0.00           H  
ATOM   3577  CD2 HIE   235      38.427  28.232  31.828  1.00  0.00           C  
ATOM   3578  HD2 HIE   235      37.390  27.932  31.833  1.00  0.00           H  
ATOM   3579  C   HIE   235      40.851  27.284  34.862  1.00  0.00           C  
ATOM   3580  O   HIE   235      40.944  26.357  34.089  1.00  0.00           O  
ATOM   3581  N   ARG   236      41.929  27.903  35.319  1.00  0.00           N  
ATOM   3582  H   ARG   236      41.703  28.697  35.902  1.00  0.00           H  
ATOM   3583  CA  ARG   236      43.386  27.620  35.080  1.00  0.00           C  
ATOM   3584  HA  ARG   236      43.565  26.834  34.347  1.00  0.00           H  
ATOM   3585  CB  ARG   236      44.122  28.904  34.693  1.00  0.00           C  
ATOM   3586  HB2 ARG   236      44.113  29.591  35.539  1.00  0.00           H  
ATOM   3587  HB3 ARG   236      45.166  28.685  34.469  1.00  0.00           H  
ATOM   3588  CG  ARG   236      43.657  29.604  33.445  1.00  0.00           C  
ATOM   3589  HG2 ARG   236      42.608  29.884  33.550  1.00  0.00           H  
ATOM   3590  HG3 ARG   236      44.261  30.510  33.401  1.00  0.00           H  
ATOM   3591  CD  ARG   236      43.910  28.748  32.157  1.00  0.00           C  
ATOM   3592  HD2 ARG   236      43.934  29.436  31.312  1.00  0.00           H  
ATOM   3593  HD3 ARG   236      44.902  28.306  32.257  1.00  0.00           H  
ATOM   3594  NE  ARG   236      42.928  27.657  31.942  1.00  0.00           N  
ATOM   3595  HE  ARG   236      42.127  27.837  32.530  1.00  0.00           H  
ATOM   3596  CZ  ARG   236      43.137  26.460  31.517  1.00  0.00           C  
ATOM   3597  NH1 ARG   236      44.183  26.093  30.886  1.00  0.00           N  
ATOM   3598 HH11 ARG   236      44.871  26.778  30.610  1.00  0.00           H  
ATOM   3599 HH12 ARG   236      44.330  25.118  30.666  1.00  0.00           H  
ATOM   3600  NH2 ARG   236      42.267  25.512  31.805  1.00  0.00           N  
ATOM   3601 HH21 ARG   236      41.595  25.653  32.546  1.00  0.00           H  
ATOM   3602 HH22 ARG   236      42.509  24.578  31.504  1.00  0.00           H  
ATOM   3603  C   ARG   236      44.062  26.986  36.349  1.00  0.00           C  
ATOM   3604  O   ARG   236      44.985  26.236  36.111  1.00  0.00           O  
ATOM   3605  N   GLU   237      43.614  27.144  37.553  1.00  0.00           N  
ATOM   3606  H   GLU   237      42.920  27.866  37.683  1.00  0.00           H  
ATOM   3607  CA  GLU   237      44.188  26.659  38.826  1.00  0.00           C  
ATOM   3608  HA  GLU   237      45.277  26.670  38.777  1.00  0.00           H  
ATOM   3609  CB  GLU   237      43.720  27.502  40.050  1.00  0.00           C  
ATOM   3610  HB2 GLU   237      42.686  27.830  39.940  1.00  0.00           H  
ATOM   3611  HB3 GLU   237      43.788  26.974  41.002  1.00  0.00           H  
ATOM   3612  CG  GLU   237      44.634  28.741  40.111  1.00  0.00           C  
ATOM   3613  HG2 GLU   237      45.654  28.356  40.107  1.00  0.00           H  
ATOM   3614  HG3 GLU   237      44.537  29.251  39.153  1.00  0.00           H  
ATOM   3615  CD  GLU   237      44.249  29.688  41.334  1.00  0.00           C  
ATOM   3616  OE1 GLU   237      43.143  30.175  41.444  1.00  0.00           O  
ATOM   3617  OE2 GLU   237      45.054  30.015  42.259  1.00  0.00           O  
ATOM   3618  C   GLU   237      43.902  25.295  39.188  1.00  0.00           C  
ATOM   3619  O   GLU   237      44.766  24.565  39.735  1.00  0.00           O  
ATOM   3620  N   ASN   238      42.703  24.826  38.889  1.00  0.00           N  
ATOM   3621  H   ASN   238      42.064  25.466  38.440  1.00  0.00           H  
ATOM   3622  CA  ASN   238      42.309  23.435  39.119  1.00  0.00           C  
ATOM   3623  HA  ASN   238      43.191  22.814  38.965  1.00  0.00           H  
ATOM   3624  CB  ASN   238      41.850  23.214  40.523  1.00  0.00           C  
ATOM   3625  HB2 ASN   238      42.641  23.615  41.157  1.00  0.00           H  
ATOM   3626  HB3 ASN   238      40.914  23.772  40.554  1.00  0.00           H  
ATOM   3627  CG  ASN   238      41.615  21.742  40.841  1.00  0.00           C  
ATOM   3628  OD1 ASN   238      41.662  20.839  39.989  1.00  0.00           O  
ATOM   3629  ND2 ASN   238      41.383  21.416  42.078  1.00  0.00           N  
ATOM   3630 HD21 ASN   238      41.193  20.453  42.317  1.00  0.00           H  
ATOM   3631 HD22 ASN   238      41.215  22.146  42.755  1.00  0.00           H  
ATOM   3632  C   ASN   238      41.202  23.098  38.115  1.00  0.00           C  
ATOM   3633  O   ASN   238      40.039  22.926  38.432  1.00  0.00           O  
ATOM   3634  N   PRO   239      41.442  22.953  36.785  1.00  0.00           N  
ATOM   3635  CD  PRO   239      42.675  23.165  36.053  1.00  0.00           C  
ATOM   3636  HD2 PRO   239      43.532  22.664  36.503  1.00  0.00           H  
ATOM   3637  HD3 PRO   239      42.887  24.231  35.962  1.00  0.00           H  
ATOM   3638  CG  PRO   239      42.511  22.596  34.608  1.00  0.00           C  
ATOM   3639  HG2 PRO   239      42.978  21.611  34.641  1.00  0.00           H  
ATOM   3640  HG3 PRO   239      43.002  23.227  33.867  1.00  0.00           H  
ATOM   3641  CB  PRO   239      41.020  22.522  34.330  1.00  0.00           C  
ATOM   3642  HB2 PRO   239      40.675  21.617  33.831  1.00  0.00           H  
ATOM   3643  HB3 PRO   239      40.767  23.383  33.711  1.00  0.00           H  
ATOM   3644  CA  PRO   239      40.427  22.569  35.763  1.00  0.00           C  
ATOM   3645  HA  PRO   239      39.716  23.391  35.682  1.00  0.00           H  
ATOM   3646  C   PRO   239      39.741  21.279  36.037  1.00  0.00           C  
ATOM   3647  O   PRO   239      38.520  21.135  35.857  1.00  0.00           O  
ATOM   3648  N   ALA   240      40.370  20.262  36.660  1.00  0.00           N  
ATOM   3649  H   ALA   240      41.333  20.384  36.938  1.00  0.00           H  
ATOM   3650  CA  ALA   240      39.729  19.094  37.172  1.00  0.00           C  
ATOM   3651  HA  ALA   240      39.285  18.585  36.317  1.00  0.00           H  
ATOM   3652  CB  ALA   240      40.877  18.181  37.700  1.00  0.00           C  
ATOM   3653  HB1 ALA   240      41.549  18.746  38.347  1.00  0.00           H  
ATOM   3654  HB2 ALA   240      40.405  17.352  38.228  1.00  0.00           H  
ATOM   3655  HB3 ALA   240      41.442  17.678  36.916  1.00  0.00           H  
ATOM   3656  C   ALA   240      38.646  19.312  38.247  1.00  0.00           C  
ATOM   3657  O   ALA   240      37.582  18.640  38.262  1.00  0.00           O  
ATOM   3658  N   GLY   241      38.932  20.289  39.133  1.00  0.00           N  
ATOM   3659  H   GLY   241      39.825  20.761  39.142  1.00  0.00           H  
ATOM   3660  CA  GLY   241      37.942  20.776  40.134  1.00  0.00           C  
ATOM   3661  HA2 GLY   241      37.678  19.911  40.743  1.00  0.00           H  
ATOM   3662  HA3 GLY   241      38.422  21.595  40.670  1.00  0.00           H  
ATOM   3663  C   GLY   241      36.625  21.344  39.477  1.00  0.00           C  
ATOM   3664  O   GLY   241      35.544  21.006  39.888  1.00  0.00           O  
ATOM   3665  N   VAL   242      36.814  22.193  38.476  1.00  0.00           N  
ATOM   3666  H   VAL   242      37.733  22.236  38.059  1.00  0.00           H  
ATOM   3667  CA  VAL   242      35.762  22.703  37.713  1.00  0.00           C  
ATOM   3668  HA  VAL   242      35.101  23.144  38.459  1.00  0.00           H  
ATOM   3669  CB  VAL   242      36.198  23.711  36.622  1.00  0.00           C  
ATOM   3670  HB  VAL   242      36.756  23.078  35.931  1.00  0.00           H  
ATOM   3671  CG1 VAL   242      35.038  24.293  35.796  1.00  0.00           C  
ATOM   3672 HG11 VAL   242      35.399  25.107  35.167  1.00  0.00           H  
ATOM   3673 HG12 VAL   242      34.486  23.536  35.238  1.00  0.00           H  
ATOM   3674 HG13 VAL   242      34.489  24.847  36.557  1.00  0.00           H  
ATOM   3675  CG2 VAL   242      36.926  24.933  37.181  1.00  0.00           C  
ATOM   3676 HG21 VAL   242      37.421  25.515  36.403  1.00  0.00           H  
ATOM   3677 HG22 VAL   242      36.314  25.536  37.852  1.00  0.00           H  
ATOM   3678 HG23 VAL   242      37.719  24.620  37.860  1.00  0.00           H  
ATOM   3679  C   VAL   242      34.977  21.569  37.027  1.00  0.00           C  
ATOM   3680  O   VAL   242      33.762  21.575  37.212  1.00  0.00           O  
ATOM   3681  N   ILE   243      35.587  20.588  36.409  1.00  0.00           N  
ATOM   3682  H   ILE   243      36.583  20.646  36.247  1.00  0.00           H  
ATOM   3683  CA  ILE   243      34.820  19.392  35.888  1.00  0.00           C  
ATOM   3684  HA  ILE   243      34.169  19.620  35.044  1.00  0.00           H  
ATOM   3685  CB  ILE   243      35.870  18.471  35.250  1.00  0.00           C  
ATOM   3686  HB  ILE   243      36.700  18.473  35.956  1.00  0.00           H  
ATOM   3687  CG2 ILE   243      35.358  17.066  35.082  1.00  0.00           C  
ATOM   3688 HG21 ILE   243      35.161  16.655  36.072  1.00  0.00           H  
ATOM   3689 HG22 ILE   243      34.405  16.973  34.562  1.00  0.00           H  
ATOM   3690 HG23 ILE   243      36.046  16.367  34.608  1.00  0.00           H  
ATOM   3691  CG1 ILE   243      36.397  19.131  33.920  1.00  0.00           C  
ATOM   3692 HG12 ILE   243      35.659  18.949  33.139  1.00  0.00           H  
ATOM   3693 HG13 ILE   243      36.596  20.190  34.086  1.00  0.00           H  
ATOM   3694  CD1 ILE   243      37.747  18.509  33.515  1.00  0.00           C  
ATOM   3695 HD11 ILE   243      37.932  18.788  32.478  1.00  0.00           H  
ATOM   3696 HD12 ILE   243      38.569  18.867  34.134  1.00  0.00           H  
ATOM   3697 HD13 ILE   243      37.594  17.431  33.567  1.00  0.00           H  
ATOM   3698  C   ILE   243      34.089  18.599  36.967  1.00  0.00           C  
ATOM   3699  O   ILE   243      32.956  18.114  36.793  1.00  0.00           O  
ATOM   3700  N   ALA   244      34.636  18.454  38.206  1.00  0.00           N  
ATOM   3701  H   ALA   244      35.456  19.009  38.400  1.00  0.00           H  
ATOM   3702  CA  ALA   244      34.003  17.809  39.313  1.00  0.00           C  
ATOM   3703  HA  ALA   244      33.741  16.782  39.062  1.00  0.00           H  
ATOM   3704  CB  ALA   244      35.099  17.748  40.351  1.00  0.00           C  
ATOM   3705  HB1 ALA   244      34.823  16.965  41.057  1.00  0.00           H  
ATOM   3706  HB2 ALA   244      36.055  17.425  39.939  1.00  0.00           H  
ATOM   3707  HB3 ALA   244      35.292  18.709  40.829  1.00  0.00           H  
ATOM   3708  C   ALA   244      32.773  18.616  39.836  1.00  0.00           C  
ATOM   3709  O   ALA   244      31.810  18.031  40.363  1.00  0.00           O  
ATOM   3710  N   SER   245      32.828  19.989  39.631  1.00  0.00           N  
ATOM   3711  H   SER   245      33.717  20.342  39.307  1.00  0.00           H  
ATOM   3712  CA  SER   245      31.710  20.912  39.809  1.00  0.00           C  
ATOM   3713  HA  SER   245      31.267  20.674  40.776  1.00  0.00           H  
ATOM   3714  CB  SER   245      32.300  22.293  40.110  1.00  0.00           C  
ATOM   3715  HB2 SER   245      32.736  22.302  41.109  1.00  0.00           H  
ATOM   3716  HB3 SER   245      33.225  22.536  39.588  1.00  0.00           H  
ATOM   3717  OG  SER   245      31.417  23.377  39.929  1.00  0.00           O  
ATOM   3718  HG  SER   245      30.821  23.242  40.670  1.00  0.00           H  
ATOM   3719  C   SER   245      30.668  20.781  38.742  1.00  0.00           C  
ATOM   3720  O   SER   245      29.506  20.702  39.121  1.00  0.00           O  
ATOM   3721  N   LEU   246      31.022  20.765  37.473  1.00  0.00           N  
ATOM   3722  H   LEU   246      32.000  20.784  37.221  1.00  0.00           H  
ATOM   3723  CA  LEU   246      30.018  20.754  36.383  1.00  0.00           C  
ATOM   3724  HA  LEU   246      29.287  21.519  36.647  1.00  0.00           H  
ATOM   3725  CB  LEU   246      30.703  21.285  35.054  1.00  0.00           C  
ATOM   3726  HB2 LEU   246      31.543  20.609  34.893  1.00  0.00           H  
ATOM   3727  HB3 LEU   246      29.863  21.275  34.360  1.00  0.00           H  
ATOM   3728  CG  LEU   246      31.302  22.747  35.158  1.00  0.00           C  
ATOM   3729  HG  LEU   246      32.297  22.733  35.603  1.00  0.00           H  
ATOM   3730  CD1 LEU   246      31.412  23.336  33.723  1.00  0.00           C  
ATOM   3731 HD11 LEU   246      30.445  23.490  33.244  1.00  0.00           H  
ATOM   3732 HD12 LEU   246      32.065  24.208  33.678  1.00  0.00           H  
ATOM   3733 HD13 LEU   246      31.961  22.638  33.091  1.00  0.00           H  
ATOM   3734  CD2 LEU   246      30.443  23.820  35.966  1.00  0.00           C  
ATOM   3735 HD21 LEU   246      29.375  23.681  35.797  1.00  0.00           H  
ATOM   3736 HD22 LEU   246      30.563  23.623  37.032  1.00  0.00           H  
ATOM   3737 HD23 LEU   246      30.707  24.841  35.690  1.00  0.00           H  
ATOM   3738  C   LEU   246      29.250  19.457  36.246  1.00  0.00           C  
ATOM   3739  O   LEU   246      28.040  19.459  35.899  1.00  0.00           O  
ATOM   3740  N   ALA   247      29.899  18.391  36.606  1.00  0.00           N  
ATOM   3741  H   ALA   247      30.859  18.521  36.895  1.00  0.00           H  
ATOM   3742  CA  ALA   247      29.273  17.137  36.866  1.00  0.00           C  
ATOM   3743  HA  ALA   247      28.992  16.631  35.942  1.00  0.00           H  
ATOM   3744  CB  ALA   247      30.384  16.240  37.525  1.00  0.00           C  
ATOM   3745  HB1 ALA   247      31.200  16.246  36.802  1.00  0.00           H  
ATOM   3746  HB2 ALA   247      30.787  16.698  38.428  1.00  0.00           H  
ATOM   3747  HB3 ALA   247      30.004  15.232  37.690  1.00  0.00           H  
ATOM   3748  C   ALA   247      28.031  17.175  37.853  1.00  0.00           C  
ATOM   3749  O   ALA   247      27.224  16.246  37.790  1.00  0.00           O  
ATOM   3750  N   GLN   248      27.924  18.170  38.713  1.00  0.00           N  
ATOM   3751  H   GLN   248      28.643  18.875  38.791  1.00  0.00           H  
ATOM   3752  CA  GLN   248      26.705  18.364  39.602  1.00  0.00           C  
ATOM   3753  HA  GLN   248      26.428  17.356  39.911  1.00  0.00           H  
ATOM   3754  CB  GLN   248      27.139  19.038  40.924  1.00  0.00           C  
ATOM   3755  HB2 GLN   248      27.356  20.097  40.791  1.00  0.00           H  
ATOM   3756  HB3 GLN   248      26.340  18.873  41.647  1.00  0.00           H  
ATOM   3757  CG  GLN   248      28.436  18.545  41.595  1.00  0.00           C  
ATOM   3758  HG2 GLN   248      29.311  18.724  40.970  1.00  0.00           H  
ATOM   3759  HG3 GLN   248      28.648  18.996  42.565  1.00  0.00           H  
ATOM   3760  CD  GLN   248      28.423  17.015  41.843  1.00  0.00           C  
ATOM   3761  OE1 GLN   248      27.510  16.250  41.797  1.00  0.00           O  
ATOM   3762  NE2 GLN   248      29.613  16.618  42.306  1.00  0.00           N  
ATOM   3763 HE21 GLN   248      29.747  15.753  42.810  1.00  0.00           H  
ATOM   3764 HE22 GLN   248      30.447  17.174  42.184  1.00  0.00           H  
ATOM   3765  C   GLN   248      25.487  19.075  38.937  1.00  0.00           C  
ATOM   3766  O   GLN   248      24.396  19.162  39.489  1.00  0.00           O  
ATOM   3767  N   ILE   249      25.751  19.780  37.777  1.00  0.00           N  
ATOM   3768  H   ILE   249      26.688  19.743  37.401  1.00  0.00           H  
ATOM   3769  CA  ILE   249      24.844  20.600  36.975  1.00  0.00           C  
ATOM   3770  HA  ILE   249      23.917  20.791  37.516  1.00  0.00           H  
ATOM   3771  CB  ILE   249      25.489  21.986  36.721  1.00  0.00           C  
ATOM   3772  HB  ILE   249      26.458  21.786  36.265  1.00  0.00           H  
ATOM   3773  CG2 ILE   249      24.725  22.849  35.719  1.00  0.00           C  
ATOM   3774 HG21 ILE   249      24.737  22.468  34.698  1.00  0.00           H  
ATOM   3775 HG22 ILE   249      23.652  22.780  35.899  1.00  0.00           H  
ATOM   3776 HG23 ILE   249      25.096  23.874  35.725  1.00  0.00           H  
ATOM   3777  CG1 ILE   249      25.692  22.766  38.073  1.00  0.00           C  
ATOM   3778 HG12 ILE   249      24.788  23.277  38.406  1.00  0.00           H  
ATOM   3779 HG13 ILE   249      25.791  22.066  38.902  1.00  0.00           H  
ATOM   3780  CD1 ILE   249      26.854  23.717  38.116  1.00  0.00           C  
ATOM   3781 HD11 ILE   249      26.933  24.197  39.091  1.00  0.00           H  
ATOM   3782 HD12 ILE   249      27.715  23.115  37.827  1.00  0.00           H  
ATOM   3783 HD13 ILE   249      26.821  24.520  37.379  1.00  0.00           H  
ATOM   3784  C   ILE   249      24.375  19.940  35.672  1.00  0.00           C  
ATOM   3785  O   ILE   249      23.227  19.911  35.301  1.00  0.00           O  
ATOM   3786  N   LEU   250      25.298  19.313  35.002  1.00  0.00           N  
ATOM   3787  H   LEU   250      26.225  19.536  35.336  1.00  0.00           H  
ATOM   3788  CA  LEU   250      25.212  18.425  33.860  1.00  0.00           C  
ATOM   3789  HA  LEU   250      24.318  18.505  33.241  1.00  0.00           H  
ATOM   3790  CB  LEU   250      26.342  18.890  32.960  1.00  0.00           C  
ATOM   3791  HB2 LEU   250      27.297  18.506  33.318  1.00  0.00           H  
ATOM   3792  HB3 LEU   250      26.208  18.417  31.987  1.00  0.00           H  
ATOM   3793  CG  LEU   250      26.585  20.409  32.794  1.00  0.00           C  
ATOM   3794  HG  LEU   250      26.742  20.955  33.725  1.00  0.00           H  
ATOM   3795  CD1 LEU   250      27.765  20.718  31.829  1.00  0.00           C  
ATOM   3796 HD11 LEU   250      27.606  20.227  30.868  1.00  0.00           H  
ATOM   3797 HD12 LEU   250      27.712  21.786  31.616  1.00  0.00           H  
ATOM   3798 HD13 LEU   250      28.756  20.659  32.279  1.00  0.00           H  
ATOM   3799  CD2 LEU   250      25.340  21.002  32.066  1.00  0.00           C  
ATOM   3800 HD21 LEU   250      24.393  20.885  32.593  1.00  0.00           H  
ATOM   3801 HD22 LEU   250      25.541  22.040  31.803  1.00  0.00           H  
ATOM   3802 HD23 LEU   250      25.272  20.469  31.118  1.00  0.00           H  
ATOM   3803  C   LEU   250      25.208  16.985  34.284  1.00  0.00           C  
ATOM   3804  O   LEU   250      25.184  16.570  35.453  1.00  0.00           O  
ATOM   3805  N   ARG   251      25.046  16.128  33.279  1.00  0.00           N  
ATOM   3806  H   ARG   251      24.820  16.542  32.386  1.00  0.00           H  
ATOM   3807  CA  ARG   251      25.405  14.673  33.467  1.00  0.00           C  
ATOM   3808  HA  ARG   251      24.992  14.228  34.373  1.00  0.00           H  
ATOM   3809  CB  ARG   251      24.851  13.943  32.215  1.00  0.00           C  
ATOM   3810  HB2 ARG   251      25.192  14.382  31.277  1.00  0.00           H  
ATOM   3811  HB3 ARG   251      25.241  12.936  32.366  1.00  0.00           H  
ATOM   3812  CG  ARG   251      23.320  13.928  32.403  1.00  0.00           C  
ATOM   3813  HG2 ARG   251      23.004  13.789  33.438  1.00  0.00           H  
ATOM   3814  HG3 ARG   251      22.893  14.835  31.975  1.00  0.00           H  
ATOM   3815  CD  ARG   251      22.561  12.792  31.718  1.00  0.00           C  
ATOM   3816  HD2 ARG   251      21.489  12.941  31.848  1.00  0.00           H  
ATOM   3817  HD3 ARG   251      22.737  12.730  30.644  1.00  0.00           H  
ATOM   3818  NE  ARG   251      23.022  11.539  32.193  1.00  0.00           N  
ATOM   3819  HE  ARG   251      23.738  11.630  32.900  1.00  0.00           H  
ATOM   3820  CZ  ARG   251      22.766  10.326  31.775  1.00  0.00           C  
ATOM   3821  NH1 ARG   251      21.849  10.042  30.928  1.00  0.00           N  
ATOM   3822 HH11 ARG   251      21.404  10.846  30.509  1.00  0.00           H  
ATOM   3823 HH12 ARG   251      21.769   9.140  30.481  1.00  0.00           H  
ATOM   3824  NH2 ARG   251      23.304   9.292  32.340  1.00  0.00           N  
ATOM   3825 HH21 ARG   251      23.999   9.486  33.046  1.00  0.00           H  
ATOM   3826 HH22 ARG   251      23.307   8.380  31.905  1.00  0.00           H  
ATOM   3827  C   ARG   251      26.935  14.505  33.466  1.00  0.00           C  
ATOM   3828  O   ARG   251      27.605  15.196  32.725  1.00  0.00           O  
ATOM   3829  N   PHE   252      27.421  13.566  34.273  1.00  0.00           N  
ATOM   3830  H   PHE   252      26.678  13.228  34.869  1.00  0.00           H  
ATOM   3831  CA  PHE   252      28.780  12.964  34.283  1.00  0.00           C  
ATOM   3832  HA  PHE   252      29.163  12.955  33.263  1.00  0.00           H  
ATOM   3833  CB  PHE   252      29.737  13.842  35.157  1.00  0.00           C  
ATOM   3834  HB2 PHE   252      29.524  14.901  35.008  1.00  0.00           H  
ATOM   3835  HB3 PHE   252      29.558  13.562  36.195  1.00  0.00           H  
ATOM   3836  CG  PHE   252      31.150  13.566  34.828  1.00  0.00           C  
ATOM   3837  CD1 PHE   252      31.963  12.742  35.617  1.00  0.00           C  
ATOM   3838  HD1 PHE   252      31.631  12.310  36.550  1.00  0.00           H  
ATOM   3839  CE1 PHE   252      33.232  12.405  35.140  1.00  0.00           C  
ATOM   3840  HE1 PHE   252      33.825  11.688  35.689  1.00  0.00           H  
ATOM   3841  CZ  PHE   252      33.795  13.024  33.964  1.00  0.00           C  
ATOM   3842  HZ  PHE   252      34.832  12.870  33.705  1.00  0.00           H  
ATOM   3843  CE2 PHE   252      33.022  13.952  33.272  1.00  0.00           C  
ATOM   3844  HE2 PHE   252      33.416  14.479  32.415  1.00  0.00           H  
ATOM   3845  CD2 PHE   252      31.715  14.179  33.684  1.00  0.00           C  
ATOM   3846  HD2 PHE   252      31.021  14.816  33.154  1.00  0.00           H  
ATOM   3847  C   PHE   252      28.572  11.535  34.784  1.00  0.00           C  
ATOM   3848  O   PHE   252      29.381  10.616  34.508  1.00  0.00           O  
ATOM   3849  OXT PHE   252      27.591  11.256  35.458  1.00  0.00           O  
TER    3850      PHE   252 
END   
