# Supplementary material for: Time-dependent catalytic activity in aging condensates
Source: Nat Commun. 2025 Jul 29;16:6959. doi: 10.1038/s41467-025-62074-5 (PMC12307654; doi:10.1038/s41467-025-62074-5)
Supplement: Supplementary file 8 — Supplementary Data 3 [file 41467_2025_62074_MOESM8_ESM.txt]

CRYST1  145.241   88.589  126.285  90.00  90.00  90.00               1
ATOM      1  N   MET     1      66.065   8.222  57.835  1.00  0.00           N  
ATOM      2  H1  MET     1      65.308   7.878  57.262  1.00  0.00           H  
ATOM      3  H2  MET     1      66.906   7.673  57.724  1.00  0.00           H  
ATOM      4  H3  MET     1      66.424   9.083  57.449  1.00  0.00           H  
ATOM      5  CA  MET     1      65.674   8.318  59.175  1.00  0.00           C  
ATOM      6  HA  MET     1      64.966   7.506  59.339  1.00  0.00           H  
ATOM      7  CB  MET     1      66.870   8.070  60.187  1.00  0.00           C  
ATOM      8  HB2 MET     1      66.388   7.783  61.121  1.00  0.00           H  
ATOM      9  HB3 MET     1      67.437   7.171  59.943  1.00  0.00           H  
ATOM     10  CG  MET     1      67.809   9.252  60.365  1.00  0.00           C  
ATOM     11  HG2 MET     1      68.681   8.852  60.883  1.00  0.00           H  
ATOM     12  HG3 MET     1      68.202   9.561  59.396  1.00  0.00           H  
ATOM     13  SD  MET     1      67.233  10.646  61.323  1.00  0.00           S  
ATOM     14  CE  MET     1      67.269  10.016  62.992  1.00  0.00           C  
ATOM     15  HE1 MET     1      66.397   9.383  63.159  1.00  0.00           H  
ATOM     16  HE2 MET     1      68.201   9.490  63.203  1.00  0.00           H  
ATOM     17  HE3 MET     1      67.094  10.833  63.691  1.00  0.00           H  
ATOM     18  C   MET     1      64.810   9.612  59.358  1.00  0.00           C  
ATOM     19  O   MET     1      64.881  10.528  58.535  1.00  0.00           O  
ATOM     20  N   GLY     2      63.971   9.610  60.475  1.00  0.00           N  
ATOM     21  H   GLY     2      63.990   8.787  61.060  1.00  0.00           H  
ATOM     22  CA  GLY     2      62.929  10.651  60.648  1.00  0.00           C  
ATOM     23  HA2 GLY     2      62.703  10.912  61.682  1.00  0.00           H  
ATOM     24  HA3 GLY     2      63.411  11.590  60.374  1.00  0.00           H  
ATOM     25  C   GLY     2      61.723  10.466  59.715  1.00  0.00           C  
ATOM     26  O   GLY     2      61.846  10.800  58.549  1.00  0.00           O  
ATOM     27  N   SER     3      60.671   9.790  60.223  1.00  0.00           N  
ATOM     28  H   SER     3      60.606   9.723  61.229  1.00  0.00           H  
ATOM     29  CA  SER     3      59.635   9.196  59.358  1.00  0.00           C  
ATOM     30  HA  SER     3      60.200   8.525  58.711  1.00  0.00           H  
ATOM     31  CB  SER     3      58.737   8.360  60.216  1.00  0.00           C  
ATOM     32  HB2 SER     3      58.136   8.926  60.928  1.00  0.00           H  
ATOM     33  HB3 SER     3      57.970   7.904  59.591  1.00  0.00           H  
ATOM     34  OG  SER     3      59.533   7.377  60.959  1.00  0.00           O  
ATOM     35  HG  SER     3      59.017   7.052  61.701  1.00  0.00           H  
ATOM     36  C   SER     3      58.779  10.150  58.444  1.00  0.00           C  
ATOM     37  O   SER     3      58.368  11.215  58.940  1.00  0.00           O  
ATOM     38  N   SER     4      58.553   9.857  57.161  1.00  0.00           N  
ATOM     39  H   SER     4      58.863   8.993  56.739  1.00  0.00           H  
ATOM     40  CA  SER     4      57.688  10.621  56.258  1.00  0.00           C  
ATOM     41  HA  SER     4      57.439  11.539  56.790  1.00  0.00           H  
ATOM     42  CB  SER     4      58.624  11.123  55.160  1.00  0.00           C  
ATOM     43  HB2 SER     4      57.863  11.547  54.504  1.00  0.00           H  
ATOM     44  HB3 SER     4      59.364  11.849  55.494  1.00  0.00           H  
ATOM     45  OG  SER     4      59.267  10.100  54.433  1.00  0.00           O  
ATOM     46  HG  SER     4      60.093   9.935  54.894  1.00  0.00           H  
ATOM     47  C   SER     4      56.338  10.000  55.800  1.00  0.00           C  
ATOM     48  O   SER     4      56.078   8.799  55.818  1.00  0.00           O  
ATOM     49  N   HIE     5      55.368  10.912  55.519  1.00  0.00           N  
ATOM     50  H   HIE     5      55.546  11.895  55.666  1.00  0.00           H  
ATOM     51  CA  HIE     5      53.911  10.591  55.396  1.00  0.00           C  
ATOM     52  HA  HIE     5      53.840   9.507  55.484  1.00  0.00           H  
ATOM     53  CB  HIE     5      53.251  11.200  56.593  1.00  0.00           C  
ATOM     54  HB2 HIE     5      52.280  10.770  56.840  1.00  0.00           H  
ATOM     55  HB3 HIE     5      53.869  10.907  57.442  1.00  0.00           H  
ATOM     56  CG  HIE     5      53.171  12.719  56.581  1.00  0.00           C  
ATOM     57  ND1 HIE     5      54.201  13.624  56.656  1.00  0.00           N  
ATOM     58  CE1 HIE     5      53.691  14.792  56.429  1.00  0.00           C  
ATOM     59  HE1 HIE     5      54.226  15.715  56.257  1.00  0.00           H  
ATOM     60  NE2 HIE     5      52.370  14.696  56.293  1.00  0.00           N  
ATOM     61  HE2 HIE     5      51.766  15.469  56.050  1.00  0.00           H  
ATOM     62  CD2 HIE     5      51.955  13.394  56.282  1.00  0.00           C  
ATOM     63  HD2 HIE     5      50.936  13.071  56.127  1.00  0.00           H  
ATOM     64  C   HIE     5      53.158  10.917  54.035  1.00  0.00           C  
ATOM     65  O   HIE     5      53.674  11.645  53.160  1.00  0.00           O  
ATOM     66  N   HIE     6      51.956  10.307  53.858  1.00  0.00           N  
ATOM     67  H   HIE     6      51.710   9.601  54.538  1.00  0.00           H  
ATOM     68  CA  HIE     6      51.030  10.558  52.757  1.00  0.00           C  
ATOM     69  HA  HIE     6      51.723  10.867  51.974  1.00  0.00           H  
ATOM     70  CB  HIE     6      50.370   9.209  52.483  1.00  0.00           C  
ATOM     71  HB2 HIE     6      49.716   8.935  53.311  1.00  0.00           H  
ATOM     72  HB3 HIE     6      49.792   9.374  51.574  1.00  0.00           H  
ATOM     73  CG  HIE     6      51.220   7.999  52.015  1.00  0.00           C  
ATOM     74  ND1 HIE     6      52.194   8.137  51.027  1.00  0.00           N  
ATOM     75  CE1 HIE     6      52.654   6.835  50.836  1.00  0.00           C  
ATOM     76  HE1 HIE     6      53.477   6.507  50.218  1.00  0.00           H  
ATOM     77  NE2 HIE     6      52.089   5.971  51.700  1.00  0.00           N  
ATOM     78  HE2 HIE     6      52.140   4.965  51.635  1.00  0.00           H  
ATOM     79  CD2 HIE     6      51.188   6.714  52.440  1.00  0.00           C  
ATOM     80  HD2 HIE     6      50.554   6.412  53.261  1.00  0.00           H  
ATOM     81  C   HIE     6      49.985  11.661  53.009  1.00  0.00           C  
ATOM     82  O   HIE     6      49.750  12.061  54.172  1.00  0.00           O  
ATOM     83  N   HIE     7      49.345  12.019  51.916  1.00  0.00           N  
ATOM     84  H   HIE     7      49.573  11.553  51.049  1.00  0.00           H  
ATOM     85  CA  HIE     7      48.378  13.116  51.865  1.00  0.00           C  
ATOM     86  HA  HIE     7      48.215  13.492  52.876  1.00  0.00           H  
ATOM     87  CB  HIE     7      49.238  14.201  51.078  1.00  0.00           C  
ATOM     88  HB2 HIE     7      49.484  13.862  50.072  1.00  0.00           H  
ATOM     89  HB3 HIE     7      48.631  15.063  50.804  1.00  0.00           H  
ATOM     90  CG  HIE     7      50.420  14.634  51.873  1.00  0.00           C  
ATOM     91  ND1 HIE     7      50.419  15.438  52.980  1.00  0.00           N  
ATOM     92  CE1 HIE     7      51.701  15.536  53.345  1.00  0.00           C  
ATOM     93  HE1 HIE     7      52.061  16.125  54.175  1.00  0.00           H  
ATOM     94  NE2 HIE     7      52.490  14.824  52.526  1.00  0.00           N  
ATOM     95  HE2 HIE     7      53.492  14.767  52.638  1.00  0.00           H  
ATOM     96  CD2 HIE     7      51.683  14.229  51.574  1.00  0.00           C  
ATOM     97  HD2 HIE     7      51.906  13.636  50.700  1.00  0.00           H  
ATOM     98  C   HIE     7      47.092  12.933  51.074  1.00  0.00           C  
ATOM     99  O   HIE     7      46.972  11.914  50.374  1.00  0.00           O  
ATOM    100  N   HIE     8      46.204  13.952  51.050  1.00  0.00           N  
ATOM    101  H   HIE     8      46.533  14.751  51.573  1.00  0.00           H  
ATOM    102  CA  HIE     8      45.113  14.122  50.114  1.00  0.00           C  
ATOM    103  HA  HIE     8      45.268  13.322  49.389  1.00  0.00           H  
ATOM    104  CB  HIE     8      43.775  13.856  50.825  1.00  0.00           C  
ATOM    105  HB2 HIE     8      43.749  14.537  51.675  1.00  0.00           H  
ATOM    106  HB3 HIE     8      42.962  14.176  50.173  1.00  0.00           H  
ATOM    107  CG  HIE     8      43.657  12.369  51.242  1.00  0.00           C  
ATOM    108  ND1 HIE     8      43.541  11.270  50.429  1.00  0.00           N  
ATOM    109  CE1 HIE     8      43.672  10.245  51.260  1.00  0.00           C  
ATOM    110  HE1 HIE     8      43.614   9.241  50.868  1.00  0.00           H  
ATOM    111  NE2 HIE     8      43.795  10.565  52.516  1.00  0.00           N  
ATOM    112  HE2 HIE     8      43.859   9.910  53.283  1.00  0.00           H  
ATOM    113  CD2 HIE     8      43.890  11.905  52.522  1.00  0.00           C  
ATOM    114  HD2 HIE     8      44.137  12.486  53.398  1.00  0.00           H  
ATOM    115  C   HIE     8      45.102  15.453  49.374  1.00  0.00           C  
ATOM    116  O   HIE     8      44.519  16.471  49.843  1.00  0.00           O  
ATOM    117  N   HIE     9      45.841  15.536  48.256  1.00  0.00           N  
ATOM    118  H   HIE     9      46.107  14.644  47.863  1.00  0.00           H  
ATOM    119  CA  HIE     9      45.882  16.738  47.400  1.00  0.00           C  
ATOM    120  HA  HIE     9      45.806  17.641  48.006  1.00  0.00           H  
ATOM    121  CB  HIE     9      47.221  16.950  46.753  1.00  0.00           C  
ATOM    122  HB2 HIE     9      47.456  16.136  46.067  1.00  0.00           H  
ATOM    123  HB3 HIE     9      47.179  17.910  46.238  1.00  0.00           H  
ATOM    124  CG  HIE     9      48.328  17.050  47.700  1.00  0.00           C  
ATOM    125  ND1 HIE     9      48.416  17.899  48.824  1.00  0.00           N  
ATOM    126  CE1 HIE     9      49.526  17.495  49.467  1.00  0.00           C  
ATOM    127  HE1 HIE     9      49.821  17.878  50.433  1.00  0.00           H  
ATOM    128  NE2 HIE     9      50.196  16.483  48.800  1.00  0.00           N  
ATOM    129  HE2 HIE     9      51.032  16.013  49.116  1.00  0.00           H  
ATOM    130  CD2 HIE     9      49.384  16.189  47.686  1.00  0.00           C  
ATOM    131  HD2 HIE     9      49.574  15.420  46.953  1.00  0.00           H  
ATOM    132  C   HIE     9      44.804  16.781  46.359  1.00  0.00           C  
ATOM    133  O   HIE     9      44.407  15.731  45.817  1.00  0.00           O  
ATOM    134  N   HIE    10      44.327  17.983  46.054  1.00  0.00           N  
ATOM    135  H   HIE    10      44.707  18.769  46.562  1.00  0.00           H  
ATOM    136  CA  HIE    10      43.542  18.262  44.912  1.00  0.00           C  
ATOM    137  HA  HIE    10      43.282  17.378  44.329  1.00  0.00           H  
ATOM    138  CB  HIE    10      42.254  18.886  45.401  1.00  0.00           C  
ATOM    139  HB2 HIE    10      42.538  19.796  45.929  1.00  0.00           H  
ATOM    140  HB3 HIE    10      41.625  19.251  44.588  1.00  0.00           H  
ATOM    141  CG  HIE    10      41.410  18.165  46.391  1.00  0.00           C  
ATOM    142  ND1 HIE    10      40.656  16.994  46.037  1.00  0.00           N  
ATOM    143  CE1 HIE    10      40.042  16.696  47.197  1.00  0.00           C  
ATOM    144  HE1 HIE    10      39.368  15.869  47.362  1.00  0.00           H  
ATOM    145  NE2 HIE    10      40.339  17.573  48.142  1.00  0.00           N  
ATOM    146  HE2 HIE    10      39.789  17.575  48.989  1.00  0.00           H  
ATOM    147  CD2 HIE    10      41.180  18.535  47.614  1.00  0.00           C  
ATOM    148  HD2 HIE    10      41.642  19.393  48.081  1.00  0.00           H  
ATOM    149  C   HIE    10      44.354  19.255  44.015  1.00  0.00           C  
ATOM    150  O   HIE    10      44.755  20.332  44.459  1.00  0.00           O  
ATOM    151  N   SER    11      44.487  18.850  42.704  1.00  0.00           N  
ATOM    152  H   SER    11      44.049  18.045  42.279  1.00  0.00           H  
ATOM    153  CA  SER    11      45.168  19.693  41.676  1.00  0.00           C  
ATOM    154  HA  SER    11      46.251  19.647  41.798  1.00  0.00           H  
ATOM    155  CB  SER    11      44.847  19.184  40.284  1.00  0.00           C  
ATOM    156  HB2 SER    11      43.847  19.437  39.932  1.00  0.00           H  
ATOM    157  HB3 SER    11      45.475  19.653  39.525  1.00  0.00           H  
ATOM    158  OG  SER    11      45.075  17.779  40.189  1.00  0.00           O  
ATOM    159  HG  SER    11      44.255  17.384  39.884  1.00  0.00           H  
ATOM    160  C   SER    11      44.785  21.147  41.610  1.00  0.00           C  
ATOM    161  O   SER    11      45.653  22.066  41.596  1.00  0.00           O  
ATOM    162  N   SER    12      43.492  21.486  41.649  1.00  0.00           N  
ATOM    163  H   SER    12      42.934  20.655  41.514  1.00  0.00           H  
ATOM    164  CA  SER    12      42.912  22.788  41.782  1.00  0.00           C  
ATOM    165  HA  SER    12      43.577  23.531  41.341  1.00  0.00           H  
ATOM    166  CB  SER    12      41.555  22.862  41.055  1.00  0.00           C  
ATOM    167  HB2 SER    12      41.241  23.904  41.124  1.00  0.00           H  
ATOM    168  HB3 SER    12      41.771  22.603  40.018  1.00  0.00           H  
ATOM    169  OG  SER    12      40.606  21.871  41.555  1.00  0.00           O  
ATOM    170  HG  SER    12      40.798  20.996  41.209  1.00  0.00           H  
ATOM    171  C   SER    12      42.862  23.438  43.154  1.00  0.00           C  
ATOM    172  O   SER    12      42.258  24.488  43.341  1.00  0.00           O  
ATOM    173  N   GLY    13      43.378  22.811  44.192  1.00  0.00           N  
ATOM    174  H   GLY    13      43.780  21.913  43.963  1.00  0.00           H  
ATOM    175  CA  GLY    13      43.454  23.301  45.530  1.00  0.00           C  
ATOM    176  HA2 GLY    13      44.358  22.879  45.967  1.00  0.00           H  
ATOM    177  HA3 GLY    13      43.655  24.359  45.696  1.00  0.00           H  
ATOM    178  C   GLY    13      42.337  22.775  46.382  1.00  0.00           C  
ATOM    179  O   GLY    13      41.305  22.287  45.905  1.00  0.00           O  
ATOM    180  N   ARG    14      42.462  22.902  47.709  1.00  0.00           N  
ATOM    181  H   ARG    14      43.250  23.403  48.095  1.00  0.00           H  
ATOM    182  CA  ARG    14      41.417  22.587  48.689  1.00  0.00           C  
ATOM    183  HA  ARG    14      40.987  21.630  48.392  1.00  0.00           H  
ATOM    184  CB  ARG    14      42.046  22.541  50.121  1.00  0.00           C  
ATOM    185  HB2 ARG    14      42.505  23.518  50.275  1.00  0.00           H  
ATOM    186  HB3 ARG    14      41.229  22.367  50.820  1.00  0.00           H  
ATOM    187  CG  ARG    14      43.112  21.440  50.365  1.00  0.00           C  
ATOM    188  HG2 ARG    14      42.698  20.465  50.107  1.00  0.00           H  
ATOM    189  HG3 ARG    14      43.978  21.619  49.729  1.00  0.00           H  
ATOM    190  CD  ARG    14      43.419  21.460  51.822  1.00  0.00           C  
ATOM    191  HD2 ARG    14      43.574  22.466  52.212  1.00  0.00           H  
ATOM    192  HD3 ARG    14      42.581  21.087  52.411  1.00  0.00           H  
ATOM    193  NE  ARG    14      44.595  20.610  52.078  1.00  0.00           N  
ATOM    194  HE  ARG    14      44.972  20.105  51.289  1.00  0.00           H  
ATOM    195  CZ  ARG    14      45.358  20.530  53.189  1.00  0.00           C  
ATOM    196  NH1 ARG    14      45.046  21.073  54.338  1.00  0.00           N  
ATOM    197 HH11 ARG    14      44.194  21.614  54.371  1.00  0.00           H  
ATOM    198 HH12 ARG    14      45.678  20.930  55.112  1.00  0.00           H  
ATOM    199  NH2 ARG    14      46.463  19.815  53.203  1.00  0.00           N  
ATOM    200 HH21 ARG    14      46.813  19.361  52.372  1.00  0.00           H  
ATOM    201 HH22 ARG    14      46.739  19.533  54.133  1.00  0.00           H  
ATOM    202  C   ARG    14      40.363  23.708  48.744  1.00  0.00           C  
ATOM    203  O   ARG    14      40.735  24.862  48.792  1.00  0.00           O  
ATOM    204  N   PRO    15      39.074  23.415  48.885  1.00  0.00           N  
ATOM    205  CD  PRO    15      38.576  22.114  49.004  1.00  0.00           C  
ATOM    206  HD2 PRO    15      39.141  21.416  49.623  1.00  0.00           H  
ATOM    207  HD3 PRO    15      38.534  21.571  48.060  1.00  0.00           H  
ATOM    208  CG  PRO    15      37.167  22.230  49.492  1.00  0.00           C  
ATOM    209  HG2 PRO    15      37.160  22.333  50.577  1.00  0.00           H  
ATOM    210  HG3 PRO    15      36.449  21.477  49.166  1.00  0.00           H  
ATOM    211  CB  PRO    15      36.697  23.580  48.960  1.00  0.00           C  
ATOM    212  HB2 PRO    15      35.924  23.964  49.625  1.00  0.00           H  
ATOM    213  HB3 PRO    15      36.363  23.485  47.926  1.00  0.00           H  
ATOM    214  CA  PRO    15      37.955  24.376  48.949  1.00  0.00           C  
ATOM    215  HA  PRO    15      37.941  25.084  48.120  1.00  0.00           H  
ATOM    216  C   PRO    15      38.006  25.338  50.156  1.00  0.00           C  
ATOM    217  O   PRO    15      38.502  24.858  51.210  1.00  0.00           O  
ATOM    218  N   GLY    16      37.537  26.582  50.095  1.00  0.00           N  
ATOM    219  H   GLY    16      37.014  26.787  49.256  1.00  0.00           H  
ATOM    220  CA  GLY    16      37.881  27.596  51.087  1.00  0.00           C  
ATOM    221  HA2 GLY    16      37.395  28.531  50.807  1.00  0.00           H  
ATOM    222  HA3 GLY    16      37.264  27.395  51.963  1.00  0.00           H  
ATOM    223  C   GLY    16      39.309  27.981  51.476  1.00  0.00           C  
ATOM    224  O   GLY    16      39.450  29.024  52.118  1.00  0.00           O  
ATOM    225  N   PHE    17      40.394  27.260  51.103  1.00  0.00           N  
ATOM    226  H   PHE    17      40.204  26.417  50.581  1.00  0.00           H  
ATOM    227  CA  PHE    17      41.768  27.406  51.601  1.00  0.00           C  
ATOM    228  HA  PHE    17      41.751  28.101  52.440  1.00  0.00           H  
ATOM    229  CB  PHE    17      42.138  26.069  52.376  1.00  0.00           C  
ATOM    230  HB2 PHE    17      41.886  25.198  51.771  1.00  0.00           H  
ATOM    231  HB3 PHE    17      43.189  26.007  52.656  1.00  0.00           H  
ATOM    232  CG  PHE    17      41.378  25.845  53.750  1.00  0.00           C  
ATOM    233  CD1 PHE    17      41.732  26.650  54.870  1.00  0.00           C  
ATOM    234  HD1 PHE    17      42.551  27.352  54.829  1.00  0.00           H  
ATOM    235  CE1 PHE    17      41.082  26.439  56.078  1.00  0.00           C  
ATOM    236  HE1 PHE    17      41.304  27.017  56.962  1.00  0.00           H  
ATOM    237  CZ  PHE    17      40.103  25.400  56.209  1.00  0.00           C  
ATOM    238  HZ  PHE    17      39.601  25.274  57.156  1.00  0.00           H  
ATOM    239  CE2 PHE    17      39.645  24.741  55.072  1.00  0.00           C  
ATOM    240  HE2 PHE    17      38.867  24.001  55.191  1.00  0.00           H  
ATOM    241  CD2 PHE    17      40.363  24.831  53.879  1.00  0.00           C  
ATOM    242  HD2 PHE    17      40.083  24.244  53.017  1.00  0.00           H  
ATOM    243  C   PHE    17      42.779  27.803  50.485  1.00  0.00           C  
ATOM    244  O   PHE    17      42.618  27.523  49.264  1.00  0.00           O  
ATOM    245  N   SER    18      43.823  28.518  50.876  1.00  0.00           N  
ATOM    246  H   SER    18      43.953  28.799  51.837  1.00  0.00           H  
ATOM    247  CA  SER    18      45.122  28.469  50.092  1.00  0.00           C  
ATOM    248  HA  SER    18      45.081  27.547  49.512  1.00  0.00           H  
ATOM    249  CB  SER    18      45.285  29.739  49.289  1.00  0.00           C  
ATOM    250  HB2 SER    18      45.428  30.512  50.045  1.00  0.00           H  
ATOM    251  HB3 SER    18      46.147  29.734  48.621  1.00  0.00           H  
ATOM    252  OG  SER    18      44.223  30.118  48.470  1.00  0.00           O  
ATOM    253  HG  SER    18      43.645  30.568  49.091  1.00  0.00           H  
ATOM    254  C   SER    18      46.344  28.289  50.969  1.00  0.00           C  
ATOM    255  O   SER    18      46.316  28.650  52.172  1.00  0.00           O  
ATOM    256  N   PRO    19      47.394  27.641  50.492  1.00  0.00           N  
ATOM    257  CD  PRO    19      47.554  26.887  49.269  1.00  0.00           C  
ATOM    258  HD2 PRO    19      47.886  27.528  48.452  1.00  0.00           H  
ATOM    259  HD3 PRO    19      46.631  26.368  49.010  1.00  0.00           H  
ATOM    260  CG  PRO    19      48.545  25.750  49.588  1.00  0.00           C  
ATOM    261  HG2 PRO    19      49.375  25.844  48.887  1.00  0.00           H  
ATOM    262  HG3 PRO    19      48.105  24.755  49.532  1.00  0.00           H  
ATOM    263  CB  PRO    19      48.923  25.976  51.050  1.00  0.00           C  
ATOM    264  HB2 PRO    19      49.967  25.810  51.317  1.00  0.00           H  
ATOM    265  HB3 PRO    19      48.215  25.374  51.618  1.00  0.00           H  
ATOM    266  CA  PRO    19      48.549  27.446  51.276  1.00  0.00           C  
ATOM    267  HA  PRO    19      48.232  27.451  52.319  1.00  0.00           H  
ATOM    268  C   PRO    19      49.614  28.529  51.219  1.00  0.00           C  
ATOM    269  O   PRO    19      50.568  28.457  50.384  1.00  0.00           O  
ATOM    270  N   ARG    20      49.601  29.604  51.988  1.00  0.00           N  
ATOM    271  H   ARG    20      48.876  29.756  52.675  1.00  0.00           H  
ATOM    272  CA  ARG    20      50.542  30.709  51.899  1.00  0.00           C  
ATOM    273  HA  ARG    20      51.171  30.560  51.022  1.00  0.00           H  
ATOM    274  CB  ARG    20      49.704  31.990  51.690  1.00  0.00           C  
ATOM    275  HB2 ARG    20      48.999  32.134  52.509  1.00  0.00           H  
ATOM    276  HB3 ARG    20      50.384  32.842  51.679  1.00  0.00           H  
ATOM    277  CG  ARG    20      48.907  32.003  50.379  1.00  0.00           C  
ATOM    278  HG2 ARG    20      49.623  31.811  49.580  1.00  0.00           H  
ATOM    279  HG3 ARG    20      48.232  31.153  50.280  1.00  0.00           H  
ATOM    280  CD  ARG    20      48.136  33.316  50.094  1.00  0.00           C  
ATOM    281  HD2 ARG    20      47.665  33.656  51.016  1.00  0.00           H  
ATOM    282  HD3 ARG    20      48.951  33.956  49.759  1.00  0.00           H  
ATOM    283  NE  ARG    20      47.147  33.192  48.931  1.00  0.00           N  
ATOM    284  HE  ARG    20      46.941  32.295  48.515  1.00  0.00           H  
ATOM    285  CZ  ARG    20      46.391  34.198  48.430  1.00  0.00           C  
ATOM    286  NH1 ARG    20      46.624  35.462  48.672  1.00  0.00           N  
ATOM    287 HH11 ARG    20      47.458  35.615  49.221  1.00  0.00           H  
ATOM    288 HH12 ARG    20      45.967  36.146  48.323  1.00  0.00           H  
ATOM    289  NH2 ARG    20      45.498  33.898  47.586  1.00  0.00           N  
ATOM    290 HH21 ARG    20      45.365  32.942  47.288  1.00  0.00           H  
ATOM    291 HH22 ARG    20      44.945  34.604  47.122  1.00  0.00           H  
ATOM    292  C   ARG    20      51.374  30.846  53.170  1.00  0.00           C  
ATOM    293  O   ARG    20      50.914  31.278  54.257  1.00  0.00           O  
ATOM    294  N   GLY    21      52.674  30.593  53.105  1.00  0.00           N  
ATOM    295  H   GLY    21      52.977  30.009  52.338  1.00  0.00           H  
ATOM    296  CA  GLY    21      53.571  30.596  54.331  1.00  0.00           C  
ATOM    297  HA2 GLY    21      53.139  31.118  55.184  1.00  0.00           H  
ATOM    298  HA3 GLY    21      53.768  29.558  54.599  1.00  0.00           H  
ATOM    299  C   GLY    21      55.016  31.098  54.132  1.00  0.00           C  
ATOM    300  O   GLY    21      55.430  31.542  53.103  1.00  0.00           O  
ATOM    301  N   CYS    22      55.798  30.985  55.178  1.00  0.00           N  
ATOM    302  H   CYS    22      55.384  30.533  55.981  1.00  0.00           H  
ATOM    303  CA  CYS    22      57.260  31.303  55.222  1.00  0.00           C  
ATOM    304  HA  CYS    22      57.774  30.887  54.355  1.00  0.00           H  
ATOM    305  CB  CYS    22      57.488  32.872  55.325  1.00  0.00           C  
ATOM    306  HB2 CYS    22      56.991  33.462  54.555  1.00  0.00           H  
ATOM    307  HB3 CYS    22      57.137  33.184  56.309  1.00  0.00           H  
ATOM    308  SG  CYS    22      59.303  33.205  55.351  1.00  0.00           S  
ATOM    309  HG  CYS    22      59.505  33.514  54.067  1.00  0.00           H  
ATOM    310  C   CYS    22      57.863  30.569  56.457  1.00  0.00           C  
ATOM    311  O   CYS    22      57.163  30.465  57.483  1.00  0.00           O  
ATOM    312  N   ARG    23      59.134  30.064  56.451  1.00  0.00           N  
ATOM    313  H   ARG    23      59.349  29.751  55.515  1.00  0.00           H  
ATOM    314  CA  ARG    23      59.948  29.589  57.607  1.00  0.00           C  
ATOM    315  HA  ARG    23      60.697  28.878  57.259  1.00  0.00           H  
ATOM    316  CB  ARG    23      60.758  30.719  58.245  1.00  0.00           C  
ATOM    317  HB2 ARG    23      60.051  31.462  58.614  1.00  0.00           H  
ATOM    318  HB3 ARG    23      61.345  30.328  59.076  1.00  0.00           H  
ATOM    319  CG  ARG    23      61.819  31.368  57.309  1.00  0.00           C  
ATOM    320  HG2 ARG    23      62.238  30.671  56.583  1.00  0.00           H  
ATOM    321  HG3 ARG    23      61.277  32.081  56.687  1.00  0.00           H  
ATOM    322  CD  ARG    23      62.989  32.054  58.103  1.00  0.00           C  
ATOM    323  HD2 ARG    23      63.359  31.335  58.833  1.00  0.00           H  
ATOM    324  HD3 ARG    23      63.756  32.401  57.410  1.00  0.00           H  
ATOM    325  NE  ARG    23      62.610  33.273  58.877  1.00  0.00           N  
ATOM    326  HE  ARG    23      62.470  33.198  59.875  1.00  0.00           H  
ATOM    327  CZ  ARG    23      62.700  34.529  58.528  1.00  0.00           C  
ATOM    328  NH1 ARG    23      62.989  34.929  57.311  1.00  0.00           N  
ATOM    329 HH11 ARG    23      63.187  34.209  56.630  1.00  0.00           H  
ATOM    330 HH12 ARG    23      63.114  35.918  57.149  1.00  0.00           H  
ATOM    331  NH2 ARG    23      62.536  35.496  59.360  1.00  0.00           N  
ATOM    332 HH21 ARG    23      62.671  35.247  60.329  1.00  0.00           H  
ATOM    333 HH22 ARG    23      62.607  36.456  59.055  1.00  0.00           H  
ATOM    334  C   ARG    23      59.338  28.641  58.690  1.00  0.00           C  
ATOM    335  O   ARG    23      59.659  28.685  59.911  1.00  0.00           O  
ATOM    336  N   GLY    24      58.520  27.731  58.168  1.00  0.00           N  
ATOM    337  H   GLY    24      58.494  27.785  57.160  1.00  0.00           H  
ATOM    338  CA  GLY    24      58.316  26.376  58.704  1.00  0.00           C  
ATOM    339  HA2 GLY    24      57.879  25.803  57.886  1.00  0.00           H  
ATOM    340  HA3 GLY    24      59.250  25.893  58.988  1.00  0.00           H  
ATOM    341  C   GLY    24      57.273  26.325  59.878  1.00  0.00           C  
ATOM    342  O   GLY    24      57.153  25.249  60.362  1.00  0.00           O  
ATOM    343  N   GLY    25      56.513  27.345  60.326  1.00  0.00           N  
ATOM    344  H   GLY    25      56.576  28.258  59.900  1.00  0.00           H  
ATOM    345  CA  GLY    25      55.724  27.270  61.592  1.00  0.00           C  
ATOM    346  HA2 GLY    25      56.322  26.967  62.452  1.00  0.00           H  
ATOM    347  HA3 GLY    25      55.254  28.243  61.733  1.00  0.00           H  
ATOM    348  C   GLY    25      54.639  26.198  61.581  1.00  0.00           C  
ATOM    349  O   GLY    25      54.384  25.484  62.560  1.00  0.00           O  
ATOM    350  N   PHE    26      53.980  26.038  60.432  1.00  0.00           N  
ATOM    351  H   PHE    26      54.138  26.605  59.611  1.00  0.00           H  
ATOM    352  CA  PHE    26      53.133  24.941  60.139  1.00  0.00           C  
ATOM    353  HA  PHE    26      52.324  25.128  60.846  1.00  0.00           H  
ATOM    354  CB  PHE    26      52.681  25.135  58.710  1.00  0.00           C  
ATOM    355  HB2 PHE    26      53.487  25.128  57.976  1.00  0.00           H  
ATOM    356  HB3 PHE    26      51.954  24.334  58.574  1.00  0.00           H  
ATOM    357  CG  PHE    26      51.926  26.449  58.415  1.00  0.00           C  
ATOM    358  CD1 PHE    26      50.716  26.785  59.157  1.00  0.00           C  
ATOM    359  HD1 PHE    26      50.184  26.080  59.779  1.00  0.00           H  
ATOM    360  CE1 PHE    26      50.047  27.959  58.847  1.00  0.00           C  
ATOM    361  HE1 PHE    26      49.151  28.256  59.372  1.00  0.00           H  
ATOM    362  CZ  PHE    26      50.593  28.905  57.936  1.00  0.00           C  
ATOM    363  HZ  PHE    26      50.082  29.833  57.728  1.00  0.00           H  
ATOM    364  CE2 PHE    26      51.701  28.527  57.236  1.00  0.00           C  
ATOM    365  HE2 PHE    26      52.046  29.136  56.413  1.00  0.00           H  
ATOM    366  CD2 PHE    26      52.332  27.299  57.419  1.00  0.00           C  
ATOM    367  HD2 PHE    26      53.269  27.082  56.928  1.00  0.00           H  
ATOM    368  C   PHE    26      53.549  23.513  60.416  1.00  0.00           C  
ATOM    369  O   PHE    26      54.700  23.187  60.245  1.00  0.00           O  
ATOM    370  N   GLY    27      52.585  22.653  60.791  1.00  0.00           N  
ATOM    371  H   GLY    27      51.617  22.910  60.660  1.00  0.00           H  
ATOM    372  CA  GLY    27      52.813  21.239  61.063  1.00  0.00           C  
ATOM    373  HA2 GLY    27      53.846  21.107  61.383  1.00  0.00           H  
ATOM    374  HA3 GLY    27      52.114  20.921  61.837  1.00  0.00           H  
ATOM    375  C   GLY    27      52.502  20.309  59.941  1.00  0.00           C  
ATOM    376  O   GLY    27      51.761  20.641  59.021  1.00  0.00           O  
ATOM    377  N   ASP    28      53.123  19.132  59.949  1.00  0.00           N  
ATOM    378  H   ASP    28      53.795  18.829  60.639  1.00  0.00           H  
ATOM    379  CA  ASP    28      52.760  18.050  59.048  1.00  0.00           C  
ATOM    380  HA  ASP    28      53.522  17.278  59.150  1.00  0.00           H  
ATOM    381  CB  ASP    28      51.397  17.490  59.406  1.00  0.00           C  
ATOM    382  HB2 ASP    28      50.659  18.237  59.114  1.00  0.00           H  
ATOM    383  HB3 ASP    28      51.308  16.545  58.871  1.00  0.00           H  
ATOM    384  CG  ASP    28      51.295  17.189  60.883  1.00  0.00           C  
ATOM    385  OD1 ASP    28      52.216  16.649  61.541  1.00  0.00           O  
ATOM    386  OD2 ASP    28      50.182  17.424  61.417  1.00  0.00           O  
ATOM    387  C   ASP    28      52.828  18.385  57.596  1.00  0.00           C  
ATOM    388  O   ASP    28      52.232  17.783  56.698  1.00  0.00           O  
ATOM    389  N   ARG    29      53.655  19.385  57.187  1.00  0.00           N  
ATOM    390  H   ARG    29      54.206  19.752  57.950  1.00  0.00           H  
ATOM    391  CA  ARG    29      53.785  20.115  55.830  1.00  0.00           C  
ATOM    392  HA  ARG    29      54.293  21.030  56.133  1.00  0.00           H  
ATOM    393  CB  ARG    29      54.676  19.358  54.825  1.00  0.00           C  
ATOM    394  HB2 ARG    29      54.214  18.400  54.586  1.00  0.00           H  
ATOM    395  HB3 ARG    29      54.616  19.868  53.864  1.00  0.00           H  
ATOM    396  CG  ARG    29      56.180  19.429  55.233  1.00  0.00           C  
ATOM    397  HG2 ARG    29      56.458  20.468  55.413  1.00  0.00           H  
ATOM    398  HG3 ARG    29      56.274  18.744  56.076  1.00  0.00           H  
ATOM    399  CD  ARG    29      57.208  18.998  54.184  1.00  0.00           C  
ATOM    400  HD2 ARG    29      57.161  17.955  53.872  1.00  0.00           H  
ATOM    401  HD3 ARG    29      56.955  19.645  53.344  1.00  0.00           H  
ATOM    402  NE  ARG    29      58.610  19.223  54.524  1.00  0.00           N  
ATOM    403  HE  ARG    29      58.963  20.162  54.403  1.00  0.00           H  
ATOM    404  CZ  ARG    29      59.509  18.365  54.917  1.00  0.00           C  
ATOM    405  NH1 ARG    29      59.252  17.101  55.175  1.00  0.00           N  
ATOM    406 HH11 ARG    29      58.345  16.739  54.918  1.00  0.00           H  
ATOM    407 HH12 ARG    29      59.946  16.517  55.621  1.00  0.00           H  
ATOM    408  NH2 ARG    29      60.761  18.773  55.012  1.00  0.00           N  
ATOM    409 HH21 ARG    29      60.900  19.769  54.918  1.00  0.00           H  
ATOM    410 HH22 ARG    29      61.294  18.228  55.674  1.00  0.00           H  
ATOM    411  C   ARG    29      52.458  20.624  55.252  1.00  0.00           C  
ATOM    412  O   ARG    29      52.360  20.927  54.036  1.00  0.00           O  
ATOM    413  N   GLY    30      51.394  20.745  56.049  1.00  0.00           N  
ATOM    414  H   GLY    30      51.480  20.562  57.039  1.00  0.00           H  
ATOM    415  CA  GLY    30      50.017  20.796  55.522  1.00  0.00           C  
ATOM    416  HA2 GLY    30      50.026  21.104  54.476  1.00  0.00           H  
ATOM    417  HA3 GLY    30      49.671  19.766  55.432  1.00  0.00           H  
ATOM    418  C   GLY    30      48.942  21.435  56.396  1.00  0.00           C  
ATOM    419  O   GLY    30      47.930  21.806  55.833  1.00  0.00           O  
ATOM    420  N   GLY    31      49.105  21.505  57.717  1.00  0.00           N  
ATOM    421  H   GLY    31      50.024  21.278  58.071  1.00  0.00           H  
ATOM    422  CA  GLY    31      48.110  21.969  58.710  1.00  0.00           C  
ATOM    423  HA2 GLY    31      47.304  22.567  58.286  1.00  0.00           H  
ATOM    424  HA3 GLY    31      47.795  20.970  59.011  1.00  0.00           H  
ATOM    425  C   GLY    31      48.734  22.778  59.908  1.00  0.00           C  
ATOM    426  O   GLY    31      49.909  23.008  60.077  1.00  0.00           O  
ATOM    427  N   PHE    32      47.761  22.979  60.775  1.00  0.00           N  
ATOM    428  H   PHE    32      46.811  22.745  60.525  1.00  0.00           H  
ATOM    429  CA  PHE    32      47.877  23.740  61.984  1.00  0.00           C  
ATOM    430  HA  PHE    32      48.607  24.522  61.776  1.00  0.00           H  
ATOM    431  CB  PHE    32      46.568  24.557  62.218  1.00  0.00           C  
ATOM    432  HB2 PHE    32      45.909  23.760  62.563  1.00  0.00           H  
ATOM    433  HB3 PHE    32      46.710  25.230  63.063  1.00  0.00           H  
ATOM    434  CG  PHE    32      45.999  25.312  61.017  1.00  0.00           C  
ATOM    435  CD1 PHE    32      46.506  26.615  60.794  1.00  0.00           C  
ATOM    436  HD1 PHE    32      47.206  27.114  61.448  1.00  0.00           H  
ATOM    437  CE1 PHE    32      46.014  27.385  59.722  1.00  0.00           C  
ATOM    438  HE1 PHE    32      46.351  28.380  59.472  1.00  0.00           H  
ATOM    439  CZ  PHE    32      45.128  26.745  58.766  1.00  0.00           C  
ATOM    440  HZ  PHE    32      44.846  27.207  57.832  1.00  0.00           H  
ATOM    441  CE2 PHE    32      44.578  25.473  59.019  1.00  0.00           C  
ATOM    442  HE2 PHE    32      43.961  25.008  58.265  1.00  0.00           H  
ATOM    443  CD2 PHE    32      44.990  24.748  60.132  1.00  0.00           C  
ATOM    444  HD2 PHE    32      44.656  23.753  60.386  1.00  0.00           H  
ATOM    445  C   PHE    32      48.313  22.944  63.185  1.00  0.00           C  
ATOM    446  O   PHE    32      47.696  21.921  63.462  1.00  0.00           O  
ATOM    447  N   GLY    33      49.279  23.449  63.977  1.00  0.00           N  
ATOM    448  H   GLY    33      49.558  24.405  63.806  1.00  0.00           H  
ATOM    449  CA  GLY    33      49.917  22.721  64.977  1.00  0.00           C  
ATOM    450  HA2 GLY    33      49.853  21.643  64.827  1.00  0.00           H  
ATOM    451  HA3 GLY    33      50.965  22.986  64.840  1.00  0.00           H  
ATOM    452  C   GLY    33      49.381  23.080  66.346  1.00  0.00           C  
ATOM    453  O   GLY    33      48.545  23.936  66.508  1.00  0.00           O  
ATOM    454  N   GLY    34      49.842  22.427  67.376  1.00  0.00           N  
ATOM    455  H   GLY    34      50.607  21.788  67.213  1.00  0.00           H  
ATOM    456  CA  GLY    34      49.297  22.546  68.725  1.00  0.00           C  
ATOM    457  HA2 GLY    34      48.241  22.280  68.779  1.00  0.00           H  
ATOM    458  HA3 GLY    34      49.725  21.852  69.448  1.00  0.00           H  
ATOM    459  C   GLY    34      49.389  23.972  69.211  1.00  0.00           C  
ATOM    460  O   GLY    34      48.427  24.518  69.734  1.00  0.00           O  
ATOM    461  N   ARG    35      50.523  24.683  69.033  1.00  0.00           N  
ATOM    462  H   ARG    35      51.377  24.265  68.693  1.00  0.00           H  
ATOM    463  CA  ARG    35      50.551  26.154  69.223  1.00  0.00           C  
ATOM    464  HA  ARG    35      50.137  26.404  70.200  1.00  0.00           H  
ATOM    465  CB  ARG    35      52.079  26.584  69.262  1.00  0.00           C  
ATOM    466  HB2 ARG    35      52.593  26.075  68.447  1.00  0.00           H  
ATOM    467  HB3 ARG    35      52.050  27.674  69.241  1.00  0.00           H  
ATOM    468  CG  ARG    35      52.730  26.178  70.535  1.00  0.00           C  
ATOM    469  HG2 ARG    35      52.064  26.537  71.319  1.00  0.00           H  
ATOM    470  HG3 ARG    35      52.722  25.090  70.602  1.00  0.00           H  
ATOM    471  CD  ARG    35      54.190  26.568  70.788  1.00  0.00           C  
ATOM    472  HD2 ARG    35      54.721  26.416  69.848  1.00  0.00           H  
ATOM    473  HD3 ARG    35      54.243  27.641  70.969  1.00  0.00           H  
ATOM    474  NE  ARG    35      54.772  25.917  71.975  1.00  0.00           N  
ATOM    475  HE  ARG    35      54.168  25.610  72.724  1.00  0.00           H  
ATOM    476  CZ  ARG    35      56.060  25.742  72.168  1.00  0.00           C  
ATOM    477  NH1 ARG    35      56.966  26.175  71.341  1.00  0.00           N  
ATOM    478 HH11 ARG    35      56.774  26.610  70.449  1.00  0.00           H  
ATOM    479 HH12 ARG    35      57.888  26.045  71.731  1.00  0.00           H  
ATOM    480  NH2 ARG    35      56.525  25.151  73.188  1.00  0.00           N  
ATOM    481 HH21 ARG    35      55.903  24.795  73.899  1.00  0.00           H  
ATOM    482 HH22 ARG    35      57.513  24.973  73.301  1.00  0.00           H  
ATOM    483  C   ARG    35      49.692  27.025  68.288  1.00  0.00           C  
ATOM    484  O   ARG    35      49.333  28.091  68.685  1.00  0.00           O  
ATOM    485  N   GLY    36      49.263  26.393  67.223  1.00  0.00           N  
ATOM    486  H   GLY    36      49.774  25.564  66.953  1.00  0.00           H  
ATOM    487  CA  GLY    36      48.146  26.846  66.435  1.00  0.00           C  
ATOM    488  HA2 GLY    36      48.236  27.931  66.380  1.00  0.00           H  
ATOM    489  HA3 GLY    36      48.381  26.516  65.423  1.00  0.00           H  
ATOM    490  C   GLY    36      46.728  26.424  66.787  1.00  0.00           C  
ATOM    491  O   GLY    36      45.757  26.665  66.085  1.00  0.00           O  
ATOM    492  N   GLY    37      46.527  25.728  67.916  1.00  0.00           N  
ATOM    493  H   GLY    37      47.354  25.437  68.418  1.00  0.00           H  
ATOM    494  CA  GLY    37      45.310  25.336  68.632  1.00  0.00           C  
ATOM    495  HA2 GLY    37      45.285  25.522  69.706  1.00  0.00           H  
ATOM    496  HA3 GLY    37      44.565  26.007  68.204  1.00  0.00           H  
ATOM    497  C   GLY    37      44.815  23.945  68.254  1.00  0.00           C  
ATOM    498  O   GLY    37      44.058  23.349  68.991  1.00  0.00           O  
ATOM    499  N   PHE    38      45.380  23.282  67.213  1.00  0.00           N  
ATOM    500  H   PHE    38      46.135  23.787  66.773  1.00  0.00           H  
ATOM    501  CA  PHE    38      44.813  22.115  66.577  1.00  0.00           C  
ATOM    502  HA  PHE    38      43.941  21.839  67.171  1.00  0.00           H  
ATOM    503  CB  PHE    38      44.343  22.614  65.204  1.00  0.00           C  
ATOM    504  HB2 PHE    38      45.177  22.888  64.558  1.00  0.00           H  
ATOM    505  HB3 PHE    38      43.756  21.794  64.790  1.00  0.00           H  
ATOM    506  CG  PHE    38      43.371  23.784  65.212  1.00  0.00           C  
ATOM    507  CD1 PHE    38      42.288  23.827  66.136  1.00  0.00           C  
ATOM    508  HD1 PHE    38      42.047  23.060  66.857  1.00  0.00           H  
ATOM    509  CE1 PHE    38      41.561  25.042  66.187  1.00  0.00           C  
ATOM    510  HE1 PHE    38      40.692  25.044  66.828  1.00  0.00           H  
ATOM    511  CZ  PHE    38      41.937  26.170  65.398  1.00  0.00           C  
ATOM    512  HZ  PHE    38      41.297  27.040  65.397  1.00  0.00           H  
ATOM    513  CE2 PHE    38      43.052  26.106  64.521  1.00  0.00           C  
ATOM    514  HE2 PHE    38      43.309  26.936  63.880  1.00  0.00           H  
ATOM    515  CD2 PHE    38      43.708  24.878  64.393  1.00  0.00           C  
ATOM    516  HD2 PHE    38      44.477  24.787  63.640  1.00  0.00           H  
ATOM    517  C   PHE    38      45.784  20.878  66.429  1.00  0.00           C  
ATOM    518  O   PHE    38      46.901  20.800  67.003  1.00  0.00           O  
ATOM    519  N   GLY    39      45.358  19.810  65.732  1.00  0.00           N  
ATOM    520  H   GLY    39      44.478  19.931  65.251  1.00  0.00           H  
ATOM    521  CA  GLY    39      45.856  18.459  65.708  1.00  0.00           C  
ATOM    522  HA2 GLY    39      46.762  18.466  66.314  1.00  0.00           H  
ATOM    523  HA3 GLY    39      45.257  17.685  66.187  1.00  0.00           H  
ATOM    524  C   GLY    39      46.338  17.920  64.296  1.00  0.00           C  
ATOM    525  O   GLY    39      46.153  18.576  63.326  1.00  0.00           O  
ATOM    526  N   ASP    40      46.967  16.701  64.288  1.00  0.00           N  
ATOM    527  H   ASP    40      47.003  16.191  65.159  1.00  0.00           H  
ATOM    528  CA  ASP    40      47.621  16.179  63.122  1.00  0.00           C  
ATOM    529  HA  ASP    40      48.505  16.804  62.997  1.00  0.00           H  
ATOM    530  CB  ASP    40      48.221  14.746  63.387  1.00  0.00           C  
ATOM    531  HB2 ASP    40      47.359  14.154  63.696  1.00  0.00           H  
ATOM    532  HB3 ASP    40      48.760  14.408  62.502  1.00  0.00           H  
ATOM    533  CG  ASP    40      49.246  14.641  64.503  1.00  0.00           C  
ATOM    534  OD1 ASP    40      49.890  15.660  64.836  1.00  0.00           O  
ATOM    535  OD2 ASP    40      49.459  13.514  64.973  1.00  0.00           O  
ATOM    536  C   ASP    40      46.820  16.199  61.783  1.00  0.00           C  
ATOM    537  O   ASP    40      45.653  15.860  61.616  1.00  0.00           O  
ATOM    538  N   ARG    41      47.617  16.492  60.778  1.00  0.00           N  
ATOM    539  H   ARG    41      48.570  16.762  60.972  1.00  0.00           H  
ATOM    540  CA  ARG    41      47.286  16.469  59.349  1.00  0.00           C  
ATOM    541  HA  ARG    41      48.057  16.904  58.714  1.00  0.00           H  
ATOM    542  CB  ARG    41      47.233  14.945  58.932  1.00  0.00           C  
ATOM    543  HB2 ARG    41      46.368  14.504  59.427  1.00  0.00           H  
ATOM    544  HB3 ARG    41      46.869  14.800  57.914  1.00  0.00           H  
ATOM    545  CG  ARG    41      48.542  14.145  58.973  1.00  0.00           C  
ATOM    546  HG2 ARG    41      49.303  14.723  58.448  1.00  0.00           H  
ATOM    547  HG3 ARG    41      48.838  14.162  60.022  1.00  0.00           H  
ATOM    548  CD  ARG    41      48.338  12.735  58.471  1.00  0.00           C  
ATOM    549  HD2 ARG    41      47.788  12.786  57.531  1.00  0.00           H  
ATOM    550  HD3 ARG    41      49.269  12.238  58.200  1.00  0.00           H  
ATOM    551  NE  ARG    41      47.546  11.952  59.453  1.00  0.00           N  
ATOM    552  HE  ARG    41      47.682  12.250  60.408  1.00  0.00           H  
ATOM    553  CZ  ARG    41      46.751  10.942  59.297  1.00  0.00           C  
ATOM    554  NH1 ARG    41      46.517  10.451  58.168  1.00  0.00           N  
ATOM    555 HH11 ARG    41      47.110  10.641  57.372  1.00  0.00           H  
ATOM    556 HH12 ARG    41      45.949   9.620  58.094  1.00  0.00           H  
ATOM    557  NH2 ARG    41      46.103  10.400  60.248  1.00  0.00           N  
ATOM    558 HH21 ARG    41      46.185  10.518  61.247  1.00  0.00           H  
ATOM    559 HH22 ARG    41      45.718   9.499  60.004  1.00  0.00           H  
ATOM    560  C   ARG    41      46.044  17.262  58.923  1.00  0.00           C  
ATOM    561  O   ARG    41      45.149  16.716  58.240  1.00  0.00           O  
ATOM    562  N   GLY    42      45.902  18.450  59.500  1.00  0.00           N  
ATOM    563  H   GLY    42      46.594  18.800  60.147  1.00  0.00           H  
ATOM    564  CA  GLY    42      44.657  19.235  59.376  1.00  0.00           C  
ATOM    565  HA2 GLY    42      44.957  20.143  59.899  1.00  0.00           H  
ATOM    566  HA3 GLY    42      44.492  19.565  58.351  1.00  0.00           H  
ATOM    567  C   GLY    42      43.412  18.817  60.131  1.00  0.00           C  
ATOM    568  O   GLY    42      42.245  19.154  59.798  1.00  0.00           O  
ATOM    569  N   GLY    43      43.637  17.959  61.075  1.00  0.00           N  
ATOM    570  H   GLY    43      44.596  17.663  61.185  1.00  0.00           H  
ATOM    571  CA  GLY    43      42.698  17.679  62.179  1.00  0.00           C  
ATOM    572  HA2 GLY    43      41.761  17.476  61.660  1.00  0.00           H  
ATOM    573  HA3 GLY    43      43.001  16.825  62.784  1.00  0.00           H  
ATOM    574  C   GLY    43      42.456  18.839  63.114  1.00  0.00           C  
ATOM    575  O   GLY    43      43.234  19.137  63.979  1.00  0.00           O  
ATOM    576  N   PHE    44      41.292  19.528  62.865  1.00  0.00           N  
ATOM    577  H   PHE    44      40.775  19.315  62.024  1.00  0.00           H  
ATOM    578  CA  PHE    44      40.857  20.484  63.791  1.00  0.00           C  
ATOM    579  HA  PHE    44      41.646  21.210  63.989  1.00  0.00           H  
ATOM    580  CB  PHE    44      39.710  21.296  63.163  1.00  0.00           C  
ATOM    581  HB2 PHE    44      38.782  20.727  63.227  1.00  0.00           H  
ATOM    582  HB3 PHE    44      39.615  22.225  63.726  1.00  0.00           H  
ATOM    583  CG  PHE    44      39.975  21.839  61.814  1.00  0.00           C  
ATOM    584  CD1 PHE    44      41.234  22.468  61.549  1.00  0.00           C  
ATOM    585  HD1 PHE    44      42.024  22.651  62.263  1.00  0.00           H  
ATOM    586  CE1 PHE    44      41.483  22.999  60.275  1.00  0.00           C  
ATOM    587  HE1 PHE    44      42.373  23.555  60.022  1.00  0.00           H  
ATOM    588  CZ  PHE    44      40.467  22.998  59.375  1.00  0.00           C  
ATOM    589  HZ  PHE    44      40.669  23.467  58.423  1.00  0.00           H  
ATOM    590  CE2 PHE    44      39.227  22.434  59.614  1.00  0.00           C  
ATOM    591  HE2 PHE    44      38.504  22.397  58.812  1.00  0.00           H  
ATOM    592  CD2 PHE    44      38.954  21.791  60.840  1.00  0.00           C  
ATOM    593  HD2 PHE    44      37.927  21.498  60.997  1.00  0.00           H  
ATOM    594  C   PHE    44      40.394  19.901  65.122  1.00  0.00           C  
ATOM    595  O   PHE    44      40.165  18.682  65.294  1.00  0.00           O  
ATOM    596  N   ARG    45      40.284  20.797  66.086  1.00  0.00           N  
ATOM    597  H   ARG    45      40.368  21.778  65.860  1.00  0.00           H  
ATOM    598  CA  ARG    45      39.729  20.625  67.455  1.00  0.00           C  
ATOM    599  HA  ARG    45      39.136  19.712  67.492  1.00  0.00           H  
ATOM    600  CB  ARG    45      40.764  20.598  68.565  1.00  0.00           C  
ATOM    601  HB2 ARG    45      41.385  21.483  68.426  1.00  0.00           H  
ATOM    602  HB3 ARG    45      40.416  20.588  69.598  1.00  0.00           H  
ATOM    603  CG  ARG    45      41.798  19.418  68.472  1.00  0.00           C  
ATOM    604  HG2 ARG    45      41.279  18.459  68.496  1.00  0.00           H  
ATOM    605  HG3 ARG    45      42.345  19.466  67.531  1.00  0.00           H  
ATOM    606  CD  ARG    45      42.777  19.465  69.569  1.00  0.00           C  
ATOM    607  HD2 ARG    45      43.132  20.486  69.715  1.00  0.00           H  
ATOM    608  HD3 ARG    45      42.237  19.247  70.491  1.00  0.00           H  
ATOM    609  NE  ARG    45      43.987  18.572  69.331  1.00  0.00           N  
ATOM    610  HE  ARG    45      44.799  19.140  69.137  1.00  0.00           H  
ATOM    611  CZ  ARG    45      44.030  17.264  69.293  1.00  0.00           C  
ATOM    612  NH1 ARG    45      42.999  16.488  69.572  1.00  0.00           N  
ATOM    613 HH11 ARG    45      42.113  16.864  69.879  1.00  0.00           H  
ATOM    614 HH12 ARG    45      43.122  15.488  69.641  1.00  0.00           H  
ATOM    615  NH2 ARG    45      45.221  16.807  68.961  1.00  0.00           N  
ATOM    616 HH21 ARG    45      45.968  17.444  68.724  1.00  0.00           H  
ATOM    617 HH22 ARG    45      45.350  15.806  68.985  1.00  0.00           H  
ATOM    618  C   ARG    45      38.754  21.770  67.766  1.00  0.00           C  
ATOM    619  O   ARG    45      38.888  22.888  67.273  1.00  0.00           O  
ATOM    620  N   GLY    46      37.734  21.497  68.624  1.00  0.00           N  
ATOM    621  H   GLY    46      37.612  20.606  69.084  1.00  0.00           H  
ATOM    622  CA  GLY    46      36.956  22.481  69.345  1.00  0.00           C  
ATOM    623  HA2 GLY    46      37.395  23.466  69.185  1.00  0.00           H  
ATOM    624  HA3 GLY    46      35.915  22.650  69.070  1.00  0.00           H  
ATOM    625  C   GLY    46      36.826  22.164  70.806  1.00  0.00           C  
ATOM    626  O   GLY    46      36.982  21.002  71.192  1.00  0.00           O  
ATOM    627  N   GLY    47      36.828  23.146  71.690  1.00  0.00           N  
ATOM    628  H   GLY    47      36.834  24.059  71.258  1.00  0.00           H  
ATOM    629  CA  GLY    47      36.841  23.055  73.089  1.00  0.00           C  
ATOM    630  HA2 GLY    47      37.555  22.258  73.297  1.00  0.00           H  
ATOM    631  HA3 GLY    47      37.291  23.966  73.484  1.00  0.00           H  
ATOM    632  C   GLY    47      35.542  22.745  73.815  1.00  0.00           C  
ATOM    633  O   GLY    47      34.521  22.706  73.158  1.00  0.00           O  
ATOM    634  N   SER    48      35.545  22.699  75.152  1.00  0.00           N  
ATOM    635  H   SER    48      36.371  22.626  75.729  1.00  0.00           H  
ATOM    636  CA  SER    48      34.261  22.709  75.960  1.00  0.00           C  
ATOM    637  HA  SER    48      33.773  21.738  75.875  1.00  0.00           H  
ATOM    638  CB  SER    48      34.522  23.080  77.463  1.00  0.00           C  
ATOM    639  HB2 SER    48      35.016  24.051  77.444  1.00  0.00           H  
ATOM    640  HB3 SER    48      33.547  23.203  77.935  1.00  0.00           H  
ATOM    641  OG  SER    48      35.209  21.978  78.077  1.00  0.00           O  
ATOM    642  HG  SER    48      34.622  21.221  78.006  1.00  0.00           H  
ATOM    643  C   SER    48      33.390  23.851  75.402  1.00  0.00           C  
ATOM    644  O   SER    48      33.775  25.044  75.562  1.00  0.00           O  
ATOM    645  N   ARG    49      32.207  23.545  74.737  1.00  0.00           N  
ATOM    646  H   ARG    49      32.006  22.561  74.626  1.00  0.00           H  
ATOM    647  CA  ARG    49      31.213  24.495  74.211  1.00  0.00           C  
ATOM    648  HA  ARG    49      30.496  23.879  73.669  1.00  0.00           H  
ATOM    649  CB  ARG    49      30.373  25.209  75.347  1.00  0.00           C  
ATOM    650  HB2 ARG    49      31.030  25.810  75.976  1.00  0.00           H  
ATOM    651  HB3 ARG    49      29.546  25.814  74.977  1.00  0.00           H  
ATOM    652  CG  ARG    49      29.832  24.045  76.197  1.00  0.00           C  
ATOM    653  HG2 ARG    49      29.285  23.348  75.562  1.00  0.00           H  
ATOM    654  HG3 ARG    49      30.628  23.494  76.697  1.00  0.00           H  
ATOM    655  CD  ARG    49      28.833  24.584  77.300  1.00  0.00           C  
ATOM    656  HD2 ARG    49      29.139  25.587  77.599  1.00  0.00           H  
ATOM    657  HD3 ARG    49      27.883  24.720  76.783  1.00  0.00           H  
ATOM    658  NE  ARG    49      28.650  23.596  78.370  1.00  0.00           N  
ATOM    659  HE  ARG    49      27.725  23.191  78.393  1.00  0.00           H  
ATOM    660  CZ  ARG    49      29.506  23.243  79.300  1.00  0.00           C  
ATOM    661  NH1 ARG    49      30.645  23.814  79.475  1.00  0.00           N  
ATOM    662 HH11 ARG    49      30.895  24.676  79.011  1.00  0.00           H  
ATOM    663 HH12 ARG    49      31.225  23.601  80.274  1.00  0.00           H  
ATOM    664  NH2 ARG    49      29.238  22.317  80.093  1.00  0.00           N  
ATOM    665 HH21 ARG    49      28.315  21.930  79.956  1.00  0.00           H  
ATOM    666 HH22 ARG    49      29.855  21.971  80.814  1.00  0.00           H  
ATOM    667  C   ARG    49      31.693  25.531  73.231  1.00  0.00           C  
ATOM    668  O   ARG    49      30.836  26.102  72.593  1.00  0.00           O  
ATOM    669  N   GLY    50      33.017  25.647  72.927  1.00  0.00           N  
ATOM    670  H   GLY    50      33.535  24.908  73.381  1.00  0.00           H  
ATOM    671  CA  GLY    50      33.556  26.579  71.984  1.00  0.00           C  
ATOM    672  HA2 GLY    50      33.299  26.244  70.979  1.00  0.00           H  
ATOM    673  HA3 GLY    50      33.010  27.502  72.179  1.00  0.00           H  
ATOM    674  C   GLY    50      35.082  26.669  72.185  1.00  0.00           C  
ATOM    675  O   GLY    50      35.828  25.927  71.593  1.00  0.00           O  
ATOM    676  N   GLY    51      35.410  27.650  73.037  1.00  0.00           N  
ATOM    677  H   GLY    51      34.678  28.134  73.536  1.00  0.00           H  
ATOM    678  CA  GLY    51      36.831  28.115  73.285  1.00  0.00           C  
ATOM    679  HA2 GLY    51      37.298  28.462  72.363  1.00  0.00           H  
ATOM    680  HA3 GLY    51      36.812  28.984  73.943  1.00  0.00           H  
ATOM    681  C   GLY    51      37.719  27.007  73.892  1.00  0.00           C  
ATOM    682  O   GLY    51      37.248  26.125  74.641  1.00  0.00           O  
ATOM    683  N   PHE    52      38.966  26.926  73.406  1.00  0.00           N  
ATOM    684  H   PHE    52      39.270  27.709  72.844  1.00  0.00           H  
ATOM    685  CA  PHE    52      39.896  25.803  73.640  1.00  0.00           C  
ATOM    686  HA  PHE    52      39.387  24.899  73.305  1.00  0.00           H  
ATOM    687  CB  PHE    52      41.137  25.916  72.760  1.00  0.00           C  
ATOM    688  HB2 PHE    52      41.684  26.788  73.118  1.00  0.00           H  
ATOM    689  HB3 PHE    52      41.892  25.147  72.924  1.00  0.00           H  
ATOM    690  CG  PHE    52      40.893  26.124  71.289  1.00  0.00           C  
ATOM    691  CD1 PHE    52      41.896  26.763  70.603  1.00  0.00           C  
ATOM    692  HD1 PHE    52      42.792  26.977  71.168  1.00  0.00           H  
ATOM    693  CE1 PHE    52      41.731  27.115  69.276  1.00  0.00           C  
ATOM    694  HE1 PHE    52      42.525  27.635  68.761  1.00  0.00           H  
ATOM    695  CZ  PHE    52      40.472  26.850  68.639  1.00  0.00           C  
ATOM    696  HZ  PHE    52      40.215  27.195  67.648  1.00  0.00           H  
ATOM    697  CE2 PHE    52      39.520  26.062  69.269  1.00  0.00           C  
ATOM    698  HE2 PHE    52      38.634  25.721  68.754  1.00  0.00           H  
ATOM    699  CD2 PHE    52      39.699  25.748  70.657  1.00  0.00           C  
ATOM    700  HD2 PHE    52      38.923  25.227  71.198  1.00  0.00           H  
ATOM    701  C   PHE    52      40.411  25.646  75.072  1.00  0.00           C  
ATOM    702  O   PHE    52      40.570  26.616  75.819  1.00  0.00           O  
ATOM    703  N   GLY    53      40.867  24.453  75.445  1.00  0.00           N  
ATOM    704  H   GLY    53      40.733  23.679  74.811  1.00  0.00           H  
ATOM    705  CA  GLY    53      41.911  24.236  76.481  1.00  0.00           C  
ATOM    706  HA2 GLY    53      41.509  24.530  77.451  1.00  0.00           H  
ATOM    707  HA3 GLY    53      42.067  23.158  76.461  1.00  0.00           H  
ATOM    708  C   GLY    53      43.267  24.936  76.099  1.00  0.00           C  
ATOM    709  O   GLY    53      43.423  25.544  75.046  1.00  0.00           O  
ATOM    710  N   GLY    54      44.296  24.734  76.959  1.00  0.00           N  
ATOM    711  H   GLY    54      44.099  24.228  77.811  1.00  0.00           H  
ATOM    712  CA  GLY    54      45.643  25.319  76.813  1.00  0.00           C  
ATOM    713  HA2 GLY    54      45.620  26.408  76.773  1.00  0.00           H  
ATOM    714  HA3 GLY    54      46.224  25.128  77.715  1.00  0.00           H  
ATOM    715  C   GLY    54      46.475  24.740  75.636  1.00  0.00           C  
ATOM    716  O   GLY    54      47.639  24.525  75.849  1.00  0.00           O  
ATOM    717  N   ARG    55      45.888  24.315  74.543  1.00  0.00           N  
ATOM    718  H   ARG    55      44.908  24.478  74.360  1.00  0.00           H  
ATOM    719  CA  ARG    55      46.647  23.633  73.495  1.00  0.00           C  
ATOM    720  HA  ARG    55      47.152  22.738  73.858  1.00  0.00           H  
ATOM    721  CB  ARG    55      45.737  23.136  72.315  1.00  0.00           C  
ATOM    722  HB2 ARG    55      45.082  23.941  71.982  1.00  0.00           H  
ATOM    723  HB3 ARG    55      46.369  22.871  71.467  1.00  0.00           H  
ATOM    724  CG  ARG    55      44.797  21.984  72.549  1.00  0.00           C  
ATOM    725  HG2 ARG    55      44.166  22.088  73.432  1.00  0.00           H  
ATOM    726  HG3 ARG    55      44.088  21.992  71.721  1.00  0.00           H  
ATOM    727  CD  ARG    55      45.433  20.624  72.539  1.00  0.00           C  
ATOM    728  HD2 ARG    55      45.846  20.349  71.568  1.00  0.00           H  
ATOM    729  HD3 ARG    55      46.133  20.566  73.372  1.00  0.00           H  
ATOM    730  NE  ARG    55      44.410  19.605  72.885  1.00  0.00           N  
ATOM    731  HE  ARG    55      43.487  19.889  73.181  1.00  0.00           H  
ATOM    732  CZ  ARG    55      44.557  18.325  72.771  1.00  0.00           C  
ATOM    733  NH1 ARG    55      45.631  17.721  72.458  1.00  0.00           N  
ATOM    734 HH11 ARG    55      46.444  18.321  72.441  1.00  0.00           H  
ATOM    735 HH12 ARG    55      45.778  16.760  72.184  1.00  0.00           H  
ATOM    736  NH2 ARG    55      43.582  17.475  72.863  1.00  0.00           N  
ATOM    737 HH21 ARG    55      42.634  17.705  73.126  1.00  0.00           H  
ATOM    738 HH22 ARG    55      43.813  16.499  72.745  1.00  0.00           H  
ATOM    739  C   ARG    55      47.740  24.592  72.943  1.00  0.00           C  
ATOM    740  O   ARG    55      48.897  24.129  72.776  1.00  0.00           O  
ATOM    741  N   GLY    56      47.465  25.904  72.763  1.00  0.00           N  
ATOM    742  H   GLY    56      46.600  26.255  73.149  1.00  0.00           H  
ATOM    743  CA  GLY    56      48.598  26.770  72.505  1.00  0.00           C  
ATOM    744  HA2 GLY    56      49.608  26.381  72.633  1.00  0.00           H  
ATOM    745  HA3 GLY    56      48.491  27.053  71.458  1.00  0.00           H  
ATOM    746  C   GLY    56      48.574  28.007  73.310  1.00  0.00           C  
ATOM    747  O   GLY    56      48.002  28.021  74.415  1.00  0.00           O  
ATOM    748  N   ARG    57      49.267  29.020  72.851  1.00  0.00           N  
ATOM    749  H   ARG    57      49.770  28.830  71.996  1.00  0.00           H  
ATOM    750  CA  ARG    57      49.510  30.254  73.591  1.00  0.00           C  
ATOM    751  HA  ARG    57      50.083  29.983  74.478  1.00  0.00           H  
ATOM    752  CB  ARG    57      50.410  31.246  72.787  1.00  0.00           C  
ATOM    753  HB2 ARG    57      51.300  30.699  72.475  1.00  0.00           H  
ATOM    754  HB3 ARG    57      49.909  31.691  71.928  1.00  0.00           H  
ATOM    755  CG  ARG    57      50.865  32.341  73.739  1.00  0.00           C  
ATOM    756  HG2 ARG    57      50.080  33.096  73.700  1.00  0.00           H  
ATOM    757  HG3 ARG    57      51.053  31.929  74.730  1.00  0.00           H  
ATOM    758  CD  ARG    57      52.106  33.107  73.223  1.00  0.00           C  
ATOM    759  HD2 ARG    57      51.804  33.539  72.269  1.00  0.00           H  
ATOM    760  HD3 ARG    57      52.276  33.943  73.902  1.00  0.00           H  
ATOM    761  NE  ARG    57      53.312  32.293  73.225  1.00  0.00           N  
ATOM    762  HE  ARG    57      53.372  31.370  73.632  1.00  0.00           H  
ATOM    763  CZ  ARG    57      54.483  32.869  73.065  1.00  0.00           C  
ATOM    764  NH1 ARG    57      54.671  34.150  72.972  1.00  0.00           N  
ATOM    765 HH11 ARG    57      53.932  34.823  73.117  1.00  0.00           H  
ATOM    766 HH12 ARG    57      55.617  34.504  72.974  1.00  0.00           H  
ATOM    767  NH2 ARG    57      55.598  32.182  72.963  1.00  0.00           N  
ATOM    768 HH21 ARG    57      55.547  31.174  72.910  1.00  0.00           H  
ATOM    769 HH22 ARG    57      56.537  32.540  72.865  1.00  0.00           H  
ATOM    770  C   ARG    57      48.134  30.899  74.004  1.00  0.00           C  
ATOM    771  O   ARG    57      48.118  31.667  74.897  1.00  0.00           O  
ATOM    772  N   GLY    58      47.023  30.656  73.278  1.00  0.00           N  
ATOM    773  H   GLY    58      47.134  29.956  72.559  1.00  0.00           H  
ATOM    774  CA  GLY    58      45.706  31.286  73.559  1.00  0.00           C  
ATOM    775  HA2 GLY    58      45.777  32.348  73.322  1.00  0.00           H  
ATOM    776  HA3 GLY    58      44.938  30.858  72.915  1.00  0.00           H  
ATOM    777  C   GLY    58      45.277  31.147  74.949  1.00  0.00           C  
ATOM    778  O   GLY    58      45.360  30.024  75.514  1.00  0.00           O  
ATOM    779  N   GLY    59      44.683  32.195  75.505  1.00  0.00           N  
ATOM    780  H   GLY    59      44.327  32.964  74.956  1.00  0.00           H  
ATOM    781  CA  GLY    59      44.440  32.260  76.954  1.00  0.00           C  
ATOM    782  HA2 GLY    59      43.692  33.035  77.119  1.00  0.00           H  
ATOM    783  HA3 GLY    59      44.168  31.254  77.273  1.00  0.00           H  
ATOM    784  C   GLY    59      45.782  32.583  77.696  1.00  0.00           C  
ATOM    785  O   GLY    59      45.838  32.375  78.947  1.00  0.00           O  
ATOM    786  N   ASP    60      46.727  33.194  77.005  1.00  0.00           N  
ATOM    787  H   ASP    60      46.472  33.558  76.098  1.00  0.00           H  
ATOM    788  CA  ASP    60      47.973  33.729  77.548  1.00  0.00           C  
ATOM    789  HA  ASP    60      48.662  32.935  77.837  1.00  0.00           H  
ATOM    790  CB  ASP    60      48.576  34.802  76.613  1.00  0.00           C  
ATOM    791  HB2 ASP    60      48.367  34.625  75.557  1.00  0.00           H  
ATOM    792  HB3 ASP    60      48.200  35.813  76.771  1.00  0.00           H  
ATOM    793  CG  ASP    60      50.122  34.838  76.605  1.00  0.00           C  
ATOM    794  OD1 ASP    60      50.794  33.988  77.256  1.00  0.00           O  
ATOM    795  OD2 ASP    60      50.663  35.689  75.859  1.00  0.00           O  
ATOM    796  C   ASP    60      47.881  34.517  78.867  1.00  0.00           C  
ATOM    797  O   ASP    60      48.875  34.621  79.562  1.00  0.00           O  
ATOM    798  N   ARG    61      46.738  35.130  79.201  1.00  0.00           N  
ATOM    799  H   ARG    61      46.145  35.206  78.387  1.00  0.00           H  
ATOM    800  CA  ARG    61      46.446  36.100  80.284  1.00  0.00           C  
ATOM    801  HA  ARG    61      47.006  35.761  81.155  1.00  0.00           H  
ATOM    802  CB  ARG    61      46.658  37.599  79.932  1.00  0.00           C  
ATOM    803  HB2 ARG    61      46.162  37.897  79.008  1.00  0.00           H  
ATOM    804  HB3 ARG    61      46.262  38.264  80.699  1.00  0.00           H  
ATOM    805  CG  ARG    61      48.163  37.797  79.590  1.00  0.00           C  
ATOM    806  HG2 ARG    61      48.863  37.328  80.283  1.00  0.00           H  
ATOM    807  HG3 ARG    61      48.440  37.373  78.625  1.00  0.00           H  
ATOM    808  CD  ARG    61      48.423  39.313  79.477  1.00  0.00           C  
ATOM    809  HD2 ARG    61      47.921  39.837  80.290  1.00  0.00           H  
ATOM    810  HD3 ARG    61      49.497  39.467  79.586  1.00  0.00           H  
ATOM    811  NE  ARG    61      47.960  39.844  78.218  1.00  0.00           N  
ATOM    812  HE  ARG    61      47.592  39.259  77.481  1.00  0.00           H  
ATOM    813  CZ  ARG    61      48.055  41.140  77.780  1.00  0.00           C  
ATOM    814  NH1 ARG    61      48.620  42.154  78.411  1.00  0.00           N  
ATOM    815 HH11 ARG    61      48.761  42.147  79.411  1.00  0.00           H  
ATOM    816 HH12 ARG    61      48.859  42.966  77.860  1.00  0.00           H  
ATOM    817  NH2 ARG    61      47.797  41.288  76.504  1.00  0.00           N  
ATOM    818 HH21 ARG    61      47.539  40.413  76.070  1.00  0.00           H  
ATOM    819 HH22 ARG    61      47.816  42.204  76.079  1.00  0.00           H  
ATOM    820  C   ARG    61      45.071  35.818  80.888  1.00  0.00           C  
ATOM    821  O   ARG    61      44.508  36.729  81.554  1.00  0.00           O  
ATOM    822  N   GLY    62      44.435  34.687  80.540  1.00  0.00           N  
ATOM    823  H   GLY    62      45.061  34.072  80.040  1.00  0.00           H  
ATOM    824  CA  GLY    62      43.107  34.230  80.965  1.00  0.00           C  
ATOM    825  HA2 GLY    62      42.475  35.118  81.011  1.00  0.00           H  
ATOM    826  HA3 GLY    62      42.773  33.452  80.279  1.00  0.00           H  
ATOM    827  C   GLY    62      43.123  33.604  82.371  1.00  0.00           C  
ATOM    828  O   GLY    62      44.100  33.458  83.026  1.00  0.00           O  
ATOM    829  N   GLY    63      41.931  33.091  82.702  1.00  0.00           N  
ATOM    830  H   GLY    63      41.114  33.317  82.152  1.00  0.00           H  
ATOM    831  CA  GLY    63      41.765  31.898  83.639  1.00  0.00           C  
ATOM    832  HA2 GLY    63      40.790  31.457  83.428  1.00  0.00           H  
ATOM    833  HA3 GLY    63      42.501  31.113  83.466  1.00  0.00           H  
ATOM    834  C   GLY    63      41.672  32.195  85.134  1.00  0.00           C  
ATOM    835  O   GLY    63      41.453  31.239  85.902  1.00  0.00           O  
ATOM    836  N   ARG    64      41.961  33.379  85.580  1.00  0.00           N  
ATOM    837  H   ARG    64      42.228  33.982  84.815  1.00  0.00           H  
ATOM    838  CA  ARG    64      42.155  33.842  86.994  1.00  0.00           C  
ATOM    839  HA  ARG    64      41.695  33.023  87.546  1.00  0.00           H  
ATOM    840  CB  ARG    64      43.657  33.758  87.323  1.00  0.00           C  
ATOM    841  HB2 ARG    64      43.791  34.022  88.372  1.00  0.00           H  
ATOM    842  HB3 ARG    64      43.878  32.709  87.122  1.00  0.00           H  
ATOM    843  CG  ARG    64      44.402  34.822  86.541  1.00  0.00           C  
ATOM    844  HG2 ARG    64      44.213  34.736  85.471  1.00  0.00           H  
ATOM    845  HG3 ARG    64      44.114  35.802  86.922  1.00  0.00           H  
ATOM    846  CD  ARG    64      45.910  34.626  86.765  1.00  0.00           C  
ATOM    847  HD2 ARG    64      46.214  34.767  87.802  1.00  0.00           H  
ATOM    848  HD3 ARG    64      46.200  33.660  86.351  1.00  0.00           H  
ATOM    849  NE  ARG    64      46.491  35.646  85.826  1.00  0.00           N  
ATOM    850  HE  ARG    64      45.887  36.454  85.767  1.00  0.00           H  
ATOM    851  CZ  ARG    64      47.379  35.531  84.829  1.00  0.00           C  
ATOM    852  NH1 ARG    64      48.049  34.490  84.532  1.00  0.00           N  
ATOM    853 HH11 ARG    64      47.829  33.668  85.076  1.00  0.00           H  
ATOM    854 HH12 ARG    64      48.653  34.453  83.724  1.00  0.00           H  
ATOM    855  NH2 ARG    64      47.679  36.598  84.061  1.00  0.00           N  
ATOM    856 HH21 ARG    64      47.308  37.525  84.215  1.00  0.00           H  
ATOM    857 HH22 ARG    64      48.363  36.636  83.319  1.00  0.00           H  
ATOM    858  C   ARG    64      41.473  35.083  87.347  1.00  0.00           C  
ATOM    859  O   ARG    64      41.580  35.492  88.443  1.00  0.00           O  
ATOM    860  N   GLY    65      40.692  35.708  86.461  1.00  0.00           N  
ATOM    861  H   GLY    65      40.539  35.185  85.611  1.00  0.00           H  
ATOM    862  CA  GLY    65      40.310  37.072  86.539  1.00  0.00           C  
ATOM    863  HA2 GLY    65      39.523  37.340  85.835  1.00  0.00           H  
ATOM    864  HA3 GLY    65      39.906  37.262  87.534  1.00  0.00           H  
ATOM    865  C   GLY    65      41.391  38.103  86.213  1.00  0.00           C  
ATOM    866  O   GLY    65      42.453  38.034  86.890  1.00  0.00           O  
ATOM    867  N   GLY    66      41.209  38.998  85.249  1.00  0.00           N  
ATOM    868  H   GLY    66      40.312  38.988  84.786  1.00  0.00           H  
ATOM    869  CA  GLY    66      42.042  40.137  85.068  1.00  0.00           C  
ATOM    870  HA2 GLY    66      42.002  40.656  86.025  1.00  0.00           H  
ATOM    871  HA3 GLY    66      43.027  39.715  84.866  1.00  0.00           H  
ATOM    872  C   GLY    66      41.588  41.008  83.883  1.00  0.00           C  
ATOM    873  O   GLY    66      41.932  42.194  83.851  1.00  0.00           O  
ATOM    874  N   PHE    67      40.873  40.512  82.900  1.00  0.00           N  
ATOM    875  H   PHE    67      40.553  39.558  82.989  1.00  0.00           H  
ATOM    876  CA  PHE    67      40.445  41.272  81.692  1.00  0.00           C  
ATOM    877  HA  PHE    67      41.376  41.549  81.198  1.00  0.00           H  
ATOM    878  CB  PHE    67      39.585  40.337  80.761  1.00  0.00           C  
ATOM    879  HB2 PHE    67      38.709  39.995  81.312  1.00  0.00           H  
ATOM    880  HB3 PHE    67      39.256  40.989  79.952  1.00  0.00           H  
ATOM    881  CG  PHE    67      40.154  39.059  80.136  1.00  0.00           C  
ATOM    882  CD1 PHE    67      39.131  38.158  79.725  1.00  0.00           C  
ATOM    883  HD1 PHE    67      38.090  38.372  79.916  1.00  0.00           H  
ATOM    884  CE1 PHE    67      39.611  36.856  79.347  1.00  0.00           C  
ATOM    885  HE1 PHE    67      38.916  36.064  79.112  1.00  0.00           H  
ATOM    886  CZ  PHE    67      40.974  36.536  79.267  1.00  0.00           C  
ATOM    887  HZ  PHE    67      41.262  35.594  78.824  1.00  0.00           H  
ATOM    888  CE2 PHE    67      41.967  37.572  79.612  1.00  0.00           C  
ATOM    889  HE2 PHE    67      42.971  37.274  79.346  1.00  0.00           H  
ATOM    890  CD2 PHE    67      41.562  38.827  80.058  1.00  0.00           C  
ATOM    891  HD2 PHE    67      42.205  39.570  80.508  1.00  0.00           H  
ATOM    892  C   PHE    67      39.686  42.608  82.026  1.00  0.00           C  
ATOM    893  O   PHE    67      39.862  43.593  81.336  1.00  0.00           O  
ATOM    894  N   ARG    68      38.893  42.581  83.127  1.00  0.00           N  
ATOM    895  H   ARG    68      38.772  41.706  83.617  1.00  0.00           H  
ATOM    896  CA  ARG    68      38.062  43.688  83.666  1.00  0.00           C  
ATOM    897  HA  ARG    68      37.538  44.121  82.814  1.00  0.00           H  
ATOM    898  CB  ARG    68      37.031  43.231  84.742  1.00  0.00           C  
ATOM    899  HB2 ARG    68      36.432  42.548  84.140  1.00  0.00           H  
ATOM    900  HB3 ARG    68      37.532  42.622  85.495  1.00  0.00           H  
ATOM    901  CG  ARG    68      36.061  44.244  85.253  1.00  0.00           C  
ATOM    902  HG2 ARG    68      36.487  45.246  85.300  1.00  0.00           H  
ATOM    903  HG3 ARG    68      35.156  44.243  84.645  1.00  0.00           H  
ATOM    904  CD  ARG    68      35.638  43.742  86.706  1.00  0.00           C  
ATOM    905  HD2 ARG    68      36.441  43.920  87.421  1.00  0.00           H  
ATOM    906  HD3 ARG    68      34.814  44.361  87.061  1.00  0.00           H  
ATOM    907  NE  ARG    68      35.327  42.313  86.773  1.00  0.00           N  
ATOM    908  HE  ARG    68      35.520  41.765  85.948  1.00  0.00           H  
ATOM    909  CZ  ARG    68      34.789  41.656  87.740  1.00  0.00           C  
ATOM    910  NH1 ARG    68      34.474  42.232  88.900  1.00  0.00           N  
ATOM    911 HH11 ARG    68      34.745  43.202  88.979  1.00  0.00           H  
ATOM    912 HH12 ARG    68      34.243  41.628  89.676  1.00  0.00           H  
ATOM    913  NH2 ARG    68      34.696  40.347  87.608  1.00  0.00           N  
ATOM    914 HH21 ARG    68      35.124  39.887  86.817  1.00  0.00           H  
ATOM    915 HH22 ARG    68      34.108  39.756  88.179  1.00  0.00           H  
ATOM    916  C   ARG    68      38.977  44.688  84.329  1.00  0.00           C  
ATOM    917  O   ARG    68      38.808  45.923  84.220  1.00  0.00           O  
ATOM    918  N   GLY    69      39.956  44.133  84.977  1.00  0.00           N  
ATOM    919  H   GLY    69      40.054  43.139  85.124  1.00  0.00           H  
ATOM    920  CA  GLY    69      41.144  44.905  85.540  1.00  0.00           C  
ATOM    921  HA2 GLY    69      40.805  45.565  86.338  1.00  0.00           H  
ATOM    922  HA3 GLY    69      41.803  44.171  86.004  1.00  0.00           H  
ATOM    923  C   GLY    69      42.001  45.580  84.451  1.00  0.00           C  
ATOM    924  O   GLY    69      42.719  46.495  84.673  1.00  0.00           O  
ATOM    925  N   GLY    70      42.010  44.954  83.264  1.00  0.00           N  
ATOM    926  H   GLY    70      41.584  44.044  83.158  1.00  0.00           H  
ATOM    927  CA  GLY    70      42.696  45.449  82.076  1.00  0.00           C  
ATOM    928  HA2 GLY    70      41.997  45.575  81.249  1.00  0.00           H  
ATOM    929  HA3 GLY    70      43.118  46.417  82.346  1.00  0.00           H  
ATOM    930  C   GLY    70      43.818  44.502  81.494  1.00  0.00           C  
ATOM    931  O   GLY    70      43.970  43.332  81.854  1.00  0.00           O  
ATOM    932  N   PHE    71      44.524  45.000  80.468  1.00  0.00           N  
ATOM    933  H   PHE    71      44.462  45.970  80.192  1.00  0.00           H  
ATOM    934  CA  PHE    71      45.581  44.300  79.788  1.00  0.00           C  
ATOM    935  HA  PHE    71      45.861  43.415  80.359  1.00  0.00           H  
ATOM    936  CB  PHE    71      45.169  43.690  78.426  1.00  0.00           C  
ATOM    937  HB2 PHE    71      45.218  44.478  77.674  1.00  0.00           H  
ATOM    938  HB3 PHE    71      45.901  42.918  78.190  1.00  0.00           H  
ATOM    939  CG  PHE    71      43.862  42.902  78.373  1.00  0.00           C  
ATOM    940  CD1 PHE    71      43.937  41.626  77.798  1.00  0.00           C  
ATOM    941  HD1 PHE    71      44.887  41.167  77.568  1.00  0.00           H  
ATOM    942  CE1 PHE    71      42.771  40.891  77.534  1.00  0.00           C  
ATOM    943  HE1 PHE    71      42.808  39.927  77.048  1.00  0.00           H  
ATOM    944  CZ  PHE    71      41.507  41.401  77.860  1.00  0.00           C  
ATOM    945  HZ  PHE    71      40.632  40.810  77.634  1.00  0.00           H  
ATOM    946  CE2 PHE    71      41.419  42.740  78.338  1.00  0.00           C  
ATOM    947  HE2 PHE    71      40.463  43.216  78.498  1.00  0.00           H  
ATOM    948  CD2 PHE    71      42.613  43.503  78.595  1.00  0.00           C  
ATOM    949  HD2 PHE    71      42.528  44.514  78.966  1.00  0.00           H  
ATOM    950  C   PHE    71      46.851  45.150  79.681  1.00  0.00           C  
ATOM    951  O   PHE    71      46.803  46.332  79.235  1.00  0.00           O  
ATOM    952  N   SER    72      48.020  44.654  80.094  1.00  0.00           N  
ATOM    953  H   SER    72      47.965  43.759  80.557  1.00  0.00           H  
ATOM    954  CA  SER    72      49.212  45.437  79.875  1.00  0.00           C  
ATOM    955  HA  SER    72      49.023  46.453  80.222  1.00  0.00           H  
ATOM    956  CB  SER    72      50.343  44.786  80.662  1.00  0.00           C  
ATOM    957  HB2 SER    72      50.647  43.769  80.411  1.00  0.00           H  
ATOM    958  HB3 SER    72      51.248  45.390  80.604  1.00  0.00           H  
ATOM    959  OG  SER    72      49.961  44.724  82.066  1.00  0.00           O  
ATOM    960  HG  SER    72      49.835  45.650  82.287  1.00  0.00           H  
ATOM    961  C   SER    72      49.594  45.653  78.417  1.00  0.00           C  
ATOM    962  O   SER    72      49.220  44.903  77.512  1.00  0.00           O  
ATOM    963  N   SER    73      50.148  46.791  78.109  1.00  0.00           N  
ATOM    964  H   SER    73      50.317  47.463  78.845  1.00  0.00           H  
ATOM    965  CA  SER    73      50.447  47.234  76.750  1.00  0.00           C  
ATOM    966  HA  SER    73      49.584  47.041  76.114  1.00  0.00           H  
ATOM    967  CB  SER    73      50.770  48.701  76.760  1.00  0.00           C  
ATOM    968  HB2 SER    73      51.604  48.851  77.446  1.00  0.00           H  
ATOM    969  HB3 SER    73      50.847  49.042  75.728  1.00  0.00           H  
ATOM    970  OG  SER    73      49.678  49.381  77.264  1.00  0.00           O  
ATOM    971  HG  SER    73      49.521  50.029  76.573  1.00  0.00           H  
ATOM    972  C   SER    73      51.650  46.458  76.201  1.00  0.00           C  
ATOM    973  O   SER    73      52.559  46.043  76.902  1.00  0.00           O  
ATOM    974  N   PRO    74      51.864  46.374  74.865  1.00  0.00           N  
ATOM    975  CD  PRO    74      51.129  47.184  73.877  1.00  0.00           C  
ATOM    976  HD2 PRO    74      51.642  48.113  73.629  1.00  0.00           H  
ATOM    977  HD3 PRO    74      50.076  47.296  74.138  1.00  0.00           H  
ATOM    978  CG  PRO    74      51.278  46.329  72.629  1.00  0.00           C  
ATOM    979  HG2 PRO    74      51.259  46.886  71.692  1.00  0.00           H  
ATOM    980  HG3 PRO    74      50.496  45.571  72.587  1.00  0.00           H  
ATOM    981  CB  PRO    74      52.724  45.809  72.737  1.00  0.00           C  
ATOM    982  HB2 PRO    74      53.454  46.570  72.463  1.00  0.00           H  
ATOM    983  HB3 PRO    74      52.740  44.945  72.073  1.00  0.00           H  
ATOM    984  CA  PRO    74      52.734  45.346  74.211  1.00  0.00           C  
ATOM    985  HA  PRO    74      52.299  44.349  74.287  1.00  0.00           H  
ATOM    986  C   PRO    74      54.214  45.294  74.675  1.00  0.00           C  
ATOM    987  O   PRO    74      54.688  46.359  75.112  1.00  0.00           O  
ATOM    988  N   GLY    75      54.925  44.221  74.338  1.00  0.00           N  
ATOM    989  H   GLY    75      54.431  43.459  73.896  1.00  0.00           H  
ATOM    990  CA  GLY    75      56.233  43.824  74.988  1.00  0.00           C  
ATOM    991  HA2 GLY    75      56.133  44.065  76.046  1.00  0.00           H  
ATOM    992  HA3 GLY    75      56.368  42.758  74.800  1.00  0.00           H  
ATOM    993  C   GLY    75      57.527  44.475  74.493  1.00  0.00           C  
ATOM    994  O   GLY    75      58.526  44.121  75.071  1.00  0.00           O  
ATOM    995  N   ARG    76      57.438  45.428  73.525  1.00  0.00           N  
ATOM    996  H   ARG    76      56.528  45.679  73.167  1.00  0.00           H  
ATOM    997  CA  ARG    76      58.561  46.141  72.838  1.00  0.00           C  
ATOM    998  HA  ARG    76      58.055  46.639  72.011  1.00  0.00           H  
ATOM    999  CB  ARG    76      59.239  47.217  73.709  1.00  0.00           C  
ATOM   1000  HB2 ARG    76      58.516  47.471  74.484  1.00  0.00           H  
ATOM   1001  HB3 ARG    76      60.081  46.755  74.225  1.00  0.00           H  
ATOM   1002  CG  ARG    76      59.600  48.430  72.971  1.00  0.00           C  
ATOM   1003  HG2 ARG    76      60.037  48.072  72.039  1.00  0.00           H  
ATOM   1004  HG3 ARG    76      58.660  48.806  72.568  1.00  0.00           H  
ATOM   1005  CD  ARG    76      60.464  49.409  73.727  1.00  0.00           C  
ATOM   1006  HD2 ARG    76      60.025  49.641  74.697  1.00  0.00           H  
ATOM   1007  HD3 ARG    76      61.373  48.897  74.042  1.00  0.00           H  
ATOM   1008  NE  ARG    76      60.740  50.661  73.096  1.00  0.00           N  
ATOM   1009  HE  ARG    76      60.108  51.421  73.304  1.00  0.00           H  
ATOM   1010  CZ  ARG    76      61.829  51.165  72.596  1.00  0.00           C  
ATOM   1011  NH1 ARG    76      62.913  50.449  72.428  1.00  0.00           N  
ATOM   1012 HH11 ARG    76      62.952  49.445  72.537  1.00  0.00           H  
ATOM   1013 HH12 ARG    76      63.662  50.881  71.905  1.00  0.00           H  
ATOM   1014  NH2 ARG    76      61.847  52.432  72.186  1.00  0.00           N  
ATOM   1015 HH21 ARG    76      61.030  53.020  72.269  1.00  0.00           H  
ATOM   1016 HH22 ARG    76      62.618  52.765  71.625  1.00  0.00           H  
ATOM   1017  C   ARG    76      59.543  45.190  72.060  1.00  0.00           C  
ATOM   1018  O   ARG    76      59.647  45.230  70.844  1.00  0.00           O  
ATOM   1019  N   GLY    77      60.313  44.316  72.830  1.00  0.00           N  
ATOM   1020  H   GLY    77      60.089  44.351  73.814  1.00  0.00           H  
ATOM   1021  CA  GLY    77      61.316  43.415  72.257  1.00  0.00           C  
ATOM   1022  HA2 GLY    77      61.494  42.557  72.906  1.00  0.00           H  
ATOM   1023  HA3 GLY    77      60.924  42.882  71.391  1.00  0.00           H  
ATOM   1024  C   GLY    77      62.673  44.108  71.961  1.00  0.00           C  
ATOM   1025  O   GLY    77      62.671  45.196  71.437  1.00  0.00           O  
ATOM   1026  N   GLY    78      63.764  43.500  72.406  1.00  0.00           N  
ATOM   1027  H   GLY    78      63.617  42.661  72.949  1.00  0.00           H  
ATOM   1028  CA  GLY    78      65.104  44.124  72.391  1.00  0.00           C  
ATOM   1029  HA2 GLY    78      65.176  44.829  71.564  1.00  0.00           H  
ATOM   1030  HA3 GLY    78      65.145  44.699  73.316  1.00  0.00           H  
ATOM   1031  C   GLY    78      66.286  43.142  72.450  1.00  0.00           C  
ATOM   1032  O   GLY    78      66.406  42.146  71.711  1.00  0.00           O  
ATOM   1033  N   PRO    79      67.245  43.330  73.405  1.00  0.00           N  
ATOM   1034  CD  PRO    79      67.441  44.430  74.326  1.00  0.00           C  
ATOM   1035  HD2 PRO    79      67.010  44.061  75.257  1.00  0.00           H  
ATOM   1036  HD3 PRO    79      67.148  45.452  74.086  1.00  0.00           H  
ATOM   1037  CG  PRO    79      68.941  44.492  74.649  1.00  0.00           C  
ATOM   1038  HG2 PRO    79      69.116  44.567  75.722  1.00  0.00           H  
ATOM   1039  HG3 PRO    79      69.539  45.237  74.124  1.00  0.00           H  
ATOM   1040  CB  PRO    79      69.444  43.116  74.322  1.00  0.00           C  
ATOM   1041  HB2 PRO    79      69.331  42.482  75.202  1.00  0.00           H  
ATOM   1042  HB3 PRO    79      70.486  43.140  74.003  1.00  0.00           H  
ATOM   1043  CA  PRO    79      68.481  42.608  73.310  1.00  0.00           C  
ATOM   1044  HA  PRO    79      68.972  42.606  72.337  1.00  0.00           H  
ATOM   1045  C   PRO    79      68.285  41.129  73.592  1.00  0.00           C  
ATOM   1046  O   PRO    79      67.440  40.616  74.343  1.00  0.00           O  
ATOM   1047  N   ARG    80      69.226  40.346  73.116  1.00  0.00           N  
ATOM   1048  H   ARG    80      69.884  40.797  72.496  1.00  0.00           H  
ATOM   1049  CA  ARG    80      69.322  38.921  73.314  1.00  0.00           C  
ATOM   1050  HA  ARG    80      68.660  38.633  74.130  1.00  0.00           H  
ATOM   1051  CB  ARG    80      68.880  38.094  72.009  1.00  0.00           C  
ATOM   1052  HB2 ARG    80      69.724  38.116  71.319  1.00  0.00           H  
ATOM   1053  HB3 ARG    80      68.829  37.028  72.231  1.00  0.00           H  
ATOM   1054  CG  ARG    80      67.587  38.533  71.276  1.00  0.00           C  
ATOM   1055  HG2 ARG    80      66.848  38.921  71.978  1.00  0.00           H  
ATOM   1056  HG3 ARG    80      67.839  39.353  70.603  1.00  0.00           H  
ATOM   1057  CD  ARG    80      67.021  37.449  70.330  1.00  0.00           C  
ATOM   1058  HD2 ARG    80      67.820  37.235  69.620  1.00  0.00           H  
ATOM   1059  HD3 ARG    80      66.893  36.512  70.873  1.00  0.00           H  
ATOM   1060  NE  ARG    80      65.773  37.971  69.807  1.00  0.00           N  
ATOM   1061  HE  ARG    80      65.226  38.655  70.310  1.00  0.00           H  
ATOM   1062  CZ  ARG    80      65.098  37.443  68.767  1.00  0.00           C  
ATOM   1063  NH1 ARG    80      65.583  36.433  68.060  1.00  0.00           N  
ATOM   1064 HH11 ARG    80      66.455  35.996  68.319  1.00  0.00           H  
ATOM   1065 HH12 ARG    80      64.957  35.830  67.545  1.00  0.00           H  
ATOM   1066  NH2 ARG    80      63.940  37.973  68.403  1.00  0.00           N  
ATOM   1067 HH21 ARG    80      63.599  38.739  68.967  1.00  0.00           H  
ATOM   1068 HH22 ARG    80      63.455  37.746  67.547  1.00  0.00           H  
ATOM   1069  C   ARG    80      70.758  38.554  73.779  1.00  0.00           C  
ATOM   1070  O   ARG    80      71.625  39.413  73.896  1.00  0.00           O  
ATOM   1071  N   GLY    81      71.055  37.240  73.799  1.00  0.00           N  
ATOM   1072  H   GLY    81      70.321  36.547  73.775  1.00  0.00           H  
ATOM   1073  CA  GLY    81      72.454  36.760  73.618  1.00  0.00           C  
ATOM   1074  HA2 GLY    81      72.339  35.739  73.254  1.00  0.00           H  
ATOM   1075  HA3 GLY    81      72.903  37.281  72.772  1.00  0.00           H  
ATOM   1076  C   GLY    81      73.449  36.776  74.764  1.00  0.00           C  
ATOM   1077  O   GLY    81      73.156  37.227  75.929  1.00  0.00           O  
ATOM   1078  N   GLY    82      74.662  36.273  74.511  1.00  0.00           N  
ATOM   1079  H   GLY    82      74.862  35.930  73.582  1.00  0.00           H  
ATOM   1080  CA  GLY    82      75.773  36.175  75.455  1.00  0.00           C  
ATOM   1081  HA2 GLY    82      76.572  35.691  74.895  1.00  0.00           H  
ATOM   1082  HA3 GLY    82      76.058  37.207  75.660  1.00  0.00           H  
ATOM   1083  C   GLY    82      75.425  35.322  76.657  1.00  0.00           C  
ATOM   1084  O   GLY    82      74.675  34.311  76.537  1.00  0.00           O  
ATOM   1085  N   GLY    83      75.995  35.628  77.802  1.00  0.00           N  
ATOM   1086  H   GLY    83      76.597  36.438  77.828  1.00  0.00           H  
ATOM   1087  CA  GLY    83      75.708  34.750  78.961  1.00  0.00           C  
ATOM   1088  HA2 GLY    83      76.027  33.725  78.775  1.00  0.00           H  
ATOM   1089  HA3 GLY    83      76.389  35.157  79.708  1.00  0.00           H  
ATOM   1090  C   GLY    83      74.367  34.768  79.716  1.00  0.00           C  
ATOM   1091  O   GLY    83      73.322  35.158  79.225  1.00  0.00           O  
ATOM   1092  N   ARG    84      74.386  34.252  80.985  1.00  0.00           N  
ATOM   1093  H   ARG    84      75.266  33.908  81.341  1.00  0.00           H  
ATOM   1094  CA  ARG    84      73.152  34.213  81.862  1.00  0.00           C  
ATOM   1095  HA  ARG    84      73.478  33.765  82.801  1.00  0.00           H  
ATOM   1096  CB  ARG    84      72.663  35.639  82.054  1.00  0.00           C  
ATOM   1097  HB2 ARG    84      72.216  35.963  81.114  1.00  0.00           H  
ATOM   1098  HB3 ARG    84      71.969  35.622  82.895  1.00  0.00           H  
ATOM   1099  CG  ARG    84      73.580  36.783  82.482  1.00  0.00           C  
ATOM   1100  HG2 ARG    84      74.507  36.708  81.913  1.00  0.00           H  
ATOM   1101  HG3 ARG    84      73.019  37.703  82.317  1.00  0.00           H  
ATOM   1102  CD  ARG    84      73.983  36.701  83.953  1.00  0.00           C  
ATOM   1103  HD2 ARG    84      74.649  37.556  84.071  1.00  0.00           H  
ATOM   1104  HD3 ARG    84      73.027  36.833  84.460  1.00  0.00           H  
ATOM   1105  NE  ARG    84      74.784  35.519  84.300  1.00  0.00           N  
ATOM   1106  HE  ARG    84      74.761  34.655  83.778  1.00  0.00           H  
ATOM   1107  CZ  ARG    84      75.569  35.389  85.373  1.00  0.00           C  
ATOM   1108  NH1 ARG    84      75.849  36.322  86.251  1.00  0.00           N  
ATOM   1109 HH11 ARG    84      75.313  37.178  86.229  1.00  0.00           H  
ATOM   1110 HH12 ARG    84      76.693  36.272  86.803  1.00  0.00           H  
ATOM   1111  NH2 ARG    84      76.112  34.176  85.579  1.00  0.00           N  
ATOM   1112 HH21 ARG    84      76.027  33.396  84.943  1.00  0.00           H  
ATOM   1113 HH22 ARG    84      76.520  34.064  86.496  1.00  0.00           H  
ATOM   1114  C   ARG    84      72.017  33.222  81.424  1.00  0.00           C  
ATOM   1115  O   ARG    84      70.918  33.254  81.959  1.00  0.00           O  
ATOM   1116  N   GLY    85      72.199  32.468  80.331  1.00  0.00           N  
ATOM   1117  H   GLY    85      73.132  32.427  79.948  1.00  0.00           H  
ATOM   1118  CA  GLY    85      71.132  31.621  79.773  1.00  0.00           C  
ATOM   1119  HA2 GLY    85      71.737  30.769  79.461  1.00  0.00           H  
ATOM   1120  HA3 GLY    85      70.509  31.308  80.611  1.00  0.00           H  
ATOM   1121  C   GLY    85      70.210  32.216  78.667  1.00  0.00           C  
ATOM   1122  O   GLY    85      69.373  31.550  78.137  1.00  0.00           O  
ATOM   1123  N   GLY    86      70.436  33.542  78.387  1.00  0.00           N  
ATOM   1124  H   GLY    86      71.177  34.079  78.815  1.00  0.00           H  
ATOM   1125  CA  GLY    86      69.827  34.373  77.357  1.00  0.00           C  
ATOM   1126  HA2 GLY    86      70.481  35.205  77.097  1.00  0.00           H  
ATOM   1127  HA3 GLY    86      69.723  33.794  76.440  1.00  0.00           H  
ATOM   1128  C   GLY    86      68.428  34.876  77.792  1.00  0.00           C  
ATOM   1129  O   GLY    86      67.918  34.467  78.848  1.00  0.00           O  
ATOM   1130  N   PHE    87      67.917  35.869  77.086  1.00  0.00           N  
ATOM   1131  H   PHE    87      68.222  36.096  76.150  1.00  0.00           H  
ATOM   1132  CA  PHE    87      66.777  36.689  77.550  1.00  0.00           C  
ATOM   1133  HA  PHE    87      66.881  36.890  78.616  1.00  0.00           H  
ATOM   1134  CB  PHE    87      66.753  38.015  76.773  1.00  0.00           C  
ATOM   1135  HB2 PHE    87      67.283  37.939  75.823  1.00  0.00           H  
ATOM   1136  HB3 PHE    87      65.731  38.298  76.524  1.00  0.00           H  
ATOM   1137  CG  PHE    87      67.337  39.223  77.589  1.00  0.00           C  
ATOM   1138  CD1 PHE    87      66.604  40.392  77.813  1.00  0.00           C  
ATOM   1139  HD1 PHE    87      65.596  40.569  77.466  1.00  0.00           H  
ATOM   1140  CE1 PHE    87      67.257  41.511  78.396  1.00  0.00           C  
ATOM   1141  HE1 PHE    87      66.770  42.471  78.306  1.00  0.00           H  
ATOM   1142  CZ  PHE    87      68.648  41.498  78.645  1.00  0.00           C  
ATOM   1143  HZ  PHE    87      69.212  42.381  78.907  1.00  0.00           H  
ATOM   1144  CE2 PHE    87      69.332  40.216  78.521  1.00  0.00           C  
ATOM   1145  HE2 PHE    87      70.375  40.160  78.795  1.00  0.00           H  
ATOM   1146  CD2 PHE    87      68.665  39.108  78.094  1.00  0.00           C  
ATOM   1147  HD2 PHE    87      69.224  38.191  77.976  1.00  0.00           H  
ATOM   1148  C   PHE    87      65.422  35.999  77.353  1.00  0.00           C  
ATOM   1149  O   PHE    87      65.272  35.328  76.386  1.00  0.00           O  
ATOM   1150  N   GLY    88      64.464  36.308  78.196  1.00  0.00           N  
ATOM   1151  H   GLY    88      64.693  37.001  78.894  1.00  0.00           H  
ATOM   1152  CA  GLY    88      63.092  35.877  78.139  1.00  0.00           C  
ATOM   1153  HA2 GLY    88      62.923  34.969  77.560  1.00  0.00           H  
ATOM   1154  HA3 GLY    88      62.641  35.593  79.090  1.00  0.00           H  
ATOM   1155  C   GLY    88      62.100  36.856  77.366  1.00  0.00           C  
ATOM   1156  O   GLY    88      62.467  37.976  76.947  1.00  0.00           O  
ATOM   1157  N   GLY    89      60.818  36.415  77.137  1.00  0.00           N  
ATOM   1158  H   GLY    89      60.662  35.472  77.465  1.00  0.00           H  
ATOM   1159  CA  GLY    89      59.760  37.215  76.429  1.00  0.00           C  
ATOM   1160  HA2 GLY    89      60.195  37.541  75.484  1.00  0.00           H  
ATOM   1161  HA3 GLY    89      59.036  36.450  76.151  1.00  0.00           H  
ATOM   1162  C   GLY    89      59.145  38.444  77.093  1.00  0.00           C  
ATOM   1163  O   GLY    89      58.695  38.285  78.249  1.00  0.00           O  
ATOM   1164  N   GLY    90      59.188  39.662  76.487  1.00  0.00           N  
ATOM   1165  H   GLY    90      59.796  39.743  75.684  1.00  0.00           H  
ATOM   1166  CA  GLY    90      58.544  40.827  76.982  1.00  0.00           C  
ATOM   1167  HA2 GLY    90      58.832  40.904  78.030  1.00  0.00           H  
ATOM   1168  HA3 GLY    90      58.791  41.758  76.471  1.00  0.00           H  
ATOM   1169  C   GLY    90      57.023  40.773  76.961  1.00  0.00           C  
ATOM   1170  O   GLY    90      56.479  40.077  76.124  1.00  0.00           O  
ATOM   1171  N   ARG    91      56.333  41.494  77.932  1.00  0.00           N  
ATOM   1172  H   ARG    91      56.869  41.876  78.698  1.00  0.00           H  
ATOM   1173  CA  ARG    91      54.861  41.639  78.053  1.00  0.00           C  
ATOM   1174  HA  ARG    91      54.376  41.450  77.095  1.00  0.00           H  
ATOM   1175  CB  ARG    91      54.259  40.696  79.012  1.00  0.00           C  
ATOM   1176  HB2 ARG    91      54.608  40.970  80.008  1.00  0.00           H  
ATOM   1177  HB3 ARG    91      53.169  40.679  79.015  1.00  0.00           H  
ATOM   1178  CG  ARG    91      54.666  39.180  78.710  1.00  0.00           C  
ATOM   1179  HG2 ARG    91      54.422  39.071  77.653  1.00  0.00           H  
ATOM   1180  HG3 ARG    91      55.745  39.029  78.691  1.00  0.00           H  
ATOM   1181  CD  ARG    91      54.033  38.151  79.537  1.00  0.00           C  
ATOM   1182  HD2 ARG    91      54.439  38.163  80.549  1.00  0.00           H  
ATOM   1183  HD3 ARG    91      52.969  38.386  79.554  1.00  0.00           H  
ATOM   1184  NE  ARG    91      54.198  36.812  78.961  1.00  0.00           N  
ATOM   1185  HE  ARG    91      55.082  36.582  78.529  1.00  0.00           H  
ATOM   1186  CZ  ARG    91      53.212  35.971  78.665  1.00  0.00           C  
ATOM   1187  NH1 ARG    91      51.905  36.046  79.067  1.00  0.00           N  
ATOM   1188 HH11 ARG    91      51.589  36.894  79.516  1.00  0.00           H  
ATOM   1189 HH12 ARG    91      51.251  35.347  78.745  1.00  0.00           H  
ATOM   1190  NH2 ARG    91      53.487  35.013  77.859  1.00  0.00           N  
ATOM   1191 HH21 ARG    91      54.310  35.120  77.283  1.00  0.00           H  
ATOM   1192 HH22 ARG    91      52.781  34.309  77.695  1.00  0.00           H  
ATOM   1193  C   ARG    91      54.373  43.050  78.368  1.00  0.00           C  
ATOM   1194  O   ARG    91      53.361  43.443  77.812  1.00  0.00           O  
ATOM   1195  N   GLY    92      55.098  43.874  79.155  1.00  0.00           N  
ATOM   1196  H   GLY    92      55.957  43.500  79.531  1.00  0.00           H  
ATOM   1197  CA  GLY    92      54.958  45.299  79.203  1.00  0.00           C  
ATOM   1198  HA2 GLY    92      55.631  45.769  78.486  1.00  0.00           H  
ATOM   1199  HA3 GLY    92      54.014  45.542  78.715  1.00  0.00           H  
ATOM   1200  C   GLY    92      55.113  46.019  80.579  1.00  0.00           C  
ATOM   1201  O   GLY    92      55.139  47.230  80.726  1.00  0.00           O  
ATOM   1202  N   GLY    93      55.223  45.337  81.723  1.00  0.00           N  
ATOM   1203  H   GLY    93      55.034  44.383  81.450  1.00  0.00           H  
ATOM   1204  CA  GLY    93      55.044  45.738  83.125  1.00  0.00           C  
ATOM   1205  HA2 GLY    93      54.046  46.153  83.267  1.00  0.00           H  
ATOM   1206  HA3 GLY    93      55.076  44.858  83.768  1.00  0.00           H  
ATOM   1207  C   GLY    93      56.059  46.683  83.805  1.00  0.00           C  
ATOM   1208  O   GLY    93      55.838  47.099  84.961  1.00  0.00           O  
ATOM   1209  N   PHE    94      57.164  46.990  83.194  1.00  0.00           N  
ATOM   1210  H   PHE    94      57.327  46.589  82.281  1.00  0.00           H  
ATOM   1211  CA  PHE    94      58.169  48.033  83.566  1.00  0.00           C  
ATOM   1212  HA  PHE    94      57.673  48.632  84.331  1.00  0.00           H  
ATOM   1213  CB  PHE    94      59.397  47.343  84.070  1.00  0.00           C  
ATOM   1214  HB2 PHE    94      59.762  46.768  83.219  1.00  0.00           H  
ATOM   1215  HB3 PHE    94      60.209  48.054  84.225  1.00  0.00           H  
ATOM   1216  CG  PHE    94      59.346  46.404  85.287  1.00  0.00           C  
ATOM   1217  CD1 PHE    94      58.779  46.804  86.507  1.00  0.00           C  
ATOM   1218  HD1 PHE    94      58.520  47.849  86.591  1.00  0.00           H  
ATOM   1219  CE1 PHE    94      58.764  45.907  87.593  1.00  0.00           C  
ATOM   1220  HE1 PHE    94      58.244  46.208  88.490  1.00  0.00           H  
ATOM   1221  CZ  PHE    94      59.252  44.558  87.473  1.00  0.00           C  
ATOM   1222  HZ  PHE    94      59.361  43.898  88.321  1.00  0.00           H  
ATOM   1223  CE2 PHE    94      59.742  44.176  86.192  1.00  0.00           C  
ATOM   1224  HE2 PHE    94      60.018  43.148  86.007  1.00  0.00           H  
ATOM   1225  CD2 PHE    94      59.899  45.098  85.195  1.00  0.00           C  
ATOM   1226  HD2 PHE    94      60.448  44.927  84.281  1.00  0.00           H  
ATOM   1227  C   PHE    94      58.404  49.052  82.430  1.00  0.00           C  
ATOM   1228  O   PHE    94      59.182  49.997  82.585  1.00  0.00           O  
ATOM   1229  N   GLY    95      57.593  49.066  81.346  1.00  0.00           N  
ATOM   1230  H   GLY    95      56.769  48.502  81.502  1.00  0.00           H  
ATOM   1231  CA  GLY    95      57.666  50.062  80.232  1.00  0.00           C  
ATOM   1232  HA2 GLY    95      57.178  50.995  80.513  1.00  0.00           H  
ATOM   1233  HA3 GLY    95      58.706  50.221  79.945  1.00  0.00           H  
ATOM   1234  C   GLY    95      57.032  49.363  79.021  1.00  0.00           C  
ATOM   1235  O   GLY    95      57.557  48.363  78.510  1.00  0.00           O  
ATOM   1236  N   ALA    96      55.994  50.041  78.476  1.00  0.00           N  
ATOM   1237  H   ALA    96      55.579  50.830  78.951  1.00  0.00           H  
ATOM   1238  CA  ALA    96      55.522  49.751  77.134  1.00  0.00           C  
ATOM   1239  HA  ALA    96      56.201  48.977  76.777  1.00  0.00           H  
ATOM   1240  CB  ALA    96      54.187  49.065  77.250  1.00  0.00           C  
ATOM   1241  HB1 ALA    96      54.325  48.182  77.874  1.00  0.00           H  
ATOM   1242  HB2 ALA    96      53.507  49.714  77.802  1.00  0.00           H  
ATOM   1243  HB3 ALA    96      53.654  48.879  76.317  1.00  0.00           H  
ATOM   1244  C   ALA    96      55.726  51.053  76.278  1.00  0.00           C  
ATOM   1245  O   ALA    96      55.397  52.165  76.734  1.00  0.00           O  
ATOM   1246  N   GLY    97      56.257  50.893  75.022  1.00  0.00           N  
ATOM   1247  H   GLY    97      56.492  49.988  74.641  1.00  0.00           H  
ATOM   1248  CA  GLY    97      56.754  51.965  74.103  1.00  0.00           C  
ATOM   1249  HA2 GLY    97      56.886  51.365  73.203  1.00  0.00           H  
ATOM   1250  HA3 GLY    97      56.052  52.762  73.860  1.00  0.00           H  
ATOM   1251  C   GLY    97      58.083  52.676  74.453  1.00  0.00           C  
ATOM   1252  O   GLY    97      59.005  52.747  73.643  1.00  0.00           O  
ATOM   1253  N   ARG    98      58.101  53.188  75.657  1.00  0.00           N  
ATOM   1254  H   ARG    98      57.280  53.030  76.223  1.00  0.00           H  
ATOM   1255  CA  ARG    98      59.321  53.715  76.322  1.00  0.00           C  
ATOM   1256  HA  ARG    98      59.745  54.568  75.792  1.00  0.00           H  
ATOM   1257  CB  ARG    98      58.822  54.305  77.683  1.00  0.00           C  
ATOM   1258  HB2 ARG    98      58.102  55.106  77.515  1.00  0.00           H  
ATOM   1259  HB3 ARG    98      58.256  53.520  78.185  1.00  0.00           H  
ATOM   1260  CG  ARG    98      59.891  54.861  78.635  1.00  0.00           C  
ATOM   1261  HG2 ARG    98      60.463  53.996  78.970  1.00  0.00           H  
ATOM   1262  HG3 ARG    98      60.574  55.450  78.022  1.00  0.00           H  
ATOM   1263  CD  ARG    98      59.473  55.625  79.866  1.00  0.00           C  
ATOM   1264  HD2 ARG    98      60.418  55.663  80.409  1.00  0.00           H  
ATOM   1265  HD3 ARG    98      59.150  56.653  79.704  1.00  0.00           H  
ATOM   1266  NE  ARG    98      58.348  54.911  80.654  1.00  0.00           N  
ATOM   1267  HE  ARG    98      57.419  55.082  80.297  1.00  0.00           H  
ATOM   1268  CZ  ARG    98      58.494  53.837  81.472  1.00  0.00           C  
ATOM   1269  NH1 ARG    98      59.635  53.409  81.991  1.00  0.00           N  
ATOM   1270 HH11 ARG    98      60.520  53.808  81.713  1.00  0.00           H  
ATOM   1271 HH12 ARG    98      59.585  52.607  82.603  1.00  0.00           H  
ATOM   1272  NH2 ARG    98      57.383  53.281  81.853  1.00  0.00           N  
ATOM   1273 HH21 ARG    98      56.458  53.628  81.641  1.00  0.00           H  
ATOM   1274 HH22 ARG    98      57.422  52.657  82.646  1.00  0.00           H  
ATOM   1275  C   ARG    98      60.439  52.689  76.432  1.00  0.00           C  
ATOM   1276  O   ARG    98      60.139  51.446  76.529  1.00  0.00           O  
ATOM   1277  N   LYS    99      61.696  53.117  76.348  1.00  0.00           N  
ATOM   1278  H   LYS    99      61.808  54.055  75.990  1.00  0.00           H  
ATOM   1279  CA  LYS    99      62.937  52.377  76.595  1.00  0.00           C  
ATOM   1280  HA  LYS    99      62.863  51.510  75.939  1.00  0.00           H  
ATOM   1281  CB  LYS    99      64.152  53.317  76.081  1.00  0.00           C  
ATOM   1282  HB2 LYS    99      64.048  54.285  76.573  1.00  0.00           H  
ATOM   1283  HB3 LYS    99      65.043  52.791  76.423  1.00  0.00           H  
ATOM   1284  CG  LYS    99      64.246  53.473  74.575  1.00  0.00           C  
ATOM   1285  HG2 LYS    99      64.437  52.486  74.155  1.00  0.00           H  
ATOM   1286  HG3 LYS    99      63.217  53.642  74.256  1.00  0.00           H  
ATOM   1287  CD  LYS    99      65.145  54.646  74.137  1.00  0.00           C  
ATOM   1288  HD2 LYS    99      64.664  55.521  74.573  1.00  0.00           H  
ATOM   1289  HD3 LYS    99      66.122  54.635  74.620  1.00  0.00           H  
ATOM   1290  CE  LYS    99      65.257  54.823  72.607  1.00  0.00           C  
ATOM   1291  HE2 LYS    99      65.662  53.977  72.052  1.00  0.00           H  
ATOM   1292  HE3 LYS    99      64.277  55.033  72.177  1.00  0.00           H  
ATOM   1293  NZ  LYS    99      66.224  55.967  72.377  1.00  0.00           N  
ATOM   1294  HZ1 LYS    99      66.013  56.435  71.507  1.00  0.00           H  
ATOM   1295  HZ2 LYS    99      66.136  56.559  73.190  1.00  0.00           H  
ATOM   1296  HZ3 LYS    99      67.155  55.601  72.241  1.00  0.00           H  
ATOM   1297  C   LYS    99      63.234  51.848  78.039  1.00  0.00           C  
ATOM   1298  O   LYS    99      62.922  52.593  78.998  1.00  0.00           O  
ATOM   1299  N   VAL   100      64.017  50.737  78.270  1.00  0.00           N  
ATOM   1300  H   VAL   100      64.373  50.257  77.456  1.00  0.00           H  
ATOM   1301  CA  VAL   100      64.537  50.273  79.604  1.00  0.00           C  
ATOM   1302  HA  VAL   100      64.877  51.206  80.053  1.00  0.00           H  
ATOM   1303  CB  VAL   100      63.552  49.525  80.520  1.00  0.00           C  
ATOM   1304  HB  VAL   100      64.112  48.886  81.203  1.00  0.00           H  
ATOM   1305  CG1 VAL   100      62.691  50.425  81.346  1.00  0.00           C  
ATOM   1306 HG11 VAL   100      61.851  49.882  81.779  1.00  0.00           H  
ATOM   1307 HG12 VAL   100      63.266  50.953  82.107  1.00  0.00           H  
ATOM   1308 HG13 VAL   100      62.123  51.054  80.660  1.00  0.00           H  
ATOM   1309  CG2 VAL   100      62.521  48.675  79.782  1.00  0.00           C  
ATOM   1310 HG21 VAL   100      62.942  48.254  78.869  1.00  0.00           H  
ATOM   1311 HG22 VAL   100      62.072  47.954  80.465  1.00  0.00           H  
ATOM   1312 HG23 VAL   100      61.660  49.257  79.453  1.00  0.00           H  
ATOM   1313  C   VAL   100      65.759  49.456  79.297  1.00  0.00           C  
ATOM   1314  O   VAL   100      65.610  48.516  78.501  1.00  0.00           O  
ATOM   1315  N   ILE   101      66.889  49.733  79.994  1.00  0.00           N  
ATOM   1316  H   ILE   101      66.842  50.445  80.710  1.00  0.00           H  
ATOM   1317  CA  ILE   101      68.061  48.896  79.838  1.00  0.00           C  
ATOM   1318  HA  ILE   101      68.228  48.651  78.790  1.00  0.00           H  
ATOM   1319  CB  ILE   101      69.265  49.911  80.119  1.00  0.00           C  
ATOM   1320  HB  ILE   101      69.082  50.296  81.122  1.00  0.00           H  
ATOM   1321  CG2 ILE   101      70.608  49.187  80.140  1.00  0.00           C  
ATOM   1322 HG21 ILE   101      70.862  48.707  79.195  1.00  0.00           H  
ATOM   1323 HG22 ILE   101      71.347  49.967  80.325  1.00  0.00           H  
ATOM   1324 HG23 ILE   101      70.710  48.575  81.036  1.00  0.00           H  
ATOM   1325  CG1 ILE   101      69.431  51.086  79.116  1.00  0.00           C  
ATOM   1326 HG12 ILE   101      69.574  50.851  78.061  1.00  0.00           H  
ATOM   1327 HG13 ILE   101      68.434  51.519  79.200  1.00  0.00           H  
ATOM   1328  CD1 ILE   101      70.429  52.168  79.438  1.00  0.00           C  
ATOM   1329 HD11 ILE   101      70.302  52.520  80.462  1.00  0.00           H  
ATOM   1330 HD12 ILE   101      71.473  51.855  79.466  1.00  0.00           H  
ATOM   1331 HD13 ILE   101      70.291  52.967  78.709  1.00  0.00           H  
ATOM   1332  C   ILE   101      68.130  47.618  80.655  1.00  0.00           C  
ATOM   1333  O   ILE   101      68.008  47.614  81.869  1.00  0.00           O  
ATOM   1334  N   VAL   102      68.285  46.512  79.911  1.00  0.00           N  
ATOM   1335  H   VAL   102      68.330  46.631  78.909  1.00  0.00           H  
ATOM   1336  CA  VAL   102      68.465  45.097  80.329  1.00  0.00           C  
ATOM   1337  HA  VAL   102      68.285  44.475  79.453  1.00  0.00           H  
ATOM   1338  CB  VAL   102      67.268  44.550  81.200  1.00  0.00           C  
ATOM   1339  HB  VAL   102      67.236  45.197  82.076  1.00  0.00           H  
ATOM   1340  CG1 VAL   102      65.911  44.652  80.485  1.00  0.00           C  
ATOM   1341 HG11 VAL   102      65.184  44.101  81.081  1.00  0.00           H  
ATOM   1342 HG12 VAL   102      65.605  45.691  80.363  1.00  0.00           H  
ATOM   1343 HG13 VAL   102      65.965  44.108  79.543  1.00  0.00           H  
ATOM   1344  CG2 VAL   102      67.381  43.133  81.764  1.00  0.00           C  
ATOM   1345 HG21 VAL   102      67.595  42.418  80.970  1.00  0.00           H  
ATOM   1346 HG22 VAL   102      68.120  43.155  82.565  1.00  0.00           H  
ATOM   1347 HG23 VAL   102      66.422  42.854  82.201  1.00  0.00           H  
ATOM   1348  C   VAL   102      69.871  44.752  80.781  1.00  0.00           C  
ATOM   1349  O   VAL   102      70.625  44.223  79.954  1.00  0.00           O  
ATOM   1350  N   GLU   103      70.093  45.028  82.073  1.00  0.00           N  
ATOM   1351  H   GLU   103      69.358  45.493  82.588  1.00  0.00           H  
ATOM   1352  CA  GLU   103      71.358  44.705  82.732  1.00  0.00           C  
ATOM   1353  HA  GLU   103      72.099  44.842  81.944  1.00  0.00           H  
ATOM   1354  CB  GLU   103      71.779  45.811  83.776  1.00  0.00           C  
ATOM   1355  HB2 GLU   103      72.052  46.727  83.253  1.00  0.00           H  
ATOM   1356  HB3 GLU   103      70.915  46.007  84.411  1.00  0.00           H  
ATOM   1357  CG  GLU   103      72.876  45.386  84.714  1.00  0.00           C  
ATOM   1358  HG2 GLU   103      72.537  44.474  85.205  1.00  0.00           H  
ATOM   1359  HG3 GLU   103      73.855  45.313  84.241  1.00  0.00           H  
ATOM   1360  CD  GLU   103      73.080  46.408  85.826  1.00  0.00           C  
ATOM   1361  OE1 GLU   103      72.178  47.249  86.081  1.00  0.00           O  
ATOM   1362  OE2 GLU   103      74.125  46.482  86.492  1.00  0.00           O  
ATOM   1363  C   GLU   103      71.393  43.233  83.157  1.00  0.00           C  
ATOM   1364  O   GLU   103      70.401  42.772  83.740  1.00  0.00           O  
ATOM   1365  N   PRO   104      72.517  42.492  83.080  1.00  0.00           N  
ATOM   1366  CD  PRO   104      73.788  42.843  82.376  1.00  0.00           C  
ATOM   1367  HD2 PRO   104      74.116  43.826  82.714  1.00  0.00           H  
ATOM   1368  HD3 PRO   104      73.639  42.843  81.296  1.00  0.00           H  
ATOM   1369  CG  PRO   104      74.834  41.750  82.702  1.00  0.00           C  
ATOM   1370  HG2 PRO   104      75.417  42.010  83.586  1.00  0.00           H  
ATOM   1371  HG3 PRO   104      75.418  41.618  81.792  1.00  0.00           H  
ATOM   1372  CB  PRO   104      73.828  40.587  82.909  1.00  0.00           C  
ATOM   1373  HB2 PRO   104      74.313  39.752  83.415  1.00  0.00           H  
ATOM   1374  HB3 PRO   104      73.367  40.232  81.987  1.00  0.00           H  
ATOM   1375  CA  PRO   104      72.686  41.164  83.695  1.00  0.00           C  
ATOM   1376  HA  PRO   104      71.861  40.472  83.531  1.00  0.00           H  
ATOM   1377  C   PRO   104      72.882  41.209  85.192  1.00  0.00           C  
ATOM   1378  O   PRO   104      73.662  42.040  85.708  1.00  0.00           O  
ATOM   1379  N   HIE   105      72.275  40.267  85.888  1.00  0.00           N  
ATOM   1380  H   HIE   105      71.761  39.530  85.428  1.00  0.00           H  
ATOM   1381  CA  HIE   105      72.550  39.990  87.361  1.00  0.00           C  
ATOM   1382  HA  HIE   105      72.854  40.985  87.685  1.00  0.00           H  
ATOM   1383  CB  HIE   105      71.185  39.624  87.971  1.00  0.00           C  
ATOM   1384  HB2 HIE   105      70.358  40.217  87.580  1.00  0.00           H  
ATOM   1385  HB3 HIE   105      71.038  38.606  87.611  1.00  0.00           H  
ATOM   1386  CG  HIE   105      71.093  39.526  89.393  1.00  0.00           C  
ATOM   1387  ND1 HIE   105      71.828  38.667  90.197  1.00  0.00           N  
ATOM   1388  CE1 HIE   105      71.636  39.044  91.479  1.00  0.00           C  
ATOM   1389  HE1 HIE   105      72.142  38.620  92.334  1.00  0.00           H  
ATOM   1390  NE2 HIE   105      70.606  39.915  91.504  1.00  0.00           N  
ATOM   1391  HE2 HIE   105      70.225  40.372  92.320  1.00  0.00           H  
ATOM   1392  CD2 HIE   105      70.450  40.355  90.203  1.00  0.00           C  
ATOM   1393  HD2 HIE   105      69.736  41.077  89.835  1.00  0.00           H  
ATOM   1394  C   HIE   105      73.784  39.101  87.545  1.00  0.00           C  
ATOM   1395  O   HIE   105      74.349  38.703  86.565  1.00  0.00           O  
ATOM   1396  N   ARG   106      74.286  38.912  88.753  1.00  0.00           N  
ATOM   1397  H   ARG   106      73.788  39.448  89.450  1.00  0.00           H  
ATOM   1398  CA  ARG   106      75.464  38.076  89.130  1.00  0.00           C  
ATOM   1399  HA  ARG   106      76.274  38.204  88.413  1.00  0.00           H  
ATOM   1400  CB  ARG   106      75.998  38.516  90.521  1.00  0.00           C  
ATOM   1401  HB2 ARG   106      76.985  38.084  90.684  1.00  0.00           H  
ATOM   1402  HB3 ARG   106      76.195  39.587  90.485  1.00  0.00           H  
ATOM   1403  CG  ARG   106      75.139  38.162  91.756  1.00  0.00           C  
ATOM   1404  HG2 ARG   106      74.152  38.597  91.599  1.00  0.00           H  
ATOM   1405  HG3 ARG   106      74.959  37.090  91.839  1.00  0.00           H  
ATOM   1406  CD  ARG   106      75.771  38.666  93.002  1.00  0.00           C  
ATOM   1407  HD2 ARG   106      76.679  38.132  93.282  1.00  0.00           H  
ATOM   1408  HD3 ARG   106      76.197  39.663  92.885  1.00  0.00           H  
ATOM   1409  NE  ARG   106      74.801  38.575  94.116  1.00  0.00           N  
ATOM   1410  HE  ARG   106      74.825  37.710  94.637  1.00  0.00           H  
ATOM   1411  CZ  ARG   106      74.021  39.513  94.566  1.00  0.00           C  
ATOM   1412  NH1 ARG   106      73.895  40.639  93.845  1.00  0.00           N  
ATOM   1413 HH11 ARG   106      74.343  40.732  92.945  1.00  0.00           H  
ATOM   1414 HH12 ARG   106      73.213  41.275  94.235  1.00  0.00           H  
ATOM   1415  NH2 ARG   106      73.431  39.328  95.728  1.00  0.00           N  
ATOM   1416 HH21 ARG   106      73.783  38.585  96.314  1.00  0.00           H  
ATOM   1417 HH22 ARG   106      72.751  39.949  96.144  1.00  0.00           H  
ATOM   1418  C   ARG   106      75.217  36.514  89.199  1.00  0.00           C  
ATOM   1419  O   ARG   106      76.155  35.750  89.110  1.00  0.00           O  
ATOM   1420  N   HIE   107      73.939  36.141  89.268  1.00  0.00           N  
ATOM   1421  H   HIE   107      73.266  36.884  89.142  1.00  0.00           H  
ATOM   1422  CA  HIE   107      73.476  34.744  89.162  1.00  0.00           C  
ATOM   1423  HA  HIE   107      74.195  33.966  89.418  1.00  0.00           H  
ATOM   1424  CB  HIE   107      72.289  34.547  90.001  1.00  0.00           C  
ATOM   1425  HB2 HIE   107      71.411  35.138  89.742  1.00  0.00           H  
ATOM   1426  HB3 HIE   107      72.030  33.495  89.883  1.00  0.00           H  
ATOM   1427  CG  HIE   107      72.637  34.799  91.472  1.00  0.00           C  
ATOM   1428  ND1 HIE   107      73.686  34.242  92.272  1.00  0.00           N  
ATOM   1429  CE1 HIE   107      73.538  34.864  93.488  1.00  0.00           C  
ATOM   1430  HE1 HIE   107      74.305  34.828  94.248  1.00  0.00           H  
ATOM   1431  NE2 HIE   107      72.509  35.684  93.535  1.00  0.00           N  
ATOM   1432  HE2 HIE   107      72.200  36.252  94.311  1.00  0.00           H  
ATOM   1433  CD2 HIE   107      71.890  35.660  92.310  1.00  0.00           C  
ATOM   1434  HD2 HIE   107      71.003  36.169  91.962  1.00  0.00           H  
ATOM   1435  C   HIE   107      73.219  34.419  87.622  1.00  0.00           C  
ATOM   1436  O   HIE   107      72.930  35.366  86.814  1.00  0.00           O  
ATOM   1437  N   GLU   108      73.261  33.154  87.217  1.00  0.00           N  
ATOM   1438  H   GLU   108      73.549  32.431  87.861  1.00  0.00           H  
ATOM   1439  CA  GLU   108      72.508  32.713  86.013  1.00  0.00           C  
ATOM   1440  HA  GLU   108      72.845  33.287  85.150  1.00  0.00           H  
ATOM   1441  CB  GLU   108      72.774  31.196  85.856  1.00  0.00           C  
ATOM   1442  HB2 GLU   108      72.539  30.676  86.785  1.00  0.00           H  
ATOM   1443  HB3 GLU   108      72.208  30.854  84.990  1.00  0.00           H  
ATOM   1444  CG  GLU   108      74.201  30.875  85.426  1.00  0.00           C  
ATOM   1445  HG2 GLU   108      74.991  31.007  86.165  1.00  0.00           H  
ATOM   1446  HG3 GLU   108      74.296  29.789  85.401  1.00  0.00           H  
ATOM   1447  CD  GLU   108      74.615  31.460  84.075  1.00  0.00           C  
ATOM   1448  OE1 GLU   108      73.851  31.421  83.065  1.00  0.00           O  
ATOM   1449  OE2 GLU   108      75.690  32.007  83.969  1.00  0.00           O  
ATOM   1450  C   GLU   108      70.997  33.071  86.090  1.00  0.00           C  
ATOM   1451  O   GLU   108      70.401  33.293  87.185  1.00  0.00           O  
ATOM   1452  N   GLY   109      70.346  33.159  84.888  1.00  0.00           N  
ATOM   1453  H   GLY   109      70.727  32.812  84.019  1.00  0.00           H  
ATOM   1454  CA  GLY   109      68.904  33.392  84.760  1.00  0.00           C  
ATOM   1455  HA2 GLY   109      68.606  33.325  83.713  1.00  0.00           H  
ATOM   1456  HA3 GLY   109      68.486  32.581  85.357  1.00  0.00           H  
ATOM   1457  C   GLY   109      68.194  34.695  85.218  1.00  0.00           C  
ATOM   1458  O   GLY   109      67.027  34.874  84.900  1.00  0.00           O  
ATOM   1459  N   ILE   110      68.920  35.543  85.894  1.00  0.00           N  
ATOM   1460  H   ILE   110      69.912  35.385  85.998  1.00  0.00           H  
ATOM   1461  CA  ILE   110      68.439  36.747  86.580  1.00  0.00           C  
ATOM   1462  HA  ILE   110      67.354  36.775  86.476  1.00  0.00           H  
ATOM   1463  CB  ILE   110      68.717  36.678  88.067  1.00  0.00           C  
ATOM   1464  HB  ILE   110      69.791  36.654  88.252  1.00  0.00           H  
ATOM   1465  CG2 ILE   110      68.174  37.909  88.778  1.00  0.00           C  
ATOM   1466 HG21 ILE   110      67.092  37.868  88.653  1.00  0.00           H  
ATOM   1467 HG22 ILE   110      68.443  37.877  89.834  1.00  0.00           H  
ATOM   1468 HG23 ILE   110      68.575  38.854  88.413  1.00  0.00           H  
ATOM   1469  CG1 ILE   110      68.168  35.381  88.773  1.00  0.00           C  
ATOM   1470 HG12 ILE   110      67.106  35.465  88.540  1.00  0.00           H  
ATOM   1471 HG13 ILE   110      68.521  34.462  88.305  1.00  0.00           H  
ATOM   1472  CD1 ILE   110      68.430  35.305  90.327  1.00  0.00           C  
ATOM   1473 HD11 ILE   110      69.468  35.594  90.494  1.00  0.00           H  
ATOM   1474 HD12 ILE   110      67.693  35.820  90.943  1.00  0.00           H  
ATOM   1475 HD13 ILE   110      68.306  34.274  90.658  1.00  0.00           H  
ATOM   1476  C   ILE   110      69.006  37.986  85.835  1.00  0.00           C  
ATOM   1477  O   ILE   110      70.164  37.909  85.451  1.00  0.00           O  
ATOM   1478  N   PHE   111      68.236  39.073  85.652  1.00  0.00           N  
ATOM   1479  H   PHE   111      67.260  39.078  85.909  1.00  0.00           H  
ATOM   1480  CA  PHE   111      68.642  40.261  84.984  1.00  0.00           C  
ATOM   1481  HA  PHE   111      69.722  40.401  84.945  1.00  0.00           H  
ATOM   1482  CB  PHE   111      68.010  40.108  83.547  1.00  0.00           C  
ATOM   1483  HB2 PHE   111      66.937  40.038  83.726  1.00  0.00           H  
ATOM   1484  HB3 PHE   111      68.122  41.006  82.939  1.00  0.00           H  
ATOM   1485  CG  PHE   111      68.439  38.922  82.744  1.00  0.00           C  
ATOM   1486  CD1 PHE   111      69.507  39.051  81.838  1.00  0.00           C  
ATOM   1487  HD1 PHE   111      69.972  40.017  81.710  1.00  0.00           H  
ATOM   1488  CE1 PHE   111      70.039  37.972  81.154  1.00  0.00           C  
ATOM   1489  HE1 PHE   111      70.925  38.046  80.540  1.00  0.00           H  
ATOM   1490  CZ  PHE   111      69.402  36.730  81.180  1.00  0.00           C  
ATOM   1491  HZ  PHE   111      69.713  35.905  80.557  1.00  0.00           H  
ATOM   1492  CE2 PHE   111      68.285  36.586  82.003  1.00  0.00           C  
ATOM   1493  HE2 PHE   111      67.730  35.670  81.866  1.00  0.00           H  
ATOM   1494  CD2 PHE   111      67.767  37.675  82.780  1.00  0.00           C  
ATOM   1495  HD2 PHE   111      66.834  37.589  83.317  1.00  0.00           H  
ATOM   1496  C   PHE   111      67.996  41.386  85.756  1.00  0.00           C  
ATOM   1497  O   PHE   111      67.122  41.150  86.654  1.00  0.00           O  
ATOM   1498  N   ILE   112      68.191  42.667  85.385  1.00  0.00           N  
ATOM   1499  H   ILE   112      68.797  42.859  84.601  1.00  0.00           H  
ATOM   1500  CA  ILE   112      67.900  43.866  86.083  1.00  0.00           C  
ATOM   1501  HA  ILE   112      67.041  43.793  86.751  1.00  0.00           H  
ATOM   1502  CB  ILE   112      69.069  44.367  86.996  1.00  0.00           C  
ATOM   1503  HB  ILE   112      69.815  44.819  86.343  1.00  0.00           H  
ATOM   1504  CG2 ILE   112      68.511  45.422  87.973  1.00  0.00           C  
ATOM   1505 HG21 ILE   112      69.285  46.037  88.432  1.00  0.00           H  
ATOM   1506 HG22 ILE   112      67.959  46.193  87.435  1.00  0.00           H  
ATOM   1507 HG23 ILE   112      68.032  44.931  88.819  1.00  0.00           H  
ATOM   1508  CG1 ILE   112      69.828  43.260  87.733  1.00  0.00           C  
ATOM   1509 HG12 ILE   112      69.165  42.580  88.266  1.00  0.00           H  
ATOM   1510 HG13 ILE   112      70.261  42.641  86.947  1.00  0.00           H  
ATOM   1511  CD1 ILE   112      70.894  43.731  88.711  1.00  0.00           C  
ATOM   1512 HD11 ILE   112      71.542  44.530  88.352  1.00  0.00           H  
ATOM   1513 HD12 ILE   112      70.395  44.058  89.623  1.00  0.00           H  
ATOM   1514 HD13 ILE   112      71.426  42.812  88.957  1.00  0.00           H  
ATOM   1515  C   ILE   112      67.517  44.991  85.071  1.00  0.00           C  
ATOM   1516  O   ILE   112      68.329  45.413  84.276  1.00  0.00           O  
ATOM   1517  N   CYS   113      66.247  45.410  85.157  1.00  0.00           N  
ATOM   1518  H   CYS   113      65.700  44.898  85.834  1.00  0.00           H  
ATOM   1519  CA  CYS   113      65.523  46.432  84.413  1.00  0.00           C  
ATOM   1520  HA  CYS   113      65.848  46.510  83.375  1.00  0.00           H  
ATOM   1521  CB  CYS   113      64.027  46.197  84.693  1.00  0.00           C  
ATOM   1522  HB2 CYS   113      63.602  45.195  84.753  1.00  0.00           H  
ATOM   1523  HB3 CYS   113      63.845  46.520  85.718  1.00  0.00           H  
ATOM   1524  SG  CYS   113      63.189  47.190  83.473  1.00  0.00           S  
ATOM   1525  HG  CYS   113      63.244  48.368  84.102  1.00  0.00           H  
ATOM   1526  C   CYS   113      65.903  47.806  84.917  1.00  0.00           C  
ATOM   1527  O   CYS   113      65.733  48.145  86.118  1.00  0.00           O  
ATOM   1528  N   ARG   114      66.299  48.741  84.066  1.00  0.00           N  
ATOM   1529  H   ARG   114      66.479  48.414  83.127  1.00  0.00           H  
ATOM   1530  CA  ARG   114      66.743  50.036  84.493  1.00  0.00           C  
ATOM   1531  HA  ARG   114      66.620  50.245  85.555  1.00  0.00           H  
ATOM   1532  CB  ARG   114      68.208  50.148  84.241  1.00  0.00           C  
ATOM   1533  HB2 ARG   114      68.534  50.122  83.202  1.00  0.00           H  
ATOM   1534  HB3 ARG   114      68.508  51.142  84.574  1.00  0.00           H  
ATOM   1535  CG  ARG   114      69.154  49.196  84.967  1.00  0.00           C  
ATOM   1536  HG2 ARG   114      68.802  48.252  84.551  1.00  0.00           H  
ATOM   1537  HG3 ARG   114      70.118  49.531  84.582  1.00  0.00           H  
ATOM   1538  CD  ARG   114      69.006  49.303  86.513  1.00  0.00           C  
ATOM   1539  HD2 ARG   114      69.116  50.357  86.771  1.00  0.00           H  
ATOM   1540  HD3 ARG   114      68.021  48.887  86.724  1.00  0.00           H  
ATOM   1541  NE  ARG   114      70.059  48.493  87.137  1.00  0.00           N  
ATOM   1542  HE  ARG   114      70.679  48.071  86.460  1.00  0.00           H  
ATOM   1543  CZ  ARG   114      70.338  48.408  88.412  1.00  0.00           C  
ATOM   1544  NH1 ARG   114      69.574  49.065  89.278  1.00  0.00           N  
ATOM   1545 HH11 ARG   114      68.755  49.536  88.921  1.00  0.00           H  
ATOM   1546 HH12 ARG   114      69.844  49.063  90.252  1.00  0.00           H  
ATOM   1547  NH2 ARG   114      71.339  47.667  88.735  1.00  0.00           N  
ATOM   1548 HH21 ARG   114      71.935  47.243  88.038  1.00  0.00           H  
ATOM   1549 HH22 ARG   114      71.673  47.484  89.670  1.00  0.00           H  
ATOM   1550  C   ARG   114      65.986  51.177  83.782  1.00  0.00           C  
ATOM   1551  O   ARG   114      66.058  51.359  82.535  1.00  0.00           O  
ATOM   1552  N   GLY   115      65.322  52.098  84.481  1.00  0.00           N  
ATOM   1553  H   GLY   115      65.377  51.961  85.481  1.00  0.00           H  
ATOM   1554  CA  GLY   115      64.181  52.968  84.015  1.00  0.00           C  
ATOM   1555  HA2 GLY   115      64.483  53.578  83.164  1.00  0.00           H  
ATOM   1556  HA3 GLY   115      63.389  52.372  83.561  1.00  0.00           H  
ATOM   1557  C   GLY   115      63.668  53.929  85.110  1.00  0.00           C  
ATOM   1558  O   GLY   115      64.440  54.717  85.666  1.00  0.00           O  
ATOM   1559  N   LYS   116      62.339  53.818  85.391  1.00  0.00           N  
ATOM   1560  H   LYS   116      61.917  52.952  85.086  1.00  0.00           H  
ATOM   1561  CA  LYS   116      61.631  54.694  86.260  1.00  0.00           C  
ATOM   1562  HA  LYS   116      61.967  55.729  86.328  1.00  0.00           H  
ATOM   1563  CB  LYS   116      60.151  54.585  85.888  1.00  0.00           C  
ATOM   1564  HB2 LYS   116      60.035  54.422  84.817  1.00  0.00           H  
ATOM   1565  HB3 LYS   116      59.726  53.800  86.513  1.00  0.00           H  
ATOM   1566  CG  LYS   116      59.456  55.989  86.193  1.00  0.00           C  
ATOM   1567  HG2 LYS   116      59.454  56.064  87.281  1.00  0.00           H  
ATOM   1568  HG3 LYS   116      60.091  56.832  85.919  1.00  0.00           H  
ATOM   1569  CD  LYS   116      58.049  56.043  85.509  1.00  0.00           C  
ATOM   1570  HD2 LYS   116      58.221  55.789  84.463  1.00  0.00           H  
ATOM   1571  HD3 LYS   116      57.346  55.303  85.891  1.00  0.00           H  
ATOM   1572  CE  LYS   116      57.386  57.479  85.534  1.00  0.00           C  
ATOM   1573  HE2 LYS   116      56.987  57.719  86.519  1.00  0.00           H  
ATOM   1574  HE3 LYS   116      58.161  58.203  85.280  1.00  0.00           H  
ATOM   1575  NZ  LYS   116      56.272  57.437  84.570  1.00  0.00           N  
ATOM   1576  HZ1 LYS   116      55.623  56.714  84.844  1.00  0.00           H  
ATOM   1577  HZ2 LYS   116      55.782  58.302  84.389  1.00  0.00           H  
ATOM   1578  HZ3 LYS   116      56.609  57.353  83.622  1.00  0.00           H  
ATOM   1579  C   LYS   116      61.824  54.039  87.680  1.00  0.00           C  
ATOM   1580  O   LYS   116      61.890  54.893  88.599  1.00  0.00           O  
ATOM   1581  N   GLU   117      61.912  52.758  87.950  1.00  0.00           N  
ATOM   1582  H   GLU   117      61.679  52.016  87.306  1.00  0.00           H  
ATOM   1583  CA  GLU   117      62.331  52.190  89.238  1.00  0.00           C  
ATOM   1584  HA  GLU   117      62.835  52.986  89.785  1.00  0.00           H  
ATOM   1585  CB  GLU   117      61.155  51.586  89.973  1.00  0.00           C  
ATOM   1586  HB2 GLU   117      60.612  50.894  89.328  1.00  0.00           H  
ATOM   1587  HB3 GLU   117      61.479  51.025  90.849  1.00  0.00           H  
ATOM   1588  CG  GLU   117      60.068  52.568  90.463  1.00  0.00           C  
ATOM   1589  HG2 GLU   117      60.279  52.899  91.480  1.00  0.00           H  
ATOM   1590  HG3 GLU   117      60.004  53.376  89.734  1.00  0.00           H  
ATOM   1591  CD  GLU   117      58.754  51.832  90.480  1.00  0.00           C  
ATOM   1592  OE1 GLU   117      58.055  51.724  89.396  1.00  0.00           O  
ATOM   1593  OE2 GLU   117      58.338  51.437  91.552  1.00  0.00           O  
ATOM   1594  C   GLU   117      63.309  50.963  88.965  1.00  0.00           C  
ATOM   1595  O   GLU   117      63.152  50.297  87.941  1.00  0.00           O  
ATOM   1596  N   ASP   118      64.153  50.570  89.956  1.00  0.00           N  
ATOM   1597  H   ASP   118      64.197  51.153  90.780  1.00  0.00           H  
ATOM   1598  CA  ASP   118      64.962  49.312  89.882  1.00  0.00           C  
ATOM   1599  HA  ASP   118      65.487  49.262  88.928  1.00  0.00           H  
ATOM   1600  CB  ASP   118      65.945  49.305  91.071  1.00  0.00           C  
ATOM   1601  HB2 ASP   118      65.456  49.469  92.031  1.00  0.00           H  
ATOM   1602  HB3 ASP   118      66.501  48.367  91.061  1.00  0.00           H  
ATOM   1603  CG  ASP   118      67.002  50.375  90.844  1.00  0.00           C  
ATOM   1604  OD1 ASP   118      67.458  50.969  91.850  1.00  0.00           O  
ATOM   1605  OD2 ASP   118      67.282  50.678  89.673  1.00  0.00           O  
ATOM   1606  C   ASP   118      64.184  48.005  90.035  1.00  0.00           C  
ATOM   1607  O   ASP   118      63.470  47.879  91.032  1.00  0.00           O  
ATOM   1608  N   ALA   119      64.284  47.070  89.106  1.00  0.00           N  
ATOM   1609  H   ALA   119      64.837  47.149  88.265  1.00  0.00           H  
ATOM   1610  CA  ALA   119      63.526  45.821  89.220  1.00  0.00           C  
ATOM   1611  HA  ALA   119      63.290  45.630  90.267  1.00  0.00           H  
ATOM   1612  CB  ALA   119      62.312  45.915  88.323  1.00  0.00           C  
ATOM   1613  HB1 ALA   119      62.697  46.262  87.364  1.00  0.00           H  
ATOM   1614  HB2 ALA   119      61.839  44.960  88.097  1.00  0.00           H  
ATOM   1615  HB3 ALA   119      61.755  46.679  88.866  1.00  0.00           H  
ATOM   1616  C   ALA   119      64.501  44.712  88.773  1.00  0.00           C  
ATOM   1617  O   ALA   119      65.165  44.973  87.784  1.00  0.00           O  
ATOM   1618  N   LEU   120      64.455  43.526  89.391  1.00  0.00           N  
ATOM   1619  H   LEU   120      63.666  43.298  89.980  1.00  0.00           H  
ATOM   1620  CA  LEU   120      64.788  42.230  88.776  1.00  0.00           C  
ATOM   1621  HA  LEU   120      65.707  42.388  88.211  1.00  0.00           H  
ATOM   1622  CB  LEU   120      65.117  41.089  89.843  1.00  0.00           C  
ATOM   1623  HB2 LEU   120      64.245  40.816  90.436  1.00  0.00           H  
ATOM   1624  HB3 LEU   120      65.168  40.178  89.246  1.00  0.00           H  
ATOM   1625  CG  LEU   120      66.495  41.141  90.621  1.00  0.00           C  
ATOM   1626  HG  LEU   120      67.278  40.779  89.954  1.00  0.00           H  
ATOM   1627  CD1 LEU   120      66.958  42.530  91.019  1.00  0.00           C  
ATOM   1628 HD11 LEU   120      67.155  43.118  90.122  1.00  0.00           H  
ATOM   1629 HD12 LEU   120      66.085  42.957  91.513  1.00  0.00           H  
ATOM   1630 HD13 LEU   120      67.863  42.515  91.626  1.00  0.00           H  
ATOM   1631  CD2 LEU   120      66.267  40.270  91.831  1.00  0.00           C  
ATOM   1632 HD21 LEU   120      67.246  40.147  92.295  1.00  0.00           H  
ATOM   1633 HD22 LEU   120      65.580  40.881  92.416  1.00  0.00           H  
ATOM   1634 HD23 LEU   120      65.724  39.365  91.559  1.00  0.00           H  
ATOM   1635  C   LEU   120      63.728  41.692  87.704  1.00  0.00           C  
ATOM   1636  O   LEU   120      62.522  41.950  87.911  1.00  0.00           O  
ATOM   1637  N   VAL   121      64.227  40.878  86.709  1.00  0.00           N  
ATOM   1638  H   VAL   121      65.207  40.846  86.469  1.00  0.00           H  
ATOM   1639  CA  VAL   121      63.397  40.204  85.727  1.00  0.00           C  
ATOM   1640  HA  VAL   121      62.471  39.834  86.166  1.00  0.00           H  
ATOM   1641  CB  VAL   121      63.180  41.056  84.505  1.00  0.00           C  
ATOM   1642  HB  VAL   121      62.802  40.365  83.751  1.00  0.00           H  
ATOM   1643  CG1 VAL   121      62.044  42.072  84.651  1.00  0.00           C  
ATOM   1644 HG11 VAL   121      61.806  42.545  83.698  1.00  0.00           H  
ATOM   1645 HG12 VAL   121      61.163  41.583  85.066  1.00  0.00           H  
ATOM   1646 HG13 VAL   121      62.286  42.827  85.399  1.00  0.00           H  
ATOM   1647  CG2 VAL   121      64.438  41.798  84.029  1.00  0.00           C  
ATOM   1648 HG21 VAL   121      65.123  40.972  83.839  1.00  0.00           H  
ATOM   1649 HG22 VAL   121      64.393  42.381  83.109  1.00  0.00           H  
ATOM   1650 HG23 VAL   121      64.808  42.459  84.813  1.00  0.00           H  
ATOM   1651  C   VAL   121      64.125  38.928  85.345  1.00  0.00           C  
ATOM   1652  O   VAL   121      65.314  38.852  85.473  1.00  0.00           O  
ATOM   1653  N   THR   122      63.364  37.945  84.830  1.00  0.00           N  
ATOM   1654  H   THR   122      62.363  38.074  84.860  1.00  0.00           H  
ATOM   1655  CA  THR   122      63.955  36.595  84.587  1.00  0.00           C  
ATOM   1656  HA  THR   122      65.043  36.560  84.538  1.00  0.00           H  
ATOM   1657  CB  THR   122      63.646  35.705  85.771  1.00  0.00           C  
ATOM   1658  HB  THR   122      63.910  34.720  85.387  1.00  0.00           H  
ATOM   1659  CG2 THR   122      64.394  36.070  87.092  1.00  0.00           C  
ATOM   1660 HG21 THR   122      63.966  36.957  87.559  1.00  0.00           H  
ATOM   1661 HG22 THR   122      64.196  35.337  87.874  1.00  0.00           H  
ATOM   1662 HG23 THR   122      65.473  36.106  86.939  1.00  0.00           H  
ATOM   1663  OG1 THR   122      62.344  35.695  86.227  1.00  0.00           O  
ATOM   1664  HG1 THR   122      62.220  34.771  86.455  1.00  0.00           H  
ATOM   1665  C   THR   122      63.310  35.831  83.475  1.00  0.00           C  
ATOM   1666  O   THR   122      62.112  35.940  83.243  1.00  0.00           O  
ATOM   1667  N   LYS   123      64.104  34.953  82.891  1.00  0.00           N  
ATOM   1668  H   LYS   123      65.092  34.982  83.097  1.00  0.00           H  
ATOM   1669  CA  LYS   123      63.646  33.809  82.014  1.00  0.00           C  
ATOM   1670  HA  LYS   123      62.647  34.048  81.648  1.00  0.00           H  
ATOM   1671  CB  LYS   123      64.695  33.528  80.889  1.00  0.00           C  
ATOM   1672  HB2 LYS   123      64.943  34.476  80.412  1.00  0.00           H  
ATOM   1673  HB3 LYS   123      65.569  33.108  81.385  1.00  0.00           H  
ATOM   1674  CG  LYS   123      64.262  32.482  79.844  1.00  0.00           C  
ATOM   1675  HG2 LYS   123      64.031  31.575  80.404  1.00  0.00           H  
ATOM   1676  HG3 LYS   123      63.478  32.971  79.266  1.00  0.00           H  
ATOM   1677  CD  LYS   123      65.517  32.014  79.025  1.00  0.00           C  
ATOM   1678  HD2 LYS   123      66.006  32.890  78.599  1.00  0.00           H  
ATOM   1679  HD3 LYS   123      66.239  31.339  79.485  1.00  0.00           H  
ATOM   1680  CE  LYS   123      64.922  31.109  77.911  1.00  0.00           C  
ATOM   1681  HE2 LYS   123      64.222  30.383  78.326  1.00  0.00           H  
ATOM   1682  HE3 LYS   123      64.260  31.615  77.209  1.00  0.00           H  
ATOM   1683  NZ  LYS   123      65.871  30.328  77.195  1.00  0.00           N  
ATOM   1684  HZ1 LYS   123      66.278  29.689  77.863  1.00  0.00           H  
ATOM   1685  HZ2 LYS   123      65.457  29.827  76.422  1.00  0.00           H  
ATOM   1686  HZ3 LYS   123      66.548  30.926  76.742  1.00  0.00           H  
ATOM   1687  C   LYS   123      63.425  32.567  82.880  1.00  0.00           C  
ATOM   1688  O   LYS   123      64.272  32.283  83.667  1.00  0.00           O  
ATOM   1689  N   ASN   124      62.357  31.860  82.597  1.00  0.00           N  
ATOM   1690  H   ASN   124      61.796  32.210  81.833  1.00  0.00           H  
ATOM   1691  CA  ASN   124      61.995  30.487  82.952  1.00  0.00           C  
ATOM   1692  HA  ASN   124      62.662  30.129  83.736  1.00  0.00           H  
ATOM   1693  CB  ASN   124      60.546  30.496  83.492  1.00  0.00           C  
ATOM   1694  HB2 ASN   124      60.485  31.342  84.177  1.00  0.00           H  
ATOM   1695  HB3 ASN   124      59.863  30.717  82.672  1.00  0.00           H  
ATOM   1696  CG  ASN   124      60.151  29.216  84.210  1.00  0.00           C  
ATOM   1697  OD1 ASN   124      60.133  28.151  83.552  1.00  0.00           O  
ATOM   1698  ND2 ASN   124      59.796  29.310  85.462  1.00  0.00           N  
ATOM   1699 HD21 ASN   124      59.314  28.548  85.917  1.00  0.00           H  
ATOM   1700 HD22 ASN   124      59.971  30.157  85.983  1.00  0.00           H  
ATOM   1701  C   ASN   124      62.192  29.645  81.693  1.00  0.00           C  
ATOM   1702  O   ASN   124      62.064  30.049  80.518  1.00  0.00           O  
ATOM   1703  N   LEU   125      62.480  28.376  81.981  1.00  0.00           N  
ATOM   1704  H   LEU   125      62.177  28.125  82.911  1.00  0.00           H  
ATOM   1705  CA  LEU   125      62.702  27.391  81.057  1.00  0.00           C  
ATOM   1706  HA  LEU   125      63.653  27.644  80.588  1.00  0.00           H  
ATOM   1707  CB  LEU   125      62.920  26.082  81.739  1.00  0.00           C  
ATOM   1708  HB2 LEU   125      61.991  25.773  82.218  1.00  0.00           H  
ATOM   1709  HB3 LEU   125      63.023  25.302  80.984  1.00  0.00           H  
ATOM   1710  CG  LEU   125      64.150  26.109  82.720  1.00  0.00           C  
ATOM   1711  HG  LEU   125      64.128  26.957  83.404  1.00  0.00           H  
ATOM   1712  CD1 LEU   125      64.208  24.828  83.559  1.00  0.00           C  
ATOM   1713 HD11 LEU   125      63.573  24.861  84.444  1.00  0.00           H  
ATOM   1714 HD12 LEU   125      64.035  23.906  83.004  1.00  0.00           H  
ATOM   1715 HD13 LEU   125      65.198  24.676  83.988  1.00  0.00           H  
ATOM   1716  CD2 LEU   125      65.509  26.132  82.003  1.00  0.00           C  
ATOM   1717 HD21 LEU   125      65.485  27.005  81.351  1.00  0.00           H  
ATOM   1718 HD22 LEU   125      66.271  26.309  82.763  1.00  0.00           H  
ATOM   1719 HD23 LEU   125      65.797  25.307  81.351  1.00  0.00           H  
ATOM   1720  C   LEU   125      61.643  27.160  79.984  1.00  0.00           C  
ATOM   1721  O   LEU   125      62.007  26.888  78.865  1.00  0.00           O  
ATOM   1722  N   VAL   126      60.339  27.333  80.274  1.00  0.00           N  
ATOM   1723  H   VAL   126      60.029  27.501  81.220  1.00  0.00           H  
ATOM   1724  CA  VAL   126      59.257  27.014  79.306  1.00  0.00           C  
ATOM   1725  HA  VAL   126      59.461  25.968  79.077  1.00  0.00           H  
ATOM   1726  CB  VAL   126      57.908  27.070  80.151  1.00  0.00           C  
ATOM   1727  HB  VAL   126      57.977  26.394  81.004  1.00  0.00           H  
ATOM   1728  CG1 VAL   126      57.562  28.418  80.714  1.00  0.00           C  
ATOM   1729 HG11 VAL   126      58.442  28.793  81.238  1.00  0.00           H  
ATOM   1730 HG12 VAL   126      57.271  29.148  79.958  1.00  0.00           H  
ATOM   1731 HG13 VAL   126      56.654  28.432  81.316  1.00  0.00           H  
ATOM   1732  CG2 VAL   126      56.655  26.659  79.341  1.00  0.00           C  
ATOM   1733 HG21 VAL   126      56.296  27.486  78.728  1.00  0.00           H  
ATOM   1734 HG22 VAL   126      57.005  25.830  78.727  1.00  0.00           H  
ATOM   1735 HG23 VAL   126      55.874  26.343  80.033  1.00  0.00           H  
ATOM   1736  C   VAL   126      59.263  28.063  78.180  1.00  0.00           C  
ATOM   1737  O   VAL   126      59.220  29.293  78.446  1.00  0.00           O  
ATOM   1738  N   PRO   127      59.240  27.696  76.900  1.00  0.00           N  
ATOM   1739  CD  PRO   127      59.027  26.366  76.329  1.00  0.00           C  
ATOM   1740  HD2 PRO   127      57.974  26.169  76.127  1.00  0.00           H  
ATOM   1741  HD3 PRO   127      59.321  25.581  77.024  1.00  0.00           H  
ATOM   1742  CG  PRO   127      59.746  26.468  75.032  1.00  0.00           C  
ATOM   1743  HG2 PRO   127      59.398  25.700  74.341  1.00  0.00           H  
ATOM   1744  HG3 PRO   127      60.813  26.243  75.042  1.00  0.00           H  
ATOM   1745  CB  PRO   127      59.460  27.903  74.474  1.00  0.00           C  
ATOM   1746  HB2 PRO   127      58.474  27.854  74.011  1.00  0.00           H  
ATOM   1747  HB3 PRO   127      60.248  28.280  73.822  1.00  0.00           H  
ATOM   1748  CA  PRO   127      59.418  28.647  75.793  1.00  0.00           C  
ATOM   1749  HA  PRO   127      60.297  29.262  75.985  1.00  0.00           H  
ATOM   1750  C   PRO   127      58.296  29.716  75.723  1.00  0.00           C  
ATOM   1751  O   PRO   127      57.099  29.343  75.545  1.00  0.00           O  
ATOM   1752  N   GLY   128      58.588  30.971  75.706  1.00  0.00           N  
ATOM   1753  H   GLY   128      59.557  31.161  75.497  1.00  0.00           H  
ATOM   1754  CA  GLY   128      57.659  32.122  75.719  1.00  0.00           C  
ATOM   1755  HA2 GLY   128      58.207  33.057  75.597  1.00  0.00           H  
ATOM   1756  HA3 GLY   128      57.060  32.012  74.816  1.00  0.00           H  
ATOM   1757  C   GLY   128      56.574  32.249  76.807  1.00  0.00           C  
ATOM   1758  O   GLY   128      56.295  33.404  77.143  1.00  0.00           O  
ATOM   1759  N   GLU   129      56.077  31.140  77.441  1.00  0.00           N  
ATOM   1760  H   GLU   129      56.481  30.245  77.208  1.00  0.00           H  
ATOM   1761  CA  GLU   129      54.927  31.219  78.252  1.00  0.00           C  
ATOM   1762  HA  GLU   129      54.305  31.952  77.739  1.00  0.00           H  
ATOM   1763  CB  GLU   129      54.267  29.811  78.556  1.00  0.00           C  
ATOM   1764  HB2 GLU   129      54.921  29.217  79.193  1.00  0.00           H  
ATOM   1765  HB3 GLU   129      53.291  30.080  78.959  1.00  0.00           H  
ATOM   1766  CG  GLU   129      54.020  29.053  77.262  1.00  0.00           C  
ATOM   1767  HG2 GLU   129      55.029  28.816  76.926  1.00  0.00           H  
ATOM   1768  HG3 GLU   129      53.661  28.084  77.610  1.00  0.00           H  
ATOM   1769  CD  GLU   129      53.042  29.746  76.293  1.00  0.00           C  
ATOM   1770  OE1 GLU   129      51.836  29.813  76.648  1.00  0.00           O  
ATOM   1771  OE2 GLU   129      53.527  30.116  75.183  1.00  0.00           O  
ATOM   1772  C   GLU   129      55.317  31.800  79.652  1.00  0.00           C  
ATOM   1773  O   GLU   129      56.450  31.781  80.137  1.00  0.00           O  
ATOM   1774  N   SER   130      54.244  32.351  80.184  1.00  0.00           N  
ATOM   1775  H   SER   130      53.367  32.053  79.782  1.00  0.00           H  
ATOM   1776  CA  SER   130      54.087  33.004  81.507  1.00  0.00           C  
ATOM   1777  HA  SER   130      54.850  33.782  81.545  1.00  0.00           H  
ATOM   1778  CB  SER   130      52.790  33.842  81.451  1.00  0.00           C  
ATOM   1779  HB2 SER   130      52.844  34.678  80.753  1.00  0.00           H  
ATOM   1780  HB3 SER   130      52.005  33.155  81.135  1.00  0.00           H  
ATOM   1781  OG  SER   130      52.451  34.474  82.756  1.00  0.00           O  
ATOM   1782  HG  SER   130      51.591  34.123  82.999  1.00  0.00           H  
ATOM   1783  C   SER   130      54.154  31.942  82.567  1.00  0.00           C  
ATOM   1784  O   SER   130      53.546  30.886  82.348  1.00  0.00           O  
ATOM   1785  N   VAL   131      54.800  32.205  83.722  1.00  0.00           N  
ATOM   1786  H   VAL   131      55.245  33.104  83.840  1.00  0.00           H  
ATOM   1787  CA  VAL   131      54.595  31.522  84.980  1.00  0.00           C  
ATOM   1788  HA  VAL   131      55.172  32.031  85.752  1.00  0.00           H  
ATOM   1789  CB  VAL   131      55.217  30.020  85.002  1.00  0.00           C  
ATOM   1790  HB  VAL   131      54.555  29.375  84.423  1.00  0.00           H  
ATOM   1791  CG1 VAL   131      56.677  30.080  84.523  1.00  0.00           C  
ATOM   1792 HG11 VAL   131      57.222  30.842  85.080  1.00  0.00           H  
ATOM   1793 HG12 VAL   131      57.158  29.115  84.686  1.00  0.00           H  
ATOM   1794 HG13 VAL   131      56.687  30.231  83.443  1.00  0.00           H  
ATOM   1795  CG2 VAL   131      55.256  29.305  86.372  1.00  0.00           C  
ATOM   1796 HG21 VAL   131      56.005  29.826  86.968  1.00  0.00           H  
ATOM   1797 HG22 VAL   131      54.262  29.169  86.799  1.00  0.00           H  
ATOM   1798 HG23 VAL   131      55.644  28.322  86.106  1.00  0.00           H  
ATOM   1799  C   VAL   131      53.154  31.682  85.564  1.00  0.00           C  
ATOM   1800  O   VAL   131      52.364  30.721  85.678  1.00  0.00           O  
ATOM   1801  N   TYR   132      52.849  32.951  85.806  1.00  0.00           N  
ATOM   1802  H   TYR   132      53.582  33.620  85.619  1.00  0.00           H  
ATOM   1803  CA  TYR   132      51.729  33.312  86.703  1.00  0.00           C  
ATOM   1804  HA  TYR   132      50.926  32.575  86.705  1.00  0.00           H  
ATOM   1805  CB  TYR   132      52.149  33.372  88.165  1.00  0.00           C  
ATOM   1806  HB2 TYR   132      51.403  33.954  88.705  1.00  0.00           H  
ATOM   1807  HB3 TYR   132      52.120  32.363  88.577  1.00  0.00           H  
ATOM   1808  CG  TYR   132      53.535  33.884  88.549  1.00  0.00           C  
ATOM   1809  CD1 TYR   132      54.612  33.045  88.577  1.00  0.00           C  
ATOM   1810  HD1 TYR   132      54.656  31.993  88.334  1.00  0.00           H  
ATOM   1811  CE1 TYR   132      55.874  33.523  89.064  1.00  0.00           C  
ATOM   1812  HE1 TYR   132      56.733  32.883  89.198  1.00  0.00           H  
ATOM   1813  CZ  TYR   132      55.960  34.751  89.668  1.00  0.00           C  
ATOM   1814  OH  TYR   132      57.047  35.105  90.363  1.00  0.00           O  
ATOM   1815  HH  TYR   132      57.872  34.803  89.975  1.00  0.00           H  
ATOM   1816  CE2 TYR   132      54.868  35.683  89.659  1.00  0.00           C  
ATOM   1817  HE2 TYR   132      55.020  36.641  90.135  1.00  0.00           H  
ATOM   1818  CD2 TYR   132      53.724  35.281  88.973  1.00  0.00           C  
ATOM   1819  HD2 TYR   132      52.882  35.951  89.058  1.00  0.00           H  
ATOM   1820  C   TYR   132      51.038  34.671  86.481  1.00  0.00           C  
ATOM   1821  O   TYR   132      49.975  34.971  87.023  1.00  0.00           O  
ATOM   1822  N   GLY   133      51.832  35.591  85.871  1.00  0.00           N  
ATOM   1823  H   GLY   133      52.407  35.171  85.155  1.00  0.00           H  
ATOM   1824  CA  GLY   133      51.569  37.022  85.912  1.00  0.00           C  
ATOM   1825  HA2 GLY   133      51.033  37.333  85.016  1.00  0.00           H  
ATOM   1826  HA3 GLY   133      50.802  37.206  86.665  1.00  0.00           H  
ATOM   1827  C   GLY   133      52.655  38.002  86.364  1.00  0.00           C  
ATOM   1828  O   GLY   133      52.377  39.174  86.693  1.00  0.00           O  
ATOM   1829  N   GLU   134      53.872  37.495  86.339  1.00  0.00           N  
ATOM   1830  H   GLU   134      53.905  36.487  86.387  1.00  0.00           H  
ATOM   1831  CA  GLU   134      55.079  38.241  86.536  1.00  0.00           C  
ATOM   1832  HA  GLU   134      54.956  38.752  87.491  1.00  0.00           H  
ATOM   1833  CB  GLU   134      56.219  37.219  86.625  1.00  0.00           C  
ATOM   1834  HB2 GLU   134      56.984  37.919  86.960  1.00  0.00           H  
ATOM   1835  HB3 GLU   134      55.938  36.603  87.479  1.00  0.00           H  
ATOM   1836  CG  GLU   134      56.718  36.479  85.374  1.00  0.00           C  
ATOM   1837  HG2 GLU   134      56.950  37.197  84.587  1.00  0.00           H  
ATOM   1838  HG3 GLU   134      57.649  35.979  85.640  1.00  0.00           H  
ATOM   1839  CD  GLU   134      55.771  35.425  84.757  1.00  0.00           C  
ATOM   1840  OE1 GLU   134      54.841  34.947  85.470  1.00  0.00           O  
ATOM   1841  OE2 GLU   134      56.015  34.820  83.702  1.00  0.00           O  
ATOM   1842  C   GLU   134      55.303  39.377  85.555  1.00  0.00           C  
ATOM   1843  O   GLU   134      54.960  39.277  84.385  1.00  0.00           O  
ATOM   1844  N   LYS   135      55.867  40.540  86.014  1.00  0.00           N  
ATOM   1845  H   LYS   135      56.281  40.501  86.934  1.00  0.00           H  
ATOM   1846  CA  LYS   135      56.129  41.665  85.120  1.00  0.00           C  
ATOM   1847  HA  LYS   135      55.296  41.775  84.425  1.00  0.00           H  
ATOM   1848  CB  LYS   135      56.328  43.034  85.842  1.00  0.00           C  
ATOM   1849  HB2 LYS   135      57.189  42.825  86.477  1.00  0.00           H  
ATOM   1850  HB3 LYS   135      56.629  43.864  85.203  1.00  0.00           H  
ATOM   1851  CG  LYS   135      55.148  43.360  86.724  1.00  0.00           C  
ATOM   1852  HG2 LYS   135      54.255  43.522  86.120  1.00  0.00           H  
ATOM   1853  HG3 LYS   135      54.907  42.582  87.449  1.00  0.00           H  
ATOM   1854  CD  LYS   135      55.478  44.588  87.550  1.00  0.00           C  
ATOM   1855  HD2 LYS   135      56.401  44.626  88.129  1.00  0.00           H  
ATOM   1856  HD3 LYS   135      55.296  45.462  86.924  1.00  0.00           H  
ATOM   1857  CE  LYS   135      54.401  44.765  88.650  1.00  0.00           C  
ATOM   1858  HE2 LYS   135      53.489  44.504  88.115  1.00  0.00           H  
ATOM   1859  HE3 LYS   135      54.559  44.015  89.425  1.00  0.00           H  
ATOM   1860  NZ  LYS   135      54.270  46.046  89.334  1.00  0.00           N  
ATOM   1861  HZ1 LYS   135      54.426  46.863  88.760  1.00  0.00           H  
ATOM   1862  HZ2 LYS   135      53.341  46.163  89.712  1.00  0.00           H  
ATOM   1863  HZ3 LYS   135      54.980  46.089  90.051  1.00  0.00           H  
ATOM   1864  C   LYS   135      57.344  41.286  84.395  1.00  0.00           C  
ATOM   1865  O   LYS   135      58.412  40.930  84.906  1.00  0.00           O  
ATOM   1866  N   ARG   136      57.278  41.317  83.076  1.00  0.00           N  
ATOM   1867  H   ARG   136      56.446  41.780  82.739  1.00  0.00           H  
ATOM   1868  CA  ARG   136      58.286  40.943  82.151  1.00  0.00           C  
ATOM   1869  HA  ARG   136      59.280  40.875  82.594  1.00  0.00           H  
ATOM   1870  CB  ARG   136      57.863  39.635  81.501  1.00  0.00           C  
ATOM   1871  HB2 ARG   136      56.805  39.611  81.241  1.00  0.00           H  
ATOM   1872  HB3 ARG   136      58.235  39.522  80.483  1.00  0.00           H  
ATOM   1873  CG  ARG   136      58.102  38.352  82.355  1.00  0.00           C  
ATOM   1874  HG2 ARG   136      59.174  38.180  82.259  1.00  0.00           H  
ATOM   1875  HG3 ARG   136      57.823  38.659  83.363  1.00  0.00           H  
ATOM   1876  CD  ARG   136      57.332  37.086  81.884  1.00  0.00           C  
ATOM   1877  HD2 ARG   136      57.630  36.259  82.529  1.00  0.00           H  
ATOM   1878  HD3 ARG   136      56.272  37.301  82.023  1.00  0.00           H  
ATOM   1879  NE  ARG   136      57.493  36.807  80.441  1.00  0.00           N  
ATOM   1880  HE  ARG   136      57.836  37.541  79.838  1.00  0.00           H  
ATOM   1881  CZ  ARG   136      57.252  35.713  79.782  1.00  0.00           C  
ATOM   1882  NH1 ARG   136      56.930  34.613  80.422  1.00  0.00           N  
ATOM   1883 HH11 ARG   136      56.986  34.631  81.430  1.00  0.00           H  
ATOM   1884 HH12 ARG   136      56.793  33.713  79.984  1.00  0.00           H  
ATOM   1885  NH2 ARG   136      57.301  35.753  78.511  1.00  0.00           N  
ATOM   1886 HH21 ARG   136      57.680  36.591  78.094  1.00  0.00           H  
ATOM   1887 HH22 ARG   136      57.091  34.889  78.031  1.00  0.00           H  
ATOM   1888  C   ARG   136      58.419  41.996  81.018  1.00  0.00           C  
ATOM   1889  O   ARG   136      57.389  42.445  80.452  1.00  0.00           O  
ATOM   1890  N   ILE   137      59.630  42.220  80.568  1.00  0.00           N  
ATOM   1891  H   ILE   137      60.356  41.614  80.921  1.00  0.00           H  
ATOM   1892  CA  ILE   137      60.015  43.218  79.573  1.00  0.00           C  
ATOM   1893  HA  ILE   137      59.160  43.461  78.941  1.00  0.00           H  
ATOM   1894  CB  ILE   137      60.309  44.591  80.273  1.00  0.00           C  
ATOM   1895  HB  ILE   137      60.987  45.204  79.677  1.00  0.00           H  
ATOM   1896  CG2 ILE   137      58.916  45.286  80.412  1.00  0.00           C  
ATOM   1897 HG21 ILE   137      58.498  45.779  79.535  1.00  0.00           H  
ATOM   1898 HG22 ILE   137      58.290  44.661  81.050  1.00  0.00           H  
ATOM   1899 HG23 ILE   137      59.176  46.115  81.070  1.00  0.00           H  
ATOM   1900  CG1 ILE   137      61.050  44.506  81.656  1.00  0.00           C  
ATOM   1901 HG12 ILE   137      61.188  45.519  82.032  1.00  0.00           H  
ATOM   1902 HG13 ILE   137      60.452  43.957  82.383  1.00  0.00           H  
ATOM   1903  CD1 ILE   137      62.459  43.851  81.520  1.00  0.00           C  
ATOM   1904 HD11 ILE   137      62.379  42.767  81.596  1.00  0.00           H  
ATOM   1905 HD12 ILE   137      62.894  44.268  80.611  1.00  0.00           H  
ATOM   1906 HD13 ILE   137      63.144  44.281  82.251  1.00  0.00           H  
ATOM   1907  C   ILE   137      61.130  42.742  78.690  1.00  0.00           C  
ATOM   1908  O   ILE   137      61.879  41.844  78.957  1.00  0.00           O  
ATOM   1909  N   GLY   138      61.047  43.166  77.404  1.00  0.00           N  
ATOM   1910  H   GLY   138      60.323  43.864  77.307  1.00  0.00           H  
ATOM   1911  CA  GLY   138      62.216  42.985  76.461  1.00  0.00           C  
ATOM   1912  HA2 GLY   138      62.560  41.961  76.609  1.00  0.00           H  
ATOM   1913  HA3 GLY   138      61.905  43.042  75.418  1.00  0.00           H  
ATOM   1914  C   GLY   138      63.491  43.910  76.636  1.00  0.00           C  
ATOM   1915  O   GLY   138      64.624  43.426  76.445  1.00  0.00           O  
ATOM   1916  N   GLY   139      63.294  45.231  76.978  1.00  0.00           N  
ATOM   1917  H   GLY   139      62.388  45.638  77.159  1.00  0.00           H  
ATOM   1918  CA  GLY   139      64.319  46.228  77.067  1.00  0.00           C  
ATOM   1919  HA2 GLY   139      63.952  47.101  77.608  1.00  0.00           H  
ATOM   1920  HA3 GLY   139      65.275  45.825  77.401  1.00  0.00           H  
ATOM   1921  C   GLY   139      64.732  46.890  75.771  1.00  0.00           C  
ATOM   1922  O   GLY   139      64.177  46.593  74.703  1.00  0.00           O  
ATOM   1923  N   GLY   140      65.697  47.819  75.926  1.00  0.00           N  
ATOM   1924  H   GLY   140      65.966  47.943  76.892  1.00  0.00           H  
ATOM   1925  CA  GLY   140      66.140  48.849  74.928  1.00  0.00           C  
ATOM   1926  HA2 GLY   140      66.696  48.269  74.191  1.00  0.00           H  
ATOM   1927  HA3 GLY   140      65.260  49.285  74.455  1.00  0.00           H  
ATOM   1928  C   GLY   140      66.966  50.082  75.463  1.00  0.00           C  
ATOM   1929  O   GLY   140      66.962  50.505  76.600  1.00  0.00           O  
ATOM   1930  N   SER   141      67.789  50.533  74.487  1.00  0.00           N  
ATOM   1931  H   SER   141      67.810  50.027  73.614  1.00  0.00           H  
ATOM   1932  CA  SER   141      69.041  51.249  74.725  1.00  0.00           C  
ATOM   1933  HA  SER   141      69.557  51.537  73.809  1.00  0.00           H  
ATOM   1934  CB  SER   141      68.709  52.664  75.383  1.00  0.00           C  
ATOM   1935  HB2 SER   141      67.846  53.068  74.854  1.00  0.00           H  
ATOM   1936  HB3 SER   141      68.458  52.533  76.436  1.00  0.00           H  
ATOM   1937  OG  SER   141      69.776  53.596  75.256  1.00  0.00           O  
ATOM   1938  HG  SER   141      70.014  53.721  74.334  1.00  0.00           H  
ATOM   1939  C   SER   141      70.137  50.459  75.479  1.00  0.00           C  
ATOM   1940  O   SER   141      69.829  49.248  75.721  1.00  0.00           O  
ATOM   1941  N   SER   142      71.357  50.967  75.784  1.00  0.00           N  
ATOM   1942  H   SER   142      71.519  51.942  75.580  1.00  0.00           H  
ATOM   1943  CA  SER   142      72.385  50.220  76.518  1.00  0.00           C  
ATOM   1944  HA  SER   142      72.014  49.545  77.289  1.00  0.00           H  
ATOM   1945  CB  SER   142      73.033  49.281  75.464  1.00  0.00           C  
ATOM   1946  HB2 SER   142      73.690  48.631  76.042  1.00  0.00           H  
ATOM   1947  HB3 SER   142      72.248  48.670  75.018  1.00  0.00           H  
ATOM   1948  OG  SER   142      73.759  49.940  74.433  1.00  0.00           O  
ATOM   1949  HG  SER   142      73.153  49.774  73.707  1.00  0.00           H  
ATOM   1950  C   SER   142      73.431  51.168  77.127  1.00  0.00           C  
ATOM   1951  O   SER   142      73.504  52.305  76.702  1.00  0.00           O  
ATOM   1952  N   LYS   143      74.274  50.606  78.052  1.00  0.00           N  
ATOM   1953  H   LYS   143      74.098  49.644  78.306  1.00  0.00           H  
ATOM   1954  CA  LYS   143      75.462  51.359  78.394  1.00  0.00           C  
ATOM   1955  HA  LYS   143      75.160  52.343  78.753  1.00  0.00           H  
ATOM   1956  CB  LYS   143      76.273  50.646  79.487  1.00  0.00           C  
ATOM   1957  HB2 LYS   143      76.370  49.628  79.112  1.00  0.00           H  
ATOM   1958  HB3 LYS   143      77.261  51.084  79.625  1.00  0.00           H  
ATOM   1959  CG  LYS   143      75.510  50.745  80.806  1.00  0.00           C  
ATOM   1960  HG2 LYS   143      75.379  51.805  81.023  1.00  0.00           H  
ATOM   1961  HG3 LYS   143      74.582  50.230  80.556  1.00  0.00           H  
ATOM   1962  CD  LYS   143      76.283  50.019  81.943  1.00  0.00           C  
ATOM   1963  HD2 LYS   143      75.968  48.976  81.926  1.00  0.00           H  
ATOM   1964  HD3 LYS   143      77.364  50.157  81.954  1.00  0.00           H  
ATOM   1965  CE  LYS   143      75.665  50.553  83.181  1.00  0.00           C  
ATOM   1966  HE2 LYS   143      75.760  51.639  83.200  1.00  0.00           H  
ATOM   1967  HE3 LYS   143      74.623  50.233  83.212  1.00  0.00           H  
ATOM   1968  NZ  LYS   143      76.263  49.935  84.343  1.00  0.00           N  
ATOM   1969  HZ1 LYS   143      76.171  48.932  84.405  1.00  0.00           H  
ATOM   1970  HZ2 LYS   143      77.241  50.166  84.451  1.00  0.00           H  
ATOM   1971  HZ3 LYS   143      75.687  50.321  85.078  1.00  0.00           H  
ATOM   1972  C   LYS   143      76.350  51.708  77.167  1.00  0.00           C  
ATOM   1973  O   LYS   143      77.049  52.749  77.075  1.00  0.00           O  
ATOM   1974  N   GLY   144      76.349  50.768  76.231  1.00  0.00           N  
ATOM   1975  H   GLY   144      75.817  49.928  76.407  1.00  0.00           H  
ATOM   1976  CA  GLY   144      77.140  50.810  74.953  1.00  0.00           C  
ATOM   1977  HA2 GLY   144      78.177  50.798  75.289  1.00  0.00           H  
ATOM   1978  HA3 GLY   144      76.901  49.900  74.403  1.00  0.00           H  
ATOM   1979  C   GLY   144      76.911  52.090  74.200  1.00  0.00           C  
ATOM   1980  O   GLY   144      77.864  52.877  74.154  1.00  0.00           O  
ATOM   1981  N   GLU   145      75.678  52.265  73.715  1.00  0.00           N  
ATOM   1982  H   GLU   145      75.011  51.533  73.911  1.00  0.00           H  
ATOM   1983  CA  GLU   145      75.351  53.474  72.993  1.00  0.00           C  
ATOM   1984  HA  GLU   145      76.013  53.631  72.142  1.00  0.00           H  
ATOM   1985  CB  GLU   145      73.971  53.389  72.367  1.00  0.00           C  
ATOM   1986  HB2 GLU   145      73.907  54.211  71.654  1.00  0.00           H  
ATOM   1987  HB3 GLU   145      73.817  52.496  71.761  1.00  0.00           H  
ATOM   1988  CG  GLU   145      72.802  53.433  73.313  1.00  0.00           C  
ATOM   1989  HG2 GLU   145      72.917  52.685  74.097  1.00  0.00           H  
ATOM   1990  HG3 GLU   145      72.933  54.406  73.786  1.00  0.00           H  
ATOM   1991  CD  GLU   145      71.430  53.374  72.547  1.00  0.00           C  
ATOM   1992  OE1 GLU   145      71.237  52.360  71.846  1.00  0.00           O  
ATOM   1993  OE2 GLU   145      70.406  54.075  72.870  1.00  0.00           O  
ATOM   1994  C   GLU   145      75.461  54.828  73.830  1.00  0.00           C  
ATOM   1995  O   GLU   145      75.596  55.908  73.243  1.00  0.00           O  
ATOM   1996  N   GLU   146      75.554  54.741  75.182  1.00  0.00           N  
ATOM   1997  H   GLU   146      75.344  53.916  75.726  1.00  0.00           H  
ATOM   1998  CA  GLU   146      75.787  56.026  75.961  1.00  0.00           C  
ATOM   1999  HA  GLU   146      74.945  56.666  75.697  1.00  0.00           H  
ATOM   2000  CB  GLU   146      75.736  55.680  77.434  1.00  0.00           C  
ATOM   2001  HB2 GLU   146      74.823  55.130  77.663  1.00  0.00           H  
ATOM   2002  HB3 GLU   146      76.596  55.036  77.614  1.00  0.00           H  
ATOM   2003  CG  GLU   146      75.949  56.867  78.349  1.00  0.00           C  
ATOM   2004  HG2 GLU   146      76.936  57.268  78.120  1.00  0.00           H  
ATOM   2005  HG3 GLU   146      75.202  57.658  78.282  1.00  0.00           H  
ATOM   2006  CD  GLU   146      76.181  56.267  79.795  1.00  0.00           C  
ATOM   2007  OE1 GLU   146      77.229  55.659  79.948  1.00  0.00           O  
ATOM   2008  OE2 GLU   146      75.220  56.301  80.599  1.00  0.00           O  
ATOM   2009  C   GLU   146      77.079  56.728  75.634  1.00  0.00           C  
ATOM   2010  O   GLU   146      77.106  57.959  75.536  1.00  0.00           O  
ATOM   2011  N   LEU   147      78.136  55.917  75.417  1.00  0.00           N  
ATOM   2012  H   LEU   147      78.037  54.921  75.548  1.00  0.00           H  
ATOM   2013  CA  LEU   147      79.467  56.420  74.968  1.00  0.00           C  
ATOM   2014  HA  LEU   147      79.853  57.044  75.774  1.00  0.00           H  
ATOM   2015  CB  LEU   147      80.392  55.263  74.590  1.00  0.00           C  
ATOM   2016  HB2 LEU   147      80.142  54.720  73.678  1.00  0.00           H  
ATOM   2017  HB3 LEU   147      81.328  55.707  74.252  1.00  0.00           H  
ATOM   2018  CG  LEU   147      80.758  54.296  75.721  1.00  0.00           C  
ATOM   2019  HG  LEU   147      79.842  53.836  76.091  1.00  0.00           H  
ATOM   2020  CD1 LEU   147      81.731  53.173  75.368  1.00  0.00           C  
ATOM   2021 HD11 LEU   147      81.356  52.680  74.471  1.00  0.00           H  
ATOM   2022 HD12 LEU   147      82.674  53.600  75.025  1.00  0.00           H  
ATOM   2023 HD13 LEU   147      81.899  52.460  76.175  1.00  0.00           H  
ATOM   2024  CD2 LEU   147      81.455  55.038  76.880  1.00  0.00           C  
ATOM   2025 HD21 LEU   147      82.292  55.646  76.537  1.00  0.00           H  
ATOM   2026 HD22 LEU   147      80.679  55.549  77.451  1.00  0.00           H  
ATOM   2027 HD23 LEU   147      81.825  54.291  77.582  1.00  0.00           H  
ATOM   2028  C   LEU   147      79.308  57.237  73.681  1.00  0.00           C  
ATOM   2029  O   LEU   147      79.915  58.325  73.568  1.00  0.00           O  
ATOM   2030  N   PHE   148      78.625  56.671  72.696  1.00  0.00           N  
ATOM   2031  H   PHE   148      78.192  55.796  72.953  1.00  0.00           H  
ATOM   2032  CA  PHE   148      78.166  57.338  71.462  1.00  0.00           C  
ATOM   2033  HA  PHE   148      79.003  57.854  70.990  1.00  0.00           H  
ATOM   2034  CB  PHE   148      77.679  56.184  70.632  1.00  0.00           C  
ATOM   2035  HB2 PHE   148      77.106  55.516  71.275  1.00  0.00           H  
ATOM   2036  HB3 PHE   148      76.994  56.598  69.892  1.00  0.00           H  
ATOM   2037  CG  PHE   148      78.869  55.414  69.978  1.00  0.00           C  
ATOM   2038  CD1 PHE   148      79.510  55.995  68.909  1.00  0.00           C  
ATOM   2039  HD1 PHE   148      79.246  56.942  68.462  1.00  0.00           H  
ATOM   2040  CE1 PHE   148      80.657  55.300  68.472  1.00  0.00           C  
ATOM   2041  HE1 PHE   148      81.352  55.791  67.807  1.00  0.00           H  
ATOM   2042  CZ  PHE   148      81.113  54.076  68.953  1.00  0.00           C  
ATOM   2043  HZ  PHE   148      82.119  53.716  68.794  1.00  0.00           H  
ATOM   2044  CE2 PHE   148      80.392  53.468  70.038  1.00  0.00           C  
ATOM   2045  HE2 PHE   148      80.847  52.526  70.306  1.00  0.00           H  
ATOM   2046  CD2 PHE   148      79.261  54.162  70.570  1.00  0.00           C  
ATOM   2047  HD2 PHE   148      78.743  53.679  71.385  1.00  0.00           H  
ATOM   2048  C   PHE   148      77.144  58.503  71.584  1.00  0.00           C  
ATOM   2049  O   PHE   148      76.659  59.024  70.595  1.00  0.00           O  
ATOM   2050  N   THR   149      76.807  58.917  72.829  1.00  0.00           N  
ATOM   2051  H   THR   149      77.237  58.397  73.580  1.00  0.00           H  
ATOM   2052  CA  THR   149      76.193  60.257  73.067  1.00  0.00           C  
ATOM   2053  HA  THR   149      75.603  60.476  72.177  1.00  0.00           H  
ATOM   2054  CB  THR   149      75.304  60.321  74.383  1.00  0.00           C  
ATOM   2055  HB  THR   149      74.872  61.320  74.445  1.00  0.00           H  
ATOM   2056  CG2 THR   149      74.298  59.201  74.424  1.00  0.00           C  
ATOM   2057 HG21 THR   149      74.696  58.201  74.250  1.00  0.00           H  
ATOM   2058 HG22 THR   149      74.043  59.191  75.484  1.00  0.00           H  
ATOM   2059 HG23 THR   149      73.410  59.398  73.824  1.00  0.00           H  
ATOM   2060  OG1 THR   149      76.141  60.350  75.526  1.00  0.00           O  
ATOM   2061  HG1 THR   149      76.533  59.477  75.595  1.00  0.00           H  
ATOM   2062  C   THR   149      77.258  61.415  73.048  1.00  0.00           C  
ATOM   2063  O   THR   149      76.888  62.540  72.743  1.00  0.00           O  
ATOM   2064  N   GLY   150      78.492  61.025  73.143  1.00  0.00           N  
ATOM   2065  H   GLY   150      78.757  60.078  73.372  1.00  0.00           H  
ATOM   2066  CA  GLY   150      79.649  61.817  73.063  1.00  0.00           C  
ATOM   2067  HA2 GLY   150      79.335  62.715  73.595  1.00  0.00           H  
ATOM   2068  HA3 GLY   150      80.528  61.431  73.579  1.00  0.00           H  
ATOM   2069  C   GLY   150      80.109  62.224  71.728  1.00  0.00           C  
ATOM   2070  O   GLY   150      79.635  61.646  70.779  1.00  0.00           O  
ATOM   2071  N   VAL   151      80.985  63.228  71.564  1.00  0.00           N  
ATOM   2072  H   VAL   151      81.266  63.780  72.362  1.00  0.00           H  
ATOM   2073  CA  VAL   151      81.724  63.554  70.367  1.00  0.00           C  
ATOM   2074  HA  VAL   151      82.375  64.364  70.695  1.00  0.00           H  
ATOM   2075  CB  VAL   151      80.738  64.010  69.221  1.00  0.00           C  
ATOM   2076  HB  VAL   151      80.106  63.149  69.002  1.00  0.00           H  
ATOM   2077  CG1 VAL   151      79.903  65.253  69.621  1.00  0.00           C  
ATOM   2078 HG11 VAL   151      79.361  65.764  68.826  1.00  0.00           H  
ATOM   2079 HG12 VAL   151      79.170  64.855  70.323  1.00  0.00           H  
ATOM   2080 HG13 VAL   151      80.536  66.042  70.028  1.00  0.00           H  
ATOM   2081  CG2 VAL   151      81.403  64.397  67.848  1.00  0.00           C  
ATOM   2082 HG21 VAL   151      81.695  63.474  67.347  1.00  0.00           H  
ATOM   2083 HG22 VAL   151      80.802  64.950  67.127  1.00  0.00           H  
ATOM   2084 HG23 VAL   151      82.263  65.064  67.909  1.00  0.00           H  
ATOM   2085  C   VAL   151      82.768  62.533  69.801  1.00  0.00           C  
ATOM   2086  O   VAL   151      83.683  62.916  69.136  1.00  0.00           O  
ATOM   2087  N   VAL   152      82.730  61.222  70.235  1.00  0.00           N  
ATOM   2088  H   VAL   152      82.026  60.887  70.877  1.00  0.00           H  
ATOM   2089  CA  VAL   152      83.434  60.074  69.607  1.00  0.00           C  
ATOM   2090  HA  VAL   152      82.899  59.801  68.697  1.00  0.00           H  
ATOM   2091  CB  VAL   152      83.392  58.780  70.505  1.00  0.00           C  
ATOM   2092  HB  VAL   152      84.228  58.881  71.197  1.00  0.00           H  
ATOM   2093  CG1 VAL   152      82.094  58.704  71.336  1.00  0.00           C  
ATOM   2094 HG11 VAL   152      82.060  59.476  72.105  1.00  0.00           H  
ATOM   2095 HG12 VAL   152      81.259  58.825  70.646  1.00  0.00           H  
ATOM   2096 HG13 VAL   152      81.983  57.784  71.911  1.00  0.00           H  
ATOM   2097  CG2 VAL   152      83.475  57.480  69.664  1.00  0.00           C  
ATOM   2098 HG21 VAL   152      82.598  57.385  69.024  1.00  0.00           H  
ATOM   2099 HG22 VAL   152      84.314  57.482  68.967  1.00  0.00           H  
ATOM   2100 HG23 VAL   152      83.529  56.648  70.366  1.00  0.00           H  
ATOM   2101  C   VAL   152      84.887  60.182  68.972  1.00  0.00           C  
ATOM   2102  O   VAL   152      84.939  59.792  67.759  1.00  0.00           O  
ATOM   2103  N   PRO   153      85.945  60.548  69.700  1.00  0.00           N  
ATOM   2104  CD  PRO   153      85.974  61.155  70.987  1.00  0.00           C  
ATOM   2105  HD2 PRO   153      85.218  60.763  71.668  1.00  0.00           H  
ATOM   2106  HD3 PRO   153      85.796  62.219  70.834  1.00  0.00           H  
ATOM   2107  CG  PRO   153      87.425  60.973  71.427  1.00  0.00           C  
ATOM   2108  HG2 PRO   153      87.584  59.909  71.602  1.00  0.00           H  
ATOM   2109  HG3 PRO   153      87.577  61.820  72.097  1.00  0.00           H  
ATOM   2110  CB  PRO   153      88.180  61.224  70.128  1.00  0.00           C  
ATOM   2111  HB2 PRO   153      89.163  60.755  70.168  1.00  0.00           H  
ATOM   2112  HB3 PRO   153      88.125  62.311  70.068  1.00  0.00           H  
ATOM   2113  CA  PRO   153      87.259  60.574  69.117  1.00  0.00           C  
ATOM   2114  HA  PRO   153      87.131  61.206  68.238  1.00  0.00           H  
ATOM   2115  C   PRO   153      87.856  59.256  68.695  1.00  0.00           C  
ATOM   2116  O   PRO   153      87.870  58.312  69.477  1.00  0.00           O  
ATOM   2117  N   ILE   154      88.368  59.215  67.464  1.00  0.00           N  
ATOM   2118  H   ILE   154      88.263  60.016  66.857  1.00  0.00           H  
ATOM   2119  CA  ILE   154      88.947  57.948  66.817  1.00  0.00           C  
ATOM   2120  HA  ILE   154      88.926  57.114  67.518  1.00  0.00           H  
ATOM   2121  CB  ILE   154      88.199  57.585  65.497  1.00  0.00           C  
ATOM   2122  HB  ILE   154      88.382  58.465  64.882  1.00  0.00           H  
ATOM   2123  CG2 ILE   154      88.670  56.321  64.754  1.00  0.00           C  
ATOM   2124 HG21 ILE   154      89.658  55.950  65.025  1.00  0.00           H  
ATOM   2125 HG22 ILE   154      88.129  55.422  65.051  1.00  0.00           H  
ATOM   2126 HG23 ILE   154      88.665  56.494  63.677  1.00  0.00           H  
ATOM   2127  CG1 ILE   154      86.682  57.488  65.623  1.00  0.00           C  
ATOM   2128 HG12 ILE   154      86.417  56.510  66.023  1.00  0.00           H  
ATOM   2129 HG13 ILE   154      86.269  58.218  66.319  1.00  0.00           H  
ATOM   2130  CD1 ILE   154      86.012  57.760  64.264  1.00  0.00           C  
ATOM   2131 HD11 ILE   154      86.090  58.809  63.978  1.00  0.00           H  
ATOM   2132 HD12 ILE   154      86.439  57.186  63.441  1.00  0.00           H  
ATOM   2133 HD13 ILE   154      84.950  57.526  64.326  1.00  0.00           H  
ATOM   2134  C   ILE   154      90.430  58.113  66.500  1.00  0.00           C  
ATOM   2135  O   ILE   154      90.853  59.224  66.127  1.00  0.00           O  
ATOM   2136  N   LEU   155      91.237  57.070  66.669  1.00  0.00           N  
ATOM   2137  H   LEU   155      90.859  56.187  66.979  1.00  0.00           H  
ATOM   2138  CA  LEU   155      92.607  56.968  66.194  1.00  0.00           C  
ATOM   2139  HA  LEU   155      93.010  57.833  65.666  1.00  0.00           H  
ATOM   2140  CB  LEU   155      93.594  56.893  67.360  1.00  0.00           C  
ATOM   2141  HB2 LEU   155      93.606  57.808  67.952  1.00  0.00           H  
ATOM   2142  HB3 LEU   155      93.234  56.140  68.061  1.00  0.00           H  
ATOM   2143  CG  LEU   155      95.052  56.538  67.104  1.00  0.00           C  
ATOM   2144  HG  LEU   155      95.118  55.519  66.723  1.00  0.00           H  
ATOM   2145  CD1 LEU   155      95.641  57.519  66.104  1.00  0.00           C  
ATOM   2146 HD11 LEU   155      96.702  57.274  66.051  1.00  0.00           H  
ATOM   2147 HD12 LEU   155      95.180  57.405  65.123  1.00  0.00           H  
ATOM   2148 HD13 LEU   155      95.557  58.557  66.425  1.00  0.00           H  
ATOM   2149  CD2 LEU   155      95.874  56.519  68.381  1.00  0.00           C  
ATOM   2150 HD21 LEU   155      95.736  55.653  69.030  1.00  0.00           H  
ATOM   2151 HD22 LEU   155      96.915  56.457  68.064  1.00  0.00           H  
ATOM   2152 HD23 LEU   155      95.702  57.422  68.967  1.00  0.00           H  
ATOM   2153  C   LEU   155      92.844  55.765  65.234  1.00  0.00           C  
ATOM   2154  O   LEU   155      92.677  54.617  65.666  1.00  0.00           O  
ATOM   2155  N   VAL   156      93.189  56.103  64.015  1.00  0.00           N  
ATOM   2156  H   VAL   156      93.238  57.100  63.859  1.00  0.00           H  
ATOM   2157  CA  VAL   156      93.693  55.225  62.962  1.00  0.00           C  
ATOM   2158  HA  VAL   156      93.943  55.977  62.213  1.00  0.00           H  
ATOM   2159  CB  VAL   156      92.573  54.267  62.415  1.00  0.00           C  
ATOM   2160  HB  VAL   156      92.377  53.479  63.143  1.00  0.00           H  
ATOM   2161  CG1 VAL   156      91.212  55.022  62.303  1.00  0.00           C  
ATOM   2162 HG11 VAL   156      90.842  55.514  63.203  1.00  0.00           H  
ATOM   2163 HG12 VAL   156      91.304  55.722  61.473  1.00  0.00           H  
ATOM   2164 HG13 VAL   156      90.434  54.368  61.910  1.00  0.00           H  
ATOM   2165  CG2 VAL   156      92.952  53.594  61.116  1.00  0.00           C  
ATOM   2166 HG21 VAL   156      93.340  54.256  60.342  1.00  0.00           H  
ATOM   2167 HG22 VAL   156      93.636  52.766  61.306  1.00  0.00           H  
ATOM   2168 HG23 VAL   156      92.040  53.144  60.724  1.00  0.00           H  
ATOM   2169  C   VAL   156      95.025  54.561  63.198  1.00  0.00           C  
ATOM   2170  O   VAL   156      95.943  55.287  62.993  1.00  0.00           O  
ATOM   2171  N   GLU   157      95.102  53.267  63.687  1.00  0.00           N  
ATOM   2172  H   GLU   157      94.257  52.842  64.042  1.00  0.00           H  
ATOM   2173  CA  GLU   157      96.266  52.498  63.738  1.00  0.00           C  
ATOM   2174  HA  GLU   157      97.173  53.072  63.554  1.00  0.00           H  
ATOM   2175  CB  GLU   157      96.497  52.029  65.181  1.00  0.00           C  
ATOM   2176  HB2 GLU   157      95.515  51.739  65.553  1.00  0.00           H  
ATOM   2177  HB3 GLU   157      97.225  51.217  65.195  1.00  0.00           H  
ATOM   2178  CG  GLU   157      97.083  53.027  66.216  1.00  0.00           C  
ATOM   2179  HG2 GLU   157      96.393  53.858  66.362  1.00  0.00           H  
ATOM   2180  HG3 GLU   157      97.199  52.557  67.193  1.00  0.00           H  
ATOM   2181  CD  GLU   157      98.417  53.714  65.968  1.00  0.00           C  
ATOM   2182  OE1 GLU   157      99.086  53.454  64.916  1.00  0.00           O  
ATOM   2183  OE2 GLU   157      98.712  54.680  66.692  1.00  0.00           O  
ATOM   2184  C   GLU   157      96.117  51.288  62.705  1.00  0.00           C  
ATOM   2185  O   GLU   157      95.997  50.192  63.086  1.00  0.00           O  
ATOM   2186  N   LEU   158      96.140  51.510  61.363  1.00  0.00           N  
ATOM   2187  H   LEU   158      96.261  52.460  61.041  1.00  0.00           H  
ATOM   2188  CA  LEU   158      96.116  50.423  60.349  1.00  0.00           C  
ATOM   2189  HA  LEU   158      95.546  49.634  60.839  1.00  0.00           H  
ATOM   2190  CB  LEU   158      95.294  50.938  59.161  1.00  0.00           C  
ATOM   2191  HB2 LEU   158      94.235  51.005  59.410  1.00  0.00           H  
ATOM   2192  HB3 LEU   158      95.588  51.904  58.751  1.00  0.00           H  
ATOM   2193  CG  LEU   158      95.441  49.983  57.948  1.00  0.00           C  
ATOM   2194  HG  LEU   158      96.491  49.705  57.851  1.00  0.00           H  
ATOM   2195  CD1 LEU   158      94.586  48.715  58.137  1.00  0.00           C  
ATOM   2196 HD11 LEU   158      93.567  49.035  58.352  1.00  0.00           H  
ATOM   2197 HD12 LEU   158      94.649  48.072  57.259  1.00  0.00           H  
ATOM   2198 HD13 LEU   158      95.009  48.063  58.901  1.00  0.00           H  
ATOM   2199  CD2 LEU   158      95.092  50.684  56.645  1.00  0.00           C  
ATOM   2200 HD21 LEU   158      94.937  49.962  55.843  1.00  0.00           H  
ATOM   2201 HD22 LEU   158      94.197  51.284  56.805  1.00  0.00           H  
ATOM   2202 HD23 LEU   158      95.933  51.302  56.331  1.00  0.00           H  
ATOM   2203  C   LEU   158      97.544  50.087  60.000  1.00  0.00           C  
ATOM   2204  O   LEU   158      98.343  50.900  59.530  1.00  0.00           O  
ATOM   2205  N   ASP   159      97.870  48.832  60.176  1.00  0.00           N  
ATOM   2206  H   ASP   159      97.165  48.177  60.483  1.00  0.00           H  
ATOM   2207  CA  ASP   159      98.942  48.150  59.476  1.00  0.00           C  
ATOM   2208  HA  ASP   159      99.781  48.832  59.340  1.00  0.00           H  
ATOM   2209  CB  ASP   159      99.474  46.903  60.255  1.00  0.00           C  
ATOM   2210  HB2 ASP   159      98.604  46.499  60.772  1.00  0.00           H  
ATOM   2211  HB3 ASP   159      99.914  46.148  59.603  1.00  0.00           H  
ATOM   2212  CG  ASP   159     100.481  47.320  61.364  1.00  0.00           C  
ATOM   2213  OD1 ASP   159     100.898  46.478  62.130  1.00  0.00           O  
ATOM   2214  OD2 ASP   159     100.951  48.452  61.383  1.00  0.00           O  
ATOM   2215  C   ASP   159      98.461  47.618  58.160  1.00  0.00           C  
ATOM   2216  O   ASP   159      97.422  47.020  57.986  1.00  0.00           O  
ATOM   2217  N   GLY   160      99.307  47.764  57.158  1.00  0.00           N  
ATOM   2218  H   GLY   160     100.134  48.334  57.262  1.00  0.00           H  
ATOM   2219  CA  GLY   160      98.949  47.337  55.758  1.00  0.00           C  
ATOM   2220  HA2 GLY   160      98.196  46.551  55.815  1.00  0.00           H  
ATOM   2221  HA3 GLY   160      98.635  48.147  55.100  1.00  0.00           H  
ATOM   2222  C   GLY   160     100.216  46.632  55.101  1.00  0.00           C  
ATOM   2223  O   GLY   160     101.337  46.903  55.560  1.00  0.00           O  
ATOM   2224  N   ASP   161     100.049  45.796  54.076  1.00  0.00           N  
ATOM   2225  H   ASP   161      99.097  45.508  53.899  1.00  0.00           H  
ATOM   2226  CA  ASP   161     100.956  45.088  53.215  1.00  0.00           C  
ATOM   2227  HA  ASP   161     101.839  45.728  53.208  1.00  0.00           H  
ATOM   2228  CB  ASP   161     101.402  43.794  53.761  1.00  0.00           C  
ATOM   2229  HB2 ASP   161     101.771  44.054  54.753  1.00  0.00           H  
ATOM   2230  HB3 ASP   161     100.522  43.152  53.782  1.00  0.00           H  
ATOM   2231  CG  ASP   161     102.430  42.979  53.025  1.00  0.00           C  
ATOM   2232  OD1 ASP   161     102.523  42.995  51.798  1.00  0.00           O  
ATOM   2233  OD2 ASP   161     103.055  42.128  53.745  1.00  0.00           O  
ATOM   2234  C   ASP   161     100.348  44.858  51.827  1.00  0.00           C  
ATOM   2235  O   ASP   161      99.455  44.003  51.728  1.00  0.00           O  
ATOM   2236  N   VAL   162     100.574  45.846  50.942  1.00  0.00           N  
ATOM   2237  H   VAL   162     101.294  46.477  51.263  1.00  0.00           H  
ATOM   2238  CA  VAL   162     100.359  45.845  49.566  1.00  0.00           C  
ATOM   2239  HA  VAL   162     100.579  46.828  49.147  1.00  0.00           H  
ATOM   2240  CB  VAL   162      98.918  45.524  49.047  1.00  0.00           C  
ATOM   2241  HB  VAL   162      98.577  44.538  49.364  1.00  0.00           H  
ATOM   2242  CG1 VAL   162      97.966  46.616  49.650  1.00  0.00           C  
ATOM   2243 HG11 VAL   162      98.478  47.570  49.528  1.00  0.00           H  
ATOM   2244 HG12 VAL   162      96.993  46.679  49.162  1.00  0.00           H  
ATOM   2245 HG13 VAL   162      97.967  46.608  50.740  1.00  0.00           H  
ATOM   2246  CG2 VAL   162      98.761  45.633  47.530  1.00  0.00           C  
ATOM   2247 HG21 VAL   162      98.948  46.633  47.139  1.00  0.00           H  
ATOM   2248 HG22 VAL   162      99.376  44.872  47.050  1.00  0.00           H  
ATOM   2249 HG23 VAL   162      97.697  45.558  47.305  1.00  0.00           H  
ATOM   2250  C   VAL   162     101.238  44.821  48.866  1.00  0.00           C  
ATOM   2251  O   VAL   162     102.161  45.249  48.196  1.00  0.00           O  
ATOM   2252  N   ASN   163     101.153  43.480  49.123  1.00  0.00           N  
ATOM   2253  H   ASN   163     100.568  43.049  49.824  1.00  0.00           H  
ATOM   2254  CA  ASN   163     101.757  42.456  48.216  1.00  0.00           C  
ATOM   2255  HA  ASN   163     101.595  41.455  48.618  1.00  0.00           H  
ATOM   2256  CB  ASN   163     100.995  42.404  46.898  1.00  0.00           C  
ATOM   2257  HB2 ASN   163      99.928  42.474  47.107  1.00  0.00           H  
ATOM   2258  HB3 ASN   163     101.293  43.218  46.238  1.00  0.00           H  
ATOM   2259  CG  ASN   163     101.313  41.085  46.161  1.00  0.00           C  
ATOM   2260  OD1 ASN   163     100.808  40.036  46.544  1.00  0.00           O  
ATOM   2261  ND2 ASN   163     102.097  41.141  45.066  1.00  0.00           N  
ATOM   2262 HD21 ASN   163     102.283  40.255  44.619  1.00  0.00           H  
ATOM   2263 HD22 ASN   163     102.362  42.071  44.774  1.00  0.00           H  
ATOM   2264  C   ASN   163     103.287  42.576  48.125  1.00  0.00           C  
ATOM   2265  O   ASN   163     103.854  42.653  47.034  1.00  0.00           O  
ATOM   2266  N   GLY   164     103.966  42.757  49.233  1.00  0.00           N  
ATOM   2267  H   GLY   164     103.453  42.838  50.099  1.00  0.00           H  
ATOM   2268  CA  GLY   164     105.453  42.985  49.381  1.00  0.00           C  
ATOM   2269  HA2 GLY   164     105.709  42.324  50.209  1.00  0.00           H  
ATOM   2270  HA3 GLY   164     105.997  42.721  48.475  1.00  0.00           H  
ATOM   2271  C   GLY   164     105.699  44.400  49.908  1.00  0.00           C  
ATOM   2272  O   GLY   164     106.556  44.653  50.747  1.00  0.00           O  
ATOM   2273  N   HIE   165     104.821  45.350  49.625  1.00  0.00           N  
ATOM   2274  H   HIE   165     104.084  44.982  49.040  1.00  0.00           H  
ATOM   2275  CA  HIE   165     104.886  46.792  50.027  1.00  0.00           C  
ATOM   2276  HA  HIE   165     105.950  47.022  50.082  1.00  0.00           H  
ATOM   2277  CB  HIE   165     104.410  47.613  48.864  1.00  0.00           C  
ATOM   2278  HB2 HIE   165     103.401  47.303  48.590  1.00  0.00           H  
ATOM   2279  HB3 HIE   165     104.246  48.659  49.123  1.00  0.00           H  
ATOM   2280  CG  HIE   165     105.120  47.492  47.583  1.00  0.00           C  
ATOM   2281  ND1 HIE   165     106.427  47.934  47.339  1.00  0.00           N  
ATOM   2282  CE1 HIE   165     106.792  47.718  46.096  1.00  0.00           C  
ATOM   2283  HE1 HIE   165     107.693  48.095  45.634  1.00  0.00           H  
ATOM   2284  NE2 HIE   165     105.736  47.089  45.503  1.00  0.00           N  
ATOM   2285  HE2 HIE   165     105.771  46.795  44.538  1.00  0.00           H  
ATOM   2286  CD2 HIE   165     104.701  46.980  46.399  1.00  0.00           C  
ATOM   2287  HD2 HIE   165     103.664  46.715  46.249  1.00  0.00           H  
ATOM   2288  C   HIE   165     104.162  47.226  51.351  1.00  0.00           C  
ATOM   2289  O   HIE   165     102.948  47.296  51.351  1.00  0.00           O  
ATOM   2290  N   LYS   166     104.800  47.338  52.514  1.00  0.00           N  
ATOM   2291  H   LYS   166     105.791  47.145  52.537  1.00  0.00           H  
ATOM   2292  CA  LYS   166     104.098  47.534  53.814  1.00  0.00           C  
ATOM   2293  HA  LYS   166     103.071  47.178  53.730  1.00  0.00           H  
ATOM   2294  CB  LYS   166     104.764  46.746  55.054  1.00  0.00           C  
ATOM   2295  HB2 LYS   166     105.804  47.056  55.149  1.00  0.00           H  
ATOM   2296  HB3 LYS   166     104.293  46.933  56.019  1.00  0.00           H  
ATOM   2297  CG  LYS   166     104.744  45.217  54.805  1.00  0.00           C  
ATOM   2298  HG2 LYS   166     103.725  44.830  54.816  1.00  0.00           H  
ATOM   2299  HG3 LYS   166     105.103  44.840  53.848  1.00  0.00           H  
ATOM   2300  CD  LYS   166     105.419  44.573  55.993  1.00  0.00           C  
ATOM   2301  HD2 LYS   166     106.268  45.171  56.324  1.00  0.00           H  
ATOM   2302  HD3 LYS   166     104.795  44.736  56.872  1.00  0.00           H  
ATOM   2303  CE  LYS   166     105.882  43.122  55.941  1.00  0.00           C  
ATOM   2304  HE2 LYS   166     106.382  43.067  54.974  1.00  0.00           H  
ATOM   2305  HE3 LYS   166     106.557  42.951  56.780  1.00  0.00           H  
ATOM   2306  NZ  LYS   166     104.719  42.174  56.045  1.00  0.00           N  
ATOM   2307  HZ1 LYS   166     105.114  41.257  56.195  1.00  0.00           H  
ATOM   2308  HZ2 LYS   166     104.256  42.372  56.921  1.00  0.00           H  
ATOM   2309  HZ3 LYS   166     104.036  42.103  55.304  1.00  0.00           H  
ATOM   2310  C   LYS   166     103.990  49.042  54.139  1.00  0.00           C  
ATOM   2311  O   LYS   166     104.717  49.787  53.593  1.00  0.00           O  
ATOM   2312  N   PHE   167     103.016  49.361  54.980  1.00  0.00           N  
ATOM   2313  H   PHE   167     102.478  48.644  55.444  1.00  0.00           H  
ATOM   2314  CA  PHE   167     102.713  50.742  55.253  1.00  0.00           C  
ATOM   2315  HA  PHE   167     103.649  51.294  55.342  1.00  0.00           H  
ATOM   2316  CB  PHE   167     101.880  51.397  54.076  1.00  0.00           C  
ATOM   2317  HB2 PHE   167     101.564  52.405  54.344  1.00  0.00           H  
ATOM   2318  HB3 PHE   167     102.579  51.471  53.244  1.00  0.00           H  
ATOM   2319  CG  PHE   167     100.591  50.643  53.683  1.00  0.00           C  
ATOM   2320  CD1 PHE   167     100.633  49.800  52.527  1.00  0.00           C  
ATOM   2321  HD1 PHE   167     101.500  49.607  51.912  1.00  0.00           H  
ATOM   2322  CE1 PHE   167      99.430  49.261  52.090  1.00  0.00           C  
ATOM   2323  HE1 PHE   167      99.495  48.709  51.164  1.00  0.00           H  
ATOM   2324  CZ  PHE   167      98.162  49.435  52.689  1.00  0.00           C  
ATOM   2325  HZ  PHE   167      97.261  49.098  52.200  1.00  0.00           H  
ATOM   2326  CE2 PHE   167      98.141  50.256  53.892  1.00  0.00           C  
ATOM   2327  HE2 PHE   167      97.170  50.491  54.303  1.00  0.00           H  
ATOM   2328  CD2 PHE   167      99.357  50.832  54.354  1.00  0.00           C  
ATOM   2329  HD2 PHE   167      99.445  51.403  55.267  1.00  0.00           H  
ATOM   2330  C   PHE   167     101.859  50.971  56.573  1.00  0.00           C  
ATOM   2331  O   PHE   167     101.087  50.117  56.977  1.00  0.00           O  
ATOM   2332  N   SER   168     102.057  52.094  57.229  1.00  0.00           N  
ATOM   2333  H   SER   168     102.822  52.712  57.001  1.00  0.00           H  
ATOM   2334  CA  SER   168     101.417  52.609  58.446  1.00  0.00           C  
ATOM   2335  HA  SER   168     100.992  51.846  59.099  1.00  0.00           H  
ATOM   2336  CB  SER   168     102.511  53.332  59.280  1.00  0.00           C  
ATOM   2337  HB2 SER   168     103.176  53.898  58.628  1.00  0.00           H  
ATOM   2338  HB3 SER   168     101.994  53.993  59.976  1.00  0.00           H  
ATOM   2339  OG  SER   168     103.303  52.369  60.061  1.00  0.00           O  
ATOM   2340  HG  SER   168     102.848  51.881  60.752  1.00  0.00           H  
ATOM   2341  C   SER   168     100.377  53.632  58.029  1.00  0.00           C  
ATOM   2342  O   SER   168     100.662  54.847  57.885  1.00  0.00           O  
ATOM   2343  N   VAL   169      99.235  53.101  57.650  1.00  0.00           N  
ATOM   2344  H   VAL   169      99.110  52.099  57.673  1.00  0.00           H  
ATOM   2345  CA  VAL   169      97.881  53.859  57.569  1.00  0.00           C  
ATOM   2346  HA  VAL   169      97.128  53.074  57.508  1.00  0.00           H  
ATOM   2347  CB  VAL   169      97.542  54.811  56.285  1.00  0.00           C  
ATOM   2348  HB  VAL   169      98.137  55.723  56.329  1.00  0.00           H  
ATOM   2349  CG1 VAL   169      97.749  54.168  54.903  1.00  0.00           C  
ATOM   2350 HG11 VAL   169      97.248  54.736  54.119  1.00  0.00           H  
ATOM   2351 HG12 VAL   169      98.834  54.155  54.801  1.00  0.00           H  
ATOM   2352 HG13 VAL   169      97.387  53.141  54.942  1.00  0.00           H  
ATOM   2353  CG2 VAL   169      96.121  55.377  56.339  1.00  0.00           C  
ATOM   2354 HG21 VAL   169      95.513  54.515  56.612  1.00  0.00           H  
ATOM   2355 HG22 VAL   169      96.035  56.204  57.044  1.00  0.00           H  
ATOM   2356 HG23 VAL   169      95.784  55.701  55.354  1.00  0.00           H  
ATOM   2357  C   VAL   169      97.536  54.518  58.920  1.00  0.00           C  
ATOM   2358  O   VAL   169      96.519  54.078  59.454  1.00  0.00           O  
ATOM   2359  N   ARG   170      98.247  55.552  59.322  1.00  0.00           N  
ATOM   2360  H   ARG   170      98.980  55.877  58.707  1.00  0.00           H  
ATOM   2361  CA  ARG   170      97.802  56.502  60.387  1.00  0.00           C  
ATOM   2362  HA  ARG   170      97.413  55.875  61.190  1.00  0.00           H  
ATOM   2363  CB  ARG   170      99.022  57.348  60.912  1.00  0.00           C  
ATOM   2364  HB2 ARG   170      99.827  56.617  60.990  1.00  0.00           H  
ATOM   2365  HB3 ARG   170      99.327  58.093  60.177  1.00  0.00           H  
ATOM   2366  CG  ARG   170      98.634  57.942  62.270  1.00  0.00           C  
ATOM   2367  HG2 ARG   170      98.002  58.818  62.126  1.00  0.00           H  
ATOM   2368  HG3 ARG   170      98.060  57.201  62.826  1.00  0.00           H  
ATOM   2369  CD  ARG   170      99.924  58.422  62.988  1.00  0.00           C  
ATOM   2370  HD2 ARG   170     100.646  57.605  63.010  1.00  0.00           H  
ATOM   2371  HD3 ARG   170     100.480  59.196  62.460  1.00  0.00           H  
ATOM   2372  NE  ARG   170      99.682  58.859  64.340  1.00  0.00           N  
ATOM   2373  HE  ARG   170      99.545  59.848  64.496  1.00  0.00           H  
ATOM   2374  CZ  ARG   170      99.445  57.966  65.353  1.00  0.00           C  
ATOM   2375  NH1 ARG   170      99.628  56.674  65.239  1.00  0.00           N  
ATOM   2376 HH11 ARG   170      99.946  56.245  64.381  1.00  0.00           H  
ATOM   2377 HH12 ARG   170      99.416  55.981  65.943  1.00  0.00           H  
ATOM   2378  NH2 ARG   170      99.108  58.363  66.536  1.00  0.00           N  
ATOM   2379 HH21 ARG   170      98.763  59.311  66.580  1.00  0.00           H  
ATOM   2380 HH22 ARG   170      98.992  57.741  67.323  1.00  0.00           H  
ATOM   2381  C   ARG   170      96.678  57.494  59.935  1.00  0.00           C  
ATOM   2382  O   ARG   170      96.618  57.892  58.782  1.00  0.00           O  
ATOM   2383  N   GLY   171      95.901  58.018  60.928  1.00  0.00           N  
ATOM   2384  H   GLY   171      95.836  57.604  61.847  1.00  0.00           H  
ATOM   2385  CA  GLY   171      95.218  59.257  60.823  1.00  0.00           C  
ATOM   2386  HA2 GLY   171      95.912  60.061  60.575  1.00  0.00           H  
ATOM   2387  HA3 GLY   171      94.407  59.247  60.094  1.00  0.00           H  
ATOM   2388  C   GLY   171      94.530  59.621  62.100  1.00  0.00           C  
ATOM   2389  O   GLY   171      94.247  58.740  62.927  1.00  0.00           O  
ATOM   2390  N   GLU   172      94.193  60.874  62.253  1.00  0.00           N  
ATOM   2391  H   GLU   172      94.210  61.449  61.423  1.00  0.00           H  
ATOM   2392  CA  GLU   172      93.456  61.399  63.445  1.00  0.00           C  
ATOM   2393  HA  GLU   172      93.157  60.561  64.075  1.00  0.00           H  
ATOM   2394  CB  GLU   172      94.334  62.303  64.285  1.00  0.00           C  
ATOM   2395  HB2 GLU   172      94.670  63.050  63.566  1.00  0.00           H  
ATOM   2396  HB3 GLU   172      93.686  62.840  64.978  1.00  0.00           H  
ATOM   2397  CG  GLU   172      95.583  61.537  64.812  1.00  0.00           C  
ATOM   2398  HG2 GLU   172      95.188  60.949  65.639  1.00  0.00           H  
ATOM   2399  HG3 GLU   172      96.032  60.853  64.092  1.00  0.00           H  
ATOM   2400  CD  GLU   172      96.542  62.545  65.478  1.00  0.00           C  
ATOM   2401  OE1 GLU   172      97.748  62.510  65.184  1.00  0.00           O  
ATOM   2402  OE2 GLU   172      96.050  63.391  66.285  1.00  0.00           O  
ATOM   2403  C   GLU   172      92.052  61.993  63.042  1.00  0.00           C  
ATOM   2404  O   GLU   172      91.855  62.607  62.004  1.00  0.00           O  
ATOM   2405  N   GLY   173      91.061  61.739  63.860  1.00  0.00           N  
ATOM   2406  H   GLY   173      91.258  61.316  64.756  1.00  0.00           H  
ATOM   2407  CA  GLY   173      89.762  62.428  63.718  1.00  0.00           C  
ATOM   2408  HA2 GLY   173      89.898  63.508  63.754  1.00  0.00           H  
ATOM   2409  HA3 GLY   173      89.354  62.290  62.716  1.00  0.00           H  
ATOM   2410  C   GLY   173      88.642  62.073  64.721  1.00  0.00           C  
ATOM   2411  O   GLY   173      88.878  61.693  65.848  1.00  0.00           O  
ATOM   2412  N   GLU   174      87.436  62.196  64.344  1.00  0.00           N  
ATOM   2413  H   GLU   174      87.277  62.551  63.412  1.00  0.00           H  
ATOM   2414  CA  GLU   174      86.219  62.041  65.155  1.00  0.00           C  
ATOM   2415  HA  GLU   174      86.333  61.232  65.877  1.00  0.00           H  
ATOM   2416  CB  GLU   174      85.980  63.381  65.918  1.00  0.00           C  
ATOM   2417  HB2 GLU   174      85.299  63.194  66.748  1.00  0.00           H  
ATOM   2418  HB3 GLU   174      86.940  63.704  66.320  1.00  0.00           H  
ATOM   2419  CG  GLU   174      85.419  64.514  65.084  1.00  0.00           C  
ATOM   2420  HG2 GLU   174      85.937  64.588  64.127  1.00  0.00           H  
ATOM   2421  HG3 GLU   174      84.358  64.298  64.962  1.00  0.00           H  
ATOM   2422  CD  GLU   174      85.562  65.850  65.807  1.00  0.00           C  
ATOM   2423  OE1 GLU   174      85.920  65.858  66.996  1.00  0.00           O  
ATOM   2424  OE2 GLU   174      85.311  66.878  65.146  1.00  0.00           O  
ATOM   2425  C   GLU   174      85.029  61.603  64.289  1.00  0.00           C  
ATOM   2426  O   GLU   174      84.896  61.847  63.070  1.00  0.00           O  
ATOM   2427  N   GLY   175      84.066  60.972  64.942  1.00  0.00           N  
ATOM   2428  H   GLY   175      84.188  60.751  65.920  1.00  0.00           H  
ATOM   2429  CA  GLY   175      82.760  60.509  64.427  1.00  0.00           C  
ATOM   2430  HA2 GLY   175      82.584  60.929  63.437  1.00  0.00           H  
ATOM   2431  HA3 GLY   175      82.748  59.424  64.326  1.00  0.00           H  
ATOM   2432  C   GLY   175      81.644  60.923  65.391  1.00  0.00           C  
ATOM   2433  O   GLY   175      81.786  61.067  66.634  1.00  0.00           O  
ATOM   2434  N   ASP   176      80.466  61.153  64.810  1.00  0.00           N  
ATOM   2435  H   ASP   176      80.470  60.990  63.813  1.00  0.00           H  
ATOM   2436  CA  ASP   176      79.289  61.670  65.381  1.00  0.00           C  
ATOM   2437  HA  ASP   176      79.316  61.754  66.467  1.00  0.00           H  
ATOM   2438  CB  ASP   176      79.141  63.131  64.894  1.00  0.00           C  
ATOM   2439  HB2 ASP   176      80.034  63.600  65.306  1.00  0.00           H  
ATOM   2440  HB3 ASP   176      79.098  63.141  63.805  1.00  0.00           H  
ATOM   2441  CG  ASP   176      77.856  63.832  65.389  1.00  0.00           C  
ATOM   2442  OD1 ASP   176      76.866  63.163  65.704  1.00  0.00           O  
ATOM   2443  OD2 ASP   176      77.872  65.013  65.637  1.00  0.00           O  
ATOM   2444  C   ASP   176      78.112  60.756  65.063  1.00  0.00           C  
ATOM   2445  O   ASP   176      77.690  60.642  63.879  1.00  0.00           O  
ATOM   2446  N   ALA   177      77.698  59.998  66.092  1.00  0.00           N  
ATOM   2447  H   ALA   177      78.073  60.066  67.027  1.00  0.00           H  
ATOM   2448  CA  ALA   177      76.563  59.104  65.847  1.00  0.00           C  
ATOM   2449  HA  ALA   177      76.707  58.664  64.860  1.00  0.00           H  
ATOM   2450  CB  ALA   177      76.645  57.919  66.879  1.00  0.00           C  
ATOM   2451  HB1 ALA   177      77.623  57.524  67.156  1.00  0.00           H  
ATOM   2452  HB2 ALA   177      76.121  58.211  67.789  1.00  0.00           H  
ATOM   2453  HB3 ALA   177      76.068  57.114  66.425  1.00  0.00           H  
ATOM   2454  C   ALA   177      75.211  59.737  65.916  1.00  0.00           C  
ATOM   2455  O   ALA   177      74.135  59.247  65.524  1.00  0.00           O  
ATOM   2456  N   THR   178      75.239  60.975  66.412  1.00  0.00           N  
ATOM   2457  H   THR   178      76.120  61.460  66.325  1.00  0.00           H  
ATOM   2458  CA  THR   178      73.897  61.695  66.403  1.00  0.00           C  
ATOM   2459  HA  THR   178      73.088  61.170  66.910  1.00  0.00           H  
ATOM   2460  CB  THR   178      74.090  63.011  67.113  1.00  0.00           C  
ATOM   2461  HB  THR   178      74.873  63.613  66.652  1.00  0.00           H  
ATOM   2462  CG2 THR   178      72.751  63.754  67.146  1.00  0.00           C  
ATOM   2463 HG21 THR   178      72.023  63.161  67.699  1.00  0.00           H  
ATOM   2464 HG22 THR   178      72.866  64.769  67.526  1.00  0.00           H  
ATOM   2465 HG23 THR   178      72.506  64.093  66.139  1.00  0.00           H  
ATOM   2466  OG1 THR   178      74.373  62.768  68.495  1.00  0.00           O  
ATOM   2467  HG1 THR   178      75.181  62.249  68.504  1.00  0.00           H  
ATOM   2468  C   THR   178      73.477  62.003  65.011  1.00  0.00           C  
ATOM   2469  O   THR   178      72.316  61.771  64.607  1.00  0.00           O  
ATOM   2470  N   ASN   179      74.484  62.392  64.198  1.00  0.00           N  
ATOM   2471  H   ASN   179      75.394  62.643  64.559  1.00  0.00           H  
ATOM   2472  CA  ASN   179      74.262  62.900  62.874  1.00  0.00           C  
ATOM   2473  HA  ASN   179      73.190  63.099  62.899  1.00  0.00           H  
ATOM   2474  CB  ASN   179      74.942  64.285  62.804  1.00  0.00           C  
ATOM   2475  HB2 ASN   179      76.008  64.104  62.944  1.00  0.00           H  
ATOM   2476  HB3 ASN   179      74.926  64.697  61.795  1.00  0.00           H  
ATOM   2477  CG  ASN   179      74.397  65.341  63.774  1.00  0.00           C  
ATOM   2478  OD1 ASN   179      73.254  65.804  63.687  1.00  0.00           O  
ATOM   2479  ND2 ASN   179      75.268  65.789  64.689  1.00  0.00           N  
ATOM   2480 HD21 ASN   179      74.984  66.449  65.399  1.00  0.00           H  
ATOM   2481 HD22 ASN   179      76.169  65.340  64.760  1.00  0.00           H  
ATOM   2482  C   ASN   179      74.660  61.938  61.738  1.00  0.00           C  
ATOM   2483  O   ASN   179      74.434  62.147  60.546  1.00  0.00           O  
ATOM   2484  N   GLY   180      75.324  60.853  62.068  1.00  0.00           N  
ATOM   2485  H   GLY   180      75.728  60.737  62.986  1.00  0.00           H  
ATOM   2486  CA  GLY   180      75.661  59.884  61.087  1.00  0.00           C  
ATOM   2487  HA2 GLY   180      76.028  58.964  61.541  1.00  0.00           H  
ATOM   2488  HA3 GLY   180      74.817  59.876  60.398  1.00  0.00           H  
ATOM   2489  C   GLY   180      76.869  60.308  60.219  1.00  0.00           C  
ATOM   2490  O   GLY   180      76.732  60.304  59.012  1.00  0.00           O  
ATOM   2491  N   LYS   181      77.900  60.787  60.920  1.00  0.00           N  
ATOM   2492  H   LYS   181      77.792  60.849  61.922  1.00  0.00           H  
ATOM   2493  CA  LYS   181      78.898  61.598  60.200  1.00  0.00           C  
ATOM   2494  HA  LYS   181      78.747  61.285  59.167  1.00  0.00           H  
ATOM   2495  CB  LYS   181      78.658  63.093  60.279  1.00  0.00           C  
ATOM   2496  HB2 LYS   181      77.610  63.331  60.101  1.00  0.00           H  
ATOM   2497  HB3 LYS   181      78.898  63.587  61.221  1.00  0.00           H  
ATOM   2498  CG  LYS   181      79.493  63.753  59.193  1.00  0.00           C  
ATOM   2499  HG2 LYS   181      80.540  63.473  59.310  1.00  0.00           H  
ATOM   2500  HG3 LYS   181      79.098  63.321  58.274  1.00  0.00           H  
ATOM   2501  CD  LYS   181      79.457  65.264  59.086  1.00  0.00           C  
ATOM   2502  HD2 LYS   181      79.953  65.516  58.149  1.00  0.00           H  
ATOM   2503  HD3 LYS   181      78.420  65.598  59.093  1.00  0.00           H  
ATOM   2504  CE  LYS   181      80.092  65.880  60.406  1.00  0.00           C  
ATOM   2505  HE2 LYS   181      79.466  65.645  61.267  1.00  0.00           H  
ATOM   2506  HE3 LYS   181      81.084  65.446  60.532  1.00  0.00           H  
ATOM   2507  NZ  LYS   181      80.002  67.338  60.296  1.00  0.00           N  
ATOM   2508  HZ1 LYS   181      80.741  67.691  59.705  1.00  0.00           H  
ATOM   2509  HZ2 LYS   181      79.197  67.681  59.792  1.00  0.00           H  
ATOM   2510  HZ3 LYS   181      80.134  67.782  61.193  1.00  0.00           H  
ATOM   2511  C   LYS   181      80.259  61.188  60.659  1.00  0.00           C  
ATOM   2512  O   LYS   181      80.474  61.301  61.843  1.00  0.00           O  
ATOM   2513  N   LEU   182      81.149  60.851  59.734  1.00  0.00           N  
ATOM   2514  H   LEU   182      80.790  60.696  58.802  1.00  0.00           H  
ATOM   2515  CA  LEU   182      82.585  60.583  59.898  1.00  0.00           C  
ATOM   2516  HA  LEU   182      82.759  60.588  60.974  1.00  0.00           H  
ATOM   2517  CB  LEU   182      83.025  59.181  59.457  1.00  0.00           C  
ATOM   2518  HB2 LEU   182      82.669  58.996  58.444  1.00  0.00           H  
ATOM   2519  HB3 LEU   182      84.110  59.079  59.468  1.00  0.00           H  
ATOM   2520  CG  LEU   182      82.471  57.976  60.211  1.00  0.00           C  
ATOM   2521  HG  LEU   182      83.060  57.084  59.998  1.00  0.00           H  
ATOM   2522  CD1 LEU   182      82.501  58.250  61.763  1.00  0.00           C  
ATOM   2523 HD11 LEU   182      81.590  58.771  62.057  1.00  0.00           H  
ATOM   2524 HD12 LEU   182      82.545  57.258  62.210  1.00  0.00           H  
ATOM   2525 HD13 LEU   182      83.408  58.768  62.076  1.00  0.00           H  
ATOM   2526  CD2 LEU   182      81.089  57.524  59.717  1.00  0.00           C  
ATOM   2527 HD21 LEU   182      80.842  56.678  60.359  1.00  0.00           H  
ATOM   2528 HD22 LEU   182      80.286  58.258  59.782  1.00  0.00           H  
ATOM   2529 HD23 LEU   182      81.184  57.320  58.650  1.00  0.00           H  
ATOM   2530  C   LEU   182      83.499  61.688  59.368  1.00  0.00           C  
ATOM   2531  O   LEU   182      83.331  62.138  58.222  1.00  0.00           O  
ATOM   2532  N   THR   183      84.505  62.113  60.087  1.00  0.00           N  
ATOM   2533  H   THR   183      84.578  61.873  61.066  1.00  0.00           H  
ATOM   2534  CA  THR   183      85.547  63.039  59.668  1.00  0.00           C  
ATOM   2535  HA  THR   183      85.512  62.877  58.591  1.00  0.00           H  
ATOM   2536  CB  THR   183      85.306  64.515  59.973  1.00  0.00           C  
ATOM   2537  HB  THR   183      86.177  65.083  59.646  1.00  0.00           H  
ATOM   2538  CG2 THR   183      83.997  64.984  59.277  1.00  0.00           C  
ATOM   2539 HG21 THR   183      84.041  66.061  59.438  1.00  0.00           H  
ATOM   2540 HG22 THR   183      83.967  64.845  58.197  1.00  0.00           H  
ATOM   2541 HG23 THR   183      83.135  64.562  59.794  1.00  0.00           H  
ATOM   2542  OG1 THR   183      85.255  64.796  61.306  1.00  0.00           O  
ATOM   2543  HG1 THR   183      84.901  64.004  61.716  1.00  0.00           H  
ATOM   2544  C   THR   183      86.972  62.696  60.198  1.00  0.00           C  
ATOM   2545  O   THR   183      87.226  62.665  61.455  1.00  0.00           O  
ATOM   2546  N   LEU   184      87.914  62.419  59.296  1.00  0.00           N  
ATOM   2547  H   LEU   184      87.612  62.495  58.335  1.00  0.00           H  
ATOM   2548  CA  LEU   184      89.279  61.883  59.448  1.00  0.00           C  
ATOM   2549  HA  LEU   184      89.634  62.093  60.457  1.00  0.00           H  
ATOM   2550  CB  LEU   184      89.298  60.360  59.277  1.00  0.00           C  
ATOM   2551  HB2 LEU   184      89.022  60.245  58.229  1.00  0.00           H  
ATOM   2552  HB3 LEU   184      90.352  60.197  59.501  1.00  0.00           H  
ATOM   2553  CG  LEU   184      88.504  59.317  60.183  1.00  0.00           C  
ATOM   2554  HG  LEU   184      89.095  58.410  60.054  1.00  0.00           H  
ATOM   2555  CD1 LEU   184      88.470  59.466  61.752  1.00  0.00           C  
ATOM   2556 HD11 LEU   184      87.930  58.593  62.119  1.00  0.00           H  
ATOM   2557 HD12 LEU   184      89.450  59.495  62.228  1.00  0.00           H  
ATOM   2558 HD13 LEU   184      87.866  60.340  61.995  1.00  0.00           H  
ATOM   2559  CD2 LEU   184      87.069  59.095  59.810  1.00  0.00           C  
ATOM   2560 HD21 LEU   184      87.023  58.697  58.797  1.00  0.00           H  
ATOM   2561 HD22 LEU   184      86.535  58.389  60.447  1.00  0.00           H  
ATOM   2562 HD23 LEU   184      86.514  60.031  59.864  1.00  0.00           H  
ATOM   2563  C   LEU   184      90.401  62.464  58.557  1.00  0.00           C  
ATOM   2564  O   LEU   184      90.385  62.268  57.324  1.00  0.00           O  
ATOM   2565  N   LYS   185      91.410  63.016  59.238  1.00  0.00           N  
ATOM   2566  H   LYS   185      91.314  63.150  60.235  1.00  0.00           H  
ATOM   2567  CA  LYS   185      92.702  63.313  58.541  1.00  0.00           C  
ATOM   2568  HA  LYS   185      92.456  63.426  57.486  1.00  0.00           H  
ATOM   2569  CB  LYS   185      93.433  64.578  59.084  1.00  0.00           C  
ATOM   2570  HB2 LYS   185      92.752  65.428  59.028  1.00  0.00           H  
ATOM   2571  HB3 LYS   185      93.751  64.365  60.104  1.00  0.00           H  
ATOM   2572  CG  LYS   185      94.668  64.907  58.199  1.00  0.00           C  
ATOM   2573  HG2 LYS   185      95.411  64.116  58.296  1.00  0.00           H  
ATOM   2574  HG3 LYS   185      94.206  65.142  57.240  1.00  0.00           H  
ATOM   2575  CD  LYS   185      95.378  66.299  58.588  1.00  0.00           C  
ATOM   2576  HD2 LYS   185      94.616  67.074  58.507  1.00  0.00           H  
ATOM   2577  HD3 LYS   185      95.718  66.247  59.623  1.00  0.00           H  
ATOM   2578  CE  LYS   185      96.585  66.549  57.740  1.00  0.00           C  
ATOM   2579  HE2 LYS   185      96.868  65.547  57.419  1.00  0.00           H  
ATOM   2580  HE3 LYS   185      96.250  67.169  56.908  1.00  0.00           H  
ATOM   2581  NZ  LYS   185      97.668  67.081  58.598  1.00  0.00           N  
ATOM   2582  HZ1 LYS   185      97.240  67.830  59.123  1.00  0.00           H  
ATOM   2583  HZ2 LYS   185      98.012  66.390  59.249  1.00  0.00           H  
ATOM   2584  HZ3 LYS   185      98.413  67.441  58.018  1.00  0.00           H  
ATOM   2585  C   LYS   185      93.624  62.047  58.509  1.00  0.00           C  
ATOM   2586  O   LYS   185      94.268  61.727  59.481  1.00  0.00           O  
ATOM   2587  N   PHE   186      93.627  61.328  57.420  1.00  0.00           N  
ATOM   2588  H   PHE   186      93.028  61.552  56.638  1.00  0.00           H  
ATOM   2589  CA  PHE   186      94.539  60.242  57.189  1.00  0.00           C  
ATOM   2590  HA  PHE   186      94.720  59.877  58.200  1.00  0.00           H  
ATOM   2591  CB  PHE   186      93.885  59.150  56.309  1.00  0.00           C  
ATOM   2592  HB2 PHE   186      93.559  59.582  55.364  1.00  0.00           H  
ATOM   2593  HB3 PHE   186      94.601  58.351  56.114  1.00  0.00           H  
ATOM   2594  CG  PHE   186      92.815  58.439  57.040  1.00  0.00           C  
ATOM   2595  CD1 PHE   186      93.169  57.289  57.840  1.00  0.00           C  
ATOM   2596  HD1 PHE   186      94.192  56.944  57.868  1.00  0.00           H  
ATOM   2597  CE1 PHE   186      92.185  56.612  58.583  1.00  0.00           C  
ATOM   2598  HE1 PHE   186      92.392  55.911  59.379  1.00  0.00           H  
ATOM   2599  CZ  PHE   186      90.831  56.939  58.445  1.00  0.00           C  
ATOM   2600  HZ  PHE   186      90.047  56.401  58.959  1.00  0.00           H  
ATOM   2601  CE2 PHE   186      90.511  58.049  57.665  1.00  0.00           C  
ATOM   2602  HE2 PHE   186      89.468  58.312  57.571  1.00  0.00           H  
ATOM   2603  CD2 PHE   186      91.522  58.851  56.992  1.00  0.00           C  
ATOM   2604  HD2 PHE   186      91.203  59.723  56.439  1.00  0.00           H  
ATOM   2605  C   PHE   186      95.824  60.788  56.608  1.00  0.00           C  
ATOM   2606  O   PHE   186      95.844  61.872  56.003  1.00  0.00           O  
ATOM   2607  N   ILE   187      96.878  60.009  56.942  1.00  0.00           N  
ATOM   2608  H   ILE   187      96.721  59.180  57.497  1.00  0.00           H  
ATOM   2609  CA  ILE   187      98.306  60.317  56.653  1.00  0.00           C  
ATOM   2610  HA  ILE   187      98.251  60.874  55.718  1.00  0.00           H  
ATOM   2611  CB  ILE   187      98.901  61.243  57.704  1.00  0.00           C  
ATOM   2612  HB  ILE   187      99.982  61.102  57.719  1.00  0.00           H  
ATOM   2613  CG2 ILE   187      98.586  62.693  57.382  1.00  0.00           C  
ATOM   2614 HG21 ILE   187      98.852  62.973  56.362  1.00  0.00           H  
ATOM   2615 HG22 ILE   187      97.552  62.941  57.621  1.00  0.00           H  
ATOM   2616 HG23 ILE   187      99.190  63.389  57.964  1.00  0.00           H  
ATOM   2617  CG1 ILE   187      98.423  60.803  59.177  1.00  0.00           C  
ATOM   2618 HG12 ILE   187      97.422  61.193  59.360  1.00  0.00           H  
ATOM   2619 HG13 ILE   187      98.426  59.713  59.192  1.00  0.00           H  
ATOM   2620  CD1 ILE   187      99.294  61.117  60.367  1.00  0.00           C  
ATOM   2621 HD11 ILE   187      98.824  60.840  61.311  1.00  0.00           H  
ATOM   2622 HD12 ILE   187     100.268  60.629  60.307  1.00  0.00           H  
ATOM   2623 HD13 ILE   187      99.447  62.195  60.414  1.00  0.00           H  
ATOM   2624  C   ILE   187      99.228  59.041  56.563  1.00  0.00           C  
ATOM   2625  O   ILE   187      99.512  58.399  57.547  1.00  0.00           O  
ATOM   2626  N   CYS   188      99.729  58.658  55.388  1.00  0.00           N  
ATOM   2627  H   CYS   188      99.668  59.239  54.564  1.00  0.00           H  
ATOM   2628  CA  CYS   188     100.638  57.479  55.268  1.00  0.00           C  
ATOM   2629  HA  CYS   188     100.358  56.566  55.794  1.00  0.00           H  
ATOM   2630  CB  CYS   188     100.641  57.017  53.805  1.00  0.00           C  
ATOM   2631  HB2 CYS   188      99.655  56.649  53.519  1.00  0.00           H  
ATOM   2632  HB3 CYS   188     100.875  57.862  53.157  1.00  0.00           H  
ATOM   2633  SG  CYS   188     101.830  55.676  53.605  1.00  0.00           S  
ATOM   2634  HG  CYS   188     102.890  56.475  53.455  1.00  0.00           H  
ATOM   2635  C   CYS   188     102.030  57.827  55.798  1.00  0.00           C  
ATOM   2636  O   CYS   188     102.792  58.612  55.187  1.00  0.00           O  
ATOM   2637  N   THR   189     102.293  57.321  56.978  1.00  0.00           N  
ATOM   2638  H   THR   189     101.638  56.660  57.372  1.00  0.00           H  
ATOM   2639  CA  THR   189     103.568  57.756  57.652  1.00  0.00           C  
ATOM   2640  HA  THR   189     103.512  58.839  57.548  1.00  0.00           H  
ATOM   2641  CB  THR   189     103.548  57.433  59.048  1.00  0.00           C  
ATOM   2642  HB  THR   189     104.355  57.989  59.526  1.00  0.00           H  
ATOM   2643  CG2 THR   189     102.276  57.865  59.787  1.00  0.00           C  
ATOM   2644 HG21 THR   189     101.923  58.797  59.344  1.00  0.00           H  
ATOM   2645 HG22 THR   189     101.493  57.112  59.692  1.00  0.00           H  
ATOM   2646 HG23 THR   189     102.580  57.980  60.827  1.00  0.00           H  
ATOM   2647  OG1 THR   189     103.646  56.052  59.274  1.00  0.00           O  
ATOM   2648  HG1 THR   189     103.524  55.892  60.213  1.00  0.00           H  
ATOM   2649  C   THR   189     104.866  57.287  56.933  1.00  0.00           C  
ATOM   2650  O   THR   189     105.941  57.898  57.178  1.00  0.00           O  
ATOM   2651  N   THR   190     104.899  56.179  56.195  1.00  0.00           N  
ATOM   2652  H   THR   190     103.978  55.771  56.125  1.00  0.00           H  
ATOM   2653  CA  THR   190     105.954  55.437  55.557  1.00  0.00           C  
ATOM   2654  HA  THR   190     106.824  55.489  56.212  1.00  0.00           H  
ATOM   2655  CB  THR   190     105.477  53.951  55.502  1.00  0.00           C  
ATOM   2656  HB  THR   190     105.913  53.320  54.728  1.00  0.00           H  
ATOM   2657  CG2 THR   190     105.802  53.310  56.871  1.00  0.00           C  
ATOM   2658 HG21 THR   190     105.301  52.347  56.967  1.00  0.00           H  
ATOM   2659 HG22 THR   190     106.860  53.125  57.059  1.00  0.00           H  
ATOM   2660 HG23 THR   190     105.321  53.918  57.637  1.00  0.00           H  
ATOM   2661  OG1 THR   190     104.059  53.875  55.324  1.00  0.00           O  
ATOM   2662  HG1 THR   190     103.978  53.757  54.375  1.00  0.00           H  
ATOM   2663  C   THR   190     106.315  55.809  54.157  1.00  0.00           C  
ATOM   2664  O   THR   190     107.263  55.224  53.633  1.00  0.00           O  
ATOM   2665  N   GLY   191     105.723  56.830  53.555  1.00  0.00           N  
ATOM   2666  H   GLY   191     105.015  57.314  54.089  1.00  0.00           H  
ATOM   2667  CA  GLY   191     105.924  57.228  52.128  1.00  0.00           C  
ATOM   2668  HA2 GLY   191     106.654  58.029  52.006  1.00  0.00           H  
ATOM   2669  HA3 GLY   191     106.341  56.340  51.653  1.00  0.00           H  
ATOM   2670  C   GLY   191     104.602  57.460  51.416  1.00  0.00           C  
ATOM   2671  O   GLY   191     103.665  57.835  52.042  1.00  0.00           O  
ATOM   2672  N   LYS   192     104.474  57.334  50.121  1.00  0.00           N  
ATOM   2673  H   LYS   192     105.384  57.256  49.689  1.00  0.00           H  
ATOM   2674  CA  LYS   192     103.179  57.209  49.439  1.00  0.00           C  
ATOM   2675  HA  LYS   192     102.531  58.035  49.732  1.00  0.00           H  
ATOM   2676  CB  LYS   192     103.480  57.123  47.920  1.00  0.00           C  
ATOM   2677  HB2 LYS   192     103.765  58.135  47.630  1.00  0.00           H  
ATOM   2678  HB3 LYS   192     104.305  56.487  47.600  1.00  0.00           H  
ATOM   2679  CG  LYS   192     102.276  56.737  47.007  1.00  0.00           C  
ATOM   2680  HG2 LYS   192     101.994  55.736  47.332  1.00  0.00           H  
ATOM   2681  HG3 LYS   192     101.385  57.331  47.212  1.00  0.00           H  
ATOM   2682  CD  LYS   192     102.559  56.832  45.501  1.00  0.00           C  
ATOM   2683  HD2 LYS   192     103.007  57.811  45.332  1.00  0.00           H  
ATOM   2684  HD3 LYS   192     103.226  56.035  45.172  1.00  0.00           H  
ATOM   2685  CE  LYS   192     101.316  56.575  44.682  1.00  0.00           C  
ATOM   2686  HE2 LYS   192     100.868  55.630  44.988  1.00  0.00           H  
ATOM   2687  HE3 LYS   192     100.577  57.293  45.039  1.00  0.00           H  
ATOM   2688  NZ  LYS   192     101.562  56.715  43.236  1.00  0.00           N  
ATOM   2689  HZ1 LYS   192     102.082  55.965  42.803  1.00  0.00           H  
ATOM   2690  HZ2 LYS   192     100.709  56.673  42.697  1.00  0.00           H  
ATOM   2691  HZ3 LYS   192     102.149  57.495  42.976  1.00  0.00           H  
ATOM   2692  C   LYS   192     102.540  55.913  49.863  1.00  0.00           C  
ATOM   2693  O   LYS   192     103.188  54.930  50.155  1.00  0.00           O  
ATOM   2694  N   LEU   193     101.165  55.839  49.701  1.00  0.00           N  
ATOM   2695  H   LEU   193     100.725  56.648  49.286  1.00  0.00           H  
ATOM   2696  CA  LEU   193     100.306  54.727  49.983  1.00  0.00           C  
ATOM   2697  HA  LEU   193     100.732  54.187  50.828  1.00  0.00           H  
ATOM   2698  CB  LEU   193      98.908  55.246  50.398  1.00  0.00           C  
ATOM   2699  HB2 LEU   193      99.048  55.666  51.394  1.00  0.00           H  
ATOM   2700  HB3 LEU   193      98.586  56.108  49.813  1.00  0.00           H  
ATOM   2701  CG  LEU   193      97.921  54.128  50.377  1.00  0.00           C  
ATOM   2702  HG  LEU   193      97.984  53.577  49.439  1.00  0.00           H  
ATOM   2703  CD1 LEU   193      98.152  53.118  51.524  1.00  0.00           C  
ATOM   2704 HD11 LEU   193      97.473  53.384  52.334  1.00  0.00           H  
ATOM   2705 HD12 LEU   193      97.909  52.153  51.079  1.00  0.00           H  
ATOM   2706 HD13 LEU   193      99.192  53.076  51.846  1.00  0.00           H  
ATOM   2707  CD2 LEU   193      96.513  54.694  50.684  1.00  0.00           C  
ATOM   2708 HD21 LEU   193      95.741  53.926  50.728  1.00  0.00           H  
ATOM   2709 HD22 LEU   193      96.578  55.346  51.555  1.00  0.00           H  
ATOM   2710 HD23 LEU   193      96.216  55.297  49.826  1.00  0.00           H  
ATOM   2711  C   LEU   193     100.285  53.851  48.684  1.00  0.00           C  
ATOM   2712  O   LEU   193      99.723  54.316  47.674  1.00  0.00           O  
ATOM   2713  N   PRO   194     100.821  52.619  48.643  1.00  0.00           N  
ATOM   2714  CD  PRO   194     101.472  51.888  49.779  1.00  0.00           C  
ATOM   2715  HD2 PRO   194     100.680  51.450  50.386  1.00  0.00           H  
ATOM   2716  HD3 PRO   194     102.042  52.547  50.434  1.00  0.00           H  
ATOM   2717  CG  PRO   194     102.468  50.972  49.156  1.00  0.00           C  
ATOM   2718  HG2 PRO   194     102.689  50.145  49.831  1.00  0.00           H  
ATOM   2719  HG3 PRO   194     103.341  51.585  48.932  1.00  0.00           H  
ATOM   2720  CB  PRO   194     101.861  50.600  47.805  1.00  0.00           C  
ATOM   2721  HB2 PRO   194     101.227  49.722  47.928  1.00  0.00           H  
ATOM   2722  HB3 PRO   194     102.634  50.469  47.048  1.00  0.00           H  
ATOM   2723  CA  PRO   194     100.995  51.814  47.421  1.00  0.00           C  
ATOM   2724  HA  PRO   194     101.684  52.368  46.784  1.00  0.00           H  
ATOM   2725  C   PRO   194      99.769  51.348  46.651  1.00  0.00           C  
ATOM   2726  O   PRO   194      99.914  50.481  45.805  1.00  0.00           O  
ATOM   2727  N   VAL   195      98.561  51.769  47.055  1.00  0.00           N  
ATOM   2728  H   VAL   195      98.695  52.540  47.694  1.00  0.00           H  
ATOM   2729  CA  VAL   195      97.263  51.411  46.595  1.00  0.00           C  
ATOM   2730  HA  VAL   195      97.475  51.222  45.543  1.00  0.00           H  
ATOM   2731  CB  VAL   195      96.741  50.181  47.304  1.00  0.00           C  
ATOM   2732  HB  VAL   195      95.666  50.084  47.157  1.00  0.00           H  
ATOM   2733  CG1 VAL   195      97.382  48.897  46.696  1.00  0.00           C  
ATOM   2734 HG11 VAL   195      96.687  48.084  46.903  1.00  0.00           H  
ATOM   2735 HG12 VAL   195      97.582  49.025  45.632  1.00  0.00           H  
ATOM   2736 HG13 VAL   195      98.367  48.705  47.121  1.00  0.00           H  
ATOM   2737  CG2 VAL   195      97.022  50.210  48.799  1.00  0.00           C  
ATOM   2738 HG21 VAL   195      98.050  50.043  49.120  1.00  0.00           H  
ATOM   2739 HG22 VAL   195      96.739  51.156  49.261  1.00  0.00           H  
ATOM   2740 HG23 VAL   195      96.465  49.413  49.292  1.00  0.00           H  
ATOM   2741  C   VAL   195      96.264  52.525  46.569  1.00  0.00           C  
ATOM   2742  O   VAL   195      96.391  53.399  47.365  1.00  0.00           O  
ATOM   2743  N   PRO   196      95.308  52.522  45.685  1.00  0.00           N  
ATOM   2744  CD  PRO   196      94.883  51.370  44.880  1.00  0.00           C  
ATOM   2745  HD2 PRO   196      94.214  50.706  45.427  1.00  0.00           H  
ATOM   2746  HD3 PRO   196      95.702  50.788  44.459  1.00  0.00           H  
ATOM   2747  CG  PRO   196      94.104  52.008  43.659  1.00  0.00           C  
ATOM   2748  HG2 PRO   196      93.500  51.246  43.166  1.00  0.00           H  
ATOM   2749  HG3 PRO   196      94.810  52.296  42.880  1.00  0.00           H  
ATOM   2750  CB  PRO   196      93.400  53.145  44.278  1.00  0.00           C  
ATOM   2751  HB2 PRO   196      92.398  52.829  44.568  1.00  0.00           H  
ATOM   2752  HB3 PRO   196      93.212  53.982  43.605  1.00  0.00           H  
ATOM   2753  CA  PRO   196      94.300  53.582  45.513  1.00  0.00           C  
ATOM   2754  HA  PRO   196      94.792  54.500  45.192  1.00  0.00           H  
ATOM   2755  C   PRO   196      93.512  53.873  46.790  1.00  0.00           C  
ATOM   2756  O   PRO   196      92.829  52.919  47.237  1.00  0.00           O  
ATOM   2757  N   TRP   197      93.490  55.078  47.313  1.00  0.00           N  
ATOM   2758  H   TRP   197      93.812  55.856  46.755  1.00  0.00           H  
ATOM   2759  CA  TRP   197      92.856  55.461  48.626  1.00  0.00           C  
ATOM   2760  HA  TRP   197      93.501  54.934  49.329  1.00  0.00           H  
ATOM   2761  CB  TRP   197      92.973  56.965  48.817  1.00  0.00           C  
ATOM   2762  HB2 TRP   197      92.820  57.429  47.843  1.00  0.00           H  
ATOM   2763  HB3 TRP   197      92.183  57.250  49.513  1.00  0.00           H  
ATOM   2764  CG  TRP   197      94.328  57.487  49.339  1.00  0.00           C  
ATOM   2765  CD1 TRP   197      95.382  57.881  48.660  1.00  0.00           C  
ATOM   2766  HD1 TRP   197      95.507  57.728  47.599  1.00  0.00           H  
ATOM   2767  NE1 TRP   197      96.377  58.346  49.452  1.00  0.00           N  
ATOM   2768  HE1 TRP   197      97.217  58.851  49.209  1.00  0.00           H  
ATOM   2769  CE2 TRP   197      96.093  58.138  50.766  1.00  0.00           C  
ATOM   2770  CZ2 TRP   197      96.745  58.470  51.938  1.00  0.00           C  
ATOM   2771  HZ2 TRP   197      97.666  59.031  51.870  1.00  0.00           H  
ATOM   2772  CH2 TRP   197      96.113  58.288  53.154  1.00  0.00           C  
ATOM   2773  HH2 TRP   197      96.613  58.428  54.101  1.00  0.00           H  
ATOM   2774  CZ3 TRP   197      94.843  57.683  53.190  1.00  0.00           C  
ATOM   2775  HZ3 TRP   197      94.394  57.404  54.132  1.00  0.00           H  
ATOM   2776  CE3 TRP   197      94.169  57.437  51.962  1.00  0.00           C  
ATOM   2777  HE3 TRP   197      93.184  56.999  52.014  1.00  0.00           H  
ATOM   2778  CD2 TRP   197      94.745  57.666  50.708  1.00  0.00           C  
ATOM   2779  C   TRP   197      91.381  55.007  48.715  1.00  0.00           C  
ATOM   2780  O   TRP   197      91.110  54.347  49.718  1.00  0.00           O  
ATOM   2781  N   PRO   198      90.434  55.152  47.716  1.00  0.00           N  
ATOM   2782  CD  PRO   198      90.600  55.943  46.456  1.00  0.00           C  
ATOM   2783  HD2 PRO   198      91.045  55.308  45.690  1.00  0.00           H  
ATOM   2784  HD3 PRO   198      91.291  56.782  46.534  1.00  0.00           H  
ATOM   2785  CG  PRO   198      89.154  56.284  46.069  1.00  0.00           C  
ATOM   2786  HG2 PRO   198      89.108  56.445  44.992  1.00  0.00           H  
ATOM   2787  HG3 PRO   198      88.906  57.187  46.628  1.00  0.00           H  
ATOM   2788  CB  PRO   198      88.342  55.009  46.533  1.00  0.00           C  
ATOM   2789  HB2 PRO   198      88.440  54.226  45.781  1.00  0.00           H  
ATOM   2790  HB3 PRO   198      87.304  55.300  46.696  1.00  0.00           H  
ATOM   2791  CA  PRO   198      89.052  54.567  47.875  1.00  0.00           C  
ATOM   2792  HA  PRO   198      88.522  55.059  48.690  1.00  0.00           H  
ATOM   2793  C   PRO   198      89.009  53.038  48.067  1.00  0.00           C  
ATOM   2794  O   PRO   198      88.140  52.505  48.690  1.00  0.00           O  
ATOM   2795  N   THR   199      90.066  52.330  47.689  1.00  0.00           N  
ATOM   2796  H   THR   199      90.849  52.875  47.357  1.00  0.00           H  
ATOM   2797  CA  THR   199      90.150  50.815  48.029  1.00  0.00           C  
ATOM   2798  HA  THR   199      89.265  50.355  47.590  1.00  0.00           H  
ATOM   2799  CB  THR   199      91.234  49.999  47.348  1.00  0.00           C  
ATOM   2800  HB  THR   199      91.211  48.939  47.600  1.00  0.00           H  
ATOM   2801  CG2 THR   199      91.197  50.167  45.815  1.00  0.00           C  
ATOM   2802 HG21 THR   199      90.405  49.553  45.386  1.00  0.00           H  
ATOM   2803 HG22 THR   199      90.966  51.180  45.485  1.00  0.00           H  
ATOM   2804 HG23 THR   199      92.114  49.831  45.331  1.00  0.00           H  
ATOM   2805  OG1 THR   199      92.527  50.451  47.807  1.00  0.00           O  
ATOM   2806  HG1 THR   199      92.476  51.367  47.525  1.00  0.00           H  
ATOM   2807  C   THR   199      90.099  50.575  49.505  1.00  0.00           C  
ATOM   2808  O   THR   199      89.303  49.736  49.943  1.00  0.00           O  
ATOM   2809  N   LEU   200      90.802  51.435  50.265  1.00  0.00           N  
ATOM   2810  H   LEU   200      91.277  52.202  49.810  1.00  0.00           H  
ATOM   2811  CA  LEU   200      90.766  51.504  51.770  1.00  0.00           C  
ATOM   2812  HA  LEU   200      90.656  50.571  52.323  1.00  0.00           H  
ATOM   2813  CB  LEU   200      92.077  52.079  52.364  1.00  0.00           C  
ATOM   2814  HB2 LEU   200      92.301  53.000  51.827  1.00  0.00           H  
ATOM   2815  HB3 LEU   200      91.863  52.278  53.415  1.00  0.00           H  
ATOM   2816  CG  LEU   200      93.288  51.116  52.335  1.00  0.00           C  
ATOM   2817  HG  LEU   200      92.982  50.233  52.896  1.00  0.00           H  
ATOM   2818  CD1 LEU   200      93.662  50.574  50.938  1.00  0.00           C  
ATOM   2819 HD11 LEU   200      93.950  51.418  50.312  1.00  0.00           H  
ATOM   2820 HD12 LEU   200      94.517  49.902  51.012  1.00  0.00           H  
ATOM   2821 HD13 LEU   200      92.885  49.933  50.521  1.00  0.00           H  
ATOM   2822  CD2 LEU   200      94.465  51.868  52.854  1.00  0.00           C  
ATOM   2823 HD21 LEU   200      94.250  52.136  53.888  1.00  0.00           H  
ATOM   2824 HD22 LEU   200      95.364  51.252  52.888  1.00  0.00           H  
ATOM   2825 HD23 LEU   200      94.661  52.783  52.296  1.00  0.00           H  
ATOM   2826  C   LEU   200      89.518  52.290  52.299  1.00  0.00           C  
ATOM   2827  O   LEU   200      89.167  52.150  53.508  1.00  0.00           O  
ATOM   2828  N   VAL   201      88.815  52.844  51.391  1.00  0.00           N  
ATOM   2829  H   VAL   201      89.259  52.973  50.493  1.00  0.00           H  
ATOM   2830  CA  VAL   201      87.523  53.504  51.734  1.00  0.00           C  
ATOM   2831  HA  VAL   201      87.085  53.746  50.766  1.00  0.00           H  
ATOM   2832  CB  VAL   201      87.670  54.799  52.677  1.00  0.00           C  
ATOM   2833  HB  VAL   201      87.939  54.539  53.701  1.00  0.00           H  
ATOM   2834  CG1 VAL   201      88.761  55.814  52.063  1.00  0.00           C  
ATOM   2835 HG11 VAL   201      88.533  55.940  51.004  1.00  0.00           H  
ATOM   2836 HG12 VAL   201      88.676  56.769  52.580  1.00  0.00           H  
ATOM   2837 HG13 VAL   201      89.759  55.434  52.283  1.00  0.00           H  
ATOM   2838  CG2 VAL   201      86.295  55.570  52.690  1.00  0.00           C  
ATOM   2839 HG21 VAL   201      85.964  55.779  51.673  1.00  0.00           H  
ATOM   2840 HG22 VAL   201      85.543  54.982  53.216  1.00  0.00           H  
ATOM   2841 HG23 VAL   201      86.384  56.486  53.274  1.00  0.00           H  
ATOM   2842  C   VAL   201      86.580  52.452  52.237  1.00  0.00           C  
ATOM   2843  O   VAL   201      85.992  52.493  53.313  1.00  0.00           O  
ATOM   2844  N   THR   202      86.530  51.431  51.404  1.00  0.00           N  
ATOM   2845  H   THR   202      87.034  51.497  50.531  1.00  0.00           H  
ATOM   2846  CA  THR   202      85.708  50.223  51.733  1.00  0.00           C  
ATOM   2847  HA  THR   202      84.694  50.619  51.788  1.00  0.00           H  
ATOM   2848  CB  THR   202      85.612  49.376  50.445  1.00  0.00           C  
ATOM   2849  HB  THR   202      84.612  48.941  50.446  1.00  0.00           H  
ATOM   2850  CG2 THR   202      85.628  50.088  49.125  1.00  0.00           C  
ATOM   2851 HG21 THR   202      85.498  49.321  48.362  1.00  0.00           H  
ATOM   2852 HG22 THR   202      84.829  50.825  49.044  1.00  0.00           H  
ATOM   2853 HG23 THR   202      86.645  50.469  49.028  1.00  0.00           H  
ATOM   2854  OG1 THR   202      86.610  48.431  50.225  1.00  0.00           O  
ATOM   2855  HG1 THR   202      87.428  48.866  49.974  1.00  0.00           H  
ATOM   2856  C   THR   202      86.235  49.268  52.836  1.00  0.00           C  
ATOM   2857  O   THR   202      85.542  48.409  53.251  1.00  0.00           O  
ATOM   2858  N   THR   203      87.370  49.625  53.454  1.00  0.00           N  
ATOM   2859  H   THR   203      87.883  50.422  53.105  1.00  0.00           H  
ATOM   2860  CA  THR   203      87.927  48.805  54.586  1.00  0.00           C  
ATOM   2861  HA  THR   203      87.441  47.831  54.535  1.00  0.00           H  
ATOM   2862  CB  THR   203      89.390  48.540  54.312  1.00  0.00           C  
ATOM   2863  HB  THR   203      89.957  49.463  54.428  1.00  0.00           H  
ATOM   2864  CG2 THR   203      89.984  47.381  55.088  1.00  0.00           C  
ATOM   2865 HG21 THR   203      89.655  47.565  56.111  1.00  0.00           H  
ATOM   2866 HG22 THR   203      89.621  46.460  54.632  1.00  0.00           H  
ATOM   2867 HG23 THR   203      91.055  47.571  55.029  1.00  0.00           H  
ATOM   2868  OG1 THR   203      89.645  48.121  52.928  1.00  0.00           O  
ATOM   2869  HG1 THR   203      89.459  48.908  52.410  1.00  0.00           H  
ATOM   2870  C   THR   203      87.671  49.520  55.903  1.00  0.00           C  
ATOM   2871  O   THR   203      87.249  48.839  56.847  1.00  0.00           O  
ATOM   2872  N   LEU   204      87.867  50.834  55.927  1.00  0.00           N  
ATOM   2873  H   LEU   204      88.129  51.341  55.093  1.00  0.00           H  
ATOM   2874  CA  LEU   204      88.085  51.590  57.230  1.00  0.00           C  
ATOM   2875  HA  LEU   204      88.376  50.859  57.984  1.00  0.00           H  
ATOM   2876  CB  LEU   204      89.214  52.677  57.058  1.00  0.00           C  
ATOM   2877  HB2 LEU   204      89.298  53.074  56.046  1.00  0.00           H  
ATOM   2878  HB3 LEU   204      88.967  53.618  57.549  1.00  0.00           H  
ATOM   2879  CG  LEU   204      90.585  52.230  57.562  1.00  0.00           C  
ATOM   2880  HG  LEU   204      90.548  52.137  58.647  1.00  0.00           H  
ATOM   2881  CD1 LEU   204      91.025  50.896  57.000  1.00  0.00           C  
ATOM   2882 HD11 LEU   204      92.018  50.559  57.298  1.00  0.00           H  
ATOM   2883 HD12 LEU   204      90.340  50.142  57.387  1.00  0.00           H  
ATOM   2884 HD13 LEU   204      91.071  50.886  55.911  1.00  0.00           H  
ATOM   2885  CD2 LEU   204      91.574  53.348  57.219  1.00  0.00           C  
ATOM   2886 HD21 LEU   204      91.623  53.442  56.134  1.00  0.00           H  
ATOM   2887 HD22 LEU   204      91.222  54.323  57.556  1.00  0.00           H  
ATOM   2888 HD23 LEU   204      92.542  53.238  57.708  1.00  0.00           H  
ATOM   2889  C   LEU   204      86.745  52.173  57.715  1.00  0.00           C  
ATOM   2890  O   LEU   204      86.204  51.576  58.641  1.00  0.00           O  
ATOM   2891  N   THR   205      86.191  53.213  57.105  1.00  0.00           N  
ATOM   2892  H   THR   205      86.590  53.708  56.320  1.00  0.00           H  
ATOM   2893  CA  THR   205      84.942  53.811  57.577  1.00  0.00           C  
ATOM   2894  HA  THR   205      84.967  53.724  58.664  1.00  0.00           H  
ATOM   2895  CB  THR   205      84.854  55.314  57.213  1.00  0.00           C  
ATOM   2896  HB  THR   205      83.830  55.675  57.313  1.00  0.00           H  
ATOM   2897  CG2 THR   205      85.788  56.048  58.217  1.00  0.00           C  
ATOM   2898 HG21 THR   205      85.374  55.950  59.220  1.00  0.00           H  
ATOM   2899 HG22 THR   205      86.769  55.591  58.344  1.00  0.00           H  
ATOM   2900 HG23 THR   205      86.001  57.101  58.028  1.00  0.00           H  
ATOM   2901  OG1 THR   205      85.307  55.724  55.940  1.00  0.00           O  
ATOM   2902  HG1 THR   205      84.527  55.635  55.387  1.00  0.00           H  
ATOM   2903  C   THR   205      83.661  53.067  57.177  1.00  0.00           C  
ATOM   2904  O   THR   205      82.678  53.170  57.937  1.00  0.00           O  
ATOM   2905  N   TYR   206      83.619  52.280  56.077  1.00  0.00           N  
ATOM   2906  H   TYR   206      84.342  52.435  55.390  1.00  0.00           H  
ATOM   2907  CA  TYR   206      82.666  51.180  55.852  1.00  0.00           C  
ATOM   2908  HA  TYR   206      81.680  51.640  55.789  1.00  0.00           H  
ATOM   2909  CB  TYR   206      83.013  50.614  54.424  1.00  0.00           C  
ATOM   2910  HB2 TYR   206      84.087  50.453  54.325  1.00  0.00           H  
ATOM   2911  HB3 TYR   206      82.596  49.609  54.358  1.00  0.00           H  
ATOM   2912  CG  TYR   206      82.552  51.343  53.190  1.00  0.00           C  
ATOM   2913  CD1 TYR   206      82.902  52.673  52.895  1.00  0.00           C  
ATOM   2914  HD1 TYR   206      83.591  53.166  53.565  1.00  0.00           H  
ATOM   2915  CE1 TYR   206      82.462  53.316  51.723  1.00  0.00           C  
ATOM   2916  HE1 TYR   206      82.683  54.365  51.587  1.00  0.00           H  
ATOM   2917  CZ  TYR   206      81.605  52.634  50.887  1.00  0.00           C  
ATOM   2918  OH  TYR   206      81.066  53.281  49.826  1.00  0.00           O  
ATOM   2919  HH  TYR   206      80.885  52.849  48.988  1.00  0.00           H  
ATOM   2920  CE2 TYR   206      81.233  51.262  51.146  1.00  0.00           C  
ATOM   2921  HE2 TYR   206      80.509  50.872  50.446  1.00  0.00           H  
ATOM   2922  CD2 TYR   206      81.747  50.630  52.306  1.00  0.00           C  
ATOM   2923  HD2 TYR   206      81.304  49.703  52.637  1.00  0.00           H  
ATOM   2924  C   TYR   206      82.752  50.124  56.894  1.00  0.00           C  
ATOM   2925  O   TYR   206      81.876  49.301  57.007  1.00  0.00           O  
ATOM   2926  N   GLY   207      83.850  50.136  57.796  1.00  0.00           N  
ATOM   2927  H   GLY   207      84.434  50.953  57.689  1.00  0.00           H  
ATOM   2928  CA  GLY   207      84.046  49.265  58.960  1.00  0.00           C  
ATOM   2929  HA2 GLY   207      83.465  48.352  58.833  1.00  0.00           H  
ATOM   2930  HA3 GLY   207      85.115  49.068  59.050  1.00  0.00           H  
ATOM   2931  C   GLY   207      83.649  49.832  60.361  1.00  0.00           C  
ATOM   2932  O   GLY   207      83.406  49.051  61.241  1.00  0.00           O  
ATOM   2933  N   VAL   208      83.407  51.126  60.601  1.00  0.00           N  
ATOM   2934  H   VAL   208      83.506  51.766  59.826  1.00  0.00           H  
ATOM   2935  CA  VAL   208      82.962  51.678  61.931  1.00  0.00           C  
ATOM   2936  HA  VAL   208      83.354  51.021  62.707  1.00  0.00           H  
ATOM   2937  CB  VAL   208      83.547  53.047  62.241  1.00  0.00           C  
ATOM   2938  HB  VAL   208      83.182  53.230  63.252  1.00  0.00           H  
ATOM   2939  CG1 VAL   208      85.070  52.900  62.454  1.00  0.00           C  
ATOM   2940 HG11 VAL   208      85.278  52.100  63.165  1.00  0.00           H  
ATOM   2941 HG12 VAL   208      85.514  52.619  61.498  1.00  0.00           H  
ATOM   2942 HG13 VAL   208      85.456  53.844  62.837  1.00  0.00           H  
ATOM   2943  CG2 VAL   208      83.203  54.187  61.262  1.00  0.00           C  
ATOM   2944 HG21 VAL   208      82.162  54.167  60.938  1.00  0.00           H  
ATOM   2945 HG22 VAL   208      83.349  55.164  61.723  1.00  0.00           H  
ATOM   2946 HG23 VAL   208      83.853  54.170  60.387  1.00  0.00           H  
ATOM   2947  C   VAL   208      81.419  51.729  62.145  1.00  0.00           C  
ATOM   2948  O   VAL   208      80.874  52.788  62.487  1.00  0.00           O  
ATOM   2949  N   GLN   209      80.776  50.602  61.895  1.00  0.00           N  
ATOM   2950  H   GLN   209      81.338  49.852  61.519  1.00  0.00           H  
ATOM   2951  CA  GLN   209      79.268  50.588  61.867  1.00  0.00           C  
ATOM   2952  HA  GLN   209      78.900  51.210  61.051  1.00  0.00           H  
ATOM   2953  CB  GLN   209      78.837  49.141  61.539  1.00  0.00           C  
ATOM   2954  HB2 GLN   209      79.038  48.452  62.360  1.00  0.00           H  
ATOM   2955  HB3 GLN   209      77.748  49.186  61.525  1.00  0.00           H  
ATOM   2956  CG  GLN   209      79.297  48.569  60.168  1.00  0.00           C  
ATOM   2957  HG2 GLN   209      78.467  48.007  59.740  1.00  0.00           H  
ATOM   2958  HG3 GLN   209      79.507  49.429  59.532  1.00  0.00           H  
ATOM   2959  CD  GLN   209      80.510  47.611  60.229  1.00  0.00           C  
ATOM   2960  OE1 GLN   209      80.862  46.947  61.194  1.00  0.00           O  
ATOM   2961  NE2 GLN   209      81.261  47.581  59.126  1.00  0.00           N  
ATOM   2962 HE21 GLN   209      82.101  47.021  59.141  1.00  0.00           H  
ATOM   2963 HE22 GLN   209      81.085  48.234  58.376  1.00  0.00           H  
ATOM   2964  C   GLN   209      78.586  51.072  63.216  1.00  0.00           C  
ATOM   2965  O   GLN   209      77.438  51.382  63.174  1.00  0.00           O  
ATOM   2966  N   CYS   210      79.323  51.168  64.323  1.00  0.00           N  
ATOM   2967  H   CYS   210      80.302  50.927  64.263  1.00  0.00           H  
ATOM   2968  CA  CYS   210      78.908  51.729  65.562  1.00  0.00           C  
ATOM   2969  HA  CYS   210      78.052  51.116  65.844  1.00  0.00           H  
ATOM   2970  CB  CYS   210      80.006  51.558  66.557  1.00  0.00           C  
ATOM   2971  HB2 CYS   210      79.719  51.968  67.526  1.00  0.00           H  
ATOM   2972  HB3 CYS   210      80.189  50.495  66.710  1.00  0.00           H  
ATOM   2973  SG  CYS   210      81.615  52.340  66.127  1.00  0.00           S  
ATOM   2974  HG  CYS   210      81.237  53.577  66.461  1.00  0.00           H  
ATOM   2975  C   CYS   210      78.418  53.240  65.418  1.00  0.00           C  
ATOM   2976  O   CYS   210      77.467  53.544  66.069  1.00  0.00           O  
ATOM   2977  N   PHE   211      78.989  54.033  64.569  1.00  0.00           N  
ATOM   2978  H   PHE   211      79.814  53.651  64.129  1.00  0.00           H  
ATOM   2979  CA  PHE   211      78.486  55.421  64.315  1.00  0.00           C  
ATOM   2980  HA  PHE   211      78.183  55.847  65.272  1.00  0.00           H  
ATOM   2981  CB  PHE   211      79.642  56.230  63.778  1.00  0.00           C  
ATOM   2982  HB2 PHE   211      80.007  55.696  62.901  1.00  0.00           H  
ATOM   2983  HB3 PHE   211      79.307  57.244  63.557  1.00  0.00           H  
ATOM   2984  CG  PHE   211      80.818  56.483  64.645  1.00  0.00           C  
ATOM   2985  CD1 PHE   211      80.791  57.573  65.576  1.00  0.00           C  
ATOM   2986  HD1 PHE   211      79.925  58.210  65.674  1.00  0.00           H  
ATOM   2987  CE1 PHE   211      82.024  57.806  66.250  1.00  0.00           C  
ATOM   2988  HE1 PHE   211      82.145  58.643  66.922  1.00  0.00           H  
ATOM   2989  CZ  PHE   211      83.149  57.000  66.062  1.00  0.00           C  
ATOM   2990  HZ  PHE   211      84.086  57.249  66.537  1.00  0.00           H  
ATOM   2991  CE2 PHE   211      83.032  55.819  65.289  1.00  0.00           C  
ATOM   2992  HE2 PHE   211      83.937  55.232  65.230  1.00  0.00           H  
ATOM   2993  CD2 PHE   211      81.874  55.542  64.605  1.00  0.00           C  
ATOM   2994  HD2 PHE   211      81.792  54.720  63.910  1.00  0.00           H  
ATOM   2995  C   PHE   211      77.185  55.518  63.432  1.00  0.00           C  
ATOM   2996  O   PHE   211      76.783  56.658  63.142  1.00  0.00           O  
ATOM   2997  N   SER   212      76.674  54.347  62.889  1.00  0.00           N  
ATOM   2998  H   SER   212      77.251  53.520  62.944  1.00  0.00           H  
ATOM   2999  CA  SER   212      75.594  54.309  61.907  1.00  0.00           C  
ATOM   3000  HA  SER   212      75.889  54.925  61.057  1.00  0.00           H  
ATOM   3001  CB  SER   212      75.166  52.871  61.578  1.00  0.00           C  
ATOM   3002  HB2 SER   212      74.809  52.418  62.503  1.00  0.00           H  
ATOM   3003  HB3 SER   212      74.223  52.888  61.031  1.00  0.00           H  
ATOM   3004  OG  SER   212      76.121  52.153  60.837  1.00  0.00           O  
ATOM   3005  HG  SER   212      76.721  51.762  61.476  1.00  0.00           H  
ATOM   3006  C   SER   212      74.336  54.971  62.515  1.00  0.00           C  
ATOM   3007  O   SER   212      73.879  54.562  63.587  1.00  0.00           O  
ATOM   3008  N   ARG   213      73.771  56.039  61.881  1.00  0.00           N  
ATOM   3009  H   ARG   213      74.205  56.363  61.028  1.00  0.00           H  
ATOM   3010  CA  ARG   213      72.535  56.688  62.318  1.00  0.00           C  
ATOM   3011  HA  ARG   213      72.636  56.966  63.367  1.00  0.00           H  
ATOM   3012  CB  ARG   213      72.372  58.048  61.681  1.00  0.00           C  
ATOM   3013  HB2 ARG   213      73.273  58.603  61.940  1.00  0.00           H  
ATOM   3014  HB3 ARG   213      72.422  57.912  60.601  1.00  0.00           H  
ATOM   3015  CG  ARG   213      71.103  58.881  62.126  1.00  0.00           C  
ATOM   3016  HG2 ARG   213      70.202  58.557  61.606  1.00  0.00           H  
ATOM   3017  HG3 ARG   213      70.917  58.885  63.200  1.00  0.00           H  
ATOM   3018  CD  ARG   213      71.248  60.368  61.545  1.00  0.00           C  
ATOM   3019  HD2 ARG   213      70.544  60.916  62.172  1.00  0.00           H  
ATOM   3020  HD3 ARG   213      72.295  60.617  61.717  1.00  0.00           H  
ATOM   3021  NE  ARG   213      70.929  60.513  60.180  1.00  0.00           N  
ATOM   3022  HE  ARG   213      71.714  60.792  59.610  1.00  0.00           H  
ATOM   3023  CZ  ARG   213      69.865  60.202  59.523  1.00  0.00           C  
ATOM   3024  NH1 ARG   213      68.766  59.736  60.066  1.00  0.00           N  
ATOM   3025 HH11 ARG   213      68.706  59.517  61.050  1.00  0.00           H  
ATOM   3026 HH12 ARG   213      68.080  59.443  59.386  1.00  0.00           H  
ATOM   3027  NH2 ARG   213      69.770  60.317  58.225  1.00  0.00           N  
ATOM   3028 HH21 ARG   213      70.476  60.838  57.726  1.00  0.00           H  
ATOM   3029 HH22 ARG   213      68.896  60.039  57.802  1.00  0.00           H  
ATOM   3030  C   ARG   213      71.335  55.726  61.994  1.00  0.00           C  
ATOM   3031  O   ARG   213      70.911  55.696  60.847  1.00  0.00           O  
ATOM   3032  N   TYR   214      70.949  54.968  62.977  1.00  0.00           N  
ATOM   3033  H   TYR   214      71.605  54.900  63.742  1.00  0.00           H  
ATOM   3034  CA  TYR   214      69.648  54.241  63.014  1.00  0.00           C  
ATOM   3035  HA  TYR   214      69.415  53.869  62.016  1.00  0.00           H  
ATOM   3036  CB  TYR   214      69.715  52.960  63.890  1.00  0.00           C  
ATOM   3037  HB2 TYR   214      70.039  53.240  64.892  1.00  0.00           H  
ATOM   3038  HB3 TYR   214      68.709  52.548  63.967  1.00  0.00           H  
ATOM   3039  CG  TYR   214      70.610  51.945  63.353  1.00  0.00           C  
ATOM   3040  CD1 TYR   214      70.074  50.915  62.558  1.00  0.00           C  
ATOM   3041  HD1 TYR   214      69.054  50.924  62.205  1.00  0.00           H  
ATOM   3042  CE1 TYR   214      70.819  49.728  62.337  1.00  0.00           C  
ATOM   3043  HE1 TYR   214      70.361  48.855  61.897  1.00  0.00           H  
ATOM   3044  CZ  TYR   214      72.136  49.643  62.836  1.00  0.00           C  
ATOM   3045  OH  TYR   214      72.794  48.508  62.677  1.00  0.00           O  
ATOM   3046  HH  TYR   214      72.220  47.752  62.530  1.00  0.00           H  
ATOM   3047  CE2 TYR   214      72.720  50.765  63.571  1.00  0.00           C  
ATOM   3048  HE2 TYR   214      73.716  50.646  63.971  1.00  0.00           H  
ATOM   3049  CD2 TYR   214      71.920  51.912  63.783  1.00  0.00           C  
ATOM   3050  HD2 TYR   214      72.346  52.718  64.364  1.00  0.00           H  
ATOM   3051  C   TYR   214      68.504  55.200  63.507  1.00  0.00           C  
ATOM   3052  O   TYR   214      68.707  55.923  64.483  1.00  0.00           O  
ATOM   3053  N   PRO   215      67.388  55.274  62.828  1.00  0.00           N  
ATOM   3054  CD  PRO   215      67.319  55.034  61.420  1.00  0.00           C  
ATOM   3055  HD2 PRO   215      67.093  53.987  61.215  1.00  0.00           H  
ATOM   3056  HD3 PRO   215      68.222  55.225  60.840  1.00  0.00           H  
ATOM   3057  CG  PRO   215      66.232  56.027  60.928  1.00  0.00           C  
ATOM   3058  HG2 PRO   215      65.749  55.591  60.053  1.00  0.00           H  
ATOM   3059  HG3 PRO   215      66.606  57.035  60.752  1.00  0.00           H  
ATOM   3060  CB  PRO   215      65.320  56.102  62.108  1.00  0.00           C  
ATOM   3061  HB2 PRO   215      64.578  55.307  62.180  1.00  0.00           H  
ATOM   3062  HB3 PRO   215      64.852  57.084  62.044  1.00  0.00           H  
ATOM   3063  CA  PRO   215      66.277  56.022  63.243  1.00  0.00           C  
ATOM   3064  HA  PRO   215      66.605  57.037  63.471  1.00  0.00           H  
ATOM   3065  C   PRO   215      65.587  55.622  64.590  1.00  0.00           C  
ATOM   3066  O   PRO   215      65.838  54.498  65.048  1.00  0.00           O  
ATOM   3067  N   ASP   216      64.744  56.460  65.218  1.00  0.00           N  
ATOM   3068  H   ASP   216      64.627  57.367  64.789  1.00  0.00           H  
ATOM   3069  CA  ASP   216      63.981  56.092  66.458  1.00  0.00           C  
ATOM   3070  HA  ASP   216      64.720  56.168  67.256  1.00  0.00           H  
ATOM   3071  CB  ASP   216      62.824  57.113  66.691  1.00  0.00           C  
ATOM   3072  HB2 ASP   216      63.209  58.132  66.671  1.00  0.00           H  
ATOM   3073  HB3 ASP   216      62.179  57.119  65.813  1.00  0.00           H  
ATOM   3074  CG  ASP   216      62.111  57.074  68.051  1.00  0.00           C  
ATOM   3075  OD1 ASP   216      62.797  56.965  69.065  1.00  0.00           O  
ATOM   3076  OD2 ASP   216      60.914  57.305  68.129  1.00  0.00           O  
ATOM   3077  C   ASP   216      63.340  54.637  66.447  1.00  0.00           C  
ATOM   3078  O   ASP   216      63.300  53.951  67.466  1.00  0.00           O  
ATOM   3079  N   HIE   217      62.712  54.217  65.340  1.00  0.00           N  
ATOM   3080  H   HIE   217      62.890  54.656  64.448  1.00  0.00           H  
ATOM   3081  CA  HIE   217      62.029  52.883  65.180  1.00  0.00           C  
ATOM   3082  HA  HIE   217      61.608  52.520  66.117  1.00  0.00           H  
ATOM   3083  CB  HIE   217      60.836  53.190  64.281  1.00  0.00           C  
ATOM   3084  HB2 HIE   217      60.199  52.308  64.210  1.00  0.00           H  
ATOM   3085  HB3 HIE   217      60.225  53.973  64.729  1.00  0.00           H  
ATOM   3086  CG  HIE   217      61.310  53.761  63.013  1.00  0.00           C  
ATOM   3087  ND1 HIE   217      61.834  53.096  61.908  1.00  0.00           N  
ATOM   3088  CE1 HIE   217      61.946  53.938  60.927  1.00  0.00           C  
ATOM   3089  HE1 HIE   217      62.232  53.646  59.928  1.00  0.00           H  
ATOM   3090  NE2 HIE   217      61.631  55.159  61.350  1.00  0.00           N  
ATOM   3091  HE2 HIE   217      61.660  55.977  60.758  1.00  0.00           H  
ATOM   3092  CD2 HIE   217      61.118  55.046  62.644  1.00  0.00           C  
ATOM   3093  HD2 HIE   217      60.861  55.941  63.191  1.00  0.00           H  
ATOM   3094  C   HIE   217      63.032  51.726  64.741  1.00  0.00           C  
ATOM   3095  O   HIE   217      62.669  50.528  64.796  1.00  0.00           O  
ATOM   3096  N   MET   218      64.207  52.053  64.215  1.00  0.00           N  
ATOM   3097  H   MET   218      64.534  53.005  64.307  1.00  0.00           H  
ATOM   3098  CA  MET   218      65.266  51.106  63.792  1.00  0.00           C  
ATOM   3099  HA  MET   218      64.790  50.188  63.447  1.00  0.00           H  
ATOM   3100  CB  MET   218      65.973  51.597  62.558  1.00  0.00           C  
ATOM   3101  HB2 MET   218      66.236  52.650  62.654  1.00  0.00           H  
ATOM   3102  HB3 MET   218      66.771  50.862  62.453  1.00  0.00           H  
ATOM   3103  CG  MET   218      65.284  51.627  61.252  1.00  0.00           C  
ATOM   3104  HG2 MET   218      64.777  50.698  60.992  1.00  0.00           H  
ATOM   3105  HG3 MET   218      64.487  52.324  61.509  1.00  0.00           H  
ATOM   3106  SD  MET   218      66.225  52.171  59.791  1.00  0.00           S  
ATOM   3107  CE  MET   218      66.967  50.602  59.275  1.00  0.00           C  
ATOM   3108  HE1 MET   218      67.570  50.245  60.110  1.00  0.00           H  
ATOM   3109  HE2 MET   218      66.248  49.869  58.908  1.00  0.00           H  
ATOM   3110  HE3 MET   218      67.525  50.886  58.383  1.00  0.00           H  
ATOM   3111  C   MET   218      66.313  50.695  64.904  1.00  0.00           C  
ATOM   3112  O   MET   218      67.065  49.741  64.681  1.00  0.00           O  
ATOM   3113  N   LYS   219      66.350  51.381  66.031  1.00  0.00           N  
ATOM   3114  H   LYS   219      65.695  52.149  66.067  1.00  0.00           H  
ATOM   3115  CA  LYS   219      67.264  51.230  67.235  1.00  0.00           C  
ATOM   3116  HA  LYS   219      68.275  51.546  66.976  1.00  0.00           H  
ATOM   3117  CB  LYS   219      66.811  52.130  68.364  1.00  0.00           C  
ATOM   3118  HB2 LYS   219      65.922  51.592  68.693  1.00  0.00           H  
ATOM   3119  HB3 LYS   219      67.523  51.979  69.175  1.00  0.00           H  
ATOM   3120  CG  LYS   219      66.597  53.642  68.212  1.00  0.00           C  
ATOM   3121  HG2 LYS   219      65.802  53.816  67.488  1.00  0.00           H  
ATOM   3122  HG3 LYS   219      66.239  53.979  69.185  1.00  0.00           H  
ATOM   3123  CD  LYS   219      67.754  54.487  67.767  1.00  0.00           C  
ATOM   3124  HD2 LYS   219      68.569  54.185  68.425  1.00  0.00           H  
ATOM   3125  HD3 LYS   219      68.014  54.332  66.719  1.00  0.00           H  
ATOM   3126  CE  LYS   219      67.511  56.005  67.848  1.00  0.00           C  
ATOM   3127  HE2 LYS   219      66.652  56.279  67.235  1.00  0.00           H  
ATOM   3128  HE3 LYS   219      67.402  56.285  68.895  1.00  0.00           H  
ATOM   3129  NZ  LYS   219      68.581  56.819  67.396  1.00  0.00           N  
ATOM   3130  HZ1 LYS   219      68.483  57.758  67.754  1.00  0.00           H  
ATOM   3131  HZ2 LYS   219      69.483  56.589  67.788  1.00  0.00           H  
ATOM   3132  HZ3 LYS   219      68.548  56.800  66.386  1.00  0.00           H  
ATOM   3133  C   LYS   219      67.350  49.824  67.750  1.00  0.00           C  
ATOM   3134  O   LYS   219      68.399  49.328  68.078  1.00  0.00           O  
ATOM   3135  N   ARG   220      66.218  49.064  67.779  1.00  0.00           N  
ATOM   3136  H   ARG   220      65.355  49.561  67.610  1.00  0.00           H  
ATOM   3137  CA  ARG   220      66.122  47.639  67.999  1.00  0.00           C  
ATOM   3138  HA  ARG   220      66.496  47.452  69.005  1.00  0.00           H  
ATOM   3139  CB  ARG   220      64.676  47.042  67.775  1.00  0.00           C  
ATOM   3140  HB2 ARG   220      64.753  45.997  68.076  1.00  0.00           H  
ATOM   3141  HB3 ARG   220      63.996  47.585  68.431  1.00  0.00           H  
ATOM   3142  CG  ARG   220      64.024  47.105  66.313  1.00  0.00           C  
ATOM   3143  HG2 ARG   220      63.744  48.147  66.153  1.00  0.00           H  
ATOM   3144  HG3 ARG   220      64.761  46.815  65.564  1.00  0.00           H  
ATOM   3145  CD  ARG   220      62.937  46.070  66.144  1.00  0.00           C  
ATOM   3146  HD2 ARG   220      62.660  45.859  65.111  1.00  0.00           H  
ATOM   3147  HD3 ARG   220      63.293  45.083  66.441  1.00  0.00           H  
ATOM   3148  NE  ARG   220      61.670  46.478  66.749  1.00  0.00           N  
ATOM   3149  HE  ARG   220      61.454  47.457  66.626  1.00  0.00           H  
ATOM   3150  CZ  ARG   220      61.082  46.079  67.817  1.00  0.00           C  
ATOM   3151  NH1 ARG   220      61.293  44.991  68.496  1.00  0.00           N  
ATOM   3152 HH11 ARG   220      61.909  44.205  68.345  1.00  0.00           H  
ATOM   3153 HH12 ARG   220      60.801  44.897  69.372  1.00  0.00           H  
ATOM   3154  NH2 ARG   220      60.285  46.859  68.423  1.00  0.00           N  
ATOM   3155 HH21 ARG   220      60.141  47.773  68.019  1.00  0.00           H  
ATOM   3156 HH22 ARG   220      59.861  46.530  69.278  1.00  0.00           H  
ATOM   3157  C   ARG   220      67.197  46.833  67.240  1.00  0.00           C  
ATOM   3158  O   ARG   220      67.683  45.860  67.790  1.00  0.00           O  
ATOM   3159  N   HIE   221      67.695  47.291  66.068  1.00  0.00           N  
ATOM   3160  H   HIE   221      67.439  48.232  65.805  1.00  0.00           H  
ATOM   3161  CA  HIE   221      68.606  46.476  65.266  1.00  0.00           C  
ATOM   3162  HA  HIE   221      68.423  45.414  65.428  1.00  0.00           H  
ATOM   3163  CB  HIE   221      68.254  46.697  63.760  1.00  0.00           C  
ATOM   3164  HB2 HIE   221      68.385  47.721  63.410  1.00  0.00           H  
ATOM   3165  HB3 HIE   221      68.847  46.038  63.126  1.00  0.00           H  
ATOM   3166  CG  HIE   221      66.801  46.322  63.494  1.00  0.00           C  
ATOM   3167  ND1 HIE   221      66.226  45.033  63.502  1.00  0.00           N  
ATOM   3168  CE1 HIE   221      64.959  45.160  63.167  1.00  0.00           C  
ATOM   3169  HE1 HIE   221      64.206  44.398  63.300  1.00  0.00           H  
ATOM   3170  NE2 HIE   221      64.690  46.482  62.975  1.00  0.00           N  
ATOM   3171  HE2 HIE   221      63.764  46.827  62.766  1.00  0.00           H  
ATOM   3172  CD2 HIE   221      65.856  47.221  63.177  1.00  0.00           C  
ATOM   3173  HD2 HIE   221      65.958  48.294  63.106  1.00  0.00           H  
ATOM   3174  C   HIE   221      70.099  46.794  65.564  1.00  0.00           C  
ATOM   3175  O   HIE   221      70.902  46.149  64.931  1.00  0.00           O  
ATOM   3176  N   ASP   222      70.458  47.815  66.333  1.00  0.00           N  
ATOM   3177  H   ASP   222      69.722  48.278  66.846  1.00  0.00           H  
ATOM   3178  CA  ASP   222      71.847  48.320  66.514  1.00  0.00           C  
ATOM   3179  HA  ASP   222      72.332  48.362  65.539  1.00  0.00           H  
ATOM   3180  CB  ASP   222      71.970  49.780  66.976  1.00  0.00           C  
ATOM   3181  HB2 ASP   222      71.314  50.480  66.458  1.00  0.00           H  
ATOM   3182  HB3 ASP   222      71.684  49.766  68.028  1.00  0.00           H  
ATOM   3183  CG  ASP   222      73.413  50.291  66.948  1.00  0.00           C  
ATOM   3184  OD1 ASP   222      74.332  49.552  66.695  1.00  0.00           O  
ATOM   3185  OD2 ASP   222      73.611  51.478  67.340  1.00  0.00           O  
ATOM   3186  C   ASP   222      72.762  47.358  67.367  1.00  0.00           C  
ATOM   3187  O   ASP   222      72.999  47.585  68.568  1.00  0.00           O  
ATOM   3188  N   PHE   223      73.180  46.241  66.827  1.00  0.00           N  
ATOM   3189  H   PHE   223      72.772  45.963  65.946  1.00  0.00           H  
ATOM   3190  CA  PHE   223      74.180  45.348  67.475  1.00  0.00           C  
ATOM   3191  HA  PHE   223      73.753  44.843  68.342  1.00  0.00           H  
ATOM   3192  CB  PHE   223      74.692  44.226  66.501  1.00  0.00           C  
ATOM   3193  HB2 PHE   223      73.837  43.561  66.382  1.00  0.00           H  
ATOM   3194  HB3 PHE   223      74.862  44.673  65.521  1.00  0.00           H  
ATOM   3195  CG  PHE   223      75.994  43.501  66.906  1.00  0.00           C  
ATOM   3196  CD1 PHE   223      76.031  42.476  67.835  1.00  0.00           C  
ATOM   3197  HD1 PHE   223      75.119  42.111  68.284  1.00  0.00           H  
ATOM   3198  CE1 PHE   223      77.222  41.773  68.081  1.00  0.00           C  
ATOM   3199  HE1 PHE   223      77.166  40.875  68.679  1.00  0.00           H  
ATOM   3200  CZ  PHE   223      78.417  42.239  67.530  1.00  0.00           C  
ATOM   3201  HZ  PHE   223      79.388  41.801  67.707  1.00  0.00           H  
ATOM   3202  CE2 PHE   223      78.451  43.391  66.686  1.00  0.00           C  
ATOM   3203  HE2 PHE   223      79.355  43.689  66.175  1.00  0.00           H  
ATOM   3204  CD2 PHE   223      77.218  44.022  66.343  1.00  0.00           C  
ATOM   3205  HD2 PHE   223      77.182  44.777  65.572  1.00  0.00           H  
ATOM   3206  C   PHE   223      75.406  46.224  67.887  1.00  0.00           C  
ATOM   3207  O   PHE   223      75.990  45.970  68.990  1.00  0.00           O  
ATOM   3208  N   PHE   224      75.827  47.121  67.013  1.00  0.00           N  
ATOM   3209  H   PHE   224      75.167  47.445  66.320  1.00  0.00           H  
ATOM   3210  CA  PHE   224      77.187  47.646  66.882  1.00  0.00           C  
ATOM   3211  HA  PHE   224      77.850  46.780  66.885  1.00  0.00           H  
ATOM   3212  CB  PHE   224      77.349  48.290  65.494  1.00  0.00           C  
ATOM   3213  HB2 PHE   224      76.776  49.209  65.371  1.00  0.00           H  
ATOM   3214  HB3 PHE   224      78.376  48.645  65.404  1.00  0.00           H  
ATOM   3215  CG  PHE   224      77.000  47.398  64.319  1.00  0.00           C  
ATOM   3216  CD1 PHE   224      78.050  46.628  63.763  1.00  0.00           C  
ATOM   3217  HD1 PHE   224      79.051  46.656  64.166  1.00  0.00           H  
ATOM   3218  CE1 PHE   224      77.741  45.874  62.571  1.00  0.00           C  
ATOM   3219  HE1 PHE   224      78.489  45.399  61.955  1.00  0.00           H  
ATOM   3220  CZ  PHE   224      76.460  45.667  62.144  1.00  0.00           C  
ATOM   3221  HZ  PHE   224      76.252  44.952  61.362  1.00  0.00           H  
ATOM   3222  CE2 PHE   224      75.432  46.413  62.695  1.00  0.00           C  
ATOM   3223  HE2 PHE   224      74.436  46.380  62.279  1.00  0.00           H  
ATOM   3224  CD2 PHE   224      75.694  47.245  63.828  1.00  0.00           C  
ATOM   3225  HD2 PHE   224      74.812  47.733  64.216  1.00  0.00           H  
ATOM   3226  C   PHE   224      77.604  48.581  68.070  1.00  0.00           C  
ATOM   3227  O   PHE   224      78.643  48.466  68.712  1.00  0.00           O  
ATOM   3228  N   LYS   225      76.729  49.509  68.442  1.00  0.00           N  
ATOM   3229  H   LYS   225      75.856  49.558  67.935  1.00  0.00           H  
ATOM   3230  CA  LYS   225      76.948  50.328  69.666  1.00  0.00           C  
ATOM   3231  HA  LYS   225      77.961  50.722  69.752  1.00  0.00           H  
ATOM   3232  CB  LYS   225      75.989  51.500  69.750  1.00  0.00           C  
ATOM   3233  HB2 LYS   225      74.967  51.121  69.714  1.00  0.00           H  
ATOM   3234  HB3 LYS   225      76.025  51.951  70.741  1.00  0.00           H  
ATOM   3235  CG  LYS   225      76.261  52.546  68.660  1.00  0.00           C  
ATOM   3236  HG2 LYS   225      77.228  53.044  68.731  1.00  0.00           H  
ATOM   3237  HG3 LYS   225      76.110  51.958  67.755  1.00  0.00           H  
ATOM   3238  CD  LYS   225      75.255  53.660  68.726  1.00  0.00           C  
ATOM   3239  HD2 LYS   225      74.323  53.393  69.223  1.00  0.00           H  
ATOM   3240  HD3 LYS   225      75.754  54.357  69.399  1.00  0.00           H  
ATOM   3241  CE  LYS   225      75.018  54.430  67.370  1.00  0.00           C  
ATOM   3242  HE2 LYS   225      74.169  55.061  67.634  1.00  0.00           H  
ATOM   3243  HE3 LYS   225      75.882  55.087  67.271  1.00  0.00           H  
ATOM   3244  NZ  LYS   225      74.708  53.535  66.210  1.00  0.00           N  
ATOM   3245  HZ1 LYS   225      74.301  54.090  65.470  1.00  0.00           H  
ATOM   3246  HZ2 LYS   225      75.593  53.163  65.896  1.00  0.00           H  
ATOM   3247  HZ3 LYS   225      74.118  52.742  66.417  1.00  0.00           H  
ATOM   3248  C   LYS   225      76.564  49.481  70.891  1.00  0.00           C  
ATOM   3249  O   LYS   225      77.263  49.628  71.883  1.00  0.00           O  
ATOM   3250  N   SER   226      75.613  48.489  70.918  1.00  0.00           N  
ATOM   3251  H   SER   226      75.203  48.189  70.045  1.00  0.00           H  
ATOM   3252  CA  SER   226      75.264  47.629  72.057  1.00  0.00           C  
ATOM   3253  HA  SER   226      75.150  48.244  72.949  1.00  0.00           H  
ATOM   3254  CB  SER   226      73.843  46.981  71.817  1.00  0.00           C  
ATOM   3255  HB2 SER   226      73.606  46.395  72.705  1.00  0.00           H  
ATOM   3256  HB3 SER   226      73.182  47.829  71.635  1.00  0.00           H  
ATOM   3257  OG  SER   226      73.837  46.127  70.764  1.00  0.00           O  
ATOM   3258  HG  SER   226      73.664  46.657  69.982  1.00  0.00           H  
ATOM   3259  C   SER   226      76.323  46.551  72.396  1.00  0.00           C  
ATOM   3260  O   SER   226      76.373  46.025  73.514  1.00  0.00           O  
ATOM   3261  N   ALA   227      77.251  46.176  71.484  1.00  0.00           N  
ATOM   3262  H   ALA   227      76.966  46.304  70.524  1.00  0.00           H  
ATOM   3263  CA  ALA   227      78.451  45.519  71.860  1.00  0.00           C  
ATOM   3264  HA  ALA   227      78.165  44.618  72.403  1.00  0.00           H  
ATOM   3265  CB  ALA   227      79.204  44.983  70.622  1.00  0.00           C  
ATOM   3266  HB1 ALA   227      78.552  44.265  70.127  1.00  0.00           H  
ATOM   3267  HB2 ALA   227      79.318  45.794  69.903  1.00  0.00           H  
ATOM   3268  HB3 ALA   227      80.149  44.507  70.881  1.00  0.00           H  
ATOM   3269  C   ALA   227      79.337  46.335  72.859  1.00  0.00           C  
ATOM   3270  O   ALA   227      80.209  45.642  73.444  1.00  0.00           O  
ATOM   3271  N   MET   228      79.291  47.630  72.885  1.00  0.00           N  
ATOM   3272  H   MET   228      78.603  48.070  72.290  1.00  0.00           H  
ATOM   3273  CA  MET   228      80.059  48.497  73.816  1.00  0.00           C  
ATOM   3274  HA  MET   228      81.086  48.133  73.835  1.00  0.00           H  
ATOM   3275  CB  MET   228      80.029  49.959  73.338  1.00  0.00           C  
ATOM   3276  HB2 MET   228      79.004  50.329  73.330  1.00  0.00           H  
ATOM   3277  HB3 MET   228      80.693  50.610  73.909  1.00  0.00           H  
ATOM   3278  CG  MET   228      80.431  50.223  71.897  1.00  0.00           C  
ATOM   3279  HG2 MET   228      79.999  49.552  71.154  1.00  0.00           H  
ATOM   3280  HG3 MET   228      80.158  51.256  71.685  1.00  0.00           H  
ATOM   3281  SD  MET   228      82.260  50.051  71.813  1.00  0.00           S  
ATOM   3282  CE  MET   228      82.457  50.003  69.983  1.00  0.00           C  
ATOM   3283  HE1 MET   228      83.058  50.860  69.677  1.00  0.00           H  
ATOM   3284  HE2 MET   228      83.002  49.105  69.692  1.00  0.00           H  
ATOM   3285  HE3 MET   228      81.589  50.017  69.324  1.00  0.00           H  
ATOM   3286  C   MET   228      79.600  48.367  75.282  1.00  0.00           C  
ATOM   3287  O   MET   228      78.446  47.974  75.464  1.00  0.00           O  
ATOM   3288  N   PRO   229      80.451  48.689  76.289  1.00  0.00           N  
ATOM   3289  CD  PRO   229      80.040  48.680  77.703  1.00  0.00           C  
ATOM   3290  HD2 PRO   229      80.208  47.694  78.137  1.00  0.00           H  
ATOM   3291  HD3 PRO   229      78.990  48.919  77.868  1.00  0.00           H  
ATOM   3292  CG  PRO   229      80.862  49.832  78.409  1.00  0.00           C  
ATOM   3293  HG2 PRO   229      80.942  49.560  79.461  1.00  0.00           H  
ATOM   3294  HG3 PRO   229      80.415  50.826  78.372  1.00  0.00           H  
ATOM   3295  CB  PRO   229      82.148  49.726  77.637  1.00  0.00           C  
ATOM   3296  HB2 PRO   229      82.798  48.990  78.111  1.00  0.00           H  
ATOM   3297  HB3 PRO   229      82.549  50.731  77.502  1.00  0.00           H  
ATOM   3298  CA  PRO   229      81.817  49.193  76.207  1.00  0.00           C  
ATOM   3299  HA  PRO   229      81.833  50.060  75.546  1.00  0.00           H  
ATOM   3300  C   PRO   229      82.914  48.281  75.759  1.00  0.00           C  
ATOM   3301  O   PRO   229      83.923  48.740  75.261  1.00  0.00           O  
ATOM   3302  N   GLU   230      82.639  46.960  75.822  1.00  0.00           N  
ATOM   3303  H   GLU   230      81.741  46.677  76.190  1.00  0.00           H  
ATOM   3304  CA  GLU   230      83.750  46.043  75.556  1.00  0.00           C  
ATOM   3305  HA  GLU   230      84.596  46.334  76.179  1.00  0.00           H  
ATOM   3306  CB  GLU   230      83.414  44.618  75.943  1.00  0.00           C  
ATOM   3307  HB2 GLU   230      82.353  44.396  75.828  1.00  0.00           H  
ATOM   3308  HB3 GLU   230      84.078  43.956  75.388  1.00  0.00           H  
ATOM   3309  CG  GLU   230      83.816  44.354  77.393  1.00  0.00           C  
ATOM   3310  HG2 GLU   230      83.645  43.288  77.542  1.00  0.00           H  
ATOM   3311  HG3 GLU   230      84.875  44.540  77.572  1.00  0.00           H  
ATOM   3312  CD  GLU   230      82.870  45.130  78.393  1.00  0.00           C  
ATOM   3313  OE1 GLU   230      81.695  45.361  78.083  1.00  0.00           O  
ATOM   3314  OE2 GLU   230      83.347  45.511  79.478  1.00  0.00           O  
ATOM   3315  C   GLU   230      84.239  46.182  74.145  1.00  0.00           C  
ATOM   3316  O   GLU   230      85.439  46.178  73.874  1.00  0.00           O  
ATOM   3317  N   GLY   231      83.297  46.212  73.206  1.00  0.00           N  
ATOM   3318  H   GLY   231      82.356  46.035  73.526  1.00  0.00           H  
ATOM   3319  CA  GLY   231      83.471  46.313  71.732  1.00  0.00           C  
ATOM   3320  HA2 GLY   231      82.920  47.159  71.319  1.00  0.00           H  
ATOM   3321  HA3 GLY   231      84.485  46.680  71.578  1.00  0.00           H  
ATOM   3322  C   GLY   231      83.239  45.000  70.953  1.00  0.00           C  
ATOM   3323  O   GLY   231      82.607  44.059  71.470  1.00  0.00           O  
ATOM   3324  N   TYR   232      83.715  44.970  69.752  1.00  0.00           N  
ATOM   3325  H   TYR   232      84.355  45.725  69.551  1.00  0.00           H  
ATOM   3326  CA  TYR   232      83.563  43.839  68.822  1.00  0.00           C  
ATOM   3327  HA  TYR   232      83.381  42.940  69.410  1.00  0.00           H  
ATOM   3328  CB  TYR   232      82.235  44.147  68.011  1.00  0.00           C  
ATOM   3329  HB2 TYR   232      82.107  43.300  67.337  1.00  0.00           H  
ATOM   3330  HB3 TYR   232      81.336  44.174  68.625  1.00  0.00           H  
ATOM   3331  CG  TYR   232      82.180  45.374  67.154  1.00  0.00           C  
ATOM   3332  CD1 TYR   232      81.383  46.488  67.578  1.00  0.00           C  
ATOM   3333  HD1 TYR   232      80.911  46.488  68.550  1.00  0.00           H  
ATOM   3334  CE1 TYR   232      81.299  47.602  66.760  1.00  0.00           C  
ATOM   3335  HE1 TYR   232      80.603  48.366  67.074  1.00  0.00           H  
ATOM   3336  CZ  TYR   232      81.875  47.675  65.458  1.00  0.00           C  
ATOM   3337  OH  TYR   232      81.810  48.734  64.647  1.00  0.00           O  
ATOM   3338  HH  TYR   232      82.415  48.602  63.913  1.00  0.00           H  
ATOM   3339  CE2 TYR   232      82.707  46.618  65.050  1.00  0.00           C  
ATOM   3340  HE2 TYR   232      83.112  46.669  64.050  1.00  0.00           H  
ATOM   3341  CD2 TYR   232      82.780  45.466  65.880  1.00  0.00           C  
ATOM   3342  HD2 TYR   232      83.324  44.605  65.522  1.00  0.00           H  
ATOM   3343  C   TYR   232      84.828  43.515  68.019  1.00  0.00           C  
ATOM   3344  O   TYR   232      85.494  44.429  67.423  1.00  0.00           O  
ATOM   3345  N   VAL   233      85.195  42.168  67.936  1.00  0.00           N  
ATOM   3346  H   VAL   233      84.699  41.450  68.444  1.00  0.00           H  
ATOM   3347  CA  VAL   233      86.128  41.556  67.053  1.00  0.00           C  
ATOM   3348  HA  VAL   233      86.099  40.485  67.255  1.00  0.00           H  
ATOM   3349  CB  VAL   233      87.572  41.972  67.337  1.00  0.00           C  
ATOM   3350  HB  VAL   233      87.694  43.055  67.347  1.00  0.00           H  
ATOM   3351  CG1 VAL   233      88.008  41.405  68.693  1.00  0.00           C  
ATOM   3352 HG11 VAL   233      87.445  40.551  69.070  1.00  0.00           H  
ATOM   3353 HG12 VAL   233      89.096  41.335  68.689  1.00  0.00           H  
ATOM   3354 HG13 VAL   233      87.791  42.149  69.460  1.00  0.00           H  
ATOM   3355  CG2 VAL   233      88.586  41.406  66.302  1.00  0.00           C  
ATOM   3356 HG21 VAL   233      88.252  41.794  65.340  1.00  0.00           H  
ATOM   3357 HG22 VAL   233      89.600  41.705  66.569  1.00  0.00           H  
ATOM   3358 HG23 VAL   233      88.415  40.330  66.305  1.00  0.00           H  
ATOM   3359  C   VAL   233      85.493  41.687  65.637  1.00  0.00           C  
ATOM   3360  O   VAL   233      84.699  40.754  65.411  1.00  0.00           O  
ATOM   3361  N   GLN   234      85.770  42.644  64.774  1.00  0.00           N  
ATOM   3362  H   GLN   234      86.416  43.312  65.171  1.00  0.00           H  
ATOM   3363  CA  GLN   234      85.466  42.591  63.327  1.00  0.00           C  
ATOM   3364  HA  GLN   234      84.506  42.154  63.051  1.00  0.00           H  
ATOM   3365  CB  GLN   234      85.158  44.028  62.894  1.00  0.00           C  
ATOM   3366  HB2 GLN   234      84.262  44.294  63.454  1.00  0.00           H  
ATOM   3367  HB3 GLN   234      85.874  44.798  63.182  1.00  0.00           H  
ATOM   3368  CG  GLN   234      84.866  44.152  61.433  1.00  0.00           C  
ATOM   3369  HG2 GLN   234      85.806  43.989  60.904  1.00  0.00           H  
ATOM   3370  HG3 GLN   234      84.122  43.413  61.134  1.00  0.00           H  
ATOM   3371  CD  GLN   234      84.280  45.466  61.138  1.00  0.00           C  
ATOM   3372  OE1 GLN   234      83.617  45.719  60.145  1.00  0.00           O  
ATOM   3373  NE2 GLN   234      84.502  46.551  61.877  1.00  0.00           N  
ATOM   3374 HE21 GLN   234      84.046  47.414  61.618  1.00  0.00           H  
ATOM   3375 HE22 GLN   234      85.099  46.447  62.684  1.00  0.00           H  
ATOM   3376  C   GLN   234      86.500  41.865  62.372  1.00  0.00           C  
ATOM   3377  O   GLN   234      87.652  42.227  62.409  1.00  0.00           O  
ATOM   3378  N   GLU   235      86.042  40.954  61.492  1.00  0.00           N  
ATOM   3379  H   GLU   235      85.096  40.600  61.465  1.00  0.00           H  
ATOM   3380  CA  GLU   235      86.834  40.614  60.244  1.00  0.00           C  
ATOM   3381  HA  GLU   235      87.828  41.051  60.341  1.00  0.00           H  
ATOM   3382  CB  GLU   235      87.082  39.071  60.190  1.00  0.00           C  
ATOM   3383  HB2 GLU   235      86.092  38.684  60.432  1.00  0.00           H  
ATOM   3384  HB3 GLU   235      87.348  38.648  59.221  1.00  0.00           H  
ATOM   3385  CG  GLU   235      88.179  38.559  61.146  1.00  0.00           C  
ATOM   3386  HG2 GLU   235      89.164  38.861  60.791  1.00  0.00           H  
ATOM   3387  HG3 GLU   235      87.967  39.021  62.111  1.00  0.00           H  
ATOM   3388  CD  GLU   235      88.148  37.052  61.384  1.00  0.00           C  
ATOM   3389  OE1 GLU   235      89.215  36.411  61.622  1.00  0.00           O  
ATOM   3390  OE2 GLU   235      87.004  36.438  61.296  1.00  0.00           O  
ATOM   3391  C   GLU   235      86.119  41.171  58.997  1.00  0.00           C  
ATOM   3392  O   GLU   235      84.849  41.221  58.886  1.00  0.00           O  
ATOM   3393  N   ARG   236      86.911  41.575  58.005  1.00  0.00           N  
ATOM   3394  H   ARG   236      87.887  41.323  58.071  1.00  0.00           H  
ATOM   3395  CA  ARG   236      86.428  42.041  56.706  1.00  0.00           C  
ATOM   3396  HA  ARG   236      85.500  41.510  56.497  1.00  0.00           H  
ATOM   3397  CB  ARG   236      86.148  43.595  56.718  1.00  0.00           C  
ATOM   3398  HB2 ARG   236      87.080  44.082  56.429  1.00  0.00           H  
ATOM   3399  HB3 ARG   236      85.456  43.857  55.918  1.00  0.00           H  
ATOM   3400  CG  ARG   236      85.747  44.332  57.963  1.00  0.00           C  
ATOM   3401  HG2 ARG   236      84.814  43.867  58.280  1.00  0.00           H  
ATOM   3402  HG3 ARG   236      86.562  44.218  58.678  1.00  0.00           H  
ATOM   3403  CD  ARG   236      85.559  45.817  57.752  1.00  0.00           C  
ATOM   3404  HD2 ARG   236      85.620  46.298  58.728  1.00  0.00           H  
ATOM   3405  HD3 ARG   236      86.281  46.285  57.082  1.00  0.00           H  
ATOM   3406  NE  ARG   236      84.227  46.046  57.170  1.00  0.00           N  
ATOM   3407  HE  ARG   236      83.550  45.377  57.509  1.00  0.00           H  
ATOM   3408  CZ  ARG   236      83.927  46.863  56.224  1.00  0.00           C  
ATOM   3409  NH1 ARG   236      84.645  47.873  55.928  1.00  0.00           N  
ATOM   3410 HH11 ARG   236      85.510  47.957  56.442  1.00  0.00           H  
ATOM   3411 HH12 ARG   236      84.524  48.350  55.045  1.00  0.00           H  
ATOM   3412  NH2 ARG   236      82.789  46.788  55.593  1.00  0.00           N  
ATOM   3413 HH21 ARG   236      82.211  46.054  55.978  1.00  0.00           H  
ATOM   3414 HH22 ARG   236      82.445  47.542  55.017  1.00  0.00           H  
ATOM   3415  C   ARG   236      87.446  41.612  55.696  1.00  0.00           C  
ATOM   3416  O   ARG   236      88.644  41.607  55.896  1.00  0.00           O  
ATOM   3417  N   THR   237      86.965  41.335  54.487  1.00  0.00           N  
ATOM   3418  H   THR   237      85.964  41.455  54.426  1.00  0.00           H  
ATOM   3419  CA  THR   237      87.697  40.719  53.394  1.00  0.00           C  
ATOM   3420  HA  THR   237      88.756  40.963  53.466  1.00  0.00           H  
ATOM   3421  CB  THR   237      87.572  39.184  53.418  1.00  0.00           C  
ATOM   3422  HB  THR   237      86.531  38.860  53.422  1.00  0.00           H  
ATOM   3423  CG2 THR   237      88.324  38.560  52.288  1.00  0.00           C  
ATOM   3424 HG21 THR   237      89.354  38.707  52.615  1.00  0.00           H  
ATOM   3425 HG22 THR   237      88.118  37.498  52.160  1.00  0.00           H  
ATOM   3426 HG23 THR   237      88.190  38.946  51.278  1.00  0.00           H  
ATOM   3427  OG1 THR   237      88.022  38.723  54.671  1.00  0.00           O  
ATOM   3428  HG1 THR   237      87.342  38.983  55.296  1.00  0.00           H  
ATOM   3429  C   THR   237      87.132  41.241  52.136  1.00  0.00           C  
ATOM   3430  O   THR   237      85.933  41.276  52.046  1.00  0.00           O  
ATOM   3431  N   ILE   238      88.039  41.677  51.186  1.00  0.00           N  
ATOM   3432  H   ILE   238      89.031  41.582  51.345  1.00  0.00           H  
ATOM   3433  CA  ILE   238      87.717  42.295  49.896  1.00  0.00           C  
ATOM   3434  HA  ILE   238      86.641  42.170  49.771  1.00  0.00           H  
ATOM   3435  CB  ILE   238      88.127  43.835  49.868  1.00  0.00           C  
ATOM   3436  HB  ILE   238      89.209  43.943  49.790  1.00  0.00           H  
ATOM   3437  CG2 ILE   238      87.427  44.389  48.574  1.00  0.00           C  
ATOM   3438 HG21 ILE   238      86.364  44.165  48.485  1.00  0.00           H  
ATOM   3439 HG22 ILE   238      87.466  45.478  48.559  1.00  0.00           H  
ATOM   3440 HG23 ILE   238      87.971  43.888  47.773  1.00  0.00           H  
ATOM   3441  CG1 ILE   238      87.467  44.665  51.063  1.00  0.00           C  
ATOM   3442 HG12 ILE   238      87.295  45.698  50.759  1.00  0.00           H  
ATOM   3443 HG13 ILE   238      86.589  44.126  51.420  1.00  0.00           H  
ATOM   3444  CD1 ILE   238      88.389  44.774  52.184  1.00  0.00           C  
ATOM   3445 HD11 ILE   238      89.037  43.899  52.235  1.00  0.00           H  
ATOM   3446 HD12 ILE   238      89.048  45.632  52.054  1.00  0.00           H  
ATOM   3447 HD13 ILE   238      87.857  44.886  53.129  1.00  0.00           H  
ATOM   3448  C   ILE   238      88.492  41.564  48.784  1.00  0.00           C  
ATOM   3449  O   ILE   238      89.699  41.477  48.693  1.00  0.00           O  
ATOM   3450  N   SER   239      87.837  40.956  47.764  1.00  0.00           N  
ATOM   3451  H   SER   239      86.828  40.906  47.757  1.00  0.00           H  
ATOM   3452  CA  SER   239      88.477  40.399  46.529  1.00  0.00           C  
ATOM   3453  HA  SER   239      89.550  40.483  46.696  1.00  0.00           H  
ATOM   3454  CB  SER   239      87.985  38.961  46.275  1.00  0.00           C  
ATOM   3455  HB2 SER   239      88.320  38.591  45.307  1.00  0.00           H  
ATOM   3456  HB3 SER   239      88.343  38.265  47.034  1.00  0.00           H  
ATOM   3457  OG  SER   239      86.578  39.008  46.442  1.00  0.00           O  
ATOM   3458  HG  SER   239      86.161  39.585  45.797  1.00  0.00           H  
ATOM   3459  C   SER   239      88.202  41.376  45.363  1.00  0.00           C  
ATOM   3460  O   SER   239      87.010  41.592  45.076  1.00  0.00           O  
ATOM   3461  N   PHE   240      89.255  41.998  44.799  1.00  0.00           N  
ATOM   3462  H   PHE   240      90.199  41.737  45.047  1.00  0.00           H  
ATOM   3463  CA  PHE   240      89.010  42.965  43.690  1.00  0.00           C  
ATOM   3464  HA  PHE   240      88.056  43.463  43.867  1.00  0.00           H  
ATOM   3465  CB  PHE   240      90.057  44.121  43.678  1.00  0.00           C  
ATOM   3466  HB2 PHE   240      91.073  43.900  43.350  1.00  0.00           H  
ATOM   3467  HB3 PHE   240      89.798  44.795  42.861  1.00  0.00           H  
ATOM   3468  CG  PHE   240      90.119  44.867  45.029  1.00  0.00           C  
ATOM   3469  CD1 PHE   240      89.525  46.158  45.206  1.00  0.00           C  
ATOM   3470  HD1 PHE   240      89.086  46.697  44.380  1.00  0.00           H  
ATOM   3471  CE1 PHE   240      89.502  46.857  46.394  1.00  0.00           C  
ATOM   3472  HE1 PHE   240      89.067  47.837  46.524  1.00  0.00           H  
ATOM   3473  CZ  PHE   240      90.152  46.252  47.513  1.00  0.00           C  
ATOM   3474  HZ  PHE   240      90.223  46.740  48.474  1.00  0.00           H  
ATOM   3475  CE2 PHE   240      90.739  44.979  47.362  1.00  0.00           C  
ATOM   3476  HE2 PHE   240      91.184  44.501  48.221  1.00  0.00           H  
ATOM   3477  CD2 PHE   240      90.758  44.299  46.129  1.00  0.00           C  
ATOM   3478  HD2 PHE   240      91.219  43.324  46.071  1.00  0.00           H  
ATOM   3479  C   PHE   240      88.914  42.272  42.322  1.00  0.00           C  
ATOM   3480  O   PHE   240      89.780  41.465  41.971  1.00  0.00           O  
ATOM   3481  N   LYS   241      87.850  42.458  41.581  1.00  0.00           N  
ATOM   3482  H   LYS   241      87.147  43.146  41.810  1.00  0.00           H  
ATOM   3483  CA  LYS   241      87.596  41.591  40.331  1.00  0.00           C  
ATOM   3484  HA  LYS   241      87.692  40.577  40.720  1.00  0.00           H  
ATOM   3485  CB  LYS   241      86.203  41.797  39.758  1.00  0.00           C  
ATOM   3486  HB2 LYS   241      85.439  41.769  40.535  1.00  0.00           H  
ATOM   3487  HB3 LYS   241      86.102  42.645  39.082  1.00  0.00           H  
ATOM   3488  CG  LYS   241      85.846  40.545  38.859  1.00  0.00           C  
ATOM   3489  HG2 LYS   241      86.682  40.135  38.292  1.00  0.00           H  
ATOM   3490  HG3 LYS   241      85.728  39.718  39.559  1.00  0.00           H  
ATOM   3491  CD  LYS   241      84.612  40.668  37.923  1.00  0.00           C  
ATOM   3492  HD2 LYS   241      83.693  40.759  38.502  1.00  0.00           H  
ATOM   3493  HD3 LYS   241      84.615  41.561  37.297  1.00  0.00           H  
ATOM   3494  CE  LYS   241      84.565  39.488  36.883  1.00  0.00           C  
ATOM   3495  HE2 LYS   241      84.801  38.554  37.394  1.00  0.00           H  
ATOM   3496  HE3 LYS   241      83.519  39.443  36.579  1.00  0.00           H  
ATOM   3497  NZ  LYS   241      85.522  39.647  35.801  1.00  0.00           N  
ATOM   3498  HZ1 LYS   241      86.495  39.619  36.070  1.00  0.00           H  
ATOM   3499  HZ2 LYS   241      85.459  38.832  35.208  1.00  0.00           H  
ATOM   3500  HZ3 LYS   241      85.453  40.516  35.291  1.00  0.00           H  
ATOM   3501  C   LYS   241      88.658  41.770  39.305  1.00  0.00           C  
ATOM   3502  O   LYS   241      89.023  42.900  38.916  1.00  0.00           O  
ATOM   3503  N   ASP   242      89.195  40.653  38.875  1.00  0.00           N  
ATOM   3504  H   ASP   242      88.956  39.732  39.214  1.00  0.00           H  
ATOM   3505  CA  ASP   242      90.336  40.612  37.954  1.00  0.00           C  
ATOM   3506  HA  ASP   242      90.625  39.564  37.878  1.00  0.00           H  
ATOM   3507  CB  ASP   242      89.944  41.071  36.549  1.00  0.00           C  
ATOM   3508  HB2 ASP   242      89.936  42.160  36.500  1.00  0.00           H  
ATOM   3509  HB3 ASP   242      90.730  40.623  35.940  1.00  0.00           H  
ATOM   3510  CG  ASP   242      88.659  40.441  35.966  1.00  0.00           C  
ATOM   3511  OD1 ASP   242      88.369  39.317  36.406  1.00  0.00           O  
ATOM   3512  OD2 ASP   242      87.967  40.950  35.032  1.00  0.00           O  
ATOM   3513  C   ASP   242      91.648  41.114  38.549  1.00  0.00           C  
ATOM   3514  O   ASP   242      92.561  41.537  37.876  1.00  0.00           O  
ATOM   3515  N   ASP   243      91.843  41.128  39.900  1.00  0.00           N  
ATOM   3516  H   ASP   243      91.034  41.007  40.491  1.00  0.00           H  
ATOM   3517  CA  ASP   243      93.038  41.492  40.686  1.00  0.00           C  
ATOM   3518  HA  ASP   243      93.889  41.102  40.127  1.00  0.00           H  
ATOM   3519  CB  ASP   243      93.182  43.022  40.729  1.00  0.00           C  
ATOM   3520  HB2 ASP   243      92.542  43.374  39.920  1.00  0.00           H  
ATOM   3521  HB3 ASP   243      92.752  43.385  41.663  1.00  0.00           H  
ATOM   3522  CG  ASP   243      94.704  43.493  40.550  1.00  0.00           C  
ATOM   3523  OD1 ASP   243      95.569  42.748  40.969  1.00  0.00           O  
ATOM   3524  OD2 ASP   243      94.824  44.705  40.132  1.00  0.00           O  
ATOM   3525  C   ASP   243      93.051  40.727  42.032  1.00  0.00           C  
ATOM   3526  O   ASP   243      92.392  39.685  42.102  1.00  0.00           O  
ATOM   3527  N   GLY   244      93.985  41.137  42.905  1.00  0.00           N  
ATOM   3528  H   GLY   244      94.591  41.904  42.653  1.00  0.00           H  
ATOM   3529  CA  GLY   244      94.302  40.383  44.139  1.00  0.00           C  
ATOM   3530  HA2 GLY   244      94.410  39.317  43.939  1.00  0.00           H  
ATOM   3531  HA3 GLY   244      95.289  40.607  44.543  1.00  0.00           H  
ATOM   3532  C   GLY   244      93.216  40.620  45.271  1.00  0.00           C  
ATOM   3533  O   GLY   244      92.121  41.171  45.035  1.00  0.00           O  
ATOM   3534  N   THR   245      93.475  40.169  46.545  1.00  0.00           N  
ATOM   3535  H   THR   245      94.428  39.891  46.732  1.00  0.00           H  
ATOM   3536  CA  THR   245      92.503  40.038  47.671  1.00  0.00           C  
ATOM   3537  HA  THR   245      91.593  40.613  47.496  1.00  0.00           H  
ATOM   3538  CB  THR   245      91.988  38.589  47.875  1.00  0.00           C  
ATOM   3539  HB  THR   245      92.887  37.974  47.834  1.00  0.00           H  
ATOM   3540  CG2 THR   245      91.221  38.304  49.183  1.00  0.00           C  
ATOM   3541 HG21 THR   245      90.328  38.890  49.400  1.00  0.00           H  
ATOM   3542 HG22 THR   245      90.902  37.265  49.097  1.00  0.00           H  
ATOM   3543 HG23 THR   245      91.924  38.495  49.993  1.00  0.00           H  
ATOM   3544  OG1 THR   245      91.141  38.286  46.793  1.00  0.00           O  
ATOM   3545  HG1 THR   245      91.749  38.105  46.072  1.00  0.00           H  
ATOM   3546  C   THR   245      93.112  40.624  48.960  1.00  0.00           C  
ATOM   3547  O   THR   245      94.296  40.291  49.227  1.00  0.00           O  
ATOM   3548  N   TYR   246      92.395  41.425  49.689  1.00  0.00           N  
ATOM   3549  H   TYR   246      91.476  41.659  49.343  1.00  0.00           H  
ATOM   3550  CA  TYR   246      92.655  41.802  51.075  1.00  0.00           C  
ATOM   3551  HA  TYR   246      93.731  41.719  51.229  1.00  0.00           H  
ATOM   3552  CB  TYR   246      92.279  43.221  51.396  1.00  0.00           C  
ATOM   3553  HB2 TYR   246      91.213  43.428  51.297  1.00  0.00           H  
ATOM   3554  HB3 TYR   246      92.665  43.419  52.395  1.00  0.00           H  
ATOM   3555  CG  TYR   246      92.886  44.420  50.561  1.00  0.00           C  
ATOM   3556  CD1 TYR   246      94.094  44.333  49.871  1.00  0.00           C  
ATOM   3557  HD1 TYR   246      94.771  43.492  49.862  1.00  0.00           H  
ATOM   3558  CE1 TYR   246      94.539  45.400  49.090  1.00  0.00           C  
ATOM   3559  HE1 TYR   246      95.350  45.296  48.385  1.00  0.00           H  
ATOM   3560  CZ  TYR   246      93.934  46.621  49.104  1.00  0.00           C  
ATOM   3561  OH  TYR   246      94.266  47.643  48.202  1.00  0.00           O  
ATOM   3562  HH  TYR   246      93.854  48.437  48.550  1.00  0.00           H  
ATOM   3563  CE2 TYR   246      92.811  46.812  49.891  1.00  0.00           C  
ATOM   3564  HE2 TYR   246      92.173  47.680  49.819  1.00  0.00           H  
ATOM   3565  CD2 TYR   246      92.211  45.710  50.559  1.00  0.00           C  
ATOM   3566  HD2 TYR   246      91.308  45.914  51.114  1.00  0.00           H  
ATOM   3567  C   TYR   246      92.027  40.973  52.141  1.00  0.00           C  
ATOM   3568  O   TYR   246      90.783  40.992  52.310  1.00  0.00           O  
ATOM   3569  N   LYS   247      92.834  40.338  52.924  1.00  0.00           N  
ATOM   3570  H   LYS   247      93.816  40.324  52.688  1.00  0.00           H  
ATOM   3571  CA  LYS   247      92.432  39.792  54.170  1.00  0.00           C  
ATOM   3572  HA  LYS   247      91.382  39.508  54.098  1.00  0.00           H  
ATOM   3573  CB  LYS   247      93.180  38.517  54.621  1.00  0.00           C  
ATOM   3574  HB2 LYS   247      94.241  38.718  54.770  1.00  0.00           H  
ATOM   3575  HB3 LYS   247      92.772  38.097  55.540  1.00  0.00           H  
ATOM   3576  CG  LYS   247      93.017  37.472  53.522  1.00  0.00           C  
ATOM   3577  HG2 LYS   247      91.949  37.292  53.401  1.00  0.00           H  
ATOM   3578  HG3 LYS   247      93.314  37.992  52.611  1.00  0.00           H  
ATOM   3579  CD  LYS   247      93.765  36.103  53.667  1.00  0.00           C  
ATOM   3580  HD2 LYS   247      94.834  36.286  53.766  1.00  0.00           H  
ATOM   3581  HD3 LYS   247      93.345  35.682  54.581  1.00  0.00           H  
ATOM   3582  CE  LYS   247      93.375  35.251  52.422  1.00  0.00           C  
ATOM   3583  HE2 LYS   247      92.290  35.258  52.315  1.00  0.00           H  
ATOM   3584  HE3 LYS   247      93.841  35.599  51.500  1.00  0.00           H  
ATOM   3585  NZ  LYS   247      93.653  33.844  52.658  1.00  0.00           N  
ATOM   3586  HZ1 LYS   247      94.561  33.638  53.050  1.00  0.00           H  
ATOM   3587  HZ2 LYS   247      92.881  33.499  53.210  1.00  0.00           H  
ATOM   3588  HZ3 LYS   247      93.557  33.496  51.715  1.00  0.00           H  
ATOM   3589  C   LYS   247      92.654  40.874  55.313  1.00  0.00           C  
ATOM   3590  O   LYS   247      93.746  41.500  55.445  1.00  0.00           O  
ATOM   3591  N   THR   248      91.639  41.130  56.184  1.00  0.00           N  
ATOM   3592  H   THR   248      90.766  40.629  56.101  1.00  0.00           H  
ATOM   3593  CA  THR   248      91.848  42.088  57.299  1.00  0.00           C  
ATOM   3594  HA  THR   248      92.897  42.101  57.594  1.00  0.00           H  
ATOM   3595  CB  THR   248      91.441  43.517  56.841  1.00  0.00           C  
ATOM   3596  HB  THR   248      91.939  44.285  57.433  1.00  0.00           H  
ATOM   3597  CG2 THR   248      91.698  43.864  55.393  1.00  0.00           C  
ATOM   3598 HG21 THR   248      91.262  44.798  55.039  1.00  0.00           H  
ATOM   3599 HG22 THR   248      92.750  44.049  55.173  1.00  0.00           H  
ATOM   3600 HG23 THR   248      91.414  43.133  54.636  1.00  0.00           H  
ATOM   3601  OG1 THR   248      90.084  43.707  56.966  1.00  0.00           O  
ATOM   3602  HG1 THR   248      89.731  42.940  56.508  1.00  0.00           H  
ATOM   3603  C   THR   248      91.155  41.655  58.673  1.00  0.00           C  
ATOM   3604  O   THR   248      90.279  40.857  58.697  1.00  0.00           O  
ATOM   3605  N   ARG   249      91.583  42.296  59.749  1.00  0.00           N  
ATOM   3606  H   ARG   249      92.288  42.990  59.548  1.00  0.00           H  
ATOM   3607  CA  ARG   249      91.055  42.142  61.068  1.00  0.00           C  
ATOM   3608  HA  ARG   249      89.986  41.932  61.029  1.00  0.00           H  
ATOM   3609  CB  ARG   249      91.700  41.024  61.857  1.00  0.00           C  
ATOM   3610  HB2 ARG   249      91.620  40.090  61.301  1.00  0.00           H  
ATOM   3611  HB3 ARG   249      92.754  41.301  61.827  1.00  0.00           H  
ATOM   3612  CG  ARG   249      91.156  40.823  63.314  1.00  0.00           C  
ATOM   3613  HG2 ARG   249      91.226  41.742  63.895  1.00  0.00           H  
ATOM   3614  HG3 ARG   249      90.139  40.441  63.226  1.00  0.00           H  
ATOM   3615  CD  ARG   249      92.067  39.793  64.006  1.00  0.00           C  
ATOM   3616  HD2 ARG   249      92.099  38.869  63.429  1.00  0.00           H  
ATOM   3617  HD3 ARG   249      93.023  40.316  63.959  1.00  0.00           H  
ATOM   3618  NE  ARG   249      91.588  39.555  65.314  1.00  0.00           N  
ATOM   3619  HE  ARG   249      90.863  38.851  65.320  1.00  0.00           H  
ATOM   3620  CZ  ARG   249      91.898  40.270  66.410  1.00  0.00           C  
ATOM   3621  NH1 ARG   249      92.724  41.228  66.338  1.00  0.00           N  
ATOM   3622 HH11 ARG   249      93.157  41.549  65.483  1.00  0.00           H  
ATOM   3623 HH12 ARG   249      93.002  41.694  67.190  1.00  0.00           H  
ATOM   3624  NH2 ARG   249      91.517  40.036  67.587  1.00  0.00           N  
ATOM   3625 HH21 ARG   249      90.954  39.222  67.790  1.00  0.00           H  
ATOM   3626 HH22 ARG   249      91.817  40.667  68.317  1.00  0.00           H  
ATOM   3627  C   ARG   249      91.135  43.397  61.855  1.00  0.00           C  
ATOM   3628  O   ARG   249      92.157  44.014  61.809  1.00  0.00           O  
ATOM   3629  N   ALA   250      90.052  43.779  62.599  1.00  0.00           N  
ATOM   3630  H   ALA   250      89.219  43.217  62.707  1.00  0.00           H  
ATOM   3631  CA  ALA   250      89.890  45.158  63.135  1.00  0.00           C  
ATOM   3632  HA  ALA   250      90.849  45.648  63.305  1.00  0.00           H  
ATOM   3633  CB  ALA   250      89.110  45.893  62.089  1.00  0.00           C  
ATOM   3634  HB1 ALA   250      88.199  45.340  61.857  1.00  0.00           H  
ATOM   3635  HB2 ALA   250      88.771  46.885  62.385  1.00  0.00           H  
ATOM   3636  HB3 ALA   250      89.668  45.848  61.154  1.00  0.00           H  
ATOM   3637  C   ALA   250      89.122  45.263  64.403  1.00  0.00           C  
ATOM   3638  O   ALA   250      88.002  44.721  64.512  1.00  0.00           O  
ATOM   3639  N   GLU   251      89.640  45.847  65.432  1.00  0.00           N  
ATOM   3640  H   GLU   251      90.549  46.285  65.382  1.00  0.00           H  
ATOM   3641  CA  GLU   251      89.093  45.719  66.802  1.00  0.00           C  
ATOM   3642  HA  GLU   251      88.386  44.890  66.783  1.00  0.00           H  
ATOM   3643  CB  GLU   251      90.221  45.523  67.800  1.00  0.00           C  
ATOM   3644  HB2 GLU   251      90.938  46.338  67.703  1.00  0.00           H  
ATOM   3645  HB3 GLU   251      89.741  45.536  68.778  1.00  0.00           H  
ATOM   3646  CG  GLU   251      90.896  44.175  67.549  1.00  0.00           C  
ATOM   3647  HG2 GLU   251      90.126  43.416  67.407  1.00  0.00           H  
ATOM   3648  HG3 GLU   251      91.556  44.165  66.681  1.00  0.00           H  
ATOM   3649  CD  GLU   251      91.702  43.632  68.735  1.00  0.00           C  
ATOM   3650  OE1 GLU   251      92.091  44.429  69.595  1.00  0.00           O  
ATOM   3651  OE2 GLU   251      91.945  42.388  68.843  1.00  0.00           O  
ATOM   3652  C   GLU   251      88.245  46.984  67.096  1.00  0.00           C  
ATOM   3653  O   GLU   251      88.821  48.012  67.410  1.00  0.00           O  
ATOM   3654  N   VAL   252      86.894  46.898  66.953  1.00  0.00           N  
ATOM   3655  H   VAL   252      86.501  45.998  66.717  1.00  0.00           H  
ATOM   3656  CA  VAL   252      85.944  47.880  67.304  1.00  0.00           C  
ATOM   3657  HA  VAL   252      84.972  47.466  67.037  1.00  0.00           H  
ATOM   3658  CB  VAL   252      86.010  49.161  66.427  1.00  0.00           C  
ATOM   3659  HB  VAL   252      86.917  49.750  66.562  1.00  0.00           H  
ATOM   3660  CG1 VAL   252      86.040  48.795  64.922  1.00  0.00           C  
ATOM   3661 HG11 VAL   252      85.312  47.989  64.834  1.00  0.00           H  
ATOM   3662 HG12 VAL   252      85.785  49.623  64.260  1.00  0.00           H  
ATOM   3663 HG13 VAL   252      87.045  48.461  64.666  1.00  0.00           H  
ATOM   3664  CG2 VAL   252      84.819  50.065  66.601  1.00  0.00           C  
ATOM   3665 HG21 VAL   252      84.786  50.877  65.875  1.00  0.00           H  
ATOM   3666 HG22 VAL   252      83.869  49.541  66.489  1.00  0.00           H  
ATOM   3667 HG23 VAL   252      84.840  50.397  67.639  1.00  0.00           H  
ATOM   3668  C   VAL   252      85.829  48.164  68.797  1.00  0.00           C  
ATOM   3669  O   VAL   252      84.866  47.636  69.342  1.00  0.00           O  
ATOM   3670  N   LYS   253      86.735  48.890  69.361  1.00  0.00           N  
ATOM   3671  H   LYS   253      87.443  49.264  68.745  1.00  0.00           H  
ATOM   3672  CA  LYS   253      86.967  49.013  70.816  1.00  0.00           C  
ATOM   3673  HA  LYS   253      85.993  48.865  71.282  1.00  0.00           H  
ATOM   3674  CB  LYS   253      87.962  47.995  71.385  1.00  0.00           C  
ATOM   3675  HB2 LYS   253      87.879  47.923  72.470  1.00  0.00           H  
ATOM   3676  HB3 LYS   253      87.696  47.015  70.991  1.00  0.00           H  
ATOM   3677  CG  LYS   253      89.338  48.324  70.826  1.00  0.00           C  
ATOM   3678  HG2 LYS   253      89.362  48.239  69.740  1.00  0.00           H  
ATOM   3679  HG3 LYS   253      89.732  49.239  71.267  1.00  0.00           H  
ATOM   3680  CD  LYS   253      90.418  47.423  71.476  1.00  0.00           C  
ATOM   3681  HD2 LYS   253      90.507  47.654  72.538  1.00  0.00           H  
ATOM   3682  HD3 LYS   253      90.064  46.411  71.283  1.00  0.00           H  
ATOM   3683  CE  LYS   253      91.693  47.597  70.660  1.00  0.00           C  
ATOM   3684  HE2 LYS   253      91.383  47.493  69.620  1.00  0.00           H  
ATOM   3685  HE3 LYS   253      92.147  48.587  70.704  1.00  0.00           H  
ATOM   3686  NZ  LYS   253      92.744  46.685  71.000  1.00  0.00           N  
ATOM   3687  HZ1 LYS   253      93.675  46.978  70.740  1.00  0.00           H  
ATOM   3688  HZ2 LYS   253      92.901  46.629  71.997  1.00  0.00           H  
ATOM   3689  HZ3 LYS   253      92.610  45.726  70.711  1.00  0.00           H  
ATOM   3690  C   LYS   253      87.267  50.477  71.155  1.00  0.00           C  
ATOM   3691  O   LYS   253      87.791  51.227  70.352  1.00  0.00           O  
ATOM   3692  N   PHE   254      87.316  50.777  72.474  1.00  0.00           N  
ATOM   3693  H   PHE   254      87.041  50.100  73.170  1.00  0.00           H  
ATOM   3694  CA  PHE   254      88.198  51.831  73.074  1.00  0.00           C  
ATOM   3695  HA  PHE   254      88.393  52.600  72.326  1.00  0.00           H  
ATOM   3696  CB  PHE   254      87.461  52.503  74.247  1.00  0.00           C  
ATOM   3697  HB2 PHE   254      87.220  51.699  74.943  1.00  0.00           H  
ATOM   3698  HB3 PHE   254      88.135  53.158  74.799  1.00  0.00           H  
ATOM   3699  CG  PHE   254      86.224  53.242  73.877  1.00  0.00           C  
ATOM   3700  CD1 PHE   254      86.373  54.615  73.455  1.00  0.00           C  
ATOM   3701  HD1 PHE   254      87.275  55.191  73.602  1.00  0.00           H  
ATOM   3702  CE1 PHE   254      85.296  55.310  72.873  1.00  0.00           C  
ATOM   3703  HE1 PHE   254      85.307  56.351  72.587  1.00  0.00           H  
ATOM   3704  CZ  PHE   254      84.070  54.614  72.719  1.00  0.00           C  
ATOM   3705  HZ  PHE   254      83.218  55.146  72.323  1.00  0.00           H  
ATOM   3706  CE2 PHE   254      84.000  53.250  72.877  1.00  0.00           C  
ATOM   3707  HE2 PHE   254      83.021  52.827  72.705  1.00  0.00           H  
ATOM   3708  CD2 PHE   254      85.039  52.578  73.528  1.00  0.00           C  
ATOM   3709  HD2 PHE   254      84.960  51.544  73.830  1.00  0.00           H  
ATOM   3710  C   PHE   254      89.559  51.280  73.465  1.00  0.00           C  
ATOM   3711  O   PHE   254      89.744  50.073  73.832  1.00  0.00           O  
ATOM   3712  N   GLU   255      90.522  52.214  73.525  1.00  0.00           N  
ATOM   3713  H   GLU   255      90.219  53.167  73.384  1.00  0.00           H  
ATOM   3714  CA  GLU   255      91.746  52.143  74.327  1.00  0.00           C  
ATOM   3715  HA  GLU   255      91.486  51.418  75.098  1.00  0.00           H  
ATOM   3716  CB  GLU   255      93.004  51.692  73.570  1.00  0.00           C  
ATOM   3717  HB2 GLU   255      93.172  52.231  72.637  1.00  0.00           H  
ATOM   3718  HB3 GLU   255      93.860  51.854  74.224  1.00  0.00           H  
ATOM   3719  CG  GLU   255      92.997  50.234  73.052  1.00  0.00           C  
ATOM   3720  HG2 GLU   255      92.893  49.596  73.930  1.00  0.00           H  
ATOM   3721  HG3 GLU   255      92.143  50.083  72.392  1.00  0.00           H  
ATOM   3722  CD  GLU   255      94.349  49.840  72.464  1.00  0.00           C  
ATOM   3723  OE1 GLU   255      95.366  50.569  72.554  1.00  0.00           O  
ATOM   3724  OE2 GLU   255      94.395  48.725  71.945  1.00  0.00           O  
ATOM   3725  C   GLU   255      91.948  53.479  75.125  1.00  0.00           C  
ATOM   3726  O   GLU   255      92.361  54.469  74.513  1.00  0.00           O  
ATOM   3727  N   GLY   256      91.522  53.502  76.405  1.00  0.00           N  
ATOM   3728  H   GLY   256      91.057  52.684  76.774  1.00  0.00           H  
ATOM   3729  CA  GLY   256      91.343  54.736  77.165  1.00  0.00           C  
ATOM   3730  HA2 GLY   256      91.125  54.535  78.214  1.00  0.00           H  
ATOM   3731  HA3 GLY   256      92.269  55.311  77.170  1.00  0.00           H  
ATOM   3732  C   GLY   256      90.173  55.666  76.643  1.00  0.00           C  
ATOM   3733  O   GLY   256      89.208  55.101  76.179  1.00  0.00           O  
ATOM   3734  N   ASP   257      90.427  56.995  76.631  1.00  0.00           N  
ATOM   3735  H   ASP   257      91.337  57.296  76.951  1.00  0.00           H  
ATOM   3736  CA  ASP   257      89.557  58.079  76.201  1.00  0.00           C  
ATOM   3737  HA  ASP   257      88.616  57.964  76.738  1.00  0.00           H  
ATOM   3738  CB  ASP   257      90.148  59.484  76.538  1.00  0.00           C  
ATOM   3739  HB2 ASP   257      89.439  60.257  76.244  1.00  0.00           H  
ATOM   3740  HB3 ASP   257      90.250  59.539  77.622  1.00  0.00           H  
ATOM   3741  CG  ASP   257      91.563  59.663  75.876  1.00  0.00           C  
ATOM   3742  OD1 ASP   257      91.920  58.835  75.004  1.00  0.00           O  
ATOM   3743  OD2 ASP   257      92.306  60.643  76.178  1.00  0.00           O  
ATOM   3744  C   ASP   257      89.085  58.037  74.719  1.00  0.00           C  
ATOM   3745  O   ASP   257      88.253  58.893  74.372  1.00  0.00           O  
ATOM   3746  N   THR   258      89.664  57.199  73.917  1.00  0.00           N  
ATOM   3747  H   THR   258      90.379  56.592  74.291  1.00  0.00           H  
ATOM   3748  CA  THR   258      89.602  57.285  72.448  1.00  0.00           C  
ATOM   3749  HA  THR   258      88.788  57.958  72.179  1.00  0.00           H  
ATOM   3750  CB  THR   258      90.962  57.802  71.822  1.00  0.00           C  
ATOM   3751  HB  THR   258      91.715  57.056  72.074  1.00  0.00           H  
ATOM   3752  CG2 THR   258      90.966  58.034  70.284  1.00  0.00           C  
ATOM   3753 HG21 THR   258      90.265  58.762  69.875  1.00  0.00           H  
ATOM   3754 HG22 THR   258      91.965  58.277  69.922  1.00  0.00           H  
ATOM   3755 HG23 THR   258      90.657  57.107  69.799  1.00  0.00           H  
ATOM   3756  OG1 THR   258      91.381  59.001  72.399  1.00  0.00           O  
ATOM   3757  HG1 THR   258      91.412  58.726  73.318  1.00  0.00           H  
ATOM   3758  C   THR   258      89.260  55.937  71.824  1.00  0.00           C  
ATOM   3759  O   THR   258      89.741  54.918  72.357  1.00  0.00           O  
ATOM   3760  N   LEU   259      88.528  55.871  70.696  1.00  0.00           N  
ATOM   3761  H   LEU   259      88.150  56.742  70.351  1.00  0.00           H  
ATOM   3762  CA  LEU   259      88.214  54.672  69.980  1.00  0.00           C  
ATOM   3763  HA  LEU   259      87.973  53.924  70.735  1.00  0.00           H  
ATOM   3764  CB  LEU   259      87.012  55.001  69.066  1.00  0.00           C  
ATOM   3765  HB2 LEU   259      87.401  55.603  68.245  1.00  0.00           H  
ATOM   3766  HB3 LEU   259      86.297  55.707  69.489  1.00  0.00           H  
ATOM   3767  CG  LEU   259      86.353  53.678  68.544  1.00  0.00           C  
ATOM   3768  HG  LEU   259      87.101  52.919  68.315  1.00  0.00           H  
ATOM   3769  CD1 LEU   259      85.273  53.060  69.439  1.00  0.00           C  
ATOM   3770 HD11 LEU   259      84.868  52.132  69.035  1.00  0.00           H  
ATOM   3771 HD12 LEU   259      85.758  52.849  70.392  1.00  0.00           H  
ATOM   3772 HD13 LEU   259      84.433  53.748  69.531  1.00  0.00           H  
ATOM   3773  CD2 LEU   259      85.612  54.099  67.248  1.00  0.00           C  
ATOM   3774 HD21 LEU   259      85.102  53.216  66.860  1.00  0.00           H  
ATOM   3775 HD22 LEU   259      84.886  54.869  67.509  1.00  0.00           H  
ATOM   3776 HD23 LEU   259      86.270  54.398  66.432  1.00  0.00           H  
ATOM   3777  C   LEU   259      89.508  54.126  69.347  1.00  0.00           C  
ATOM   3778  O   LEU   259      89.894  54.585  68.253  1.00  0.00           O  
ATOM   3779  N   VAL   260      90.263  53.256  69.983  1.00  0.00           N  
ATOM   3780  H   VAL   260      90.208  53.317  70.990  1.00  0.00           H  
ATOM   3781  CA  VAL   260      91.533  52.640  69.503  1.00  0.00           C  
ATOM   3782  HA  VAL   260      91.996  52.090  70.322  1.00  0.00           H  
ATOM   3783  CB  VAL   260      92.628  53.664  69.164  1.00  0.00           C  
ATOM   3784  HB  VAL   260      92.417  54.290  68.298  1.00  0.00           H  
ATOM   3785  CG1 VAL   260      92.941  54.601  70.317  1.00  0.00           C  
ATOM   3786 HG11 VAL   260      93.136  54.093  71.262  1.00  0.00           H  
ATOM   3787 HG12 VAL   260      93.794  55.250  70.119  1.00  0.00           H  
ATOM   3788 HG13 VAL   260      92.117  55.291  70.497  1.00  0.00           H  
ATOM   3789  CG2 VAL   260      93.865  52.777  68.776  1.00  0.00           C  
ATOM   3790 HG21 VAL   260      94.041  51.995  69.515  1.00  0.00           H  
ATOM   3791 HG22 VAL   260      93.899  52.303  67.795  1.00  0.00           H  
ATOM   3792 HG23 VAL   260      94.735  53.410  68.954  1.00  0.00           H  
ATOM   3793  C   VAL   260      91.202  51.579  68.419  1.00  0.00           C  
ATOM   3794  O   VAL   260      91.342  50.341  68.590  1.00  0.00           O  
ATOM   3795  N   ASN   261      90.804  52.092  67.287  1.00  0.00           N  
ATOM   3796  H   ASN   261      90.731  53.099  67.322  1.00  0.00           H  
ATOM   3797  CA  ASN   261      90.377  51.400  66.069  1.00  0.00           C  
ATOM   3798  HA  ASN   261      89.612  50.694  66.391  1.00  0.00           H  
ATOM   3799  CB  ASN   261      89.660  52.476  65.282  1.00  0.00           C  
ATOM   3800  HB2 ASN   261      89.070  53.068  65.981  1.00  0.00           H  
ATOM   3801  HB3 ASN   261      90.354  53.160  64.794  1.00  0.00           H  
ATOM   3802  CG  ASN   261      88.815  51.852  64.186  1.00  0.00           C  
ATOM   3803  OD1 ASN   261      87.642  51.795  64.199  1.00  0.00           O  
ATOM   3804  ND2 ASN   261      89.361  51.476  63.061  1.00  0.00           N  
ATOM   3805 HD21 ASN   261      88.721  51.107  62.372  1.00  0.00           H  
ATOM   3806 HD22 ASN   261      90.368  51.402  63.103  1.00  0.00           H  
ATOM   3807  C   ASN   261      91.522  50.640  65.300  1.00  0.00           C  
ATOM   3808  O   ASN   261      91.852  50.902  64.123  1.00  0.00           O  
ATOM   3809  N   ARG   262      92.303  49.827  66.024  1.00  0.00           N  
ATOM   3810  H   ARG   262      92.078  49.724  67.003  1.00  0.00           H  
ATOM   3811  CA  ARG   262      93.479  49.123  65.450  1.00  0.00           C  
ATOM   3812  HA  ARG   262      94.209  49.844  65.084  1.00  0.00           H  
ATOM   3813  CB  ARG   262      94.115  48.369  66.584  1.00  0.00           C  
ATOM   3814  HB2 ARG   262      93.284  47.781  66.974  1.00  0.00           H  
ATOM   3815  HB3 ARG   262      94.914  47.703  66.261  1.00  0.00           H  
ATOM   3816  CG  ARG   262      94.717  49.254  67.675  1.00  0.00           C  
ATOM   3817  HG2 ARG   262      95.315  50.029  67.196  1.00  0.00           H  
ATOM   3818  HG3 ARG   262      93.967  49.844  68.203  1.00  0.00           H  
ATOM   3819  CD  ARG   262      95.533  48.424  68.705  1.00  0.00           C  
ATOM   3820  HD2 ARG   262      94.917  47.703  69.244  1.00  0.00           H  
ATOM   3821  HD3 ARG   262      96.336  48.009  68.097  1.00  0.00           H  
ATOM   3822  NE  ARG   262      96.044  49.301  69.785  1.00  0.00           N  
ATOM   3823  HE  ARG   262      95.408  49.487  70.548  1.00  0.00           H  
ATOM   3824  CZ  ARG   262      97.288  49.785  69.840  1.00  0.00           C  
ATOM   3825  NH1 ARG   262      98.216  49.459  69.010  1.00  0.00           N  
ATOM   3826 HH11 ARG   262      97.953  48.861  68.239  1.00  0.00           H  
ATOM   3827 HH12 ARG   262      99.179  49.742  69.121  1.00  0.00           H  
ATOM   3828  NH2 ARG   262      97.643  50.596  70.829  1.00  0.00           N  
ATOM   3829 HH21 ARG   262      96.990  50.756  71.583  1.00  0.00           H  
ATOM   3830 HH22 ARG   262      98.582  50.935  70.979  1.00  0.00           H  
ATOM   3831  C   ARG   262      93.020  48.104  64.329  1.00  0.00           C  
ATOM   3832  O   ARG   262      91.902  47.500  64.500  1.00  0.00           O  
ATOM   3833  N   ILE   263      93.816  47.963  63.262  1.00  0.00           N  
ATOM   3834  H   ILE   263      94.732  48.387  63.311  1.00  0.00           H  
ATOM   3835  CA  ILE   263      93.457  47.118  62.109  1.00  0.00           C  
ATOM   3836  HA  ILE   263      92.753  46.373  62.479  1.00  0.00           H  
ATOM   3837  CB  ILE   263      92.664  47.883  61.011  1.00  0.00           C  
ATOM   3838  HB  ILE   263      93.254  48.698  60.591  1.00  0.00           H  
ATOM   3839  CG2 ILE   263      92.311  46.928  59.787  1.00  0.00           C  
ATOM   3840 HG21 ILE   263      91.634  46.147  60.132  1.00  0.00           H  
ATOM   3841 HG22 ILE   263      91.827  47.379  58.921  1.00  0.00           H  
ATOM   3842 HG23 ILE   263      93.209  46.436  59.416  1.00  0.00           H  
ATOM   3843  CG1 ILE   263      91.374  48.604  61.550  1.00  0.00           C  
ATOM   3844 HG12 ILE   263      90.824  47.954  62.230  1.00  0.00           H  
ATOM   3845 HG13 ILE   263      91.664  49.389  62.248  1.00  0.00           H  
ATOM   3846  CD1 ILE   263      90.367  49.126  60.447  1.00  0.00           C  
ATOM   3847 HD11 ILE   263      89.976  48.224  59.975  1.00  0.00           H  
ATOM   3848 HD12 ILE   263      89.539  49.687  60.882  1.00  0.00           H  
ATOM   3849 HD13 ILE   263      90.854  49.757  59.704  1.00  0.00           H  
ATOM   3850  C   ILE   263      94.781  46.476  61.583  1.00  0.00           C  
ATOM   3851  O   ILE   263      95.883  46.981  61.670  1.00  0.00           O  
ATOM   3852  N   GLU   264      94.648  45.234  61.187  1.00  0.00           N  
ATOM   3853  H   GLU   264      93.715  44.855  61.109  1.00  0.00           H  
ATOM   3854  CA  GLU   264      95.708  44.593  60.334  1.00  0.00           C  
ATOM   3855  HA  GLU   264      96.560  45.233  60.103  1.00  0.00           H  
ATOM   3856  CB  GLU   264      96.539  43.413  61.003  1.00  0.00           C  
ATOM   3857  HB2 GLU   264      95.896  42.534  60.951  1.00  0.00           H  
ATOM   3858  HB3 GLU   264      97.417  43.257  60.376  1.00  0.00           H  
ATOM   3859  CG  GLU   264      97.101  43.725  62.376  1.00  0.00           C  
ATOM   3860  HG2 GLU   264      97.673  44.653  62.372  1.00  0.00           H  
ATOM   3861  HG3 GLU   264      96.204  43.848  62.983  1.00  0.00           H  
ATOM   3862  CD  GLU   264      97.934  42.539  62.962  1.00  0.00           C  
ATOM   3863  OE1 GLU   264      98.967  42.813  63.609  1.00  0.00           O  
ATOM   3864  OE2 GLU   264      97.531  41.414  62.739  1.00  0.00           O  
ATOM   3865  C   GLU   264      95.168  44.141  59.000  1.00  0.00           C  
ATOM   3866  O   GLU   264      94.151  43.407  58.996  1.00  0.00           O  
ATOM   3867  N   LEU   265      95.814  44.594  57.971  1.00  0.00           N  
ATOM   3868  H   LEU   265      96.677  45.060  58.216  1.00  0.00           H  
ATOM   3869  CA  LEU   265      95.513  44.258  56.524  1.00  0.00           C  
ATOM   3870  HA  LEU   265      94.663  43.577  56.544  1.00  0.00           H  
ATOM   3871  CB  LEU   265      95.112  45.461  55.780  1.00  0.00           C  
ATOM   3872  HB2 LEU   265      94.160  45.767  56.214  1.00  0.00           H  
ATOM   3873  HB3 LEU   265      95.799  46.302  55.875  1.00  0.00           H  
ATOM   3874  CG  LEU   265      94.909  45.385  54.218  1.00  0.00           C  
ATOM   3875  HG  LEU   265      94.636  44.373  53.920  1.00  0.00           H  
ATOM   3876  CD1 LEU   265      93.895  46.361  53.654  1.00  0.00           C  
ATOM   3877 HD11 LEU   265      94.170  47.392  53.876  1.00  0.00           H  
ATOM   3878 HD12 LEU   265      93.860  46.240  52.571  1.00  0.00           H  
ATOM   3879 HD13 LEU   265      92.883  46.210  54.029  1.00  0.00           H  
ATOM   3880  CD2 LEU   265      96.289  45.851  53.646  1.00  0.00           C  
ATOM   3881 HD21 LEU   265      97.049  45.127  53.940  1.00  0.00           H  
ATOM   3882 HD22 LEU   265      96.220  45.895  52.559  1.00  0.00           H  
ATOM   3883 HD23 LEU   265      96.630  46.774  54.115  1.00  0.00           H  
ATOM   3884  C   LEU   265      96.770  43.421  55.927  1.00  0.00           C  
ATOM   3885  O   LEU   265      97.883  43.797  56.261  1.00  0.00           O  
ATOM   3886  N   LYS   266      96.523  42.301  55.209  1.00  0.00           N  
ATOM   3887  H   LYS   266      95.641  41.829  55.347  1.00  0.00           H  
ATOM   3888  CA  LYS   266      97.449  41.656  54.350  1.00  0.00           C  
ATOM   3889  HA  LYS   266      98.360  42.255  54.348  1.00  0.00           H  
ATOM   3890  CB  LYS   266      97.697  40.336  55.132  1.00  0.00           C  
ATOM   3891  HB2 LYS   266      97.902  40.480  56.193  1.00  0.00           H  
ATOM   3892  HB3 LYS   266      96.806  39.709  55.099  1.00  0.00           H  
ATOM   3893  CG  LYS   266      98.770  39.456  54.562  1.00  0.00           C  
ATOM   3894  HG2 LYS   266      98.810  38.471  55.026  1.00  0.00           H  
ATOM   3895  HG3 LYS   266      98.405  39.290  53.549  1.00  0.00           H  
ATOM   3896  CD  LYS   266     100.154  40.063  54.585  1.00  0.00           C  
ATOM   3897  HD2 LYS   266     100.318  40.972  54.007  1.00  0.00           H  
ATOM   3898  HD3 LYS   266     100.342  40.348  55.620  1.00  0.00           H  
ATOM   3899  CE  LYS   266     101.234  39.040  54.115  1.00  0.00           C  
ATOM   3900  HE2 LYS   266     101.146  38.156  54.746  1.00  0.00           H  
ATOM   3901  HE3 LYS   266     101.002  38.824  53.073  1.00  0.00           H  
ATOM   3902  NZ  LYS   266     102.609  39.498  54.304  1.00  0.00           N  
ATOM   3903  HZ1 LYS   266     102.862  39.315  55.264  1.00  0.00           H  
ATOM   3904  HZ2 LYS   266     103.317  39.118  53.692  1.00  0.00           H  
ATOM   3905  HZ3 LYS   266     102.548  40.502  54.218  1.00  0.00           H  
ATOM   3906  C   LYS   266      96.761  41.577  53.001  1.00  0.00           C  
ATOM   3907  O   LYS   266      95.580  41.199  52.963  1.00  0.00           O  
ATOM   3908  N   GLY   267      97.386  42.084  51.990  1.00  0.00           N  
ATOM   3909  H   GLY   267      98.155  42.710  52.181  1.00  0.00           H  
ATOM   3910  CA  GLY   267      96.996  42.005  50.618  1.00  0.00           C  
ATOM   3911  HA2 GLY   267      95.996  41.603  50.451  1.00  0.00           H  
ATOM   3912  HA3 GLY   267      97.077  42.988  50.154  1.00  0.00           H  
ATOM   3913  C   GLY   267      97.972  41.154  49.823  1.00  0.00           C  
ATOM   3914  O   GLY   267      99.182  41.235  50.050  1.00  0.00           O  
ATOM   3915  N   ILE   268      97.445  40.236  49.053  1.00  0.00           N  
ATOM   3916  H   ILE   268      96.464  40.350  48.842  1.00  0.00           H  
ATOM   3917  CA  ILE   268      98.130  39.126  48.460  1.00  0.00           C  
ATOM   3918  HA  ILE   268      99.137  39.455  48.202  1.00  0.00           H  
ATOM   3919  CB  ILE   268      98.245  37.840  49.303  1.00  0.00           C  
ATOM   3920  HB  ILE   268      98.681  37.071  48.665  1.00  0.00           H  
ATOM   3921  CG2 ILE   268      99.221  38.057  50.505  1.00  0.00           C  
ATOM   3922 HG21 ILE   268      98.890  38.744  51.284  1.00  0.00           H  
ATOM   3923 HG22 ILE   268      99.550  37.091  50.887  1.00  0.00           H  
ATOM   3924 HG23 ILE   268     100.157  38.481  50.143  1.00  0.00           H  
ATOM   3925  CG1 ILE   268      96.943  37.253  49.838  1.00  0.00           C  
ATOM   3926 HG12 ILE   268      96.582  37.961  50.585  1.00  0.00           H  
ATOM   3927 HG13 ILE   268      96.222  37.230  49.021  1.00  0.00           H  
ATOM   3928  CD1 ILE   268      96.851  35.958  50.596  1.00  0.00           C  
ATOM   3929 HD11 ILE   268      97.396  35.906  51.539  1.00  0.00           H  
ATOM   3930 HD12 ILE   268      95.803  35.669  50.668  1.00  0.00           H  
ATOM   3931 HD13 ILE   268      97.393  35.287  49.930  1.00  0.00           H  
ATOM   3932  C   ILE   268      97.563  38.799  47.114  1.00  0.00           C  
ATOM   3933  O   ILE   268      96.416  39.254  46.797  1.00  0.00           O  
ATOM   3934  N   ASP   269      98.337  38.103  46.327  1.00  0.00           N  
ATOM   3935  H   ASP   269      99.316  37.992  46.551  1.00  0.00           H  
ATOM   3936  CA  ASP   269      97.799  37.542  45.035  1.00  0.00           C  
ATOM   3937  HA  ASP   269      98.506  36.834  44.603  1.00  0.00           H  
ATOM   3938  CB  ASP   269      96.665  36.531  45.333  1.00  0.00           C  
ATOM   3939  HB2 ASP   269      95.848  37.065  45.818  1.00  0.00           H  
ATOM   3940  HB3 ASP   269      96.230  36.118  44.423  1.00  0.00           H  
ATOM   3941  CG  ASP   269      97.212  35.338  46.178  1.00  0.00           C  
ATOM   3942  OD1 ASP   269      98.435  34.991  46.153  1.00  0.00           O  
ATOM   3943  OD2 ASP   269      96.408  34.824  46.967  1.00  0.00           O  
ATOM   3944  C   ASP   269      97.310  38.558  43.884  1.00  0.00           C  
ATOM   3945  O   ASP   269      96.486  38.306  43.052  1.00  0.00           O  
ATOM   3946  N   PHE   270      97.823  39.765  43.997  1.00  0.00           N  
ATOM   3947  H   PHE   270      98.521  39.823  44.724  1.00  0.00           H  
ATOM   3948  CA  PHE   270      97.705  40.794  43.048  1.00  0.00           C  
ATOM   3949  HA  PHE   270      96.735  40.649  42.572  1.00  0.00           H  
ATOM   3950  CB  PHE   270      97.886  42.202  43.707  1.00  0.00           C  
ATOM   3951  HB2 PHE   270      98.829  42.253  44.252  1.00  0.00           H  
ATOM   3952  HB3 PHE   270      97.945  43.004  42.971  1.00  0.00           H  
ATOM   3953  CG  PHE   270      96.806  42.590  44.681  1.00  0.00           C  
ATOM   3954  CD1 PHE   270      95.741  43.446  44.176  1.00  0.00           C  
ATOM   3955  HD1 PHE   270      95.730  43.702  43.126  1.00  0.00           H  
ATOM   3956  CE1 PHE   270      94.657  43.708  44.931  1.00  0.00           C  
ATOM   3957  HE1 PHE   270      93.759  44.191  44.575  1.00  0.00           H  
ATOM   3958  CZ  PHE   270      94.610  43.261  46.283  1.00  0.00           C  
ATOM   3959  HZ  PHE   270      93.763  43.521  46.901  1.00  0.00           H  
ATOM   3960  CE2 PHE   270      95.654  42.531  46.831  1.00  0.00           C  
ATOM   3961  HE2 PHE   270      95.621  42.228  47.868  1.00  0.00           H  
ATOM   3962  CD2 PHE   270      96.747  42.142  46.035  1.00  0.00           C  
ATOM   3963  HD2 PHE   270      97.496  41.485  46.453  1.00  0.00           H  
ATOM   3964  C   PHE   270      98.506  40.593  41.788  1.00  0.00           C  
ATOM   3965  O   PHE   270      99.453  39.801  41.688  1.00  0.00           O  
ATOM   3966  N   LYS   271      97.927  41.086  40.708  1.00  0.00           N  
ATOM   3967  H   LYS   271      97.076  41.609  40.862  1.00  0.00           H  
ATOM   3968  CA  LYS   271      98.505  40.990  39.354  1.00  0.00           C  
ATOM   3969  HA  LYS   271      98.841  39.960  39.231  1.00  0.00           H  
ATOM   3970  CB  LYS   271      97.424  41.208  38.310  1.00  0.00           C  
ATOM   3971  HB2 LYS   271      96.856  42.091  38.602  1.00  0.00           H  
ATOM   3972  HB3 LYS   271      98.087  41.299  37.450  1.00  0.00           H  
ATOM   3973  CG  LYS   271      96.493  39.956  38.116  1.00  0.00           C  
ATOM   3974  HG2 LYS   271      97.097  39.081  37.879  1.00  0.00           H  
ATOM   3975  HG3 LYS   271      95.912  39.883  39.036  1.00  0.00           H  
ATOM   3976  CD  LYS   271      95.499  40.188  36.915  1.00  0.00           C  
ATOM   3977  HD2 LYS   271      95.074  41.185  37.028  1.00  0.00           H  
ATOM   3978  HD3 LYS   271      96.039  40.002  35.986  1.00  0.00           H  
ATOM   3979  CE  LYS   271      94.397  39.161  37.065  1.00  0.00           C  
ATOM   3980  HE2 LYS   271      94.791  38.177  37.317  1.00  0.00           H  
ATOM   3981  HE3 LYS   271      93.788  39.451  37.921  1.00  0.00           H  
ATOM   3982  NZ  LYS   271      93.612  39.043  35.759  1.00  0.00           N  
ATOM   3983  HZ1 LYS   271      93.163  39.920  35.537  1.00  0.00           H  
ATOM   3984  HZ2 LYS   271      94.177  38.781  34.964  1.00  0.00           H  
ATOM   3985  HZ3 LYS   271      92.962  38.288  35.924  1.00  0.00           H  
ATOM   3986  C   LYS   271      99.669  41.914  39.127  1.00  0.00           C  
ATOM   3987  O   LYS   271      99.568  43.107  39.354  1.00  0.00           O  
ATOM   3988  N   GLU   272     100.682  41.392  38.413  1.00  0.00           N  
ATOM   3989  H   GLU   272     100.561  40.549  37.870  1.00  0.00           H  
ATOM   3990  CA  GLU   272     101.718  42.271  37.865  1.00  0.00           C  
ATOM   3991  HA  GLU   272     102.128  42.872  38.676  1.00  0.00           H  
ATOM   3992  CB  GLU   272     102.745  41.347  37.117  1.00  0.00           C  
ATOM   3993  HB2 GLU   272     102.254  40.982  36.215  1.00  0.00           H  
ATOM   3994  HB3 GLU   272     103.538  41.980  36.719  1.00  0.00           H  
ATOM   3995  CG  GLU   272     103.360  40.175  37.877  1.00  0.00           C  
ATOM   3996  HG2 GLU   272     102.530  39.525  38.154  1.00  0.00           H  
ATOM   3997  HG3 GLU   272     104.115  39.647  37.295  1.00  0.00           H  
ATOM   3998  CD  GLU   272     103.944  40.610  39.250  1.00  0.00           C  
ATOM   3999  OE1 GLU   272     104.530  41.688  39.378  1.00  0.00           O  
ATOM   4000  OE2 GLU   272     103.741  39.813  40.230  1.00  0.00           O  
ATOM   4001  C   GLU   272     101.182  43.341  36.835  1.00  0.00           C  
ATOM   4002  O   GLU   272     101.653  44.504  36.859  1.00  0.00           O  
ATOM   4003  N   ASP   273     100.283  42.937  35.977  1.00  0.00           N  
ATOM   4004  H   ASP   273      99.931  41.992  36.026  1.00  0.00           H  
ATOM   4005  CA  ASP   273      99.514  43.771  34.983  1.00  0.00           C  
ATOM   4006  HA  ASP   273     100.189  44.594  34.751  1.00  0.00           H  
ATOM   4007  CB  ASP   273      99.309  43.001  33.678  1.00  0.00           C  
ATOM   4008  HB2 ASP   273      98.551  43.433  33.024  1.00  0.00           H  
ATOM   4009  HB3 ASP   273     100.240  42.829  33.138  1.00  0.00           H  
ATOM   4010  CG  ASP   273      98.813  41.578  33.980  1.00  0.00           C  
ATOM   4011  OD1 ASP   273      99.678  40.693  34.232  1.00  0.00           O  
ATOM   4012  OD2 ASP   273      97.562  41.448  34.094  1.00  0.00           O  
ATOM   4013  C   ASP   273      98.148  44.378  35.567  1.00  0.00           C  
ATOM   4014  O   ASP   273      97.282  44.828  34.815  1.00  0.00           O  
ATOM   4015  N   GLY   274      98.098  44.357  36.927  1.00  0.00           N  
ATOM   4016  H   GLY   274      98.858  43.994  37.484  1.00  0.00           H  
ATOM   4017  CA  GLY   274      96.926  44.709  37.733  1.00  0.00           C  
ATOM   4018  HA2 GLY   274      96.050  44.197  37.335  1.00  0.00           H  
ATOM   4019  HA3 GLY   274      97.054  44.492  38.793  1.00  0.00           H  
ATOM   4020  C   GLY   274      96.495  46.178  37.646  1.00  0.00           C  
ATOM   4021  O   GLY   274      97.369  47.044  37.549  1.00  0.00           O  
ATOM   4022  N   ASN   275      95.211  46.401  37.804  1.00  0.00           N  
ATOM   4023  H   ASN   275      94.496  45.687  37.840  1.00  0.00           H  
ATOM   4024  CA  ASN   275      94.657  47.817  37.944  1.00  0.00           C  
ATOM   4025  HA  ASN   275      95.031  48.484  37.167  1.00  0.00           H  
ATOM   4026  CB  ASN   275      93.021  47.842  37.782  1.00  0.00           C  
ATOM   4027  HB2 ASN   275      92.526  46.995  38.258  1.00  0.00           H  
ATOM   4028  HB3 ASN   275      92.619  48.726  38.277  1.00  0.00           H  
ATOM   4029  CG  ASN   275      92.445  47.866  36.408  1.00  0.00           C  
ATOM   4030  OD1 ASN   275      93.109  48.114  35.437  1.00  0.00           O  
ATOM   4031  ND2 ASN   275      91.145  47.595  36.354  1.00  0.00           N  
ATOM   4032 HD21 ASN   275      90.612  47.750  35.510  1.00  0.00           H  
ATOM   4033 HD22 ASN   275      90.660  47.260  37.174  1.00  0.00           H  
ATOM   4034  C   ASN   275      95.026  48.381  39.345  1.00  0.00           C  
ATOM   4035  O   ASN   275      95.560  49.531  39.379  1.00  0.00           O  
ATOM   4036  N   ILE   276      94.845  47.626  40.445  1.00  0.00           N  
ATOM   4037  H   ILE   276      94.587  46.656  40.340  1.00  0.00           H  
ATOM   4038  CA  ILE   276      94.988  48.059  41.860  1.00  0.00           C  
ATOM   4039  HA  ILE   276      94.545  49.054  41.904  1.00  0.00           H  
ATOM   4040  CB  ILE   276      94.248  47.054  42.738  1.00  0.00           C  
ATOM   4041  HB  ILE   276      94.353  46.059  42.306  1.00  0.00           H  
ATOM   4042  CG2 ILE   276      94.695  47.140  44.253  1.00  0.00           C  
ATOM   4043 HG21 ILE   276      94.022  46.472  44.791  1.00  0.00           H  
ATOM   4044 HG22 ILE   276      95.744  46.855  44.324  1.00  0.00           H  
ATOM   4045 HG23 ILE   276      94.583  48.129  44.698  1.00  0.00           H  
ATOM   4046  CG1 ILE   276      92.666  47.286  42.748  1.00  0.00           C  
ATOM   4047 HG12 ILE   276      92.322  46.762  43.640  1.00  0.00           H  
ATOM   4048 HG13 ILE   276      92.651  48.367  42.889  1.00  0.00           H  
ATOM   4049  CD1 ILE   276      91.891  46.747  41.477  1.00  0.00           C  
ATOM   4050 HD11 ILE   276      92.337  47.175  40.579  1.00  0.00           H  
ATOM   4051 HD12 ILE   276      91.980  45.662  41.425  1.00  0.00           H  
ATOM   4052 HD13 ILE   276      90.854  47.030  41.657  1.00  0.00           H  
ATOM   4053  C   ILE   276      96.491  48.078  42.160  1.00  0.00           C  
ATOM   4054  O   ILE   276      96.934  48.870  42.960  1.00  0.00           O  
ATOM   4055  N   LEU   277      97.377  47.362  41.462  1.00  0.00           N  
ATOM   4056  H   LEU   277      96.948  46.795  40.745  1.00  0.00           H  
ATOM   4057  CA  LEU   277      98.758  47.244  41.584  1.00  0.00           C  
ATOM   4058  HA  LEU   277      98.981  47.404  42.639  1.00  0.00           H  
ATOM   4059  CB  LEU   277      99.185  45.789  41.316  1.00  0.00           C  
ATOM   4060  HB2 LEU   277      98.587  45.215  42.024  1.00  0.00           H  
ATOM   4061  HB3 LEU   277      99.035  45.447  40.292  1.00  0.00           H  
ATOM   4062  CG  LEU   277     100.667  45.675  41.649  1.00  0.00           C  
ATOM   4063  HG  LEU   277     100.974  46.451  42.350  1.00  0.00           H  
ATOM   4064  CD1 LEU   277     100.939  44.315  42.380  1.00  0.00           C  
ATOM   4065 HD11 LEU   277     101.994  44.141  42.589  1.00  0.00           H  
ATOM   4066 HD12 LEU   277     100.299  44.226  43.257  1.00  0.00           H  
ATOM   4067 HD13 LEU   277     100.647  43.527  41.685  1.00  0.00           H  
ATOM   4068  CD2 LEU   277     101.599  45.757  40.498  1.00  0.00           C  
ATOM   4069 HD21 LEU   277     102.577  45.408  40.831  1.00  0.00           H  
ATOM   4070 HD22 LEU   277     101.229  45.156  39.667  1.00  0.00           H  
ATOM   4071 HD23 LEU   277     101.600  46.803  40.193  1.00  0.00           H  
ATOM   4072  C   LEU   277      99.496  48.334  40.750  1.00  0.00           C  
ATOM   4073  O   LEU   277     100.551  48.917  41.136  1.00  0.00           O  
ATOM   4074  N   GLY   278      98.902  48.634  39.543  1.00  0.00           N  
ATOM   4075  H   GLY   278      98.088  48.101  39.272  1.00  0.00           H  
ATOM   4076  CA  GLY   278      99.200  49.832  38.839  1.00  0.00           C  
ATOM   4077  HA2 GLY   278     100.290  49.852  38.829  1.00  0.00           H  
ATOM   4078  HA3 GLY   278      98.724  49.687  37.869  1.00  0.00           H  
ATOM   4079  C   GLY   278      98.601  51.127  39.287  1.00  0.00           C  
ATOM   4080  O   GLY   278      98.736  52.108  38.593  1.00  0.00           O  
ATOM   4081  N   HIE   279      97.919  51.096  40.436  1.00  0.00           N  
ATOM   4082  H   HIE   279      97.988  50.223  40.940  1.00  0.00           H  
ATOM   4083  CA  HIE   279      97.248  52.118  41.135  1.00  0.00           C  
ATOM   4084  HA  HIE   279      96.848  51.693  42.056  1.00  0.00           H  
ATOM   4085  CB  HIE   279      98.299  53.192  41.663  1.00  0.00           C  
ATOM   4086  HB2 HIE   279      99.272  52.712  41.762  1.00  0.00           H  
ATOM   4087  HB3 HIE   279      98.478  53.965  40.915  1.00  0.00           H  
ATOM   4088  CG  HIE   279      98.092  53.744  43.019  1.00  0.00           C  
ATOM   4089  ND1 HIE   279      97.144  54.691  43.432  1.00  0.00           N  
ATOM   4090  CE1 HIE   279      97.386  55.013  44.723  1.00  0.00           C  
ATOM   4091  HE1 HIE   279      96.958  55.755  45.381  1.00  0.00           H  
ATOM   4092  NE2 HIE   279      98.488  54.320  45.120  1.00  0.00           N  
ATOM   4093  HE2 HIE   279      98.774  54.195  46.080  1.00  0.00           H  
ATOM   4094  CD2 HIE   279      98.894  53.531  44.083  1.00  0.00           C  
ATOM   4095  HD2 HIE   279      99.766  52.895  44.046  1.00  0.00           H  
ATOM   4096  C   HIE   279      96.128  52.901  40.326  1.00  0.00           C  
ATOM   4097  O   HIE   279      95.826  54.068  40.659  1.00  0.00           O  
ATOM   4098  N   LYS   280      95.660  52.221  39.257  1.00  0.00           N  
ATOM   4099  H   LYS   280      95.953  51.254  39.246  1.00  0.00           H  
ATOM   4100  CA  LYS   280      94.935  52.848  38.180  1.00  0.00           C  
ATOM   4101  HA  LYS   280      95.449  53.805  38.089  1.00  0.00           H  
ATOM   4102  CB  LYS   280      95.059  51.902  36.924  1.00  0.00           C  
ATOM   4103  HB2 LYS   280      94.716  50.933  37.288  1.00  0.00           H  
ATOM   4104  HB3 LYS   280      94.394  52.152  36.097  1.00  0.00           H  
ATOM   4105  CG  LYS   280      96.383  51.746  36.383  1.00  0.00           C  
ATOM   4106  HG2 LYS   280      96.765  52.753  36.220  1.00  0.00           H  
ATOM   4107  HG3 LYS   280      97.002  51.198  37.092  1.00  0.00           H  
ATOM   4108  CD  LYS   280      96.551  50.878  35.080  1.00  0.00           C  
ATOM   4109  HD2 LYS   280      96.375  49.858  35.421  1.00  0.00           H  
ATOM   4110  HD3 LYS   280      95.931  51.161  34.230  1.00  0.00           H  
ATOM   4111  CE  LYS   280      97.938  51.074  34.727  1.00  0.00           C  
ATOM   4112  HE2 LYS   280      98.090  52.121  34.464  1.00  0.00           H  
ATOM   4113  HE3 LYS   280      98.578  50.888  35.590  1.00  0.00           H  
ATOM   4114  NZ  LYS   280      98.417  50.157  33.727  1.00  0.00           N  
ATOM   4115  HZ1 LYS   280      98.123  49.220  33.962  1.00  0.00           H  
ATOM   4116  HZ2 LYS   280      98.065  50.406  32.814  1.00  0.00           H  
ATOM   4117  HZ3 LYS   280      99.427  50.158  33.735  1.00  0.00           H  
ATOM   4118  C   LYS   280      93.486  53.159  38.437  1.00  0.00           C  
ATOM   4119  O   LYS   280      92.637  53.046  37.563  1.00  0.00           O  
ATOM   4120  N   LEU   281      93.095  53.637  39.655  1.00  0.00           N  
ATOM   4121  H   LEU   281      93.894  53.908  40.210  1.00  0.00           H  
ATOM   4122  CA  LEU   281      91.737  54.103  39.968  1.00  0.00           C  
ATOM   4123  HA  LEU   281      91.070  53.979  39.114  1.00  0.00           H  
ATOM   4124  CB  LEU   281      91.177  53.365  41.292  1.00  0.00           C  
ATOM   4125  HB2 LEU   281      92.069  53.096  41.857  1.00  0.00           H  
ATOM   4126  HB3 LEU   281      90.554  54.084  41.825  1.00  0.00           H  
ATOM   4127  CG  LEU   281      90.477  52.012  41.215  1.00  0.00           C  
ATOM   4128  HG  LEU   281      89.580  51.991  40.595  1.00  0.00           H  
ATOM   4129  CD1 LEU   281      91.399  50.864  40.818  1.00  0.00           C  
ATOM   4130 HD11 LEU   281      91.864  51.087  39.858  1.00  0.00           H  
ATOM   4131 HD12 LEU   281      92.139  50.748  41.610  1.00  0.00           H  
ATOM   4132 HD13 LEU   281      90.794  49.959  40.765  1.00  0.00           H  
ATOM   4133  CD2 LEU   281      90.006  51.742  42.657  1.00  0.00           C  
ATOM   4134 HD21 LEU   281      89.516  50.782  42.821  1.00  0.00           H  
ATOM   4135 HD22 LEU   281      90.843  51.692  43.354  1.00  0.00           H  
ATOM   4136 HD23 LEU   281      89.360  52.559  42.976  1.00  0.00           H  
ATOM   4137  C   LEU   281      91.689  55.640  40.151  1.00  0.00           C  
ATOM   4138  O   LEU   281      92.475  56.166  40.937  1.00  0.00           O  
ATOM   4139  N   GLU   282      90.613  56.275  39.654  1.00  0.00           N  
ATOM   4140  H   GLU   282      89.833  55.760  39.270  1.00  0.00           H  
ATOM   4141  CA  GLU   282      90.311  57.696  39.890  1.00  0.00           C  
ATOM   4142  HA  GLU   282      91.222  58.149  39.498  1.00  0.00           H  
ATOM   4143  CB  GLU   282      89.203  58.237  38.943  1.00  0.00           C  
ATOM   4144  HB2 GLU   282      89.392  57.794  37.965  1.00  0.00           H  
ATOM   4145  HB3 GLU   282      88.221  57.869  39.240  1.00  0.00           H  
ATOM   4146  CG  GLU   282      89.102  59.811  38.757  1.00  0.00           C  
ATOM   4147  HG2 GLU   282      88.792  60.283  39.689  1.00  0.00           H  
ATOM   4148  HG3 GLU   282      90.088  60.244  38.587  1.00  0.00           H  
ATOM   4149  CD  GLU   282      88.172  60.226  37.578  1.00  0.00           C  
ATOM   4150  OE1 GLU   282      88.667  61.000  36.761  1.00  0.00           O  
ATOM   4151  OE2 GLU   282      86.998  59.839  37.406  1.00  0.00           O  
ATOM   4152  C   GLU   282      90.030  58.130  41.394  1.00  0.00           C  
ATOM   4153  O   GLU   282      89.557  57.226  42.117  1.00  0.00           O  
ATOM   4154  N   TYR   283      90.344  59.374  41.802  1.00  0.00           N  
ATOM   4155  H   TYR   283      90.616  59.985  41.045  1.00  0.00           H  
ATOM   4156  CA  TYR   283      89.993  59.966  43.073  1.00  0.00           C  
ATOM   4157  HA  TYR   283      90.157  59.124  43.745  1.00  0.00           H  
ATOM   4158  CB  TYR   283      91.150  60.918  43.491  1.00  0.00           C  
ATOM   4159  HB2 TYR   283      92.145  60.618  43.163  1.00  0.00           H  
ATOM   4160  HB3 TYR   283      90.840  61.846  43.011  1.00  0.00           H  
ATOM   4161  CG  TYR   283      91.223  61.290  44.959  1.00  0.00           C  
ATOM   4162  CD1 TYR   283      91.632  60.328  45.825  1.00  0.00           C  
ATOM   4163  HD1 TYR   283      91.920  59.359  45.443  1.00  0.00           H  
ATOM   4164  CE1 TYR   283      91.760  60.655  47.180  1.00  0.00           C  
ATOM   4165  HE1 TYR   283      91.907  59.936  47.972  1.00  0.00           H  
ATOM   4166  CZ  TYR   283      91.526  61.955  47.667  1.00  0.00           C  
ATOM   4167  OH  TYR   283      91.708  62.263  48.983  1.00  0.00           O  
ATOM   4168  HH  TYR   283      91.350  63.076  49.348  1.00  0.00           H  
ATOM   4169  CE2 TYR   283      91.024  62.938  46.750  1.00  0.00           C  
ATOM   4170  HE2 TYR   283      90.905  63.989  46.971  1.00  0.00           H  
ATOM   4171  CD2 TYR   283      90.820  62.545  45.438  1.00  0.00           C  
ATOM   4172  HD2 TYR   283      90.403  63.259  44.743  1.00  0.00           H  
ATOM   4173  C   TYR   283      88.516  60.453  43.368  1.00  0.00           C  
ATOM   4174  O   TYR   283      88.193  61.587  43.757  1.00  0.00           O  
ATOM   4175  N   ASN   284      87.557  59.619  42.982  1.00  0.00           N  
ATOM   4176  H   ASN   284      87.838  58.723  42.610  1.00  0.00           H  
ATOM   4177  CA  ASN   284      86.152  59.781  43.103  1.00  0.00           C  
ATOM   4178  HA  ASN   284      85.924  60.328  44.018  1.00  0.00           H  
ATOM   4179  CB  ASN   284      85.579  60.667  41.975  1.00  0.00           C  
ATOM   4180  HB2 ASN   284      84.506  60.836  42.067  1.00  0.00           H  
ATOM   4181  HB3 ASN   284      86.159  61.578  42.122  1.00  0.00           H  
ATOM   4182  CG  ASN   284      85.873  60.219  40.602  1.00  0.00           C  
ATOM   4183  OD1 ASN   284      85.903  59.032  40.325  1.00  0.00           O  
ATOM   4184  ND2 ASN   284      86.103  61.131  39.683  1.00  0.00           N  
ATOM   4185 HD21 ASN   284      86.395  60.701  38.817  1.00  0.00           H  
ATOM   4186 HD22 ASN   284      86.029  62.124  39.851  1.00  0.00           H  
ATOM   4187  C   ASN   284      85.443  58.447  43.224  1.00  0.00           C  
ATOM   4188  O   ASN   284      85.998  57.337  42.978  1.00  0.00           O  
ATOM   4189  N   PHE   285      84.191  58.405  43.670  1.00  0.00           N  
ATOM   4190  H   PHE   285      83.639  59.230  43.856  1.00  0.00           H  
ATOM   4191  CA  PHE   285      83.563  57.224  44.183  1.00  0.00           C  
ATOM   4192  HA  PHE   285      83.741  56.360  43.542  1.00  0.00           H  
ATOM   4193  CB  PHE   285      84.166  56.956  45.583  1.00  0.00           C  
ATOM   4194  HB2 PHE   285      85.200  57.300  45.618  1.00  0.00           H  
ATOM   4195  HB3 PHE   285      83.645  57.618  46.275  1.00  0.00           H  
ATOM   4196  CG  PHE   285      84.143  55.513  46.156  1.00  0.00           C  
ATOM   4197  CD1 PHE   285      84.574  54.410  45.399  1.00  0.00           C  
ATOM   4198  HD1 PHE   285      84.837  54.562  44.362  1.00  0.00           H  
ATOM   4199  CE1 PHE   285      84.406  53.080  45.909  1.00  0.00           C  
ATOM   4200  HE1 PHE   285      84.597  52.182  45.340  1.00  0.00           H  
ATOM   4201  CZ  PHE   285      84.007  52.870  47.223  1.00  0.00           C  
ATOM   4202  HZ  PHE   285      83.965  51.881  47.653  1.00  0.00           H  
ATOM   4203  CE2 PHE   285      83.757  53.982  48.018  1.00  0.00           C  
ATOM   4204  HE2 PHE   285      83.605  53.895  49.084  1.00  0.00           H  
ATOM   4205  CD2 PHE   285      83.752  55.316  47.502  1.00  0.00           C  
ATOM   4206  HD2 PHE   285      83.480  56.176  48.095  1.00  0.00           H  
ATOM   4207  C   PHE   285      82.022  57.449  44.135  1.00  0.00           C  
ATOM   4208  O   PHE   285      81.549  58.599  44.068  1.00  0.00           O  
ATOM   4209  N   ASN   286      81.397  56.294  44.226  1.00  0.00           N  
ATOM   4210  H   ASN   286      81.976  55.488  44.414  1.00  0.00           H  
ATOM   4211  CA  ASN   286      79.905  56.119  44.031  1.00  0.00           C  
ATOM   4212  HA  ASN   286      79.397  57.031  43.718  1.00  0.00           H  
ATOM   4213  CB  ASN   286      79.707  55.049  42.862  1.00  0.00           C  
ATOM   4214  HB2 ASN   286      79.962  54.064  43.252  1.00  0.00           H  
ATOM   4215  HB3 ASN   286      78.649  55.079  42.602  1.00  0.00           H  
ATOM   4216  CG  ASN   286      80.627  55.390  41.659  1.00  0.00           C  
ATOM   4217  OD1 ASN   286      80.506  56.481  41.166  1.00  0.00           O  
ATOM   4218  ND2 ASN   286      81.457  54.498  41.219  1.00  0.00           N  
ATOM   4219 HD21 ASN   286      82.127  54.829  40.538  1.00  0.00           H  
ATOM   4220 HD22 ASN   286      81.476  53.576  41.630  1.00  0.00           H  
ATOM   4221  C   ASN   286      79.199  55.736  45.377  1.00  0.00           C  
ATOM   4222  O   ASN   286      79.937  55.679  46.389  1.00  0.00           O  
ATOM   4223  N   SER   287      77.886  55.604  45.426  1.00  0.00           N  
ATOM   4224  H   SER   287      77.317  55.771  44.608  1.00  0.00           H  
ATOM   4225  CA  SER   287      77.137  55.307  46.704  1.00  0.00           C  
ATOM   4226  HA  SER   287      77.671  55.559  47.620  1.00  0.00           H  
ATOM   4227  CB  SER   287      75.820  56.115  46.709  1.00  0.00           C  
ATOM   4228  HB2 SER   287      75.161  55.807  45.897  1.00  0.00           H  
ATOM   4229  HB3 SER   287      75.256  55.832  47.598  1.00  0.00           H  
ATOM   4230  OG  SER   287      75.963  57.473  46.677  1.00  0.00           O  
ATOM   4231  HG  SER   287      75.117  57.903  46.537  1.00  0.00           H  
ATOM   4232  C   SER   287      76.718  53.848  46.784  1.00  0.00           C  
ATOM   4233  O   SER   287      76.052  53.306  45.865  1.00  0.00           O  
ATOM   4234  N   HIE   288      77.046  53.113  47.811  1.00  0.00           N  
ATOM   4235  H   HIE   288      77.455  53.542  48.629  1.00  0.00           H  
ATOM   4236  CA  HIE   288      76.865  51.625  47.805  1.00  0.00           C  
ATOM   4237  HA  HIE   288      76.490  51.302  46.834  1.00  0.00           H  
ATOM   4238  CB  HIE   288      78.235  50.947  48.072  1.00  0.00           C  
ATOM   4239  HB2 HIE   288      78.444  51.219  49.106  1.00  0.00           H  
ATOM   4240  HB3 HIE   288      78.222  49.871  47.898  1.00  0.00           H  
ATOM   4241  CG  HIE   288      79.283  51.408  47.044  1.00  0.00           C  
ATOM   4242  ND1 HIE   288      80.425  52.251  47.341  1.00  0.00           N  
ATOM   4243  CE1 HIE   288      80.855  52.597  46.126  1.00  0.00           C  
ATOM   4244  HE1 HIE   288      81.585  53.368  45.932  1.00  0.00           H  
ATOM   4245  NE2 HIE   288      80.117  51.953  45.114  1.00  0.00           N  
ATOM   4246  HE2 HIE   288      80.388  51.914  44.142  1.00  0.00           H  
ATOM   4247  CD2 HIE   288      79.139  51.177  45.688  1.00  0.00           C  
ATOM   4248  HD2 HIE   288      78.396  50.544  45.226  1.00  0.00           H  
ATOM   4249  C   HIE   288      75.716  51.247  48.827  1.00  0.00           C  
ATOM   4250  O   HIE   288      75.367  52.019  49.738  1.00  0.00           O  
ATOM   4251  N   ASN   289      75.152  50.080  48.747  1.00  0.00           N  
ATOM   4252  H   ASN   289      75.487  49.500  47.991  1.00  0.00           H  
ATOM   4253  CA  ASN   289      74.273  49.396  49.739  1.00  0.00           C  
ATOM   4254  HA  ASN   289      73.834  50.105  50.439  1.00  0.00           H  
ATOM   4255  CB  ASN   289      73.030  48.832  49.115  1.00  0.00           C  
ATOM   4256  HB2 ASN   289      73.335  48.170  48.305  1.00  0.00           H  
ATOM   4257  HB3 ASN   289      72.446  48.256  49.832  1.00  0.00           H  
ATOM   4258  CG  ASN   289      72.094  49.850  48.502  1.00  0.00           C  
ATOM   4259  OD1 ASN   289      72.331  51.046  48.467  1.00  0.00           O  
ATOM   4260  ND2 ASN   289      71.012  49.475  47.918  1.00  0.00           N  
ATOM   4261 HD21 ASN   289      70.533  50.164  47.355  1.00  0.00           H  
ATOM   4262 HD22 ASN   289      70.874  48.498  47.703  1.00  0.00           H  
ATOM   4263  C   ASN   289      75.088  48.401  50.528  1.00  0.00           C  
ATOM   4264  O   ASN   289      75.348  47.271  50.162  1.00  0.00           O  
ATOM   4265  N   VAL   290      75.346  48.772  51.785  1.00  0.00           N  
ATOM   4266  H   VAL   290      75.111  49.730  52.006  1.00  0.00           H  
ATOM   4267  CA  VAL   290      75.908  47.913  52.893  1.00  0.00           C  
ATOM   4268  HA  VAL   290      75.905  48.539  53.785  1.00  0.00           H  
ATOM   4269  CB  VAL   290      77.382  47.519  52.544  1.00  0.00           C  
ATOM   4270  HB  VAL   290      77.394  46.869  51.668  1.00  0.00           H  
ATOM   4271  CG1 VAL   290      78.247  48.697  52.160  1.00  0.00           C  
ATOM   4272 HG11 VAL   290      77.875  49.155  51.244  1.00  0.00           H  
ATOM   4273 HG12 VAL   290      78.270  49.523  52.871  1.00  0.00           H  
ATOM   4274 HG13 VAL   290      79.280  48.376  52.027  1.00  0.00           H  
ATOM   4275  CG2 VAL   290      77.927  46.860  53.819  1.00  0.00           C  
ATOM   4276 HG21 VAL   290      77.750  47.477  54.700  1.00  0.00           H  
ATOM   4277 HG22 VAL   290      77.295  46.012  54.081  1.00  0.00           H  
ATOM   4278 HG23 VAL   290      78.960  46.518  53.761  1.00  0.00           H  
ATOM   4279  C   VAL   290      74.967  46.811  53.475  1.00  0.00           C  
ATOM   4280  O   VAL   290      74.515  46.927  54.602  1.00  0.00           O  
ATOM   4281  N   TYR   291      74.781  45.670  52.799  1.00  0.00           N  
ATOM   4282  H   TYR   291      75.168  45.439  51.895  1.00  0.00           H  
ATOM   4283  CA  TYR   291      73.865  44.542  53.288  1.00  0.00           C  
ATOM   4284  HA  TYR   291      72.967  45.014  53.686  1.00  0.00           H  
ATOM   4285  CB  TYR   291      73.533  43.719  52.049  1.00  0.00           C  
ATOM   4286  HB2 TYR   291      74.463  43.446  51.552  1.00  0.00           H  
ATOM   4287  HB3 TYR   291      73.064  42.783  52.352  1.00  0.00           H  
ATOM   4288  CG  TYR   291      72.615  44.485  51.055  1.00  0.00           C  
ATOM   4289  CD1 TYR   291      71.270  44.799  51.425  1.00  0.00           C  
ATOM   4290  HD1 TYR   291      70.987  44.779  52.467  1.00  0.00           H  
ATOM   4291  CE1 TYR   291      70.292  45.230  50.496  1.00  0.00           C  
ATOM   4292  HE1 TYR   291      69.264  45.319  50.813  1.00  0.00           H  
ATOM   4293  CZ  TYR   291      70.648  45.348  49.086  1.00  0.00           C  
ATOM   4294  OH  TYR   291      69.720  45.823  48.218  1.00  0.00           O  
ATOM   4295  HH  TYR   291      68.897  45.911  48.704  1.00  0.00           H  
ATOM   4296  CE2 TYR   291      71.983  45.110  48.719  1.00  0.00           C  
ATOM   4297  HE2 TYR   291      72.234  45.158  47.670  1.00  0.00           H  
ATOM   4298  CD2 TYR   291      72.924  44.588  49.703  1.00  0.00           C  
ATOM   4299  HD2 TYR   291      73.925  44.328  49.394  1.00  0.00           H  
ATOM   4300  C   TYR   291      74.343  43.591  54.418  1.00  0.00           C  
ATOM   4301  O   TYR   291      75.359  42.931  54.276  1.00  0.00           O  
ATOM   4302  N   ILE   292      73.565  43.567  55.556  1.00  0.00           N  
ATOM   4303  H   ILE   292      72.765  44.184  55.562  1.00  0.00           H  
ATOM   4304  CA  ILE   292      73.915  42.988  56.845  1.00  0.00           C  
ATOM   4305  HA  ILE   292      74.896  42.514  56.877  1.00  0.00           H  
ATOM   4306  CB  ILE   292      73.942  44.060  57.992  1.00  0.00           C  
ATOM   4307  HB  ILE   292      73.171  44.800  57.780  1.00  0.00           H  
ATOM   4308  CG2 ILE   292      73.660  43.584  59.435  1.00  0.00           C  
ATOM   4309 HG21 ILE   292      74.232  42.746  59.835  1.00  0.00           H  
ATOM   4310 HG22 ILE   292      73.822  44.456  60.070  1.00  0.00           H  
ATOM   4311 HG23 ILE   292      72.609  43.306  59.513  1.00  0.00           H  
ATOM   4312  CG1 ILE   292      75.279  44.783  57.918  1.00  0.00           C  
ATOM   4313 HG12 ILE   292      76.066  44.275  58.475  1.00  0.00           H  
ATOM   4314 HG13 ILE   292      75.565  44.801  56.866  1.00  0.00           H  
ATOM   4315  CD1 ILE   292      75.288  46.203  58.341  1.00  0.00           C  
ATOM   4316 HD11 ILE   292      74.840  46.779  57.532  1.00  0.00           H  
ATOM   4317 HD12 ILE   292      74.723  46.361  59.260  1.00  0.00           H  
ATOM   4318 HD13 ILE   292      76.353  46.435  58.335  1.00  0.00           H  
ATOM   4319  C   ILE   292      72.848  41.903  57.126  1.00  0.00           C  
ATOM   4320  O   ILE   292      71.759  41.817  56.600  1.00  0.00           O  
ATOM   4321  N   THR   293      73.188  40.968  58.017  1.00  0.00           N  
ATOM   4322  H   THR   293      74.194  40.916  58.094  1.00  0.00           H  
ATOM   4323  CA  THR   293      72.236  40.071  58.733  1.00  0.00           C  
ATOM   4324  HA  THR   293      71.287  40.571  58.928  1.00  0.00           H  
ATOM   4325  CB  THR   293      71.820  38.901  57.776  1.00  0.00           C  
ATOM   4326  HB  THR   293      71.002  39.203  57.122  1.00  0.00           H  
ATOM   4327  CG2 THR   293      72.996  38.246  57.024  1.00  0.00           C  
ATOM   4328 HG21 THR   293      72.669  37.265  56.680  1.00  0.00           H  
ATOM   4329 HG22 THR   293      73.525  38.873  56.305  1.00  0.00           H  
ATOM   4330 HG23 THR   293      73.753  37.967  57.757  1.00  0.00           H  
ATOM   4331  OG1 THR   293      71.081  37.983  58.535  1.00  0.00           O  
ATOM   4332  HG1 THR   293      70.239  38.400  58.730  1.00  0.00           H  
ATOM   4333  C   THR   293      72.905  39.558  60.072  1.00  0.00           C  
ATOM   4334  O   THR   293      74.128  39.613  60.139  1.00  0.00           O  
ATOM   4335  N   ALA   294      72.148  39.075  61.075  1.00  0.00           N  
ATOM   4336  H   ALA   294      71.171  38.866  60.925  1.00  0.00           H  
ATOM   4337  CA  ALA   294      72.672  38.332  62.210  1.00  0.00           C  
ATOM   4338  HA  ALA   294      73.309  39.002  62.787  1.00  0.00           H  
ATOM   4339  CB  ALA   294      71.553  37.924  63.167  1.00  0.00           C  
ATOM   4340  HB1 ALA   294      70.803  37.273  62.718  1.00  0.00           H  
ATOM   4341  HB2 ALA   294      72.021  37.422  64.014  1.00  0.00           H  
ATOM   4342  HB3 ALA   294      71.065  38.824  63.541  1.00  0.00           H  
ATOM   4343  C   ALA   294      73.524  37.056  61.809  1.00  0.00           C  
ATOM   4344  O   ALA   294      73.440  36.445  60.771  1.00  0.00           O  
ATOM   4345  N   ASP   295      74.331  36.624  62.770  1.00  0.00           N  
ATOM   4346  H   ASP   295      74.483  37.242  63.555  1.00  0.00           H  
ATOM   4347  CA  ASP   295      74.978  35.336  62.840  1.00  0.00           C  
ATOM   4348  HA  ASP   295      74.545  34.741  62.036  1.00  0.00           H  
ATOM   4349  CB  ASP   295      76.510  35.408  62.502  1.00  0.00           C  
ATOM   4350  HB2 ASP   295      76.644  36.125  61.692  1.00  0.00           H  
ATOM   4351  HB3 ASP   295      77.030  35.913  63.316  1.00  0.00           H  
ATOM   4352  CG  ASP   295      77.134  34.074  62.080  1.00  0.00           C  
ATOM   4353  OD1 ASP   295      76.639  32.982  62.437  1.00  0.00           O  
ATOM   4354  OD2 ASP   295      78.235  34.240  61.565  1.00  0.00           O  
ATOM   4355  C   ASP   295      74.728  34.562  64.160  1.00  0.00           C  
ATOM   4356  O   ASP   295      75.581  34.642  65.045  1.00  0.00           O  
ATOM   4357  N   LYS   296      73.554  34.023  64.307  1.00  0.00           N  
ATOM   4358  H   LYS   296      72.945  33.859  63.518  1.00  0.00           H  
ATOM   4359  CA  LYS   296      73.110  33.360  65.533  1.00  0.00           C  
ATOM   4360  HA  LYS   296      73.296  34.004  66.393  1.00  0.00           H  
ATOM   4361  CB  LYS   296      71.579  32.998  65.375  1.00  0.00           C  
ATOM   4362  HB2 LYS   296      71.334  32.516  64.428  1.00  0.00           H  
ATOM   4363  HB3 LYS   296      71.375  32.409  66.269  1.00  0.00           H  
ATOM   4364  CG  LYS   296      70.604  34.239  65.384  1.00  0.00           C  
ATOM   4365  HG2 LYS   296      70.628  34.677  66.382  1.00  0.00           H  
ATOM   4366  HG3 LYS   296      70.952  34.893  64.584  1.00  0.00           H  
ATOM   4367  CD  LYS   296      69.227  33.620  65.100  1.00  0.00           C  
ATOM   4368  HD2 LYS   296      69.246  32.969  64.226  1.00  0.00           H  
ATOM   4369  HD3 LYS   296      68.964  33.013  65.966  1.00  0.00           H  
ATOM   4370  CE  LYS   296      68.220  34.733  64.849  1.00  0.00           C  
ATOM   4371  HE2 LYS   296      68.197  35.342  65.753  1.00  0.00           H  
ATOM   4372  HE3 LYS   296      68.591  35.460  64.127  1.00  0.00           H  
ATOM   4373  NZ  LYS   296      66.984  34.197  64.347  1.00  0.00           N  
ATOM   4374  HZ1 LYS   296      66.273  34.911  64.280  1.00  0.00           H  
ATOM   4375  HZ2 LYS   296      67.074  33.833  63.409  1.00  0.00           H  
ATOM   4376  HZ3 LYS   296      66.608  33.421  64.874  1.00  0.00           H  
ATOM   4377  C   LYS   296      73.941  32.104  65.861  1.00  0.00           C  
ATOM   4378  O   LYS   296      73.445  31.305  66.663  1.00  0.00           O  
ATOM   4379  N   GLN   297      75.034  31.801  65.301  1.00  0.00           N  
ATOM   4380  H   GLN   297      75.418  32.545  64.737  1.00  0.00           H  
ATOM   4381  CA  GLN   297      76.029  30.853  65.721  1.00  0.00           C  
ATOM   4382  HA  GLN   297      75.670  30.148  66.471  1.00  0.00           H  
ATOM   4383  CB  GLN   297      76.425  30.031  64.463  1.00  0.00           C  
ATOM   4384  HB2 GLN   297      76.868  30.583  63.634  1.00  0.00           H  
ATOM   4385  HB3 GLN   297      77.211  29.307  64.676  1.00  0.00           H  
ATOM   4386  CG  GLN   297      75.259  29.223  63.774  1.00  0.00           C  
ATOM   4387  HG2 GLN   297      74.995  28.453  64.498  1.00  0.00           H  
ATOM   4388  HG3 GLN   297      74.426  29.902  63.591  1.00  0.00           H  
ATOM   4389  CD  GLN   297      75.694  28.624  62.422  1.00  0.00           C  
ATOM   4390  OE1 GLN   297      76.773  28.762  61.886  1.00  0.00           O  
ATOM   4391  NE2 GLN   297      74.789  27.921  61.811  1.00  0.00           N  
ATOM   4392 HE21 GLN   297      75.037  27.595  60.888  1.00  0.00           H  
ATOM   4393 HE22 GLN   297      73.929  27.608  62.238  1.00  0.00           H  
ATOM   4394  C   GLN   297      77.260  31.533  66.394  1.00  0.00           C  
ATOM   4395  O   GLN   297      78.043  30.877  67.109  1.00  0.00           O  
ATOM   4396  N   LYS   298      77.332  32.853  66.376  1.00  0.00           N  
ATOM   4397  H   LYS   298      76.658  33.358  65.819  1.00  0.00           H  
ATOM   4398  CA  LYS   298      78.553  33.673  66.747  1.00  0.00           C  
ATOM   4399  HA  LYS   298      79.051  33.086  67.519  1.00  0.00           H  
ATOM   4400  CB  LYS   298      79.370  34.005  65.424  1.00  0.00           C  
ATOM   4401  HB2 LYS   298      78.860  34.766  64.835  1.00  0.00           H  
ATOM   4402  HB3 LYS   298      80.299  34.440  65.794  1.00  0.00           H  
ATOM   4403  CG  LYS   298      79.758  32.785  64.600  1.00  0.00           C  
ATOM   4404  HG2 LYS   298      80.101  31.977  65.246  1.00  0.00           H  
ATOM   4405  HG3 LYS   298      78.887  32.610  63.967  1.00  0.00           H  
ATOM   4406  CD  LYS   298      80.866  33.135  63.610  1.00  0.00           C  
ATOM   4407  HD2 LYS   298      80.541  33.954  62.967  1.00  0.00           H  
ATOM   4408  HD3 LYS   298      81.775  33.402  64.148  1.00  0.00           H  
ATOM   4409  CE  LYS   298      81.171  31.896  62.775  1.00  0.00           C  
ATOM   4410  HE2 LYS   298      81.391  31.030  63.400  1.00  0.00           H  
ATOM   4411  HE3 LYS   298      80.328  31.762  62.097  1.00  0.00           H  
ATOM   4412  NZ  LYS   298      82.429  32.236  62.059  1.00  0.00           N  
ATOM   4413  HZ1 LYS   298      82.338  33.065  61.489  1.00  0.00           H  
ATOM   4414  HZ2 LYS   298      83.187  32.479  62.680  1.00  0.00           H  
ATOM   4415  HZ3 LYS   298      82.718  31.516  61.413  1.00  0.00           H  
ATOM   4416  C   LYS   298      78.167  34.973  67.507  1.00  0.00           C  
ATOM   4417  O   LYS   298      78.955  35.901  67.619  1.00  0.00           O  
ATOM   4418  N   ASN   299      76.878  35.007  67.939  1.00  0.00           N  
ATOM   4419  H   ASN   299      76.287  34.211  67.746  1.00  0.00           H  
ATOM   4420  CA  ASN   299      76.292  36.105  68.748  1.00  0.00           C  
ATOM   4421  HA  ASN   299      75.203  36.103  68.787  1.00  0.00           H  
ATOM   4422  CB  ASN   299      76.758  35.880  70.200  1.00  0.00           C  
ATOM   4423  HB2 ASN   299      76.734  34.823  70.463  1.00  0.00           H  
ATOM   4424  HB3 ASN   299      77.806  36.133  70.357  1.00  0.00           H  
ATOM   4425  CG  ASN   299      75.902  36.612  71.169  1.00  0.00           C  
ATOM   4426  OD1 ASN   299      74.666  36.416  71.295  1.00  0.00           O  
ATOM   4427  ND2 ASN   299      76.456  37.572  71.882  1.00  0.00           N  
ATOM   4428 HD21 ASN   299      75.835  38.341  72.091  1.00  0.00           H  
ATOM   4429 HD22 ASN   299      77.447  37.764  71.866  1.00  0.00           H  
ATOM   4430  C   ASN   299      76.590  37.464  68.156  1.00  0.00           C  
ATOM   4431  O   ASN   299      77.002  38.377  68.836  1.00  0.00           O  
ATOM   4432  N   GLY   300      76.483  37.516  66.839  1.00  0.00           N  
ATOM   4433  H   GLY   300      76.174  36.679  66.366  1.00  0.00           H  
ATOM   4434  CA  GLY   300      76.863  38.675  66.011  1.00  0.00           C  
ATOM   4435  HA2 GLY   300      76.836  39.617  66.558  1.00  0.00           H  
ATOM   4436  HA3 GLY   300      77.922  38.517  65.810  1.00  0.00           H  
ATOM   4437  C   GLY   300      76.175  38.918  64.716  1.00  0.00           C  
ATOM   4438  O   GLY   300      74.971  38.764  64.551  1.00  0.00           O  
ATOM   4439  N   ILE   301      76.953  39.345  63.718  1.00  0.00           N  
ATOM   4440  H   ILE   301      77.945  39.408  63.895  1.00  0.00           H  
ATOM   4441  CA  ILE   301      76.502  39.609  62.408  1.00  0.00           C  
ATOM   4442  HA  ILE   301      75.485  39.243  62.270  1.00  0.00           H  
ATOM   4443  CB  ILE   301      76.468  41.172  62.150  1.00  0.00           C  
ATOM   4444  HB  ILE   301      75.961  41.274  61.191  1.00  0.00           H  
ATOM   4445  CG2 ILE   301      75.532  41.890  63.172  1.00  0.00           C  
ATOM   4446 HG21 ILE   301      75.957  41.750  64.165  1.00  0.00           H  
ATOM   4447 HG22 ILE   301      75.486  42.957  62.951  1.00  0.00           H  
ATOM   4448 HG23 ILE   301      74.549  41.424  63.106  1.00  0.00           H  
ATOM   4449  CG1 ILE   301      77.831  41.840  62.112  1.00  0.00           C  
ATOM   4450 HG12 ILE   301      77.799  42.825  62.579  1.00  0.00           H  
ATOM   4451 HG13 ILE   301      78.554  41.338  62.756  1.00  0.00           H  
ATOM   4452  CD1 ILE   301      78.337  42.161  60.712  1.00  0.00           C  
ATOM   4453 HD11 ILE   301      79.287  42.682  60.831  1.00  0.00           H  
ATOM   4454 HD12 ILE   301      78.669  41.248  60.219  1.00  0.00           H  
ATOM   4455 HD13 ILE   301      77.643  42.769  60.131  1.00  0.00           H  
ATOM   4456  C   ILE   301      77.339  38.998  61.280  1.00  0.00           C  
ATOM   4457  O   ILE   301      78.565  38.821  61.380  1.00  0.00           O  
ATOM   4458  N   LYS   302      76.744  38.682  60.139  1.00  0.00           N  
ATOM   4459  H   LYS   302      75.758  38.899  60.140  1.00  0.00           H  
ATOM   4460  CA  LYS   302      77.448  38.837  58.913  1.00  0.00           C  
ATOM   4461  HA  LYS   302      78.515  38.958  59.096  1.00  0.00           H  
ATOM   4462  CB  LYS   302      77.193  37.601  57.900  1.00  0.00           C  
ATOM   4463  HB2 LYS   302      76.136  37.361  57.787  1.00  0.00           H  
ATOM   4464  HB3 LYS   302      77.399  37.874  56.865  1.00  0.00           H  
ATOM   4465  CG  LYS   302      78.003  36.353  58.282  1.00  0.00           C  
ATOM   4466  HG2 LYS   302      79.045  36.650  58.162  1.00  0.00           H  
ATOM   4467  HG3 LYS   302      77.723  36.017  59.281  1.00  0.00           H  
ATOM   4468  CD  LYS   302      77.698  35.251  57.224  1.00  0.00           C  
ATOM   4469  HD2 LYS   302      76.648  34.961  57.269  1.00  0.00           H  
ATOM   4470  HD3 LYS   302      77.905  35.600  56.212  1.00  0.00           H  
ATOM   4471  CE  LYS   302      78.466  33.972  57.579  1.00  0.00           C  
ATOM   4472  HE2 LYS   302      78.431  33.279  56.739  1.00  0.00           H  
ATOM   4473  HE3 LYS   302      79.500  34.274  57.746  1.00  0.00           H  
ATOM   4474  NZ  LYS   302      78.009  33.315  58.851  1.00  0.00           N  
ATOM   4475  HZ1 LYS   302      77.076  32.928  58.885  1.00  0.00           H  
ATOM   4476  HZ2 LYS   302      78.441  32.404  58.904  1.00  0.00           H  
ATOM   4477  HZ3 LYS   302      78.230  33.880  59.659  1.00  0.00           H  
ATOM   4478  C   LYS   302      77.086  40.080  58.139  1.00  0.00           C  
ATOM   4479  O   LYS   302      75.992  40.626  58.329  1.00  0.00           O  
ATOM   4480  N   ALA   303      78.084  40.571  57.351  1.00  0.00           N  
ATOM   4481  H   ALA   303      78.950  40.051  57.390  1.00  0.00           H  
ATOM   4482  CA  ALA   303      77.805  41.407  56.205  1.00  0.00           C  
ATOM   4483  HA  ALA   303      76.734  41.501  56.027  1.00  0.00           H  
ATOM   4484  CB  ALA   303      78.373  42.770  56.757  1.00  0.00           C  
ATOM   4485  HB1 ALA   303      78.099  42.927  57.800  1.00  0.00           H  
ATOM   4486  HB2 ALA   303      79.463  42.767  56.730  1.00  0.00           H  
ATOM   4487  HB3 ALA   303      78.121  43.605  56.103  1.00  0.00           H  
ATOM   4488  C   ALA   303      78.510  40.687  54.980  1.00  0.00           C  
ATOM   4489  O   ALA   303      79.575  40.031  55.057  1.00  0.00           O  
ATOM   4490  N   ASN   304      77.920  40.883  53.767  1.00  0.00           N  
ATOM   4491  H   ASN   304      77.072  41.431  53.717  1.00  0.00           H  
ATOM   4492  CA  ASN   304      78.371  40.449  52.477  1.00  0.00           C  
ATOM   4493  HA  ASN   304      79.431  40.660  52.333  1.00  0.00           H  
ATOM   4494  CB  ASN   304      78.108  38.961  52.108  1.00  0.00           C  
ATOM   4495  HB2 ASN   304      77.467  38.819  51.238  1.00  0.00           H  
ATOM   4496  HB3 ASN   304      79.079  38.536  51.852  1.00  0.00           H  
ATOM   4497  CG  ASN   304      77.617  38.064  53.166  1.00  0.00           C  
ATOM   4498  OD1 ASN   304      78.432  37.418  53.827  1.00  0.00           O  
ATOM   4499  ND2 ASN   304      76.412  38.137  53.619  1.00  0.00           N  
ATOM   4500 HD21 ASN   304      76.165  37.670  54.480  1.00  0.00           H  
ATOM   4501 HD22 ASN   304      75.660  38.659  53.191  1.00  0.00           H  
ATOM   4502  C   ASN   304      77.702  41.428  51.482  1.00  0.00           C  
ATOM   4503  O   ASN   304      76.512  41.671  51.509  1.00  0.00           O  
ATOM   4504  N   PHE   305      78.485  42.046  50.595  1.00  0.00           N  
ATOM   4505  H   PHE   305      79.393  41.608  50.531  1.00  0.00           H  
ATOM   4506  CA  PHE   305      78.137  43.196  49.782  1.00  0.00           C  
ATOM   4507  HA  PHE   305      77.108  43.111  49.432  1.00  0.00           H  
ATOM   4508  CB  PHE   305      78.188  44.430  50.659  1.00  0.00           C  
ATOM   4509  HB2 PHE   305      77.737  45.278  50.144  1.00  0.00           H  
ATOM   4510  HB3 PHE   305      77.524  44.257  51.506  1.00  0.00           H  
ATOM   4511  CG  PHE   305      79.446  44.935  51.243  1.00  0.00           C  
ATOM   4512  CD1 PHE   305      79.891  44.318  52.478  1.00  0.00           C  
ATOM   4513  HD1 PHE   305      79.346  43.503  52.931  1.00  0.00           H  
ATOM   4514  CE1 PHE   305      81.000  44.774  53.124  1.00  0.00           C  
ATOM   4515  HE1 PHE   305      81.244  44.265  54.046  1.00  0.00           H  
ATOM   4516  CZ  PHE   305      81.704  45.894  52.594  1.00  0.00           C  
ATOM   4517  HZ  PHE   305      82.579  46.227  53.131  1.00  0.00           H  
ATOM   4518  CE2 PHE   305      81.375  46.519  51.440  1.00  0.00           C  
ATOM   4519  HE2 PHE   305      81.856  47.448  51.172  1.00  0.00           H  
ATOM   4520  CD2 PHE   305      80.281  45.979  50.733  1.00  0.00           C  
ATOM   4521  HD2 PHE   305      79.974  46.383  49.779  1.00  0.00           H  
ATOM   4522  C   PHE   305      79.071  43.395  48.563  1.00  0.00           C  
ATOM   4523  O   PHE   305      80.074  42.645  48.374  1.00  0.00           O  
ATOM   4524  N   LYS   306      78.694  44.314  47.634  1.00  0.00           N  
ATOM   4525  H   LYS   306      77.972  44.947  47.947  1.00  0.00           H  
ATOM   4526  CA  LYS   306      79.534  44.710  46.438  1.00  0.00           C  
ATOM   4527  HA  LYS   306      80.529  44.274  46.527  1.00  0.00           H  
ATOM   4528  CB  LYS   306      78.955  44.304  45.153  1.00  0.00           C  
ATOM   4529  HB2 LYS   306      77.885  44.502  45.216  1.00  0.00           H  
ATOM   4530  HB3 LYS   306      79.333  44.909  44.329  1.00  0.00           H  
ATOM   4531  CG  LYS   306      79.292  42.807  44.912  1.00  0.00           C  
ATOM   4532  HG2 LYS   306      80.305  42.821  44.508  1.00  0.00           H  
ATOM   4533  HG3 LYS   306      79.134  42.227  45.822  1.00  0.00           H  
ATOM   4534  CD  LYS   306      78.321  42.240  43.866  1.00  0.00           C  
ATOM   4535  HD2 LYS   306      78.287  42.913  43.009  1.00  0.00           H  
ATOM   4536  HD3 LYS   306      78.615  41.262  43.485  1.00  0.00           H  
ATOM   4537  CE  LYS   306      76.889  42.104  44.350  1.00  0.00           C  
ATOM   4538  HE2 LYS   306      76.339  43.000  44.639  1.00  0.00           H  
ATOM   4539  HE3 LYS   306      76.285  41.774  43.504  1.00  0.00           H  
ATOM   4540  NZ  LYS   306      76.696  41.126  45.393  1.00  0.00           N  
ATOM   4541  HZ1 LYS   306      77.406  40.407  45.405  1.00  0.00           H  
ATOM   4542  HZ2 LYS   306      76.711  41.588  46.291  1.00  0.00           H  
ATOM   4543  HZ3 LYS   306      75.734  40.818  45.372  1.00  0.00           H  
ATOM   4544  C   LYS   306      79.753  46.195  46.335  1.00  0.00           C  
ATOM   4545  O   LYS   306      78.887  46.998  46.774  1.00  0.00           O  
ATOM   4546  N   ILE   307      80.916  46.534  45.754  1.00  0.00           N  
ATOM   4547  H   ILE   307      81.391  45.807  45.239  1.00  0.00           H  
ATOM   4548  CA  ILE   307      81.300  47.908  45.503  1.00  0.00           C  
ATOM   4549  HA  ILE   307      80.416  48.494  45.755  1.00  0.00           H  
ATOM   4550  CB  ILE   307      82.552  48.269  46.356  1.00  0.00           C  
ATOM   4551  HB  ILE   307      83.325  47.564  46.052  1.00  0.00           H  
ATOM   4552  CG2 ILE   307      83.067  49.680  46.093  1.00  0.00           C  
ATOM   4553 HG21 ILE   307      83.221  49.642  45.015  1.00  0.00           H  
ATOM   4554 HG22 ILE   307      82.332  50.439  46.362  1.00  0.00           H  
ATOM   4555 HG23 ILE   307      84.039  49.974  46.490  1.00  0.00           H  
ATOM   4556  CG1 ILE   307      82.328  48.008  47.894  1.00  0.00           C  
ATOM   4557 HG12 ILE   307      82.072  46.956  48.018  1.00  0.00           H  
ATOM   4558 HG13 ILE   307      83.301  48.175  48.355  1.00  0.00           H  
ATOM   4559  CD1 ILE   307      81.369  49.045  48.547  1.00  0.00           C  
ATOM   4560 HD11 ILE   307      81.822  50.018  48.360  1.00  0.00           H  
ATOM   4561 HD12 ILE   307      80.448  49.004  47.965  1.00  0.00           H  
ATOM   4562 HD13 ILE   307      81.149  48.776  49.580  1.00  0.00           H  
ATOM   4563  C   ILE   307      81.609  48.228  43.984  1.00  0.00           C  
ATOM   4564  O   ILE   307      82.478  47.575  43.414  1.00  0.00           O  
ATOM   4565  N   ARG   308      80.998  49.259  43.374  1.00  0.00           N  
ATOM   4566  H   ARG   308      80.225  49.725  43.828  1.00  0.00           H  
ATOM   4567  CA  ARG   308      81.574  49.813  42.178  1.00  0.00           C  
ATOM   4568  HA  ARG   308      82.146  49.094  41.592  1.00  0.00           H  
ATOM   4569  CB  ARG   308      80.361  50.308  41.350  1.00  0.00           C  
ATOM   4570  HB2 ARG   308      79.680  50.897  41.964  1.00  0.00           H  
ATOM   4571  HB3 ARG   308      80.712  50.959  40.549  1.00  0.00           H  
ATOM   4572  CG  ARG   308      79.492  49.180  40.730  1.00  0.00           C  
ATOM   4573  HG2 ARG   308      80.111  48.692  39.977  1.00  0.00           H  
ATOM   4574  HG3 ARG   308      79.216  48.362  41.396  1.00  0.00           H  
ATOM   4575  CD  ARG   308      78.094  49.576  40.252  1.00  0.00           C  
ATOM   4576  HD2 ARG   308      77.632  48.609  40.055  1.00  0.00           H  
ATOM   4577  HD3 ARG   308      77.460  50.016  41.022  1.00  0.00           H  
ATOM   4578  NE  ARG   308      78.111  50.345  39.028  1.00  0.00           N  
ATOM   4579  HE  ARG   308      77.694  49.833  38.263  1.00  0.00           H  
ATOM   4580  CZ  ARG   308      78.237  51.611  38.878  1.00  0.00           C  
ATOM   4581  NH1 ARG   308      78.568  52.551  39.716  1.00  0.00           N  
ATOM   4582 HH11 ARG   308      78.303  52.608  40.689  1.00  0.00           H  
ATOM   4583 HH12 ARG   308      78.908  53.400  39.288  1.00  0.00           H  
ATOM   4584  NH2 ARG   308      78.295  51.991  37.647  1.00  0.00           N  
ATOM   4585 HH21 ARG   308      77.995  51.339  36.936  1.00  0.00           H  
ATOM   4586 HH22 ARG   308      78.543  52.923  37.345  1.00  0.00           H  
ATOM   4587  C   ARG   308      82.577  50.929  42.450  1.00  0.00           C  
ATOM   4588  O   ARG   308      82.243  51.956  42.957  1.00  0.00           O  
ATOM   4589  N   HIE   309      83.818  50.738  41.932  1.00  0.00           N  
ATOM   4590  H   HIE   309      83.951  49.858  41.454  1.00  0.00           H  
ATOM   4591  CA  HIE   309      84.981  51.630  41.854  1.00  0.00           C  
ATOM   4592  HA  HIE   309      84.688  52.431  42.532  1.00  0.00           H  
ATOM   4593  CB  HIE   309      86.282  50.989  42.253  1.00  0.00           C  
ATOM   4594  HB2 HIE   309      86.774  50.445  41.447  1.00  0.00           H  
ATOM   4595  HB3 HIE   309      86.964  51.829  42.388  1.00  0.00           H  
ATOM   4596  CG  HIE   309      86.411  50.214  43.573  1.00  0.00           C  
ATOM   4597  ND1 HIE   309      86.812  50.798  44.784  1.00  0.00           N  
ATOM   4598  CE1 HIE   309      86.828  49.844  45.622  1.00  0.00           C  
ATOM   4599  HE1 HIE   309      87.030  49.991  46.673  1.00  0.00           H  
ATOM   4600  NE2 HIE   309      86.540  48.662  45.079  1.00  0.00           N  
ATOM   4601  HE2 HIE   309      86.388  47.807  45.595  1.00  0.00           H  
ATOM   4602  CD2 HIE   309      86.278  48.875  43.688  1.00  0.00           C  
ATOM   4603  HD2 HIE   309      85.975  48.115  42.983  1.00  0.00           H  
ATOM   4604  C   HIE   309      85.174  52.275  40.424  1.00  0.00           C  
ATOM   4605  O   HIE   309      84.614  51.682  39.465  1.00  0.00           O  
ATOM   4606  N   ASN   310      85.896  53.416  40.301  1.00  0.00           N  
ATOM   4607  H   ASN   310      86.436  53.751  41.086  1.00  0.00           H  
ATOM   4608  CA  ASN   310      86.064  53.948  38.914  1.00  0.00           C  
ATOM   4609  HA  ASN   310      85.366  53.430  38.256  1.00  0.00           H  
ATOM   4610  CB  ASN   310      85.703  55.479  38.885  1.00  0.00           C  
ATOM   4611  HB2 ASN   310      86.362  56.078  39.514  1.00  0.00           H  
ATOM   4612  HB3 ASN   310      85.769  55.867  37.868  1.00  0.00           H  
ATOM   4613  CG  ASN   310      84.223  55.806  39.183  1.00  0.00           C  
ATOM   4614  OD1 ASN   310      83.325  54.950  38.972  1.00  0.00           O  
ATOM   4615  ND2 ASN   310      83.879  56.929  39.734  1.00  0.00           N  
ATOM   4616 HD21 ASN   310      82.940  57.302  39.740  1.00  0.00           H  
ATOM   4617 HD22 ASN   310      84.635  57.596  39.795  1.00  0.00           H  
ATOM   4618  C   ASN   310      87.534  53.697  38.405  1.00  0.00           C  
ATOM   4619  O   ASN   310      88.462  53.959  39.190  1.00  0.00           O  
ATOM   4620  N   VAL   311      87.694  53.228  37.161  1.00  0.00           N  
ATOM   4621  H   VAL   311      86.888  52.764  36.767  1.00  0.00           H  
ATOM   4622  CA  VAL   311      88.831  53.184  36.246  1.00  0.00           C  
ATOM   4623  HA  VAL   311      88.491  52.985  35.230  1.00  0.00           H  
ATOM   4624  CB  VAL   311      89.794  52.058  36.559  1.00  0.00           C  
ATOM   4625  HB  VAL   311      90.369  52.360  37.434  1.00  0.00           H  
ATOM   4626  CG1 VAL   311      89.057  50.751  37.101  1.00  0.00           C  
ATOM   4627 HG11 VAL   311      88.711  50.821  38.133  1.00  0.00           H  
ATOM   4628 HG12 VAL   311      88.157  50.527  36.529  1.00  0.00           H  
ATOM   4629 HG13 VAL   311      89.653  49.840  37.039  1.00  0.00           H  
ATOM   4630  CG2 VAL   311      90.771  51.694  35.342  1.00  0.00           C  
ATOM   4631 HG21 VAL   311      90.251  51.041  34.641  1.00  0.00           H  
ATOM   4632 HG22 VAL   311      91.126  52.595  34.841  1.00  0.00           H  
ATOM   4633 HG23 VAL   311      91.712  51.258  35.676  1.00  0.00           H  
ATOM   4634  C   VAL   311      89.427  54.601  36.244  1.00  0.00           C  
ATOM   4635  O   VAL   311      88.695  55.559  36.323  1.00  0.00           O  
ATOM   4636  N   GLU   312      90.746  54.808  36.054  1.00  0.00           N  
ATOM   4637  H   GLU   312      91.403  54.057  36.206  1.00  0.00           H  
ATOM   4638  CA  GLU   312      91.296  56.139  35.581  1.00  0.00           C  
ATOM   4639  HA  GLU   312      91.044  56.964  36.247  1.00  0.00           H  
ATOM   4640  CB  GLU   312      92.791  55.958  35.485  1.00  0.00           C  
ATOM   4641  HB2 GLU   312      92.962  54.934  35.153  1.00  0.00           H  
ATOM   4642  HB3 GLU   312      93.125  56.693  34.753  1.00  0.00           H  
ATOM   4643  CG  GLU   312      93.544  56.310  36.813  1.00  0.00           C  
ATOM   4644  HG2 GLU   312      93.155  57.254  37.193  1.00  0.00           H  
ATOM   4645  HG3 GLU   312      93.404  55.483  37.509  1.00  0.00           H  
ATOM   4646  CD  GLU   312      95.105  56.516  36.622  1.00  0.00           C  
ATOM   4647  OE1 GLU   312      95.486  56.922  35.498  1.00  0.00           O  
ATOM   4648  OE2 GLU   312      95.873  56.161  37.551  1.00  0.00           O  
ATOM   4649  C   GLU   312      90.743  56.525  34.157  1.00  0.00           C  
ATOM   4650  O   GLU   312      90.298  57.645  34.002  1.00  0.00           O  
ATOM   4651  N   ASP   313      90.488  55.466  33.396  1.00  0.00           N  
ATOM   4652  H   ASP   313      90.771  54.550  33.714  1.00  0.00           H  
ATOM   4653  CA  ASP   313      89.632  55.608  32.160  1.00  0.00           C  
ATOM   4654  HA  ASP   313      89.905  56.572  31.730  1.00  0.00           H  
ATOM   4655  CB  ASP   313      90.006  54.441  31.171  1.00  0.00           C  
ATOM   4656  HB2 ASP   313      89.508  54.564  30.210  1.00  0.00           H  
ATOM   4657  HB3 ASP   313      91.041  54.617  30.878  1.00  0.00           H  
ATOM   4658  CG  ASP   313      89.762  52.944  31.614  1.00  0.00           C  
ATOM   4659  OD1 ASP   313      89.241  52.670  32.732  1.00  0.00           O  
ATOM   4660  OD2 ASP   313      90.208  52.061  30.866  1.00  0.00           O  
ATOM   4661  C   ASP   313      88.111  55.656  32.365  1.00  0.00           C  
ATOM   4662  O   ASP   313      87.313  55.516  31.492  1.00  0.00           O  
ATOM   4663  N   GLY   314      87.657  55.729  33.641  1.00  0.00           N  
ATOM   4664  H   GLY   314      88.389  55.773  34.335  1.00  0.00           H  
ATOM   4665  CA  GLY   314      86.217  55.706  34.098  1.00  0.00           C  
ATOM   4666  HA2 GLY   314      86.239  56.014  35.143  1.00  0.00           H  
ATOM   4667  HA3 GLY   314      85.629  56.410  33.510  1.00  0.00           H  
ATOM   4668  C   GLY   314      85.533  54.363  33.907  1.00  0.00           C  
ATOM   4669  O   GLY   314      84.290  54.312  34.169  1.00  0.00           O  
ATOM   4670  N   SER   315      86.358  53.320  33.604  1.00  0.00           N  
ATOM   4671  H   SER   315      87.351  53.399  33.773  1.00  0.00           H  
ATOM   4672  CA  SER   315      85.762  51.993  33.389  1.00  0.00           C  
ATOM   4673  HA  SER   315      84.926  52.061  32.693  1.00  0.00           H  
ATOM   4674  CB  SER   315      86.594  50.897  32.682  1.00  0.00           C  
ATOM   4675  HB2 SER   315      85.949  50.025  32.572  1.00  0.00           H  
ATOM   4676  HB3 SER   315      86.986  51.232  31.722  1.00  0.00           H  
ATOM   4677  OG  SER   315      87.657  50.689  33.562  1.00  0.00           O  
ATOM   4678  HG  SER   315      88.297  51.371  33.345  1.00  0.00           H  
ATOM   4679  C   SER   315      85.281  51.455  34.774  1.00  0.00           C  
ATOM   4680  O   SER   315      85.819  51.757  35.885  1.00  0.00           O  
ATOM   4681  N   VAL   316      84.205  50.682  34.663  1.00  0.00           N  
ATOM   4682  H   VAL   316      83.916  50.369  33.747  1.00  0.00           H  
ATOM   4683  CA  VAL   316      83.394  49.972  35.664  1.00  0.00           C  
ATOM   4684  HA  VAL   316      82.569  49.521  35.113  1.00  0.00           H  
ATOM   4685  CB  VAL   316      82.698  50.971  36.675  1.00  0.00           C  
ATOM   4686  HB  VAL   316      83.386  51.418  37.392  1.00  0.00           H  
ATOM   4687  CG1 VAL   316      82.001  52.148  36.003  1.00  0.00           C  
ATOM   4688 HG11 VAL   316      81.302  51.902  35.204  1.00  0.00           H  
ATOM   4689 HG12 VAL   316      81.464  52.703  36.772  1.00  0.00           H  
ATOM   4690 HG13 VAL   316      82.747  52.793  35.539  1.00  0.00           H  
ATOM   4691  CG2 VAL   316      81.667  50.279  37.489  1.00  0.00           C  
ATOM   4692 HG21 VAL   316      80.860  49.824  36.914  1.00  0.00           H  
ATOM   4693 HG22 VAL   316      82.089  49.506  38.132  1.00  0.00           H  
ATOM   4694 HG23 VAL   316      81.126  50.976  38.129  1.00  0.00           H  
ATOM   4695  C   VAL   316      84.012  48.840  36.487  1.00  0.00           C  
ATOM   4696  O   VAL   316      83.704  47.674  36.256  1.00  0.00           O  
ATOM   4697  N   GLN   317      85.136  49.009  37.252  1.00  0.00           N  
ATOM   4698  H   GLN   317      85.536  49.931  37.355  1.00  0.00           H  
ATOM   4699  CA  GLN   317      85.717  47.980  38.245  1.00  0.00           C  
ATOM   4700  HA  GLN   317      86.038  47.104  37.681  1.00  0.00           H  
ATOM   4701  CB  GLN   317      87.055  48.653  38.787  1.00  0.00           C  
ATOM   4702  HB2 GLN   317      87.818  48.771  38.018  1.00  0.00           H  
ATOM   4703  HB3 GLN   317      86.839  49.656  39.155  1.00  0.00           H  
ATOM   4704  CG  GLN   317      87.772  47.911  39.998  1.00  0.00           C  
ATOM   4705  HG2 GLN   317      88.446  48.571  40.543  1.00  0.00           H  
ATOM   4706  HG3 GLN   317      87.028  47.659  40.754  1.00  0.00           H  
ATOM   4707  CD  GLN   317      88.462  46.667  39.490  1.00  0.00           C  
ATOM   4708  OE1 GLN   317      89.363  46.673  38.667  1.00  0.00           O  
ATOM   4709  NE2 GLN   317      88.090  45.471  39.894  1.00  0.00           N  
ATOM   4710 HE21 GLN   317      88.487  44.653  39.455  1.00  0.00           H  
ATOM   4711 HE22 GLN   317      87.330  45.310  40.540  1.00  0.00           H  
ATOM   4712  C   GLN   317      84.772  47.479  39.356  1.00  0.00           C  
ATOM   4713  O   GLN   317      84.203  48.351  40.018  1.00  0.00           O  
ATOM   4714  N   LEU   318      84.679  46.152  39.555  1.00  0.00           N  
ATOM   4715  H   LEU   318      85.073  45.541  38.854  1.00  0.00           H  
ATOM   4716  CA  LEU   318      83.886  45.453  40.642  1.00  0.00           C  
ATOM   4717  HA  LEU   318      83.289  46.258  41.070  1.00  0.00           H  
ATOM   4718  CB  LEU   318      82.984  44.354  40.097  1.00  0.00           C  
ATOM   4719  HB2 LEU   318      83.501  43.777  39.330  1.00  0.00           H  
ATOM   4720  HB3 LEU   318      82.934  43.629  40.910  1.00  0.00           H  
ATOM   4721  CG  LEU   318      81.548  44.810  39.628  1.00  0.00           C  
ATOM   4722  HG  LEU   318      81.071  43.955  39.148  1.00  0.00           H  
ATOM   4723  CD1 LEU   318      80.769  45.208  40.918  1.00  0.00           C  
ATOM   4724 HD11 LEU   318      79.851  45.745  40.682  1.00  0.00           H  
ATOM   4725 HD12 LEU   318      80.458  44.302  41.439  1.00  0.00           H  
ATOM   4726 HD13 LEU   318      81.426  45.707  41.630  1.00  0.00           H  
ATOM   4727  CD2 LEU   318      81.517  45.970  38.669  1.00  0.00           C  
ATOM   4728 HD21 LEU   318      80.494  46.196  38.370  1.00  0.00           H  
ATOM   4729 HD22 LEU   318      81.938  46.869  39.119  1.00  0.00           H  
ATOM   4730 HD23 LEU   318      82.121  45.820  37.775  1.00  0.00           H  
ATOM   4731  C   LEU   318      84.801  44.880  41.737  1.00  0.00           C  
ATOM   4732  O   LEU   318      85.993  44.742  41.547  1.00  0.00           O  
ATOM   4733  N   ALA   319      84.164  44.558  42.883  1.00  0.00           N  
ATOM   4734  H   ALA   319      83.156  44.603  42.941  1.00  0.00           H  
ATOM   4735  CA  ALA   319      84.881  43.968  44.021  1.00  0.00           C  
ATOM   4736  HA  ALA   319      85.604  43.218  43.701  1.00  0.00           H  
ATOM   4737  CB  ALA   319      85.559  45.011  44.988  1.00  0.00           C  
ATOM   4738  HB1 ALA   319      84.840  45.710  45.415  1.00  0.00           H  
ATOM   4739  HB2 ALA   319      86.088  44.460  45.765  1.00  0.00           H  
ATOM   4740  HB3 ALA   319      86.274  45.605  44.420  1.00  0.00           H  
ATOM   4741  C   ALA   319      83.717  43.391  44.819  1.00  0.00           C  
ATOM   4742  O   ALA   319      82.584  43.938  44.842  1.00  0.00           O  
ATOM   4743  N   ASP   320      84.068  42.297  45.426  1.00  0.00           N  
ATOM   4744  H   ASP   320      85.003  41.938  45.294  1.00  0.00           H  
ATOM   4745  CA  ASP   320      83.105  41.488  46.163  1.00  0.00           C  
ATOM   4746  HA  ASP   320      82.118  41.948  46.193  1.00  0.00           H  
ATOM   4747  CB  ASP   320      82.931  40.164  45.386  1.00  0.00           C  
ATOM   4748  HB2 ASP   320      82.872  40.379  44.319  1.00  0.00           H  
ATOM   4749  HB3 ASP   320      83.879  39.630  45.440  1.00  0.00           H  
ATOM   4750  CG  ASP   320      81.836  39.321  45.924  1.00  0.00           C  
ATOM   4751  OD1 ASP   320      80.877  39.900  46.380  1.00  0.00           O  
ATOM   4752  OD2 ASP   320      81.937  38.021  46.021  1.00  0.00           O  
ATOM   4753  C   ASP   320      83.631  41.298  47.678  1.00  0.00           C  
ATOM   4754  O   ASP   320      84.783  40.996  47.974  1.00  0.00           O  
ATOM   4755  N   HIE   321      82.749  41.660  48.617  1.00  0.00           N  
ATOM   4756  H   HIE   321      81.826  41.895  48.280  1.00  0.00           H  
ATOM   4757  CA  HIE   321      83.066  41.864  49.987  1.00  0.00           C  
ATOM   4758  HA  HIE   321      84.143  41.842  50.157  1.00  0.00           H  
ATOM   4759  CB  HIE   321      82.730  43.351  50.395  1.00  0.00           C  
ATOM   4760  HB2 HIE   321      81.686  43.573  50.173  1.00  0.00           H  
ATOM   4761  HB3 HIE   321      82.752  43.371  51.484  1.00  0.00           H  
ATOM   4762  CG  HIE   321      83.634  44.462  49.828  1.00  0.00           C  
ATOM   4763  ND1 HIE   321      83.546  44.895  48.460  1.00  0.00           N  
ATOM   4764  CE1 HIE   321      84.424  45.921  48.377  1.00  0.00           C  
ATOM   4765  HE1 HIE   321      84.586  46.534  47.503  1.00  0.00           H  
ATOM   4766  NE2 HIE   321      84.883  46.230  49.600  1.00  0.00           N  
ATOM   4767  HE2 HIE   321      85.511  46.983  49.842  1.00  0.00           H  
ATOM   4768  CD2 HIE   321      84.303  45.351  50.564  1.00  0.00           C  
ATOM   4769  HD2 HIE   321      84.509  45.301  51.623  1.00  0.00           H  
ATOM   4770  C   HIE   321      82.465  40.894  51.009  1.00  0.00           C  
ATOM   4771  O   HIE   321      81.279  40.595  50.878  1.00  0.00           O  
ATOM   4772  N   TYR   322      83.165  40.571  52.101  1.00  0.00           N  
ATOM   4773  H   TYR   322      84.116  40.886  52.228  1.00  0.00           H  
ATOM   4774  CA  TYR   322      82.635  39.684  53.187  1.00  0.00           C  
ATOM   4775  HA  TYR   322      81.557  39.782  53.314  1.00  0.00           H  
ATOM   4776  CB  TYR   322      83.184  38.272  52.983  1.00  0.00           C  
ATOM   4777  HB2 TYR   322      84.271  38.347  52.946  1.00  0.00           H  
ATOM   4778  HB3 TYR   322      82.864  37.602  53.781  1.00  0.00           H  
ATOM   4779  CG  TYR   322      82.714  37.714  51.697  1.00  0.00           C  
ATOM   4780  CD1 TYR   322      81.369  37.259  51.632  1.00  0.00           C  
ATOM   4781  HD1 TYR   322      80.805  37.229  52.552  1.00  0.00           H  
ATOM   4782  CE1 TYR   322      80.789  36.928  50.380  1.00  0.00           C  
ATOM   4783  HE1 TYR   322      79.792  36.514  50.369  1.00  0.00           H  
ATOM   4784  CZ  TYR   322      81.534  37.161  49.251  1.00  0.00           C  
ATOM   4785  OH  TYR   322      80.917  36.757  48.052  1.00  0.00           O  
ATOM   4786  HH  TYR   322      81.242  37.233  47.285  1.00  0.00           H  
ATOM   4787  CE2 TYR   322      82.856  37.585  49.256  1.00  0.00           C  
ATOM   4788  HE2 TYR   322      83.495  37.597  48.385  1.00  0.00           H  
ATOM   4789  CD2 TYR   322      83.440  37.832  50.557  1.00  0.00           C  
ATOM   4790  HD2 TYR   322      84.444  38.222  50.640  1.00  0.00           H  
ATOM   4791  C   TYR   322      83.179  40.184  54.539  1.00  0.00           C  
ATOM   4792  O   TYR   322      84.319  40.714  54.709  1.00  0.00           O  
ATOM   4793  N   GLN   323      82.384  40.012  55.562  1.00  0.00           N  
ATOM   4794  H   GLN   323      81.506  39.524  55.456  1.00  0.00           H  
ATOM   4795  CA  GLN   323      82.627  40.509  56.936  1.00  0.00           C  
ATOM   4796  HA  GLN   323      83.686  40.302  57.089  1.00  0.00           H  
ATOM   4797  CB  GLN   323      82.314  42.025  57.017  1.00  0.00           C  
ATOM   4798  HB2 GLN   323      83.101  42.613  56.546  1.00  0.00           H  
ATOM   4799  HB3 GLN   323      81.499  42.102  56.297  1.00  0.00           H  
ATOM   4800  CG  GLN   323      82.022  42.626  58.391  1.00  0.00           C  
ATOM   4801  HG2 GLN   323      81.223  42.047  58.855  1.00  0.00           H  
ATOM   4802  HG3 GLN   323      83.009  42.678  58.850  1.00  0.00           H  
ATOM   4803  CD  GLN   323      81.478  43.970  58.404  1.00  0.00           C  
ATOM   4804  OE1 GLN   323      81.592  44.741  57.414  1.00  0.00           O  
ATOM   4805  NE2 GLN   323      80.746  44.372  59.422  1.00  0.00           N  
ATOM   4806 HE21 GLN   323      80.526  45.333  59.640  1.00  0.00           H  
ATOM   4807 HE22 GLN   323      80.798  43.754  60.220  1.00  0.00           H  
ATOM   4808  C   GLN   323      81.825  39.718  58.069  1.00  0.00           C  
ATOM   4809  O   GLN   323      80.761  39.199  57.764  1.00  0.00           O  
ATOM   4810  N   GLN   324      82.400  39.705  59.296  1.00  0.00           N  
ATOM   4811  H   GLN   324      83.248  40.247  59.388  1.00  0.00           H  
ATOM   4812  CA  GLN   324      81.736  39.212  60.532  1.00  0.00           C  
ATOM   4813  HA  GLN   324      80.662  39.373  60.442  1.00  0.00           H  
ATOM   4814  CB  GLN   324      81.866  37.634  60.702  1.00  0.00           C  
ATOM   4815  HB2 GLN   324      81.372  37.295  61.612  1.00  0.00           H  
ATOM   4816  HB3 GLN   324      81.313  37.205  59.866  1.00  0.00           H  
ATOM   4817  CG  GLN   324      83.302  37.176  60.791  1.00  0.00           C  
ATOM   4818  HG2 GLN   324      83.723  37.372  59.805  1.00  0.00           H  
ATOM   4819  HG3 GLN   324      83.953  37.759  61.442  1.00  0.00           H  
ATOM   4820  CD  GLN   324      83.340  35.636  61.024  1.00  0.00           C  
ATOM   4821  OE1 GLN   324      82.357  34.992  61.363  1.00  0.00           O  
ATOM   4822  NE2 GLN   324      84.527  35.095  60.950  1.00  0.00           N  
ATOM   4823 HE21 GLN   324      84.704  34.105  60.853  1.00  0.00           H  
ATOM   4824 HE22 GLN   324      85.335  35.700  60.916  1.00  0.00           H  
ATOM   4825  C   GLN   324      82.242  39.936  61.774  1.00  0.00           C  
ATOM   4826  O   GLN   324      83.412  40.048  62.103  1.00  0.00           O  
ATOM   4827  N   ASN   325      81.334  40.508  62.561  1.00  0.00           N  
ATOM   4828  H   ASN   325      80.381  40.366  62.259  1.00  0.00           H  
ATOM   4829  CA  ASN   325      81.628  41.036  63.895  1.00  0.00           C  
ATOM   4830  HA  ASN   325      82.705  41.180  63.980  1.00  0.00           H  
ATOM   4831  CB  ASN   325      81.113  42.511  64.141  1.00  0.00           C  
ATOM   4832  HB2 ASN   325      80.025  42.481  64.193  1.00  0.00           H  
ATOM   4833  HB3 ASN   325      81.550  42.991  65.016  1.00  0.00           H  
ATOM   4834  CG  ASN   325      81.388  43.400  62.901  1.00  0.00           C  
ATOM   4835  OD1 ASN   325      81.765  43.008  61.806  1.00  0.00           O  
ATOM   4836  ND2 ASN   325      81.223  44.687  63.035  1.00  0.00           N  
ATOM   4837 HD21 ASN   325      81.311  45.264  62.210  1.00  0.00           H  
ATOM   4838 HD22 ASN   325      81.043  45.062  63.955  1.00  0.00           H  
ATOM   4839  C   ASN   325      81.208  40.078  64.991  1.00  0.00           C  
ATOM   4840  O   ASN   325      80.073  39.620  64.915  1.00  0.00           O  
ATOM   4841  N   THR   326      81.953  40.010  66.078  1.00  0.00           N  
ATOM   4842  H   THR   326      82.868  40.436  66.032  1.00  0.00           H  
ATOM   4843  CA  THR   326      81.782  39.139  67.241  1.00  0.00           C  
ATOM   4844  HA  THR   326      80.794  38.680  67.200  1.00  0.00           H  
ATOM   4845  CB  THR   326      82.727  37.986  66.983  1.00  0.00           C  
ATOM   4846  HB  THR   326      82.584  37.312  67.828  1.00  0.00           H  
ATOM   4847  CG2 THR   326      82.656  37.089  65.755  1.00  0.00           C  
ATOM   4848 HG21 THR   326      83.509  36.433  65.931  1.00  0.00           H  
ATOM   4849 HG22 THR   326      81.776  36.446  65.754  1.00  0.00           H  
ATOM   4850 HG23 THR   326      82.736  37.692  64.851  1.00  0.00           H  
ATOM   4851  OG1 THR   326      84.052  38.409  67.101  1.00  0.00           O  
ATOM   4852  HG1 THR   326      84.180  38.715  68.002  1.00  0.00           H  
ATOM   4853  C   THR   326      82.001  39.935  68.546  1.00  0.00           C  
ATOM   4854  O   THR   326      82.847  40.901  68.532  1.00  0.00           O  
ATOM   4855  N   PRO   327      81.214  39.843  69.592  1.00  0.00           N  
ATOM   4856  CD  PRO   327      80.062  39.067  69.705  1.00  0.00           C  
ATOM   4857  HD2 PRO   327      80.335  38.022  69.562  1.00  0.00           H  
ATOM   4858  HD3 PRO   327      79.307  39.413  68.999  1.00  0.00           H  
ATOM   4859  CG  PRO   327      79.477  39.126  71.079  1.00  0.00           C  
ATOM   4860  HG2 PRO   327      79.817  38.256  71.641  1.00  0.00           H  
ATOM   4861  HG3 PRO   327      78.392  39.209  71.018  1.00  0.00           H  
ATOM   4862  CB  PRO   327      80.162  40.407  71.584  1.00  0.00           C  
ATOM   4863  HB2 PRO   327      80.308  40.243  72.651  1.00  0.00           H  
ATOM   4864  HB3 PRO   327      79.687  41.348  71.305  1.00  0.00           H  
ATOM   4865  CA  PRO   327      81.470  40.496  70.836  1.00  0.00           C  
ATOM   4866  HA  PRO   327      81.731  41.546  70.708  1.00  0.00           H  
ATOM   4867  C   PRO   327      82.710  40.101  71.597  1.00  0.00           C  
ATOM   4868  O   PRO   327      83.057  38.918  71.688  1.00  0.00           O  
ATOM   4869  N   ILE   328      83.322  41.111  72.257  1.00  0.00           N  
ATOM   4870  H   ILE   328      82.961  42.023  72.016  1.00  0.00           H  
ATOM   4871  CA  ILE   328      84.538  41.059  73.157  1.00  0.00           C  
ATOM   4872  HA  ILE   328      85.126  40.232  72.760  1.00  0.00           H  
ATOM   4873  CB  ILE   328      85.360  42.367  73.036  1.00  0.00           C  
ATOM   4874  HB  ILE   328      84.685  43.222  73.071  1.00  0.00           H  
ATOM   4875  CG2 ILE   328      86.395  42.594  74.242  1.00  0.00           C  
ATOM   4876 HG21 ILE   328      86.027  42.730  75.259  1.00  0.00           H  
ATOM   4877 HG22 ILE   328      87.219  41.882  74.204  1.00  0.00           H  
ATOM   4878 HG23 ILE   328      86.892  43.553  74.099  1.00  0.00           H  
ATOM   4879  CG1 ILE   328      86.018  42.503  71.647  1.00  0.00           C  
ATOM   4880 HG12 ILE   328      86.715  41.709  71.380  1.00  0.00           H  
ATOM   4881 HG13 ILE   328      85.173  42.463  70.959  1.00  0.00           H  
ATOM   4882  CD1 ILE   328      86.636  43.865  71.407  1.00  0.00           C  
ATOM   4883 HD11 ILE   328      86.680  43.959  70.322  1.00  0.00           H  
ATOM   4884 HD12 ILE   328      85.989  44.678  71.736  1.00  0.00           H  
ATOM   4885 HD13 ILE   328      87.668  43.911  71.753  1.00  0.00           H  
ATOM   4886  C   ILE   328      84.125  40.785  74.593  1.00  0.00           C  
ATOM   4887  O   ILE   328      84.701  39.926  75.267  1.00  0.00           O  
ATOM   4888  N   GLY   329      83.005  41.358  75.047  1.00  0.00           N  
ATOM   4889  H   GLY   329      82.486  42.039  74.512  1.00  0.00           H  
ATOM   4890  CA  GLY   329      82.396  40.990  76.341  1.00  0.00           C  
ATOM   4891  HA2 GLY   329      83.173  40.565  76.976  1.00  0.00           H  
ATOM   4892  HA3 GLY   329      82.044  41.881  76.862  1.00  0.00           H  
ATOM   4893  C   GLY   329      81.270  40.010  76.150  1.00  0.00           C  
ATOM   4894  O   GLY   329      80.826  39.650  75.025  1.00  0.00           O  
ATOM   4895  N   ASP   330      80.804  39.471  77.296  1.00  0.00           N  
ATOM   4896  H   ASP   330      81.292  39.684  78.154  1.00  0.00           H  
ATOM   4897  CA  ASP   330      79.759  38.505  77.497  1.00  0.00           C  
ATOM   4898  HA  ASP   330      79.687  37.976  76.547  1.00  0.00           H  
ATOM   4899  CB  ASP   330      80.082  37.537  78.608  1.00  0.00           C  
ATOM   4900  HB2 ASP   330      80.180  38.186  79.478  1.00  0.00           H  
ATOM   4901  HB3 ASP   330      79.327  36.811  78.911  1.00  0.00           H  
ATOM   4902  CG  ASP   330      81.358  36.806  78.345  1.00  0.00           C  
ATOM   4903  OD1 ASP   330      81.608  36.264  77.301  1.00  0.00           O  
ATOM   4904  OD2 ASP   330      82.198  36.787  79.274  1.00  0.00           O  
ATOM   4905  C   ASP   330      78.327  39.048  77.638  1.00  0.00           C  
ATOM   4906  O   ASP   330      77.280  38.327  77.811  1.00  0.00           O  
ATOM   4907  N   GLY   331      78.195  40.377  77.786  1.00  0.00           N  
ATOM   4908  H   GLY   331      78.914  40.918  77.327  1.00  0.00           H  
ATOM   4909  CA  GLY   331      76.974  41.201  78.048  1.00  0.00           C  
ATOM   4910  HA2 GLY   331      76.564  40.949  79.026  1.00  0.00           H  
ATOM   4911  HA3 GLY   331      77.275  42.247  78.107  1.00  0.00           H  
ATOM   4912  C   GLY   331      75.936  41.093  76.854  1.00  0.00           C  
ATOM   4913  O   GLY   331      76.397  40.802  75.728  1.00  0.00           O  
ATOM   4914  N   PRO   332      74.559  41.313  77.053  1.00  0.00           N  
ATOM   4915  CD  PRO   332      73.926  41.737  78.250  1.00  0.00           C  
ATOM   4916  HD2 PRO   332      74.537  42.528  78.683  1.00  0.00           H  
ATOM   4917  HD3 PRO   332      73.913  40.879  78.923  1.00  0.00           H  
ATOM   4918  CG  PRO   332      72.491  42.039  77.809  1.00  0.00           C  
ATOM   4919  HG2 PRO   332      72.337  43.066  77.478  1.00  0.00           H  
ATOM   4920  HG3 PRO   332      71.825  41.906  78.662  1.00  0.00           H  
ATOM   4921  CB  PRO   332      72.246  41.124  76.656  1.00  0.00           C  
ATOM   4922  HB2 PRO   332      71.586  41.565  75.908  1.00  0.00           H  
ATOM   4923  HB3 PRO   332      71.932  40.137  76.995  1.00  0.00           H  
ATOM   4924  CA  PRO   332      73.595  41.030  76.005  1.00  0.00           C  
ATOM   4925  HA  PRO   332      73.864  40.029  75.668  1.00  0.00           H  
ATOM   4926  C   PRO   332      73.730  42.031  74.896  1.00  0.00           C  
ATOM   4927  O   PRO   332      74.161  43.150  75.148  1.00  0.00           O  
ATOM   4928  N   VAL   333      73.433  41.692  73.621  1.00  0.00           N  
ATOM   4929  H   VAL   333      73.152  40.727  73.519  1.00  0.00           H  
ATOM   4930  CA  VAL   333      73.478  42.563  72.439  1.00  0.00           C  
ATOM   4931  HA  VAL   333      73.772  43.543  72.813  1.00  0.00           H  
ATOM   4932  CB  VAL   333      74.523  42.054  71.375  1.00  0.00           C  
ATOM   4933  HB  VAL   333      74.494  42.705  70.501  1.00  0.00           H  
ATOM   4934  CG1 VAL   333      75.984  41.998  71.837  1.00  0.00           C  
ATOM   4935 HG11 VAL   333      76.483  42.967  71.875  1.00  0.00           H  
ATOM   4936 HG12 VAL   333      76.161  41.546  72.813  1.00  0.00           H  
ATOM   4937 HG13 VAL   333      76.581  41.410  71.140  1.00  0.00           H
[truncated: 902,946 more chars]
