# Supplementary material for: Time-dependent catalytic activity in aging condensates
Source: Nat Commun. 2025 Jul 29;16:6959. doi: 10.1038/s41467-025-62074-5 (PMC12307654; doi:10.1038/s41467-025-62074-5)
Supplement: Supplementary file 9 — Supplementary Data 4 [file 41467_2025_62074_MOESM9_ESM.txt]

CRYST1  145.141   88.528  126.198  90.00  90.00  90.00               1
ATOM      1  N   MET     1      39.187  16.094  41.375  1.00  0.00           N  
ATOM      2  H1  MET     1      38.495  15.652  40.787  1.00  0.00           H  
ATOM      3  H2  MET     1      40.073  15.616  41.291  1.00  0.00           H  
ATOM      4  H3  MET     1      39.328  17.033  41.030  1.00  0.00           H  
ATOM      5  CA  MET     1      38.559  16.070  42.710  1.00  0.00           C  
ATOM      6  HA  MET     1      37.670  16.699  42.661  1.00  0.00           H  
ATOM      7  CB  MET     1      38.021  14.794  43.208  1.00  0.00           C  
ATOM      8  HB2 MET     1      37.292  14.406  42.497  1.00  0.00           H  
ATOM      9  HB3 MET     1      38.899  14.163  43.343  1.00  0.00           H  
ATOM     10  CG  MET     1      37.287  14.866  44.564  1.00  0.00           C  
ATOM     11  HG2 MET     1      37.728  15.559  45.282  1.00  0.00           H  
ATOM     12  HG3 MET     1      36.287  15.265  44.399  1.00  0.00           H  
ATOM     13  SD  MET     1      37.218  13.371  45.413  1.00  0.00           S  
ATOM     14  CE  MET     1      36.161  12.416  44.408  1.00  0.00           C  
ATOM     15  HE1 MET     1      35.962  11.464  44.901  1.00  0.00           H  
ATOM     16  HE2 MET     1      35.277  13.007  44.168  1.00  0.00           H  
ATOM     17  HE3 MET     1      36.628  12.213  43.445  1.00  0.00           H  
ATOM     18  C   MET     1      39.605  16.458  43.795  1.00  0.00           C  
ATOM     19  O   MET     1      40.660  15.868  43.700  1.00  0.00           O  
ATOM     20  N   GLY     2      39.298  17.496  44.597  1.00  0.00           N  
ATOM     21  H   GLY     2      38.368  17.884  44.538  1.00  0.00           H  
ATOM     22  CA  GLY     2      40.188  18.061  45.585  1.00  0.00           C  
ATOM     23  HA2 GLY     2      41.123  18.370  45.119  1.00  0.00           H  
ATOM     24  HA3 GLY     2      39.736  18.980  45.960  1.00  0.00           H  
ATOM     25  C   GLY     2      40.482  17.051  46.664  1.00  0.00           C  
ATOM     26  O   GLY     2      39.700  16.146  46.902  1.00  0.00           O  
ATOM     27  N   SER     3      41.580  17.216  47.432  1.00  0.00           N  
ATOM     28  H   SER     3      42.183  17.993  47.200  1.00  0.00           H  
ATOM     29  CA  SER     3      42.109  16.184  48.260  1.00  0.00           C  
ATOM     30  HA  SER     3      41.358  15.577  48.766  1.00  0.00           H  
ATOM     31  CB  SER     3      42.987  15.151  47.455  1.00  0.00           C  
ATOM     32  HB2 SER     3      42.321  14.624  46.772  1.00  0.00           H  
ATOM     33  HB3 SER     3      43.760  15.697  46.914  1.00  0.00           H  
ATOM     34  OG  SER     3      43.694  14.170  48.233  1.00  0.00           O  
ATOM     35  HG  SER     3      44.230  13.530  47.760  1.00  0.00           H  
ATOM     36  C   SER     3      42.976  16.736  49.511  1.00  0.00           C  
ATOM     37  O   SER     3      43.301  17.920  49.524  1.00  0.00           O  
ATOM     38  N   SER     4      43.236  15.914  50.484  1.00  0.00           N  
ATOM     39  H   SER     4      42.998  14.977  50.191  1.00  0.00           H  
ATOM     40  CA  SER     4      44.175  16.124  51.655  1.00  0.00           C  
ATOM     41  HA  SER     4      44.172  17.165  51.979  1.00  0.00           H  
ATOM     42  CB  SER     4      43.731  15.404  52.947  1.00  0.00           C  
ATOM     43  HB2 SER     4      44.069  14.369  52.897  1.00  0.00           H  
ATOM     44  HB3 SER     4      44.159  15.941  53.793  1.00  0.00           H  
ATOM     45  OG  SER     4      42.339  15.425  53.171  1.00  0.00           O  
ATOM     46  HG  SER     4      42.206  16.370  53.271  1.00  0.00           H  
ATOM     47  C   SER     4      45.603  15.918  51.405  1.00  0.00           C  
ATOM     48  O   SER     4      46.466  16.049  52.289  1.00  0.00           O  
ATOM     49  N   HIE     5      45.927  15.518  50.183  1.00  0.00           N  
ATOM     50  H   HIE     5      45.168  15.465  49.518  1.00  0.00           H  
ATOM     51  CA  HIE     5      47.268  14.953  49.768  1.00  0.00           C  
ATOM     52  HA  HIE     5      48.045  15.074  50.523  1.00  0.00           H  
ATOM     53  CB  HIE     5      47.160  13.436  49.571  1.00  0.00           C  
ATOM     54  HB2 HIE     5      46.503  13.254  48.720  1.00  0.00           H  
ATOM     55  HB3 HIE     5      48.141  13.032  49.323  1.00  0.00           H  
ATOM     56  CG  HIE     5      46.567  12.721  50.757  1.00  0.00           C  
ATOM     57  ND1 HIE     5      47.256  12.471  51.919  1.00  0.00           N  
ATOM     58  CE1 HIE     5      46.374  12.058  52.814  1.00  0.00           C  
ATOM     59  HE1 HIE     5      46.574  11.622  53.782  1.00  0.00           H  
ATOM     60  NE2 HIE     5      45.189  11.828  52.207  1.00  0.00           N  
ATOM     61  HE2 HIE     5      44.398  11.385  52.653  1.00  0.00           H  
ATOM     62  CD2 HIE     5      45.302  12.229  50.899  1.00  0.00           C  
ATOM     63  HD2 HIE     5      44.453  12.206  50.231  1.00  0.00           H  
ATOM     64  C   HIE     5      47.814  15.656  48.507  1.00  0.00           C  
ATOM     65  O   HIE     5      47.083  16.371  47.807  1.00  0.00           O  
ATOM     66  N   HIE     6      49.061  15.335  48.145  1.00  0.00           N  
ATOM     67  H   HIE     6      49.472  14.574  48.666  1.00  0.00           H  
ATOM     68  CA  HIE     6      49.859  15.749  46.950  1.00  0.00           C  
ATOM     69  HA  HIE     6      49.982  16.822  47.096  1.00  0.00           H  
ATOM     70  CB  HIE     6      51.252  15.116  47.176  1.00  0.00           C  
ATOM     71  HB2 HIE     6      51.848  15.460  46.331  1.00  0.00           H  
ATOM     72  HB3 HIE     6      51.716  15.329  48.139  1.00  0.00           H  
ATOM     73  CG  HIE     6      51.211  13.587  47.039  1.00  0.00           C  
ATOM     74  ND1 HIE     6      50.577  12.814  47.999  1.00  0.00           N  
ATOM     75  CE1 HIE     6      50.739  11.568  47.663  1.00  0.00           C  
ATOM     76  HE1 HIE     6      50.246  10.703  48.080  1.00  0.00           H  
ATOM     77  NE2 HIE     6      51.383  11.499  46.522  1.00  0.00           N  
ATOM     78  HE2 HIE     6      51.415  10.704  45.900  1.00  0.00           H  
ATOM     79  CD2 HIE     6      51.741  12.764  46.110  1.00  0.00           C  
ATOM     80  HD2 HIE     6      52.282  12.976  45.200  1.00  0.00           H  
ATOM     81  C   HIE     6      49.236  15.473  45.545  1.00  0.00           C  
ATOM     82  O   HIE     6      49.943  14.984  44.632  1.00  0.00           O  
ATOM     83  N   HIE     7      47.902  15.582  45.423  1.00  0.00           N  
ATOM     84  H   HIE     7      47.458  16.198  46.089  1.00  0.00           H  
ATOM     85  CA  HIE     7      47.145  15.085  44.309  1.00  0.00           C  
ATOM     86  HA  HIE     7      47.802  14.419  43.748  1.00  0.00           H  
ATOM     87  CB  HIE     7      45.877  14.410  44.712  1.00  0.00           C  
ATOM     88  HB2 HIE     7      45.154  15.061  45.203  1.00  0.00           H  
ATOM     89  HB3 HIE     7      45.478  14.118  43.741  1.00  0.00           H  
ATOM     90  CG  HIE     7      46.061  13.188  45.615  1.00  0.00           C  
ATOM     91  ND1 HIE     7      45.016  12.541  46.251  1.00  0.00           N  
ATOM     92  CE1 HIE     7      45.539  11.355  46.736  1.00  0.00           C  
ATOM     93  HE1 HIE     7      44.945  10.642  47.290  1.00  0.00           H  
ATOM     94  NE2 HIE     7      46.816  11.177  46.267  1.00  0.00           N  
ATOM     95  HE2 HIE     7      47.332  10.310  46.316  1.00  0.00           H  
ATOM     96  CD2 HIE     7      47.142  12.381  45.550  1.00  0.00           C  
ATOM     97  HD2 HIE     7      48.029  12.509  44.947  1.00  0.00           H  
ATOM     98  C   HIE     7      46.848  16.342  43.411  1.00  0.00           C  
ATOM     99  O   HIE     7      46.805  17.535  43.748  1.00  0.00           O  
ATOM    100  N   HIE     8      46.453  15.974  42.194  1.00  0.00           N  
ATOM    101  H   HIE     8      46.472  14.999  41.931  1.00  0.00           H  
ATOM    102  CA  HIE     8      46.061  16.941  41.236  1.00  0.00           C  
ATOM    103  HA  HIE     8      46.594  17.878  41.398  1.00  0.00           H  
ATOM    104  CB  HIE     8      46.482  16.503  39.808  1.00  0.00           C  
ATOM    105  HB2 HIE     8      46.331  17.391  39.195  1.00  0.00           H  
ATOM    106  HB3 HIE     8      47.503  16.145  39.678  1.00  0.00           H  
ATOM    107  CG  HIE     8      45.563  15.536  39.230  1.00  0.00           C  
ATOM    108  ND1 HIE     8      45.374  14.188  39.633  1.00  0.00           N  
ATOM    109  CE1 HIE     8      44.367  13.678  38.891  1.00  0.00           C  
ATOM    110  HE1 HIE     8      44.038  12.653  38.976  1.00  0.00           H  
ATOM    111  NE2 HIE     8      43.845  14.622  38.071  1.00  0.00           N  
ATOM    112  HE2 HIE     8      43.139  14.410  37.380  1.00  0.00           H  
ATOM    113  CD2 HIE     8      44.563  15.785  38.281  1.00  0.00           C  
ATOM    114  HD2 HIE     8      44.388  16.727  37.784  1.00  0.00           H  
ATOM    115  C   HIE     8      44.580  17.339  41.375  1.00  0.00           C  
ATOM    116  O   HIE     8      43.689  16.514  41.687  1.00  0.00           O  
ATOM    117  N   HIE     9      44.281  18.584  41.037  1.00  0.00           N  
ATOM    118  H   HIE     9      45.064  19.171  40.786  1.00  0.00           H  
ATOM    119  CA  HIE     9      42.949  19.203  40.888  1.00  0.00           C  
ATOM    120  HA  HIE     9      42.333  18.496  40.332  1.00  0.00           H  
ATOM    121  CB  HIE     9      42.374  19.388  42.312  1.00  0.00           C  
ATOM    122  HB2 HIE     9      42.400  18.429  42.828  1.00  0.00           H  
ATOM    123  HB3 HIE     9      42.857  20.202  42.853  1.00  0.00           H  
ATOM    124  CG  HIE     9      40.920  19.839  42.173  1.00  0.00           C  
ATOM    125  ND1 HIE     9      39.926  19.105  41.507  1.00  0.00           N  
ATOM    126  CE1 HIE     9      38.823  19.779  41.668  1.00  0.00           C  
ATOM    127  HE1 HIE     9      37.875  19.569  41.195  1.00  0.00           H  
ATOM    128  NE2 HIE     9      38.935  20.820  42.449  1.00  0.00           N  
ATOM    129  HE2 HIE     9      38.229  21.501  42.689  1.00  0.00           H  
ATOM    130  CD2 HIE     9      40.315  20.968  42.743  1.00  0.00           C  
ATOM    131  HD2 HIE     9      40.719  21.674  43.454  1.00  0.00           H  
ATOM    132  C   HIE     9      43.055  20.493  39.972  1.00  0.00           C  
ATOM    133  O   HIE     9      44.124  20.754  39.391  1.00  0.00           O  
ATOM    134  N   HIE    10      41.920  21.143  39.803  1.00  0.00           N  
ATOM    135  H   HIE    10      41.166  20.901  40.429  1.00  0.00           H  
ATOM    136  CA  HIE    10      41.666  22.310  39.049  1.00  0.00           C  
ATOM    137  HA  HIE    10      41.666  21.991  38.007  1.00  0.00           H  
ATOM    138  CB  HIE    10      40.291  22.863  39.421  1.00  0.00           C  
ATOM    139  HB2 HIE    10      39.582  22.041  39.326  1.00  0.00           H  
ATOM    140  HB3 HIE    10      40.314  23.196  40.459  1.00  0.00           H  
ATOM    141  CG  HIE    10      39.830  23.913  38.490  1.00  0.00           C  
ATOM    142  ND1 HIE    10      40.153  25.268  38.722  1.00  0.00           N  
ATOM    143  CE1 HIE    10      39.547  25.928  37.703  1.00  0.00           C  
ATOM    144  HE1 HIE    10      39.489  26.996  37.552  1.00  0.00           H  
ATOM    145  NE2 HIE    10      38.802  25.073  36.961  1.00  0.00           N  
ATOM    146  HE2 HIE    10      38.228  25.201  36.140  1.00  0.00           H  
ATOM    147  CD2 HIE    10      39.034  23.795  37.415  1.00  0.00           C  
ATOM    148  HD2 HIE    10      38.551  22.913  37.020  1.00  0.00           H  
ATOM    149  C   HIE    10      42.639  23.511  39.275  1.00  0.00           C  
ATOM    150  O   HIE    10      42.816  23.797  40.454  1.00  0.00           O  
ATOM    151  N   SER    11      43.168  24.104  38.220  1.00  0.00           N  
ATOM    152  H   SER    11      42.892  23.755  37.313  1.00  0.00           H  
ATOM    153  CA  SER    11      44.282  25.131  38.353  1.00  0.00           C  
ATOM    154  HA  SER    11      44.981  24.708  39.075  1.00  0.00           H  
ATOM    155  CB  SER    11      44.907  25.418  36.986  1.00  0.00           C  
ATOM    156  HB2 SER    11      45.839  25.975  37.085  1.00  0.00           H  
ATOM    157  HB3 SER    11      45.044  24.457  36.491  1.00  0.00           H  
ATOM    158  OG  SER    11      44.011  26.182  36.183  1.00  0.00           O  
ATOM    159  HG  SER    11      43.296  25.573  35.982  1.00  0.00           H  
ATOM    160  C   SER    11      43.943  26.430  39.062  1.00  0.00           C  
ATOM    161  O   SER    11      44.822  27.193  39.487  1.00  0.00           O  
ATOM    162  N   SER    12      42.662  26.623  39.398  1.00  0.00           N  
ATOM    163  H   SER    12      42.000  25.969  39.007  1.00  0.00           H  
ATOM    164  CA  SER    12      42.197  27.653  40.281  1.00  0.00           C  
ATOM    165  HA  SER    12      43.080  27.923  40.859  1.00  0.00           H  
ATOM    166  CB  SER    12      41.705  28.931  39.594  1.00  0.00           C  
ATOM    167  HB2 SER    12      40.822  28.775  38.973  1.00  0.00           H  
ATOM    168  HB3 SER    12      41.423  29.642  40.371  1.00  0.00           H  
ATOM    169  OG  SER    12      42.663  29.514  38.708  1.00  0.00           O  
ATOM    170  HG  SER    12      42.778  29.021  37.893  1.00  0.00           H  
ATOM    171  C   SER    12      41.237  27.045  41.367  1.00  0.00           C  
ATOM    172  O   SER    12      40.512  27.802  42.022  1.00  0.00           O  
ATOM    173  N   GLY    13      41.167  25.752  41.695  1.00  0.00           N  
ATOM    174  H   GLY    13      41.799  25.059  41.320  1.00  0.00           H  
ATOM    175  CA  GLY    13      40.149  25.245  42.607  1.00  0.00           C  
ATOM    176  HA2 GLY    13      40.519  24.245  42.832  1.00  0.00           H  
ATOM    177  HA3 GLY    13      40.120  25.810  43.539  1.00  0.00           H  
ATOM    178  C   GLY    13      38.740  25.125  41.926  1.00  0.00           C  
ATOM    179  O   GLY    13      38.238  23.985  42.028  1.00  0.00           O  
ATOM    180  N   ARG    14      38.205  26.131  41.293  1.00  0.00           N  
ATOM    181  H   ARG    14      38.862  26.872  41.098  1.00  0.00           H  
ATOM    182  CA  ARG    14      36.913  26.219  40.555  1.00  0.00           C  
ATOM    183  HA  ARG    14      36.703  25.266  40.069  1.00  0.00           H  
ATOM    184  CB  ARG    14      35.842  26.602  41.614  1.00  0.00           C  
ATOM    185  HB2 ARG    14      36.224  27.445  42.191  1.00  0.00           H  
ATOM    186  HB3 ARG    14      34.954  26.963  41.095  1.00  0.00           H  
ATOM    187  CG  ARG    14      35.472  25.492  42.530  1.00  0.00           C  
ATOM    188  HG2 ARG    14      36.152  25.306  43.361  1.00  0.00           H  
ATOM    189  HG3 ARG    14      34.606  25.732  43.147  1.00  0.00           H  
ATOM    190  CD  ARG    14      35.016  24.137  41.864  1.00  0.00           C  
ATOM    191  HD2 ARG    14      34.284  24.335  41.081  1.00  0.00           H  
ATOM    192  HD3 ARG    14      35.858  23.742  41.296  1.00  0.00           H  
ATOM    193  NE  ARG    14      34.546  23.183  42.901  1.00  0.00           N  
ATOM    194  HE  ARG    14      33.540  23.131  42.964  1.00  0.00           H  
ATOM    195  CZ  ARG    14      35.218  22.471  43.730  1.00  0.00           C  
ATOM    196  NH1 ARG    14      36.508  22.505  43.694  1.00  0.00           N  
ATOM    197 HH11 ARG    14      36.956  23.139  43.048  1.00  0.00           H  
ATOM    198 HH12 ARG    14      37.051  22.206  44.492  1.00  0.00           H  
ATOM    199  NH2 ARG    14      34.672  21.824  44.674  1.00  0.00           N  
ATOM    200 HH21 ARG    14      33.696  21.561  44.670  1.00  0.00           H  
ATOM    201 HH22 ARG    14      35.274  21.423  45.379  1.00  0.00           H  
ATOM    202  C   ARG    14      36.987  27.309  39.507  1.00  0.00           C  
ATOM    203  O   ARG    14      37.790  28.254  39.633  1.00  0.00           O  
ATOM    204  N   PRO    15      36.201  27.189  38.364  1.00  0.00           N  
ATOM    205  CD  PRO    15      35.129  26.266  38.135  1.00  0.00           C  
ATOM    206  HD2 PRO    15      34.588  26.151  39.074  1.00  0.00           H  
ATOM    207  HD3 PRO    15      35.443  25.295  37.750  1.00  0.00           H  
ATOM    208  CG  PRO    15      34.226  26.966  37.120  1.00  0.00           C  
ATOM    209  HG2 PRO    15      33.529  27.664  37.582  1.00  0.00           H  
ATOM    210  HG3 PRO    15      33.665  26.336  36.429  1.00  0.00           H  
ATOM    211  CB  PRO    15      35.296  27.681  36.284  1.00  0.00           C  
ATOM    212  HB2 PRO    15      34.827  28.477  35.705  1.00  0.00           H  
ATOM    213  HB3 PRO    15      35.865  26.944  35.718  1.00  0.00           H  
ATOM    214  CA  PRO    15      36.308  28.197  37.306  1.00  0.00           C  
ATOM    215  HA  PRO    15      37.361  28.064  37.060  1.00  0.00           H  
ATOM    216  C   PRO    15      36.039  29.631  37.758  1.00  0.00           C  
ATOM    217  O   PRO    15      35.218  29.863  38.655  1.00  0.00           O  
ATOM    218  N   GLY    16      36.758  30.588  37.203  1.00  0.00           N  
ATOM    219  H   GLY    16      37.528  30.224  36.661  1.00  0.00           H  
ATOM    220  CA  GLY    16      36.709  32.039  37.526  1.00  0.00           C  
ATOM    221  HA2 GLY    16      37.195  32.588  36.719  1.00  0.00           H  
ATOM    222  HA3 GLY    16      35.669  32.350  37.621  1.00  0.00           H  
ATOM    223  C   GLY    16      37.466  32.425  38.852  1.00  0.00           C  
ATOM    224  O   GLY    16      37.343  33.617  39.207  1.00  0.00           O  
ATOM    225  N   PHE    17      38.044  31.521  39.612  1.00  0.00           N  
ATOM    226  H   PHE    17      38.078  30.559  39.305  1.00  0.00           H  
ATOM    227  CA  PHE    17      38.795  31.892  40.885  1.00  0.00           C  
ATOM    228  HA  PHE    17      38.400  32.704  41.496  1.00  0.00           H  
ATOM    229  CB  PHE    17      38.866  30.656  41.815  1.00  0.00           C  
ATOM    230  HB2 PHE    17      39.109  29.767  41.234  1.00  0.00           H  
ATOM    231  HB3 PHE    17      39.702  30.861  42.483  1.00  0.00           H  
ATOM    232  CG  PHE    17      37.629  30.420  42.705  1.00  0.00           C  
ATOM    233  CD1 PHE    17      37.731  30.748  44.107  1.00  0.00           C  
ATOM    234  HD1 PHE    17      38.625  31.125  44.583  1.00  0.00           H  
ATOM    235  CE1 PHE    17      36.601  30.683  44.940  1.00  0.00           C  
ATOM    236  HE1 PHE    17      36.765  30.883  45.988  1.00  0.00           H  
ATOM    237  CZ  PHE    17      35.382  30.256  44.330  1.00  0.00           C  
ATOM    238  HZ  PHE    17      34.458  30.309  44.887  1.00  0.00           H  
ATOM    239  CE2 PHE    17      35.240  30.069  42.936  1.00  0.00           C  
ATOM    240  HE2 PHE    17      34.296  29.779  42.497  1.00  0.00           H  
ATOM    241  CD2 PHE    17      36.379  30.089  42.106  1.00  0.00           C  
ATOM    242  HD2 PHE    17      36.310  29.869  41.051  1.00  0.00           H  
ATOM    243  C   PHE    17      40.219  32.311  40.542  1.00  0.00           C  
ATOM    244  O   PHE    17      40.670  31.983  39.471  1.00  0.00           O  
ATOM    245  N   SER    18      40.973  32.859  41.512  1.00  0.00           N  
ATOM    246  H   SER    18      40.473  33.019  42.375  1.00  0.00           H  
ATOM    247  CA  SER    18      42.339  33.308  41.204  1.00  0.00           C  
ATOM    248  HA  SER    18      42.661  32.623  40.420  1.00  0.00           H  
ATOM    249  CB  SER    18      42.377  34.739  40.664  1.00  0.00           C  
ATOM    250  HB2 SER    18      42.121  35.611  41.266  1.00  0.00           H  
ATOM    251  HB3 SER    18      43.428  34.798  40.381  1.00  0.00           H  
ATOM    252  OG  SER    18      41.711  34.800  39.384  1.00  0.00           O  
ATOM    253  HG  SER    18      42.173  35.454  38.855  1.00  0.00           H  
ATOM    254  C   SER    18      43.219  33.286  42.452  1.00  0.00           C  
ATOM    255  O   SER    18      43.752  34.344  42.928  1.00  0.00           O  
ATOM    256  N   PRO    19      43.415  32.122  43.172  1.00  0.00           N  
ATOM    257  CD  PRO    19      42.934  30.846  42.746  1.00  0.00           C  
ATOM    258  HD2 PRO    19      43.626  30.234  42.167  1.00  0.00           H  
ATOM    259  HD3 PRO    19      42.042  30.884  42.121  1.00  0.00           H  
ATOM    260  CG  PRO    19      42.607  30.092  44.109  1.00  0.00           C  
ATOM    261  HG2 PRO    19      42.703  29.049  43.806  1.00  0.00           H  
ATOM    262  HG3 PRO    19      41.630  30.392  44.488  1.00  0.00           H  
ATOM    263  CB  PRO    19      43.788  30.566  45.003  1.00  0.00           C  
ATOM    264  HB2 PRO    19      44.649  29.898  44.992  1.00  0.00           H  
ATOM    265  HB3 PRO    19      43.467  30.567  46.045  1.00  0.00           H  
ATOM    266  CA  PRO    19      43.923  32.013  44.536  1.00  0.00           C  
ATOM    267  HA  PRO    19      43.340  32.582  45.260  1.00  0.00           H  
ATOM    268  C   PRO    19      45.400  32.370  44.766  1.00  0.00           C  
ATOM    269  O   PRO    19      46.331  31.683  44.267  1.00  0.00           O  
ATOM    270  N   ARG    20      45.720  33.467  45.504  1.00  0.00           N  
ATOM    271  H   ARG    20      44.949  33.996  45.886  1.00  0.00           H  
ATOM    272  CA  ARG    20      47.003  34.068  45.744  1.00  0.00           C  
ATOM    273  HA  ARG    20      47.664  33.521  45.072  1.00  0.00           H  
ATOM    274  CB  ARG    20      46.770  35.575  45.408  1.00  0.00           C  
ATOM    275  HB2 ARG    20      47.683  36.164  45.497  1.00  0.00           H  
ATOM    276  HB3 ARG    20      46.440  35.617  44.370  1.00  0.00           H  
ATOM    277  CG  ARG    20      45.628  36.270  46.250  1.00  0.00           C  
ATOM    278  HG2 ARG    20      44.692  36.143  45.706  1.00  0.00           H  
ATOM    279  HG3 ARG    20      45.588  35.964  47.295  1.00  0.00           H  
ATOM    280  CD  ARG    20      45.933  37.729  46.216  1.00  0.00           C  
ATOM    281  HD2 ARG    20      45.399  38.226  47.026  1.00  0.00           H  
ATOM    282  HD3 ARG    20      46.947  37.816  46.607  1.00  0.00           H  
ATOM    283  NE  ARG    20      45.759  38.382  44.913  1.00  0.00           N  
ATOM    284  HE  ARG    20      45.384  37.795  44.182  1.00  0.00           H  
ATOM    285  CZ  ARG    20      45.751  39.618  44.737  1.00  0.00           C  
ATOM    286  NH1 ARG    20      46.094  40.671  45.542  1.00  0.00           N  
ATOM    287 HH11 ARG    20      46.482  40.463  46.451  1.00  0.00           H  
ATOM    288 HH12 ARG    20      45.891  41.599  45.199  1.00  0.00           H  
ATOM    289  NH2 ARG    20      45.143  39.940  43.584  1.00  0.00           N  
ATOM    290 HH21 ARG    20      44.976  39.296  42.824  1.00  0.00           H  
ATOM    291 HH22 ARG    20      45.206  40.928  43.383  1.00  0.00           H  
ATOM    292  C   ARG    20      47.602  33.802  47.147  1.00  0.00           C  
ATOM    293  O   ARG    20      46.921  33.952  48.150  1.00  0.00           O  
ATOM    294  N   GLY    21      48.914  33.441  47.228  1.00  0.00           N  
ATOM    295  H   GLY    21      49.444  33.233  46.394  1.00  0.00           H  
ATOM    296  CA  GLY    21      49.569  33.322  48.484  1.00  0.00           C  
ATOM    297  HA2 GLY    21      48.953  32.681  49.115  1.00  0.00           H  
ATOM    298  HA3 GLY    21      50.513  32.782  48.414  1.00  0.00           H  
ATOM    299  C   GLY    21      49.747  34.710  49.157  1.00  0.00           C  
ATOM    300  O   GLY    21      49.229  35.803  48.778  1.00  0.00           O  
ATOM    301  N   CYS    22      50.481  34.603  50.238  1.00  0.00           N  
ATOM    302  H   CYS    22      50.693  33.690  50.612  1.00  0.00           H  
ATOM    303  CA  CYS    22      50.871  35.785  51.061  1.00  0.00           C  
ATOM    304  HA  CYS    22      50.753  36.777  50.623  1.00  0.00           H  
ATOM    305  CB  CYS    22      49.972  35.779  52.339  1.00  0.00           C  
ATOM    306  HB2 CYS    22      50.250  36.578  53.026  1.00  0.00           H  
ATOM    307  HB3 CYS    22      48.921  35.933  52.093  1.00  0.00           H  
ATOM    308  SG  CYS    22      50.072  34.177  53.270  1.00  0.00           S  
ATOM    309  HG  CYS    22      51.364  34.280  53.593  1.00  0.00           H  
ATOM    310  C   CYS    22      52.328  35.707  51.517  1.00  0.00           C  
ATOM    311  O   CYS    22      52.937  34.665  51.285  1.00  0.00           O  
ATOM    312  N   ARG    23      52.888  36.720  52.229  1.00  0.00           N  
ATOM    313  H   ARG    23      52.409  37.559  52.523  1.00  0.00           H  
ATOM    314  CA  ARG    23      54.149  36.490  53.014  1.00  0.00           C  
ATOM    315  HA  ARG    23      54.735  35.821  52.383  1.00  0.00           H  
ATOM    316  CB  ARG    23      54.764  37.839  53.239  1.00  0.00           C  
ATOM    317  HB2 ARG    23      55.203  38.053  52.265  1.00  0.00           H  
ATOM    318  HB3 ARG    23      53.938  38.495  53.513  1.00  0.00           H  
ATOM    319  CG  ARG    23      55.892  37.793  54.205  1.00  0.00           C  
ATOM    320  HG2 ARG    23      55.585  37.212  55.075  1.00  0.00           H  
ATOM    321  HG3 ARG    23      56.638  37.139  53.753  1.00  0.00           H  
ATOM    322  CD  ARG    23      56.393  39.196  54.531  1.00  0.00           C  
ATOM    323  HD2 ARG    23      56.779  39.824  53.728  1.00  0.00           H  
ATOM    324  HD3 ARG    23      55.600  39.734  55.050  1.00  0.00           H  
ATOM    325  NE  ARG    23      57.597  39.052  55.332  1.00  0.00           N  
ATOM    326  HE  ARG    23      58.103  38.189  55.194  1.00  0.00           H  
ATOM    327  CZ  ARG    23      57.969  39.831  56.261  1.00  0.00           C  
ATOM    328  NH1 ARG    23      57.674  41.089  56.334  1.00  0.00           N  
ATOM    329 HH11 ARG    23      57.114  41.548  55.630  1.00  0.00           H  
ATOM    330 HH12 ARG    23      57.644  41.503  57.255  1.00  0.00           H  
ATOM    331  NH2 ARG    23      58.712  39.355  57.233  1.00  0.00           N  
ATOM    332 HH21 ARG    23      59.071  38.420  57.103  1.00  0.00           H  
ATOM    333 HH22 ARG    23      58.967  40.053  57.918  1.00  0.00           H  
ATOM    334  C   ARG    23      53.944  35.538  54.142  1.00  0.00           C  
ATOM    335  O   ARG    23      52.855  35.533  54.657  1.00  0.00           O  
ATOM    336  N   GLY    24      55.058  34.822  54.580  1.00  0.00           N  
ATOM    337  H   GLY    24      55.924  34.987  54.088  1.00  0.00           H  
ATOM    338  CA  GLY    24      55.110  34.402  55.968  1.00  0.00           C  
ATOM    339  HA2 GLY    24      56.105  34.122  56.312  1.00  0.00           H  
ATOM    340  HA3 GLY    24      54.719  35.177  56.627  1.00  0.00           H  
ATOM    341  C   GLY    24      54.546  33.012  56.262  1.00  0.00           C  
ATOM    342  O   GLY    24      54.283  32.761  57.431  1.00  0.00           O  
ATOM    343  N   GLY    25      54.253  32.207  55.226  1.00  0.00           N  
ATOM    344  H   GLY    25      54.455  32.541  54.294  1.00  0.00           H  
ATOM    345  CA  GLY    25      53.711  30.850  55.466  1.00  0.00           C  
ATOM    346  HA2 GLY    25      54.090  30.248  54.640  1.00  0.00           H  
ATOM    347  HA3 GLY    25      54.039  30.449  56.425  1.00  0.00           H  
ATOM    348  C   GLY    25      52.157  30.861  55.429  1.00  0.00           C  
ATOM    349  O   GLY    25      51.499  31.844  55.848  1.00  0.00           O  
ATOM    350  N   PHE    26      51.640  29.660  54.976  1.00  0.00           N  
ATOM    351  H   PHE    26      52.240  28.921  54.638  1.00  0.00           H  
ATOM    352  CA  PHE    26      50.247  29.378  54.813  1.00  0.00           C  
ATOM    353  HA  PHE    26      49.674  30.124  55.364  1.00  0.00           H  
ATOM    354  CB  PHE    26      50.000  29.470  53.315  1.00  0.00           C  
ATOM    355  HB2 PHE    26      50.359  30.379  52.834  1.00  0.00           H  
ATOM    356  HB3 PHE    26      50.543  28.618  52.904  1.00  0.00           H  
ATOM    357  CG  PHE    26      48.546  29.430  52.966  1.00  0.00           C  
ATOM    358  CD1 PHE    26      47.887  28.228  52.609  1.00  0.00           C  
ATOM    359  HD1 PHE    26      48.333  27.245  52.641  1.00  0.00           H  
ATOM    360  CE1 PHE    26      46.595  28.253  52.136  1.00  0.00           C  
ATOM    361  HE1 PHE    26      46.129  27.312  51.883  1.00  0.00           H  
ATOM    362  CZ  PHE    26      45.855  29.463  52.125  1.00  0.00           C  
ATOM    363  HZ  PHE    26      44.863  29.586  51.717  1.00  0.00           H  
ATOM    364  CE2 PHE    26      46.472  30.652  52.551  1.00  0.00           C  
ATOM    365  HE2 PHE    26      45.925  31.565  52.369  1.00  0.00           H  
ATOM    366  CD2 PHE    26      47.831  30.640  52.997  1.00  0.00           C  
ATOM    367  HD2 PHE    26      48.333  31.586  53.134  1.00  0.00           H  
ATOM    368  C   PHE    26      49.829  28.009  55.411  1.00  0.00           C  
ATOM    369  O   PHE    26      50.654  27.150  55.254  1.00  0.00           O  
ATOM    370  N   GLY    27      48.633  27.796  55.956  1.00  0.00           N  
ATOM    371  H   GLY    27      47.980  28.560  55.855  1.00  0.00           H  
ATOM    372  CA  GLY    27      48.189  26.575  56.549  1.00  0.00           C  
ATOM    373  HA2 GLY    27      49.149  26.084  56.709  1.00  0.00           H  
ATOM    374  HA3 GLY    27      47.691  26.859  57.477  1.00  0.00           H  
ATOM    375  C   GLY    27      47.389  25.591  55.639  1.00  0.00           C  
ATOM    376  O   GLY    27      47.136  25.899  54.452  1.00  0.00           O  
ATOM    377  N   ASP    28      46.958  24.456  56.226  1.00  0.00           N  
ATOM    378  H   ASP    28      47.141  24.356  57.214  1.00  0.00           H  
ATOM    379  CA  ASP    28      46.027  23.480  55.594  1.00  0.00           C  
ATOM    380  HA  ASP    28      46.474  23.217  54.635  1.00  0.00           H  
ATOM    381  CB  ASP    28      45.842  22.256  56.452  1.00  0.00           C  
ATOM    382  HB2 ASP    28      46.794  21.744  56.598  1.00  0.00           H  
ATOM    383  HB3 ASP    28      45.436  22.618  57.396  1.00  0.00           H  
ATOM    384  CG  ASP    28      44.899  21.211  55.921  1.00  0.00           C  
ATOM    385  OD1 ASP    28      44.763  21.082  54.676  1.00  0.00           O  
ATOM    386  OD2 ASP    28      44.220  20.521  56.753  1.00  0.00           O  
ATOM    387  C   ASP    28      44.727  24.154  55.221  1.00  0.00           C  
ATOM    388  O   ASP    28      43.941  24.547  56.120  1.00  0.00           O  
ATOM    389  N   ARG    29      44.385  24.180  53.916  1.00  0.00           N  
ATOM    390  H   ARG    29      44.845  23.571  53.255  1.00  0.00           H  
ATOM    391  CA  ARG    29      43.144  24.820  53.288  1.00  0.00           C  
ATOM    392  HA  ARG    29      43.253  24.951  52.212  1.00  0.00           H  
ATOM    393  CB  ARG    29      42.054  23.738  53.398  1.00  0.00           C  
ATOM    394  HB2 ARG    29      41.978  23.479  54.454  1.00  0.00           H  
ATOM    395  HB3 ARG    29      41.089  24.117  53.060  1.00  0.00           H  
ATOM    396  CG  ARG    29      42.470  22.567  52.514  1.00  0.00           C  
ATOM    397  HG2 ARG    29      42.289  22.877  51.485  1.00  0.00           H  
ATOM    398  HG3 ARG    29      43.550  22.443  52.595  1.00  0.00           H  
ATOM    399  CD  ARG    29      41.673  21.300  52.794  1.00  0.00           C  
ATOM    400  HD2 ARG    29      40.653  21.554  52.507  1.00  0.00           H  
ATOM    401  HD3 ARG    29      42.112  20.507  52.190  1.00  0.00           H  
ATOM    402  NE  ARG    29      41.907  20.814  54.126  1.00  0.00           N  
ATOM    403  HE  ARG    29      42.877  20.758  54.403  1.00  0.00           H  
ATOM    404  CZ  ARG    29      41.140  20.190  55.043  1.00  0.00           C  
ATOM    405  NH1 ARG    29      39.856  19.922  54.879  1.00  0.00           N  
ATOM    406 HH11 ARG    29      39.295  20.252  54.107  1.00  0.00           H  
ATOM    407 HH12 ARG    29      39.489  19.246  55.534  1.00  0.00           H  
ATOM    408  NH2 ARG    29      41.627  19.856  56.194  1.00  0.00           N  
ATOM    409 HH21 ARG    29      42.585  20.097  56.402  1.00  0.00           H  
ATOM    410 HH22 ARG    29      41.008  19.532  56.924  1.00  0.00           H  
ATOM    411  C   ARG    29      42.724  26.210  53.691  1.00  0.00           C  
ATOM    412  O   ARG    29      41.647  26.737  53.350  1.00  0.00           O  
ATOM    413  N   GLY    30      43.705  26.943  54.229  1.00  0.00           N  
ATOM    414  H   GLY    30      44.579  26.538  54.533  1.00  0.00           H  
ATOM    415  CA  GLY    30      43.495  28.256  54.729  1.00  0.00           C  
ATOM    416  HA2 GLY    30      43.582  28.953  53.895  1.00  0.00           H  
ATOM    417  HA3 GLY    30      42.562  28.268  55.292  1.00  0.00           H  
ATOM    418  C   GLY    30      44.691  28.614  55.622  1.00  0.00           C  
ATOM    419  O   GLY    30      45.283  27.704  56.217  1.00  0.00           O  
ATOM    420  N   GLY    31      44.870  29.951  55.876  1.00  0.00           N  
ATOM    421  H   GLY    31      44.256  30.559  55.352  1.00  0.00           H  
ATOM    422  CA  GLY    31      45.686  30.594  56.916  1.00  0.00           C  
ATOM    423  HA2 GLY    31      46.749  30.546  56.681  1.00  0.00           H  
ATOM    424  HA3 GLY    31      45.371  31.632  57.024  1.00  0.00           H  
ATOM    425  C   GLY    31      45.610  29.888  58.297  1.00  0.00           C  
ATOM    426  O   GLY    31      44.604  29.264  58.603  1.00  0.00           O  
ATOM    427  N   PHE    32      46.616  30.123  59.201  1.00  0.00           N  
ATOM    428  H   PHE    32      47.322  30.814  58.989  1.00  0.00           H  
ATOM    429  CA  PHE    32      46.657  29.495  60.571  1.00  0.00           C  
ATOM    430  HA  PHE    32      46.443  28.430  60.482  1.00  0.00           H  
ATOM    431  CB  PHE    32      48.186  29.669  61.069  1.00  0.00           C  
ATOM    432  HB2 PHE    32      48.325  30.749  61.123  1.00  0.00           H  
ATOM    433  HB3 PHE    32      48.355  29.333  62.092  1.00  0.00           H  
ATOM    434  CG  PHE    32      49.131  28.906  60.206  1.00  0.00           C  
ATOM    435  CD1 PHE    32      50.046  29.568  59.314  1.00  0.00           C  
ATOM    436  HD1 PHE    32      49.985  30.645  59.280  1.00  0.00           H  
ATOM    437  CE1 PHE    32      50.916  28.874  58.473  1.00  0.00           C  
ATOM    438  HE1 PHE    32      51.384  29.483  57.713  1.00  0.00           H  
ATOM    439  CZ  PHE    32      50.953  27.487  58.600  1.00  0.00           C  
ATOM    440  HZ  PHE    32      51.539  26.946  57.872  1.00  0.00           H  
ATOM    441  CE2 PHE    32      50.190  26.813  59.572  1.00  0.00           C  
ATOM    442  HE2 PHE    32      50.347  25.755  59.723  1.00  0.00           H  
ATOM    443  CD2 PHE    32      49.289  27.530  60.379  1.00  0.00           C  
ATOM    444  HD2 PHE    32      48.719  26.974  61.109  1.00  0.00           H  
ATOM    445  C   PHE    32      45.561  30.054  61.517  1.00  0.00           C  
ATOM    446  O   PHE    32      45.490  31.292  61.742  1.00  0.00           O  
ATOM    447  N   GLY    33      44.819  29.193  62.208  1.00  0.00           N  
ATOM    448  H   GLY    33      45.090  28.220  62.194  1.00  0.00           H  
ATOM    449  CA  GLY    33      43.712  29.560  63.073  1.00  0.00           C  
ATOM    450  HA2 GLY    33      43.133  30.326  62.557  1.00  0.00           H  
ATOM    451  HA3 GLY    33      43.062  28.723  63.331  1.00  0.00           H  
ATOM    452  C   GLY    33      44.180  30.223  64.362  1.00  0.00           C  
ATOM    453  O   GLY    33      45.380  30.271  64.678  1.00  0.00           O  
ATOM    454  N   GLY    34      43.161  30.748  65.052  1.00  0.00           N  
ATOM    455  H   GLY    34      42.287  30.935  64.581  1.00  0.00           H  
ATOM    456  CA  GLY    34      43.475  31.309  66.357  1.00  0.00           C  
ATOM    457  HA2 GLY    34      44.187  30.656  66.863  1.00  0.00           H  
ATOM    458  HA3 GLY    34      44.189  32.123  66.238  1.00  0.00           H  
ATOM    459  C   GLY    34      42.203  31.688  67.126  1.00  0.00           C  
ATOM    460  O   GLY    34      41.090  31.782  66.575  1.00  0.00           O  
ATOM    461  N   ARG    35      42.302  32.125  68.360  1.00  0.00           N  
ATOM    462  H   ARG    35      43.175  31.987  68.849  1.00  0.00           H  
ATOM    463  CA  ARG    35      41.190  32.783  69.167  1.00  0.00           C  
ATOM    464  HA  ARG    35      40.273  32.221  68.990  1.00  0.00           H  
ATOM    465  CB  ARG    35      41.600  32.831  70.707  1.00  0.00           C  
ATOM    466  HB2 ARG    35      42.599  33.235  70.872  1.00  0.00           H  
ATOM    467  HB3 ARG    35      40.933  33.514  71.234  1.00  0.00           H  
ATOM    468  CG  ARG    35      41.708  31.445  71.335  1.00  0.00           C  
ATOM    469  HG2 ARG    35      40.735  30.955  71.297  1.00  0.00           H  
ATOM    470  HG3 ARG    35      42.538  30.975  70.808  1.00  0.00           H  
ATOM    471  CD  ARG    35      42.087  31.470  72.914  1.00  0.00           C  
ATOM    472  HD2 ARG    35      41.860  30.464  73.268  1.00  0.00           H  
ATOM    473  HD3 ARG    35      43.120  31.698  73.175  1.00  0.00           H  
ATOM    474  NE  ARG    35      41.263  32.387  73.689  1.00  0.00           N  
ATOM    475  HE  ARG    35      40.456  32.758  73.210  1.00  0.00           H  
ATOM    476  CZ  ARG    35      41.586  32.868  74.960  1.00  0.00           C  
ATOM    477  NH1 ARG    35      42.429  32.458  75.759  1.00  0.00           N  
ATOM    478 HH11 ARG    35      42.926  31.591  75.611  1.00  0.00           H  
ATOM    479 HH12 ARG    35      42.342  32.827  76.695  1.00  0.00           H  
ATOM    480  NH2 ARG    35      40.992  33.950  75.386  1.00  0.00           N  
ATOM    481 HH21 ARG    35      40.400  34.576  74.859  1.00  0.00           H  
ATOM    482 HH22 ARG    35      41.138  34.115  76.371  1.00  0.00           H  
ATOM    483  C   ARG    35      40.822  34.217  68.619  1.00  0.00           C  
ATOM    484  O   ARG    35      39.617  34.570  68.650  1.00  0.00           O  
ATOM    485  N   GLY    36      41.786  35.029  68.215  1.00  0.00           N  
ATOM    486  H   GLY    36      42.739  34.716  68.103  1.00  0.00           H  
ATOM    487  CA  GLY    36      41.452  36.275  67.457  1.00  0.00           C  
ATOM    488  HA2 GLY    36      40.431  36.580  67.687  1.00  0.00           H  
ATOM    489  HA3 GLY    36      42.133  37.042  67.826  1.00  0.00           H  
ATOM    490  C   GLY    36      41.681  36.127  65.931  1.00  0.00           C  
ATOM    491  O   GLY    36      41.261  36.946  65.142  1.00  0.00           O  
ATOM    492  N   GLY    37      42.535  35.161  65.606  1.00  0.00           N  
ATOM    493  H   GLY    37      42.985  34.698  66.384  1.00  0.00           H  
ATOM    494  CA  GLY    37      42.745  34.721  64.223  1.00  0.00           C  
ATOM    495  HA2 GLY    37      42.771  35.593  63.570  1.00  0.00           H  
ATOM    496  HA3 GLY    37      43.744  34.291  64.153  1.00  0.00           H  
ATOM    497  C   GLY    37      41.684  33.809  63.619  1.00  0.00           C  
ATOM    498  O   GLY    37      40.483  33.954  63.945  1.00  0.00           O  
ATOM    499  N   PHE    38      42.070  33.093  62.589  1.00  0.00           N  
ATOM    500  H   PHE    38      43.075  32.995  62.548  1.00  0.00           H  
ATOM    501  CA  PHE    38      41.158  32.368  61.700  1.00  0.00           C  
ATOM    502  HA  PHE    38      40.291  33.023  61.618  1.00  0.00           H  
ATOM    503  CB  PHE    38      41.756  32.208  60.336  1.00  0.00           C  
ATOM    504  HB2 PHE    38      42.520  31.443  60.470  1.00  0.00           H  
ATOM    505  HB3 PHE    38      41.076  31.794  59.592  1.00  0.00           H  
ATOM    506  CG  PHE    38      42.333  33.495  59.790  1.00  0.00           C  
ATOM    507  CD1 PHE    38      43.739  33.643  59.748  1.00  0.00           C  
ATOM    508  HD1 PHE    38      44.405  32.887  60.137  1.00  0.00           H  
ATOM    509  CE1 PHE    38      44.342  34.736  59.124  1.00  0.00           C  
ATOM    510  HE1 PHE    38      45.411  34.888  59.155  1.00  0.00           H  
ATOM    511  CZ  PHE    38      43.526  35.699  58.528  1.00  0.00           C  
ATOM    512  HZ  PHE    38      43.960  36.593  58.104  1.00  0.00           H  
ATOM    513  CE2 PHE    38      42.113  35.536  58.514  1.00  0.00           C  
ATOM    514  HE2 PHE    38      41.469  36.323  58.148  1.00  0.00           H  
ATOM    515  CD2 PHE    38      41.565  34.454  59.110  1.00  0.00           C  
ATOM    516  HD2 PHE    38      40.489  34.453  59.020  1.00  0.00           H  
ATOM    517  C   PHE    38      40.560  31.004  62.246  1.00  0.00           C  
ATOM    518  O   PHE    38      40.948  30.412  63.296  1.00  0.00           O  
ATOM    519  N   GLY    39      39.434  30.552  61.595  1.00  0.00           N  
ATOM    520  H   GLY    39      39.003  31.216  60.968  1.00  0.00           H  
ATOM    521  CA  GLY    39      38.890  29.186  61.575  1.00  0.00           C  
ATOM    522  HA2 GLY    39      38.560  28.933  62.583  1.00  0.00           H  
ATOM    523  HA3 GLY    39      38.149  29.261  60.780  1.00  0.00           H  
ATOM    524  C   GLY    39      39.915  28.123  61.102  1.00  0.00           C  
ATOM    525  O   GLY    39      40.563  28.181  60.005  1.00  0.00           O  
ATOM    526  N   ASP    40      40.009  27.113  61.961  1.00  0.00           N  
ATOM    527  H   ASP    40      39.417  27.006  62.772  1.00  0.00           H  
ATOM    528  CA  ASP    40      41.124  26.052  61.868  1.00  0.00           C  
ATOM    529  HA  ASP    40      41.954  26.727  61.658  1.00  0.00           H  
ATOM    530  CB  ASP    40      41.423  25.446  63.208  1.00  0.00           C  
ATOM    531  HB2 ASP    40      41.291  26.118  64.056  1.00  0.00           H  
ATOM    532  HB3 ASP    40      40.615  24.716  63.239  1.00  0.00           H  
ATOM    533  CG  ASP    40      42.791  24.708  63.274  1.00  0.00           C  
ATOM    534  OD1 ASP    40      43.834  25.172  62.629  1.00  0.00           O  
ATOM    535  OD2 ASP    40      42.817  23.657  63.978  1.00  0.00           O  
ATOM    536  C   ASP    40      40.926  25.034  60.768  1.00  0.00           C  
ATOM    537  O   ASP    40      39.801  24.517  60.579  1.00  0.00           O  
ATOM    538  N   ARG    41      42.029  24.739  60.005  1.00  0.00           N  
ATOM    539  H   ARG    41      42.875  25.287  60.073  1.00  0.00           H  
ATOM    540  CA  ARG    41      42.028  23.959  58.761  1.00  0.00           C  
ATOM    541  HA  ARG    41      43.041  24.060  58.371  1.00  0.00           H  
ATOM    542  CB  ARG    41      41.894  22.456  59.084  1.00  0.00           C  
ATOM    543  HB2 ARG    41      41.145  22.278  59.856  1.00  0.00           H  
ATOM    544  HB3 ARG    41      41.613  21.918  58.179  1.00  0.00           H  
ATOM    545  CG  ARG    41      43.189  21.874  59.587  1.00  0.00           C  
ATOM    546  HG2 ARG    41      44.005  22.178  58.931  1.00  0.00           H  
ATOM    547  HG3 ARG    41      43.425  22.430  60.494  1.00  0.00           H  
ATOM    548  CD  ARG    41      43.167  20.337  59.859  1.00  0.00           C  
ATOM    549  HD2 ARG    41      42.333  20.065  60.506  1.00  0.00           H  
ATOM    550  HD3 ARG    41      43.026  19.864  58.887  1.00  0.00           H  
ATOM    551  NE  ARG    41      44.431  19.946  60.454  1.00  0.00           N  
ATOM    552  HE  ARG    41      44.540  20.209  61.423  1.00  0.00           H  
ATOM    553  CZ  ARG    41      45.365  19.184  59.899  1.00  0.00           C  
ATOM    554  NH1 ARG    41      45.276  18.857  58.658  1.00  0.00           N  
ATOM    555 HH11 ARG    41      44.698  19.384  58.019  1.00  0.00           H  
ATOM    556 HH12 ARG    41      45.806  18.116  58.223  1.00  0.00           H  
ATOM    557  NH2 ARG    41      46.384  18.910  60.650  1.00  0.00           N  
ATOM    558 HH21 ARG    41      46.559  19.505  61.447  1.00  0.00           H  
ATOM    559 HH22 ARG    41      47.148  18.421  60.205  1.00  0.00           H  
ATOM    560  C   ARG    41      41.065  24.550  57.731  1.00  0.00           C  
ATOM    561  O   ARG    41      40.412  23.834  56.960  1.00  0.00           O  
ATOM    562  N   GLY    42      41.016  25.886  57.657  1.00  0.00           N  
ATOM    563  H   GLY    42      41.774  26.447  58.018  1.00  0.00           H  
ATOM    564  CA  GLY    42      39.983  26.670  56.871  1.00  0.00           C  
ATOM    565  HA2 GLY    42      40.235  27.729  56.930  1.00  0.00           H  
ATOM    566  HA3 GLY    42      40.160  26.345  55.846  1.00  0.00           H  
ATOM    567  C   GLY    42      38.528  26.553  57.289  1.00  0.00           C  
ATOM    568  O   GLY    42      37.627  26.908  56.554  1.00  0.00           O  
ATOM    569  N   GLY    43      38.293  26.217  58.539  1.00  0.00           N  
ATOM    570  H   GLY    43      39.018  25.662  58.971  1.00  0.00           H  
ATOM    571  CA  GLY    43      36.929  25.886  58.956  1.00  0.00           C  
ATOM    572  HA2 GLY    43      36.471  25.173  58.271  1.00  0.00           H  
ATOM    573  HA3 GLY    43      36.976  25.411  59.936  1.00  0.00           H  
ATOM    574  C   GLY    43      35.986  27.054  59.082  1.00  0.00           C  
ATOM    575  O   GLY    43      36.351  28.225  59.242  1.00  0.00           O  
ATOM    576  N   PHE    44      34.722  26.655  59.220  1.00  0.00           N  
ATOM    577  H   PHE    44      34.461  25.689  59.081  1.00  0.00           H  
ATOM    578  CA  PHE    44      33.668  27.627  59.537  1.00  0.00           C  
ATOM    579  HA  PHE    44      34.055  28.631  59.363  1.00  0.00           H  
ATOM    580  CB  PHE    44      32.408  27.358  58.713  1.00  0.00           C  
ATOM    581  HB2 PHE    44      31.914  26.403  58.892  1.00  0.00           H  
ATOM    582  HB3 PHE    44      31.621  28.045  59.025  1.00  0.00           H  
ATOM    583  CG  PHE    44      32.706  27.506  57.237  1.00  0.00           C  
ATOM    584  CD1 PHE    44      32.561  28.687  56.512  1.00  0.00           C  
ATOM    585  HD1 PHE    44      32.341  29.599  57.047  1.00  0.00           H  
ATOM    586  CE1 PHE    44      32.749  28.650  55.129  1.00  0.00           C  
ATOM    587  HE1 PHE    44      32.632  29.580  54.593  1.00  0.00           H  
ATOM    588  CZ  PHE    44      33.036  27.518  54.387  1.00  0.00           C  
ATOM    589  HZ  PHE    44      33.057  27.464  53.308  1.00  0.00           H  
ATOM    590  CE2 PHE    44      33.134  26.346  55.142  1.00  0.00           C  
ATOM    591  HE2 PHE    44      33.232  25.380  54.668  1.00  0.00           H  
ATOM    592  CD2 PHE    44      32.974  26.341  56.476  1.00  0.00           C  
ATOM    593  HD2 PHE    44      33.018  25.369  56.946  1.00  0.00           H  
ATOM    594  C   PHE    44      33.433  27.539  61.065  1.00  0.00           C  
ATOM    595  O   PHE    44      33.544  26.503  61.640  1.00  0.00           O  
ATOM    596  N   ARG    45      33.092  28.625  61.761  1.00  0.00           N  
ATOM    597  H   ARG    45      33.049  29.521  61.297  1.00  0.00           H  
ATOM    598  CA  ARG    45      32.606  28.569  63.133  1.00  0.00           C  
ATOM    599  HA  ARG    45      32.158  27.597  63.339  1.00  0.00           H  
ATOM    600  CB  ARG    45      33.772  28.631  64.202  1.00  0.00           C  
ATOM    601  HB2 ARG    45      33.550  28.573  65.267  1.00  0.00           H  
ATOM    602  HB3 ARG    45      34.459  27.792  64.089  1.00  0.00           H  
ATOM    603  CG  ARG    45      34.721  29.863  64.041  1.00  0.00           C  
ATOM    604  HG2 ARG    45      35.200  29.957  63.067  1.00  0.00           H  
ATOM    605  HG3 ARG    45      34.262  30.821  64.288  1.00  0.00           H  
ATOM    606  CD  ARG    45      35.885  29.753  65.068  1.00  0.00           C  
ATOM    607  HD2 ARG    45      35.371  29.794  66.028  1.00  0.00           H  
ATOM    608  HD3 ARG    45      36.390  28.788  65.037  1.00  0.00           H  
ATOM    609  NE  ARG    45      36.795  30.882  64.889  1.00  0.00           N  
ATOM    610  HE  ARG    45      36.524  31.603  64.236  1.00  0.00           H  
ATOM    611  CZ  ARG    45      38.066  30.854  65.199  1.00  0.00           C  
ATOM    612  NH1 ARG    45      38.680  29.983  66.008  1.00  0.00           N  
ATOM    613 HH11 ARG    45      38.159  29.188  66.348  1.00  0.00           H  
ATOM    614 HH12 ARG    45      39.675  30.052  66.170  1.00  0.00           H  
ATOM    615  NH2 ARG    45      38.804  31.832  64.875  1.00  0.00           N  
ATOM    616 HH21 ARG    45      38.278  32.578  64.442  1.00  0.00           H  
ATOM    617 HH22 ARG    45      39.751  31.948  65.206  1.00  0.00           H  
ATOM    618  C   ARG    45      31.616  29.618  63.586  1.00  0.00           C  
ATOM    619  O   ARG    45      31.479  30.726  63.032  1.00  0.00           O  
ATOM    620  N   GLY    46      31.028  29.351  64.726  1.00  0.00           N  
ATOM    621  H   GLY    46      31.292  28.493  65.189  1.00  0.00           H  
ATOM    622  CA  GLY    46      30.224  30.421  65.441  1.00  0.00           C  
ATOM    623  HA2 GLY    46      30.463  31.438  65.127  1.00  0.00           H  
ATOM    624  HA3 GLY    46      29.220  30.244  65.058  1.00  0.00           H  
ATOM    625  C   GLY    46      30.006  30.325  66.982  1.00  0.00           C  
ATOM    626  O   GLY    46      30.824  29.679  67.695  1.00  0.00           O  
ATOM    627  N   GLY    47      28.931  30.960  67.504  1.00  0.00           N  
ATOM    628  H   GLY    47      28.359  31.631  67.012  1.00  0.00           H  
ATOM    629  CA  GLY    47      28.419  30.602  68.921  1.00  0.00           C  
ATOM    630  HA2 GLY    47      28.141  29.548  68.909  1.00  0.00           H  
ATOM    631  HA3 GLY    47      29.111  30.691  69.758  1.00  0.00           H  
ATOM    632  C   GLY    47      27.225  31.440  69.274  1.00  0.00           C  
ATOM    633  O   GLY    47      26.975  32.580  68.730  1.00  0.00           O  
ATOM    634  N   SER    48      26.298  30.885  70.113  1.00  0.00           N  
ATOM    635  H   SER    48      26.558  30.054  70.624  1.00  0.00           H  
ATOM    636  CA  SER    48      24.963  31.456  70.366  1.00  0.00           C  
ATOM    637  HA  SER    48      24.329  30.622  70.669  1.00  0.00           H  
ATOM    638  CB  SER    48      24.977  32.448  71.542  1.00  0.00           C  
ATOM    639  HB2 SER    48      25.369  33.389  71.156  1.00  0.00           H  
ATOM    640  HB3 SER    48      23.969  32.681  71.885  1.00  0.00           H  
ATOM    641  OG  SER    48      25.781  32.093  72.697  1.00  0.00           O  
ATOM    642  HG  SER    48      25.163  31.815  73.377  1.00  0.00           H  
ATOM    643  C   SER    48      24.283  32.078  69.162  1.00  0.00           C  
ATOM    644  O   SER    48      23.716  33.244  69.212  1.00  0.00           O  
ATOM    645  N   ARG    49      24.169  31.330  68.048  1.00  0.00           N  
ATOM    646  H   ARG    49      24.563  30.414  68.209  1.00  0.00           H  
ATOM    647  CA  ARG    49      23.552  31.595  66.681  1.00  0.00           C  
ATOM    648  HA  ARG    49      23.552  30.643  66.150  1.00  0.00           H  
ATOM    649  CB  ARG    49      21.984  31.850  66.884  1.00  0.00           C  
ATOM    650  HB2 ARG    49      21.896  32.475  67.772  1.00  0.00           H  
ATOM    651  HB3 ARG    49      21.711  32.327  65.942  1.00  0.00           H  
ATOM    652  CG  ARG    49      21.151  30.625  67.173  1.00  0.00           C  
ATOM    653  HG2 ARG    49      21.079  29.934  66.333  1.00  0.00           H  
ATOM    654  HG3 ARG    49      21.499  30.092  68.058  1.00  0.00           H  
ATOM    655  CD  ARG    49      19.701  30.956  67.296  1.00  0.00           C  
ATOM    656  HD2 ARG    49      19.536  31.716  68.060  1.00  0.00           H  
ATOM    657  HD3 ARG    49      19.376  31.395  66.353  1.00  0.00           H  
ATOM    658  NE  ARG    49      18.942  29.705  67.569  1.00  0.00           N  
ATOM    659  HE  ARG    49      19.205  28.808  67.188  1.00  0.00           H  
ATOM    660  CZ  ARG    49      17.995  29.609  68.507  1.00  0.00           C  
ATOM    661  NH1 ARG    49      17.647  30.608  69.231  1.00  0.00           N  
ATOM    662 HH11 ARG    49      18.048  31.527  69.106  1.00  0.00           H  
ATOM    663 HH12 ARG    49      16.979  30.470  69.976  1.00  0.00           H  
ATOM    664  NH2 ARG    49      17.358  28.512  68.739  1.00  0.00           N  
ATOM    665 HH21 ARG    49      17.544  27.666  68.220  1.00  0.00           H  
ATOM    666 HH22 ARG    49      16.568  28.452  69.365  1.00  0.00           H  
ATOM    667  C   ARG    49      24.212  32.732  65.860  1.00  0.00           C  
ATOM    668  O   ARG    49      23.801  32.864  64.704  1.00  0.00           O  
ATOM    669  N   GLY    50      25.233  33.378  66.365  1.00  0.00           N  
ATOM    670  H   GLY    50      25.518  33.056  67.279  1.00  0.00           H  
ATOM    671  CA  GLY    50      26.024  34.446  65.765  1.00  0.00           C  
ATOM    672  HA2 GLY    50      25.639  34.689  64.775  1.00  0.00           H  
ATOM    673  HA3 GLY    50      26.042  35.269  66.480  1.00  0.00           H  
ATOM    674  C   GLY    50      27.500  33.949  65.554  1.00  0.00           C  
ATOM    675  O   GLY    50      27.828  32.824  65.326  1.00  0.00           O  
ATOM    676  N   GLY    51      28.401  34.943  65.633  1.00  0.00           N  
ATOM    677  H   GLY    51      28.013  35.845  65.872  1.00  0.00           H  
ATOM    678  CA  GLY    51      29.842  34.822  65.525  1.00  0.00           C  
ATOM    679  HA2 GLY    51      29.965  34.163  64.666  1.00  0.00           H  
ATOM    680  HA3 GLY    51      30.296  35.779  65.271  1.00  0.00           H  
ATOM    681  C   GLY    51      30.454  34.212  66.759  1.00  0.00           C  
ATOM    682  O   GLY    51      29.904  34.124  67.840  1.00  0.00           O  
ATOM    683  N   PHE    52      31.633  33.598  66.562  1.00  0.00           N  
ATOM    684  H   PHE    52      32.050  33.646  65.644  1.00  0.00           H  
ATOM    685  CA  PHE    52      32.460  32.924  67.567  1.00  0.00           C  
ATOM    686  HA  PHE    52      31.806  32.254  68.126  1.00  0.00           H  
ATOM    687  CB  PHE    52      33.395  31.816  67.000  1.00  0.00           C  
ATOM    688  HB2 PHE    52      32.694  31.087  66.593  1.00  0.00           H  
ATOM    689  HB3 PHE    52      33.942  32.243  66.159  1.00  0.00           H  
ATOM    690  CG  PHE    52      34.491  31.196  67.894  1.00  0.00           C  
ATOM    691  CD1 PHE    52      34.228  30.299  68.989  1.00  0.00           C  
ATOM    692  HD1 PHE    52      33.260  29.895  69.246  1.00  0.00           H  
ATOM    693  CE1 PHE    52      35.276  29.901  69.858  1.00  0.00           C  
ATOM    694  HE1 PHE    52      35.086  29.238  70.689  1.00  0.00           H  
ATOM    695  CZ  PHE    52      36.592  30.365  69.635  1.00  0.00           C  
ATOM    696  HZ  PHE    52      37.399  30.160  70.322  1.00  0.00           H  
ATOM    697  CE2 PHE    52      36.861  31.205  68.609  1.00  0.00           C  
ATOM    698  HE2 PHE    52      37.841  31.652  68.529  1.00  0.00           H  
ATOM    699  CD2 PHE    52      35.830  31.581  67.645  1.00  0.00           C  
ATOM    700  HD2 PHE    52      36.112  32.406  67.008  1.00  0.00           H  
ATOM    701  C   PHE    52      33.082  33.879  68.595  1.00  0.00           C  
ATOM    702  O   PHE    52      33.788  34.859  68.250  1.00  0.00           O  
ATOM    703  N   GLY    53      32.822  33.671  69.852  1.00  0.00           N  
ATOM    704  H   GLY    53      32.372  32.809  70.126  1.00  0.00           H  
ATOM    705  CA  GLY    53      33.309  34.458  70.942  1.00  0.00           C  
ATOM    706  HA2 GLY    53      34.278  34.865  70.656  1.00  0.00           H  
ATOM    707  HA3 GLY    53      32.550  35.229  71.080  1.00  0.00           H  
ATOM    708  C   GLY    53      33.583  33.716  72.223  1.00  0.00           C  
ATOM    709  O   GLY    53      33.824  32.537  72.288  1.00  0.00           O  
ATOM    710  N   GLY    54      33.504  34.428  73.384  1.00  0.00           N  
ATOM    711  H   GLY    54      33.054  35.327  73.483  1.00  0.00           H  
ATOM    712  CA  GLY    54      33.980  33.753  74.653  1.00  0.00           C  
ATOM    713  HA2 GLY    54      33.835  34.397  75.520  1.00  0.00           H  
ATOM    714  HA3 GLY    54      33.380  32.865  74.854  1.00  0.00           H  
ATOM    715  C   GLY    54      35.464  33.337  74.591  1.00  0.00           C  
ATOM    716  O   GLY    54      36.314  34.243  74.701  1.00  0.00           O  
ATOM    717  N   ARG    55      35.896  32.061  74.404  1.00  0.00           N  
ATOM    718  H   ARG    55      35.184  31.350  74.324  1.00  0.00           H  
ATOM    719  CA  ARG    55      37.283  31.747  73.993  1.00  0.00           C  
ATOM    720  HA  ARG    55      37.991  32.222  74.672  1.00  0.00           H  
ATOM    721  CB  ARG    55      37.489  30.199  74.252  1.00  0.00           C  
ATOM    722  HB2 ARG    55      37.484  30.039  75.330  1.00  0.00           H  
ATOM    723  HB3 ARG    55      36.703  29.582  73.817  1.00  0.00           H  
ATOM    724  CG  ARG    55      38.820  29.555  73.738  1.00  0.00           C  
ATOM    725  HG2 ARG    55      38.756  29.518  72.650  1.00  0.00           H  
ATOM    726  HG3 ARG    55      39.567  30.311  73.982  1.00  0.00           H  
ATOM    727  CD  ARG    55      39.230  28.404  74.562  1.00  0.00           C  
ATOM    728  HD2 ARG    55      39.080  28.614  75.621  1.00  0.00           H  
ATOM    729  HD3 ARG    55      38.454  27.670  74.348  1.00  0.00           H  
ATOM    730  NE  ARG    55      40.518  27.860  74.243  1.00  0.00           N  
ATOM    731  HE  ARG    55      41.052  28.243  73.476  1.00  0.00           H  
ATOM    732  CZ  ARG    55      41.162  26.782  74.692  1.00  0.00           C  
ATOM    733  NH1 ARG    55      40.696  26.129  75.775  1.00  0.00           N  
ATOM    734 HH11 ARG    55      39.891  26.495  76.262  1.00  0.00           H  
ATOM    735 HH12 ARG    55      41.329  25.400  76.071  1.00  0.00           H  
ATOM    736  NH2 ARG    55      42.254  26.458  74.122  1.00  0.00           N  
ATOM    737 HH21 ARG    55      42.503  27.027  73.325  1.00  0.00           H  
ATOM    738 HH22 ARG    55      42.629  25.548  74.347  1.00  0.00           H  
ATOM    739  C   ARG    55      37.627  32.317  72.615  1.00  0.00           C  
ATOM    740  O   ARG    55      38.762  32.581  72.402  1.00  0.00           O  
ATOM    741  N   GLY    56      36.605  32.628  71.774  1.00  0.00           N  
ATOM    742  H   GLY    56      35.707  32.186  71.910  1.00  0.00           H  
ATOM    743  CA  GLY    56      36.743  33.584  70.674  1.00  0.00           C  
ATOM    744  HA2 GLY    56      37.544  33.325  69.982  1.00  0.00           H  
ATOM    745  HA3 GLY    56      35.796  33.511  70.140  1.00  0.00           H  
ATOM    746  C   GLY    56      36.989  35.012  71.236  1.00  0.00           C  
ATOM    747  O   GLY    56      36.333  35.401  72.204  1.00  0.00           O  
ATOM    748  N   ARG    57      37.962  35.786  70.721  1.00  0.00           N  
ATOM    749  H   ARG    57      38.557  35.389  70.008  1.00  0.00           H  
ATOM    750  CA  ARG    57      38.268  37.202  71.144  1.00  0.00           C  
ATOM    751  HA  ARG    57      38.222  37.174  72.233  1.00  0.00           H  
ATOM    752  CB  ARG    57      39.754  37.559  70.755  1.00  0.00           C  
ATOM    753  HB2 ARG    57      39.869  37.346  69.692  1.00  0.00           H  
ATOM    754  HB3 ARG    57      39.847  38.642  70.844  1.00  0.00           H  
ATOM    755  CG  ARG    57      40.802  36.811  71.659  1.00  0.00           C  
ATOM    756  HG2 ARG    57      40.538  37.093  72.678  1.00  0.00           H  
ATOM    757  HG3 ARG    57      40.808  35.721  71.672  1.00  0.00           H  
ATOM    758  CD  ARG    57      42.158  37.402  71.426  1.00  0.00           C  
ATOM    759  HD2 ARG    57      42.870  36.966  72.127  1.00  0.00           H  
ATOM    760  HD3 ARG    57      42.554  37.107  70.454  1.00  0.00           H  
ATOM    761  NE  ARG    57      42.268  38.846  71.521  1.00  0.00           N  
ATOM    762  HE  ARG    57      41.484  39.267  71.999  1.00  0.00           H  
ATOM    763  CZ  ARG    57      43.156  39.730  71.089  1.00  0.00           C  
ATOM    764  NH1 ARG    57      44.315  39.286  70.746  1.00  0.00           N  
ATOM    765 HH11 ARG    57      44.363  38.282  70.646  1.00  0.00           H  
ATOM    766 HH12 ARG    57      45.121  39.893  70.703  1.00  0.00           H  
ATOM    767  NH2 ARG    57      42.920  41.029  71.128  1.00  0.00           N  
ATOM    768 HH21 ARG    57      41.975  41.273  71.389  1.00  0.00           H  
ATOM    769 HH22 ARG    57      43.730  41.614  71.274  1.00  0.00           H  
ATOM    770  C   ARG    57      37.234  38.264  70.749  1.00  0.00           C  
ATOM    771  O   ARG    57      37.082  39.317  71.425  1.00  0.00           O  
ATOM    772  N   GLY    58      36.634  38.011  69.590  1.00  0.00           N  
ATOM    773  H   GLY    58      36.894  37.150  69.132  1.00  0.00           H  
ATOM    774  CA  GLY    58      35.468  38.740  69.015  1.00  0.00           C  
ATOM    775  HA2 GLY    58      35.034  38.291  68.121  1.00  0.00           H  
ATOM    776  HA3 GLY    58      34.674  38.597  69.748  1.00  0.00           H  
ATOM    777  C   GLY    58      35.586  40.241  68.797  1.00  0.00           C  
ATOM    778  O   GLY    58      34.500  40.936  68.600  1.00  0.00           O  
ATOM    779  N   GLY    59      36.809  40.796  68.699  1.00  0.00           N  
ATOM    780  H   GLY    59      37.616  40.206  68.840  1.00  0.00           H  
ATOM    781  CA  GLY    59      37.005  42.199  68.367  1.00  0.00           C  
ATOM    782  HA2 GLY    59      37.899  42.290  67.749  1.00  0.00           H  
ATOM    783  HA3 GLY    59      36.233  42.557  67.686  1.00  0.00           H  
ATOM    784  C   GLY    59      37.089  43.096  69.544  1.00  0.00           C  
ATOM    785  O   GLY    59      36.767  44.283  69.484  1.00  0.00           O  
ATOM    786  N   ASP    60      37.521  42.503  70.664  1.00  0.00           N  
ATOM    787  H   ASP    60      37.617  41.506  70.538  1.00  0.00           H  
ATOM    788  CA  ASP    60      37.777  43.072  72.008  1.00  0.00           C  
ATOM    789  HA  ASP    60      36.859  43.409  72.489  1.00  0.00           H  
ATOM    790  CB  ASP    60      38.516  42.085  72.900  1.00  0.00           C  
ATOM    791  HB2 ASP    60      38.803  42.481  73.874  1.00  0.00           H  
ATOM    792  HB3 ASP    60      37.752  41.350  73.154  1.00  0.00           H  
ATOM    793  CG  ASP    60      39.744  41.388  72.312  1.00  0.00           C  
ATOM    794  OD1 ASP    60      40.149  40.345  72.769  1.00  0.00           O  
ATOM    795  OD2 ASP    60      40.312  41.818  71.276  1.00  0.00           O  
ATOM    796  C   ASP    60      38.666  44.389  71.961  1.00  0.00           C  
ATOM    797  O   ASP    60      38.686  45.204  72.896  1.00  0.00           O  
ATOM    798  N   ARG    61      39.393  44.652  70.877  1.00  0.00           N  
ATOM    799  H   ARG    61      39.523  43.798  70.355  1.00  0.00           H  
ATOM    800  CA  ARG    61      39.891  45.962  70.413  1.00  0.00           C  
ATOM    801  HA  ARG    61      40.253  46.425  71.331  1.00  0.00           H  
ATOM    802  CB  ARG    61      41.149  45.653  69.485  1.00  0.00           C  
ATOM    803  HB2 ARG    61      40.966  44.924  68.695  1.00  0.00           H  
ATOM    804  HB3 ARG    61      41.427  46.617  69.059  1.00  0.00           H  
ATOM    805  CG  ARG    61      42.298  45.158  70.345  1.00  0.00           C  
ATOM    806  HG2 ARG    61      42.452  45.761  71.240  1.00  0.00           H  
ATOM    807  HG3 ARG    61      42.241  44.096  70.586  1.00  0.00           H  
ATOM    808  CD  ARG    61      43.563  45.434  69.472  1.00  0.00           C  
ATOM    809  HD2 ARG    61      43.625  46.487  69.196  1.00  0.00           H  
ATOM    810  HD3 ARG    61      44.429  45.119  70.054  1.00  0.00           H  
ATOM    811  NE  ARG    61      43.586  44.661  68.192  1.00  0.00           N  
ATOM    812  HE  ARG    61      43.244  45.202  67.411  1.00  0.00           H  
ATOM    813  CZ  ARG    61      44.056  43.502  67.806  1.00  0.00           C  
ATOM    814  NH1 ARG    61      44.329  42.595  68.668  1.00  0.00           N  
ATOM    815 HH11 ARG    61      44.252  42.768  69.660  1.00  0.00           H  
ATOM    816 HH12 ARG    61      44.691  41.680  68.442  1.00  0.00           H  
ATOM    817  NH2 ARG    61      44.218  43.223  66.601  1.00  0.00           N  
ATOM    818 HH21 ARG    61      44.242  43.821  65.787  1.00  0.00           H  
ATOM    819 HH22 ARG    61      44.659  42.324  66.470  1.00  0.00           H  
ATOM    820  C   ARG    61      38.920  46.947  69.810  1.00  0.00           C  
ATOM    821  O   ARG    61      38.456  47.734  70.637  1.00  0.00           O  
ATOM    822  N   GLY    62      38.402  46.826  68.555  1.00  0.00           N  
ATOM    823  H   GLY    62      38.747  46.050  68.008  1.00  0.00           H  
ATOM    824  CA  GLY    62      37.552  47.789  67.854  1.00  0.00           C  
ATOM    825  HA2 GLY    62      37.422  48.739  68.372  1.00  0.00           H  
ATOM    826  HA3 GLY    62      38.012  48.056  66.902  1.00  0.00           H  
ATOM    827  C   GLY    62      36.206  47.138  67.618  1.00  0.00           C  
ATOM    828  O   GLY    62      35.160  47.762  67.847  1.00  0.00           O  
ATOM    829  N   GLY    63      36.211  45.971  67.083  1.00  0.00           N  
ATOM    830  H   GLY    63      37.052  45.433  66.929  1.00  0.00           H  
ATOM    831  CA  GLY    63      34.982  45.353  66.578  1.00  0.00           C  
ATOM    832  HA2 GLY    63      34.509  46.124  65.971  1.00  0.00           H  
ATOM    833  HA3 GLY    63      35.232  44.512  65.931  1.00  0.00           H  
ATOM    834  C   GLY    63      33.938  44.990  67.582  1.00  0.00           C  
ATOM    835  O   GLY    63      32.873  44.456  67.256  1.00  0.00           O  
ATOM    836  N   ARG    64      34.190  45.277  68.918  1.00  0.00           N  
ATOM    837  H   ARG    64      35.162  45.383  69.171  1.00  0.00           H  
ATOM    838  CA  ARG    64      33.191  45.075  70.012  1.00  0.00           C  
ATOM    839  HA  ARG    64      32.171  45.248  69.669  1.00  0.00           H  
ATOM    840  CB  ARG    64      33.229  43.641  70.467  1.00  0.00           C  
ATOM    841  HB2 ARG    64      33.226  43.007  69.581  1.00  0.00           H  
ATOM    842  HB3 ARG    64      34.121  43.556  71.088  1.00  0.00           H  
ATOM    843  CG  ARG    64      32.053  43.137  71.385  1.00  0.00           C  
ATOM    844  HG2 ARG    64      32.015  43.732  72.297  1.00  0.00           H  
ATOM    845  HG3 ARG    64      31.107  43.299  70.868  1.00  0.00           H  
ATOM    846  CD  ARG    64      32.196  41.600  71.695  1.00  0.00           C  
ATOM    847  HD2 ARG    64      31.262  41.239  72.127  1.00  0.00           H  
ATOM    848  HD3 ARG    64      32.514  41.157  70.751  1.00  0.00           H  
ATOM    849  NE  ARG    64      33.319  41.408  72.624  1.00  0.00           N  
ATOM    850  HE  ARG    64      33.704  42.269  72.986  1.00  0.00           H  
ATOM    851  CZ  ARG    64      33.906  40.285  72.965  1.00  0.00           C  
ATOM    852  NH1 ARG    64      33.518  39.094  72.648  1.00  0.00           N  
ATOM    853 HH11 ARG    64      32.715  38.946  72.053  1.00  0.00           H  
ATOM    854 HH12 ARG    64      33.878  38.228  73.022  1.00  0.00           H  
ATOM    855  NH2 ARG    64      35.028  40.221  73.627  1.00  0.00           N  
ATOM    856 HH21 ARG    64      35.498  41.080  73.874  1.00  0.00           H  
ATOM    857 HH22 ARG    64      35.509  39.333  73.650  1.00  0.00           H  
ATOM    858  C   ARG    64      33.456  46.023  71.181  1.00  0.00           C  
ATOM    859  O   ARG    64      34.514  45.871  71.792  1.00  0.00           O  
ATOM    860  N   GLY    65      32.535  46.981  71.390  1.00  0.00           N  
ATOM    861  H   GLY    65      31.737  47.123  70.788  1.00  0.00           H  
ATOM    862  CA  GLY    65      32.765  48.069  72.373  1.00  0.00           C  
ATOM    863  HA2 GLY    65      32.671  47.655  73.377  1.00  0.00           H  
ATOM    864  HA3 GLY    65      33.762  48.478  72.212  1.00  0.00           H  
ATOM    865  C   GLY    65      31.707  49.213  72.293  1.00  0.00           C  
ATOM    866  O   GLY    65      30.519  49.015  71.993  1.00  0.00           O  
ATOM    867  N   GLY    66      32.154  50.454  72.698  1.00  0.00           N  
ATOM    868  H   GLY    66      33.162  50.522  72.725  1.00  0.00           H  
ATOM    869  CA  GLY    66      31.327  51.636  72.985  1.00  0.00           C  
ATOM    870  HA2 GLY    66      30.343  51.277  73.287  1.00  0.00           H  
ATOM    871  HA3 GLY    66      31.779  52.200  73.802  1.00  0.00           H  
ATOM    872  C   GLY    66      31.113  52.576  71.738  1.00  0.00           C  
ATOM    873  O   GLY    66      32.090  53.144  71.286  1.00  0.00           O  
ATOM    874  N   PHE    67      29.899  52.784  71.240  1.00  0.00           N  
ATOM    875  H   PHE    67      29.103  52.311  71.644  1.00  0.00           H  
ATOM    876  CA  PHE    67      29.575  53.544  69.994  1.00  0.00           C  
ATOM    877  HA  PHE    67      30.390  53.578  69.270  1.00  0.00           H  
ATOM    878  CB  PHE    67      28.513  52.735  69.166  1.00  0.00           C  
ATOM    879  HB2 PHE    67      27.519  52.831  69.603  1.00  0.00           H  
ATOM    880  HB3 PHE    67      28.299  53.152  68.182  1.00  0.00           H  
ATOM    881  CG  PHE    67      28.848  51.243  68.942  1.00  0.00           C  
ATOM    882  CD1 PHE    67      27.753  50.306  68.735  1.00  0.00           C  
ATOM    883  HD1 PHE    67      26.779  50.772  68.747  1.00  0.00           H  
ATOM    884  CE1 PHE    67      28.089  48.993  68.372  1.00  0.00           C  
ATOM    885  HE1 PHE    67      27.335  48.272  68.091  1.00  0.00           H  
ATOM    886  CZ  PHE    67      29.402  48.541  68.328  1.00  0.00           C  
ATOM    887  HZ  PHE    67      29.638  47.506  68.130  1.00  0.00           H  
ATOM    888  CE2 PHE    67      30.516  49.383  68.617  1.00  0.00           C  
ATOM    889  HE2 PHE    67      31.558  49.134  68.476  1.00  0.00           H  
ATOM    890  CD2 PHE    67      30.200  50.697  68.927  1.00  0.00           C  
ATOM    891  HD2 PHE    67      31.065  51.318  69.104  1.00  0.00           H  
ATOM    892  C   PHE    67      29.001  54.933  70.337  1.00  0.00           C  
ATOM    893  O   PHE    67      29.386  55.921  69.687  1.00  0.00           O  
ATOM    894  N   ARG    68      28.077  55.033  71.289  1.00  0.00           N  
ATOM    895  H   ARG    68      27.827  54.225  71.841  1.00  0.00           H  
ATOM    896  CA  ARG    68      27.556  56.353  71.748  1.00  0.00           C  
ATOM    897  HA  ARG    68      27.079  56.841  70.899  1.00  0.00           H  
ATOM    898  CB  ARG    68      26.530  56.184  72.862  1.00  0.00           C  
ATOM    899  HB2 ARG    68      26.989  55.671  73.707  1.00  0.00           H  
ATOM    900  HB3 ARG    68      26.274  57.189  73.200  1.00  0.00           H  
ATOM    901  CG  ARG    68      25.210  55.531  72.475  1.00  0.00           C  
ATOM    902  HG2 ARG    68      24.622  56.225  71.874  1.00  0.00           H  
ATOM    903  HG3 ARG    68      25.412  54.570  72.002  1.00  0.00           H  
ATOM    904  CD  ARG    68      24.417  55.253  73.771  1.00  0.00           C  
ATOM    905  HD2 ARG    68      24.545  56.161  74.360  1.00  0.00           H  
ATOM    906  HD3 ARG    68      23.359  55.091  73.567  1.00  0.00           H  
ATOM    907  NE  ARG    68      24.968  54.154  74.580  1.00  0.00           N  
ATOM    908  HE  ARG    68      25.558  53.469  74.128  1.00  0.00           H  
ATOM    909  CZ  ARG    68      24.598  53.951  75.821  1.00  0.00           C  
ATOM    910  NH1 ARG    68      23.554  54.531  76.436  1.00  0.00           N  
ATOM    911 HH11 ARG    68      23.111  55.405  76.189  1.00  0.00           H  
ATOM    912 HH12 ARG    68      23.342  54.076  77.312  1.00  0.00           H  
ATOM    913  NH2 ARG    68      25.087  52.960  76.437  1.00  0.00           N  
ATOM    914 HH21 ARG    68      25.885  52.438  76.102  1.00  0.00           H  
ATOM    915 HH22 ARG    68      24.738  52.799  77.371  1.00  0.00           H  
ATOM    916  C   ARG    68      28.689  57.340  72.134  1.00  0.00           C  
ATOM    917  O   ARG    68      29.621  56.944  72.845  1.00  0.00           O  
ATOM    918  N   GLY    69      28.639  58.618  71.752  1.00  0.00           N  
ATOM    919  H   GLY    69      27.894  58.957  71.160  1.00  0.00           H  
ATOM    920  CA  GLY    69      29.757  59.489  72.026  1.00  0.00           C  
ATOM    921  HA2 GLY    69      29.346  60.488  71.881  1.00  0.00           H  
ATOM    922  HA3 GLY    69      29.976  59.413  73.091  1.00  0.00           H  
ATOM    923  C   GLY    69      31.024  59.395  71.171  1.00  0.00           C  
ATOM    924  O   GLY    69      32.041  60.002  71.508  1.00  0.00           O  
ATOM    925  N   GLY    70      30.940  58.679  69.991  1.00  0.00           N  
ATOM    926  H   GLY    70      30.039  58.222  70.001  1.00  0.00           H  
ATOM    927  CA  GLY    70      32.066  58.313  69.111  1.00  0.00           C  
ATOM    928  HA2 GLY    70      31.665  58.296  68.098  1.00  0.00           H  
ATOM    929  HA3 GLY    70      32.914  58.985  69.242  1.00  0.00           H  
ATOM    930  C   GLY    70      32.664  56.922  69.406  1.00  0.00           C  
ATOM    931  O   GLY    70      32.374  56.447  70.521  1.00  0.00           O  
ATOM    932  N   PHE    71      33.292  56.344  68.421  1.00  0.00           N  
ATOM    933  H   PHE    71      33.647  57.053  67.795  1.00  0.00           H  
ATOM    934  CA  PHE    71      33.621  54.932  68.443  1.00  0.00           C  
ATOM    935  HA  PHE    71      32.789  54.353  68.844  1.00  0.00           H  
ATOM    936  CB  PHE    71      33.731  54.420  67.020  1.00  0.00           C  
ATOM    937  HB2 PHE    71      32.885  54.766  66.427  1.00  0.00           H  
ATOM    938  HB3 PHE    71      34.628  54.840  66.566  1.00  0.00           H  
ATOM    939  CG  PHE    71      33.757  52.939  66.807  1.00  0.00           C  
ATOM    940  CD1 PHE    71      34.978  52.202  66.661  1.00  0.00           C  
ATOM    941  HD1 PHE    71      35.867  52.814  66.693  1.00  0.00           H  
ATOM    942  CE1 PHE    71      34.995  50.819  66.514  1.00  0.00           C  
ATOM    943  HE1 PHE    71      35.849  50.183  66.333  1.00  0.00           H  
ATOM    944  CZ  PHE    71      33.749  50.198  66.475  1.00  0.00           C  
ATOM    945  HZ  PHE    71      33.832  49.180  66.124  1.00  0.00           H  
ATOM    946  CE2 PHE    71      32.524  50.853  66.555  1.00  0.00           C  
ATOM    947  HE2 PHE    71      31.630  50.317  66.274  1.00  0.00           H  
ATOM    948  CD2 PHE    71      32.528  52.265  66.728  1.00  0.00           C  
ATOM    949  HD2 PHE    71      31.567  52.756  66.688  1.00  0.00           H  
ATOM    950  C   PHE    71      34.917  54.588  69.252  1.00  0.00           C  
ATOM    951  O   PHE    71      35.988  55.164  69.094  1.00  0.00           O  
ATOM    952  N   SER    72      34.835  53.695  70.212  1.00  0.00           N  
ATOM    953  H   SER    72      33.962  53.249  70.455  1.00  0.00           H  
ATOM    954  CA  SER    72      36.020  53.187  70.960  1.00  0.00           C  
ATOM    955  HA  SER    72      36.555  53.995  71.460  1.00  0.00           H  
ATOM    956  CB  SER    72      35.622  52.255  72.116  1.00  0.00           C  
ATOM    957  HB2 SER    72      35.232  51.309  71.740  1.00  0.00           H  
ATOM    958  HB3 SER    72      36.536  51.996  72.650  1.00  0.00           H  
ATOM    959  OG  SER    72      34.765  52.971  72.959  1.00  0.00           O  
ATOM    960  HG  SER    72      35.149  52.953  73.839  1.00  0.00           H  
ATOM    961  C   SER    72      37.045  52.532  69.945  1.00  0.00           C  
ATOM    962  O   SER    72      36.887  51.335  69.545  1.00  0.00           O  
ATOM    963  N   SER    73      38.066  53.292  69.456  1.00  0.00           N  
ATOM    964  H   SER    73      38.163  54.243  69.783  1.00  0.00           H  
ATOM    965  CA  SER    73      38.878  52.857  68.227  1.00  0.00           C  
ATOM    966  HA  SER    73      38.188  52.398  67.519  1.00  0.00           H  
ATOM    967  CB  SER    73      39.450  54.105  67.538  1.00  0.00           C  
ATOM    968  HB2 SER    73      38.617  54.785  67.358  1.00  0.00           H  
ATOM    969  HB3 SER    73      40.265  54.411  68.193  1.00  0.00           H  
ATOM    970  OG  SER    73      39.922  53.930  66.256  1.00  0.00           O  
ATOM    971  HG  SER    73      39.149  54.001  65.691  1.00  0.00           H  
ATOM    972  C   SER    73      39.976  51.782  68.630  1.00  0.00           C  
ATOM    973  O   SER    73      40.682  52.094  69.653  1.00  0.00           O  
ATOM    974  N   PRO    74      40.242  50.754  67.767  1.00  0.00           N  
ATOM    975  CD  PRO    74      39.680  50.614  66.427  1.00  0.00           C  
ATOM    976  HD2 PRO    74      39.493  51.527  65.862  1.00  0.00           H  
ATOM    977  HD3 PRO    74      38.703  50.147  66.554  1.00  0.00           H  
ATOM    978  CG  PRO    74      40.543  49.571  65.703  1.00  0.00           C  
ATOM    979  HG2 PRO    74      41.199  50.059  64.982  1.00  0.00           H  
ATOM    980  HG3 PRO    74      39.928  48.800  65.238  1.00  0.00           H  
ATOM    981  CB  PRO    74      41.231  48.905  66.896  1.00  0.00           C  
ATOM    982  HB2 PRO    74      42.173  48.441  66.607  1.00  0.00           H  
ATOM    983  HB3 PRO    74      40.488  48.196  67.262  1.00  0.00           H  
ATOM    984  CA  PRO    74      41.365  49.941  68.027  1.00  0.00           C  
ATOM    985  HA  PRO    74      41.210  49.488  69.006  1.00  0.00           H  
ATOM    986  C   PRO    74      42.662  50.710  67.868  1.00  0.00           C  
ATOM    987  O   PRO    74      42.658  51.689  67.159  1.00  0.00           O  
ATOM    988  N   GLY    75      43.752  50.104  68.404  1.00  0.00           N  
ATOM    989  H   GLY    75      43.692  49.459  69.180  1.00  0.00           H  
ATOM    990  CA  GLY    75      45.122  50.582  68.283  1.00  0.00           C  
ATOM    991  HA2 GLY    75      45.219  51.537  68.800  1.00  0.00           H  
ATOM    992  HA3 GLY    75      45.682  49.804  68.802  1.00  0.00           H  
ATOM    993  C   GLY    75      45.584  50.803  66.820  1.00  0.00           C  
ATOM    994  O   GLY    75      45.181  49.991  65.950  1.00  0.00           O  
ATOM    995  N   ARG    76      46.450  51.843  66.557  1.00  0.00           N  
ATOM    996  H   ARG    76      46.879  52.386  67.293  1.00  0.00           H  
ATOM    997  CA  ARG    76      47.089  52.013  65.259  1.00  0.00           C  
ATOM    998  HA  ARG    76      46.378  51.592  64.548  1.00  0.00           H  
ATOM    999  CB  ARG    76      47.261  53.548  65.075  1.00  0.00           C  
ATOM   1000  HB2 ARG    76      46.262  53.939  65.269  1.00  0.00           H  
ATOM   1001  HB3 ARG    76      47.992  53.920  65.793  1.00  0.00           H  
ATOM   1002  CG  ARG    76      47.806  54.032  63.709  1.00  0.00           C  
ATOM   1003  HG2 ARG    76      48.892  53.936  63.721  1.00  0.00           H  
ATOM   1004  HG3 ARG    76      47.228  53.466  62.978  1.00  0.00           H  
ATOM   1005  CD  ARG    76      47.407  55.483  63.538  1.00  0.00           C  
ATOM   1006  HD2 ARG    76      46.320  55.434  63.474  1.00  0.00           H  
ATOM   1007  HD3 ARG    76      47.738  56.187  64.302  1.00  0.00           H  
ATOM   1008  NE  ARG    76      48.137  56.043  62.362  1.00  0.00           N  
ATOM   1009  HE  ARG    76      49.019  56.494  62.561  1.00  0.00           H  
ATOM   1010  CZ  ARG    76      47.742  56.339  61.127  1.00  0.00           C  
ATOM   1011  NH1 ARG    76      46.572  55.973  60.680  1.00  0.00           N  
ATOM   1012 HH11 ARG    76      45.910  55.542  61.310  1.00  0.00           H  
ATOM   1013 HH12 ARG    76      46.243  56.391  59.821  1.00  0.00           H  
ATOM   1014  NH2 ARG    76      48.561  56.970  60.365  1.00  0.00           N  
ATOM   1015 HH21 ARG    76      49.409  57.407  60.696  1.00  0.00           H  
ATOM   1016 HH22 ARG    76      48.375  57.003  59.373  1.00  0.00           H  
ATOM   1017  C   ARG    76      48.431  51.361  65.061  1.00  0.00           C  
ATOM   1018  O   ARG    76      48.789  50.987  63.893  1.00  0.00           O  
ATOM   1019  N   GLY    77      49.209  51.226  66.118  1.00  0.00           N  
ATOM   1020  H   GLY    77      48.871  51.563  67.008  1.00  0.00           H  
ATOM   1021  CA  GLY    77      50.492  50.530  66.069  1.00  0.00           C  
ATOM   1022  HA2 GLY    77      50.529  49.456  66.251  1.00  0.00           H  
ATOM   1023  HA3 GLY    77      50.951  50.751  65.105  1.00  0.00           H  
ATOM   1024  C   GLY    77      51.442  51.176  67.202  1.00  0.00           C  
ATOM   1025  O   GLY    77      51.029  52.225  67.742  1.00  0.00           O  
ATOM   1026  N   GLY    78      52.596  50.602  67.438  1.00  0.00           N  
ATOM   1027  H   GLY    78      52.694  49.678  67.044  1.00  0.00           H  
ATOM   1028  CA  GLY    78      53.697  51.251  68.199  1.00  0.00           C  
ATOM   1029  HA2 GLY    78      54.230  51.868  67.475  1.00  0.00           H  
ATOM   1030  HA3 GLY    78      53.264  51.854  68.998  1.00  0.00           H  
ATOM   1031  C   GLY    78      54.700  50.339  68.934  1.00  0.00           C  
ATOM   1032  O   GLY    78      54.566  49.100  68.686  1.00  0.00           O  
ATOM   1033  N   PRO    79      55.629  50.785  69.806  1.00  0.00           N  
ATOM   1034  CD  PRO    79      55.906  52.174  70.210  1.00  0.00           C  
ATOM   1035  HD2 PRO    79      55.194  52.476  70.978  1.00  0.00           H  
ATOM   1036  HD3 PRO    79      55.757  52.814  69.341  1.00  0.00           H  
ATOM   1037  CG  PRO    79      57.309  52.235  70.775  1.00  0.00           C  
ATOM   1038  HG2 PRO    79      57.382  53.018  71.529  1.00  0.00           H  
ATOM   1039  HG3 PRO    79      58.074  52.251  69.999  1.00  0.00           H  
ATOM   1040  CB  PRO    79      57.396  50.967  71.434  1.00  0.00           C  
ATOM   1041  HB2 PRO    79      56.811  51.002  72.352  1.00  0.00           H  
ATOM   1042  HB3 PRO    79      58.425  50.622  71.536  1.00  0.00           H  
ATOM   1043  CA  PRO    79      56.600  49.898  70.552  1.00  0.00           C  
ATOM   1044  HA  PRO    79      57.343  49.446  69.895  1.00  0.00           H  
ATOM   1045  C   PRO    79      55.951  48.793  71.384  1.00  0.00           C  
ATOM   1046  O   PRO    79      54.943  48.954  71.904  1.00  0.00           O  
ATOM   1047  N   ARG    80      56.582  47.619  71.455  1.00  0.00           N  
ATOM   1048  H   ARG    80      57.519  47.628  71.081  1.00  0.00           H  
ATOM   1049  CA  ARG    80      56.212  46.527  72.362  1.00  0.00           C  
ATOM   1050  HA  ARG    80      55.444  46.855  73.062  1.00  0.00           H  
ATOM   1051  CB  ARG    80      55.543  45.434  71.498  1.00  0.00           C  
ATOM   1052  HB2 ARG    80      56.362  44.893  71.023  1.00  0.00           H  
ATOM   1053  HB3 ARG    80      54.925  44.756  72.087  1.00  0.00           H  
ATOM   1054  CG  ARG    80      54.710  45.881  70.349  1.00  0.00           C  
ATOM   1055  HG2 ARG    80      54.091  46.688  70.743  1.00  0.00           H  
ATOM   1056  HG3 ARG    80      55.352  46.199  69.527  1.00  0.00           H  
ATOM   1057  CD  ARG    80      53.878  44.702  69.625  1.00  0.00           C  
ATOM   1058  HD2 ARG    80      53.306  44.183  70.395  1.00  0.00           H  
ATOM   1059  HD3 ARG    80      53.106  45.083  68.956  1.00  0.00           H  
ATOM   1060  NE  ARG    80      54.789  43.751  68.872  1.00  0.00           N  
ATOM   1061  HE  ARG    80      55.747  43.758  69.193  1.00  0.00           H  
ATOM   1062  CZ  ARG    80      54.371  42.857  67.979  1.00  0.00           C  
ATOM   1063  NH1 ARG    80      53.153  42.798  67.556  1.00  0.00           N  
ATOM   1064 HH11 ARG    80      52.358  43.148  68.071  1.00  0.00           H  
ATOM   1065 HH12 ARG    80      52.941  42.130  66.828  1.00  0.00           H  
ATOM   1066  NH2 ARG    80      55.268  42.147  67.390  1.00  0.00           N  
ATOM   1067 HH21 ARG    80      56.224  42.092  67.712  1.00  0.00           H  
ATOM   1068 HH22 ARG    80      54.901  41.591  66.631  1.00  0.00           H  
ATOM   1069  C   ARG    80      57.315  45.950  73.209  1.00  0.00           C  
ATOM   1070  O   ARG    80      58.449  46.433  73.258  1.00  0.00           O  
ATOM   1071  N   GLY    81      57.051  44.894  73.977  1.00  0.00           N  
ATOM   1072  H   GLY    81      56.122  44.520  73.844  1.00  0.00           H  
ATOM   1073  CA  GLY    81      58.091  44.125  74.785  1.00  0.00           C  
ATOM   1074  HA2 GLY    81      57.729  43.124  75.021  1.00  0.00           H  
ATOM   1075  HA3 GLY    81      59.054  44.121  74.275  1.00  0.00           H  
ATOM   1076  C   GLY    81      58.265  44.749  76.172  1.00  0.00           C  
ATOM   1077  O   GLY    81      59.246  44.397  76.818  1.00  0.00           O  
ATOM   1078  N   GLY    82      57.423  45.668  76.669  1.00  0.00           N  
ATOM   1079  H   GLY    82      56.594  45.863  76.127  1.00  0.00           H  
ATOM   1080  CA  GLY    82      57.656  46.412  77.918  1.00  0.00           C  
ATOM   1081  HA2 GLY    82      58.648  46.858  77.843  1.00  0.00           H  
ATOM   1082  HA3 GLY    82      56.837  47.132  77.909  1.00  0.00           H  
ATOM   1083  C   GLY    82      57.382  45.596  79.155  1.00  0.00           C  
ATOM   1084  O   GLY    82      56.280  45.060  79.460  1.00  0.00           O  
ATOM   1085  N   GLY    83      58.447  45.489  79.912  1.00  0.00           N  
ATOM   1086  H   GLY    83      59.235  46.113  79.810  1.00  0.00           H  
ATOM   1087  CA  GLY    83      58.361  44.866  81.203  1.00  0.00           C  
ATOM   1088  HA2 GLY    83      59.376  45.099  81.525  1.00  0.00           H  
ATOM   1089  HA3 GLY    83      57.637  45.408  81.811  1.00  0.00           H  
ATOM   1090  C   GLY    83      58.112  43.305  81.231  1.00  0.00           C  
ATOM   1091  O   GLY    83      57.991  42.673  80.204  1.00  0.00           O  
ATOM   1092  N   ARG    84      57.735  42.767  82.420  1.00  0.00           N  
ATOM   1093  H   ARG    84      57.668  43.342  83.248  1.00  0.00           H  
ATOM   1094  CA  ARG    84      57.267  41.377  82.572  1.00  0.00           C  
ATOM   1095  HA  ARG    84      57.821  40.562  82.105  1.00  0.00           H  
ATOM   1096  CB  ARG    84      57.315  41.058  84.104  1.00  0.00           C  
ATOM   1097  HB2 ARG    84      57.168  41.976  84.674  1.00  0.00           H  
ATOM   1098  HB3 ARG    84      56.534  40.334  84.337  1.00  0.00           H  
ATOM   1099  CG  ARG    84      58.657  40.433  84.571  1.00  0.00           C  
ATOM   1100  HG2 ARG    84      58.622  40.455  85.661  1.00  0.00           H  
ATOM   1101  HG3 ARG    84      58.611  39.433  84.140  1.00  0.00           H  
ATOM   1102  CD  ARG    84      59.942  41.241  84.151  1.00  0.00           C  
ATOM   1103  HD2 ARG    84      60.859  40.675  84.316  1.00  0.00           H  
ATOM   1104  HD3 ARG    84      59.954  41.530  83.100  1.00  0.00           H  
ATOM   1105  NE  ARG    84      60.038  42.572  84.805  1.00  0.00           N  
ATOM   1106  HE  ARG    84      59.335  42.760  85.505  1.00  0.00           H  
ATOM   1107  CZ  ARG    84      60.738  43.582  84.417  1.00  0.00           C  
ATOM   1108  NH1 ARG    84      61.477  43.707  83.353  1.00  0.00           N  
ATOM   1109 HH11 ARG    84      61.538  42.892  82.759  1.00  0.00           H  
ATOM   1110 HH12 ARG    84      62.087  44.505  83.247  1.00  0.00           H  
ATOM   1111  NH2 ARG    84      60.701  44.631  85.182  1.00  0.00           N  
ATOM   1112 HH21 ARG    84      60.257  44.703  86.087  1.00  0.00           H  
ATOM   1113 HH22 ARG    84      61.190  45.460  84.875  1.00  0.00           H  
ATOM   1114  C   ARG    84      55.892  41.042  81.913  1.00  0.00           C  
ATOM   1115  O   ARG    84      55.728  39.988  81.298  1.00  0.00           O  
ATOM   1116  N   GLY    85      54.886  41.961  81.959  1.00  0.00           N  
ATOM   1117  H   GLY    85      54.943  42.735  82.605  1.00  0.00           H  
ATOM   1118  CA  GLY    85      53.623  41.670  81.304  1.00  0.00           C  
ATOM   1119  HA2 GLY    85      53.286  40.647  81.469  1.00  0.00           H  
ATOM   1120  HA3 GLY    85      52.828  42.341  81.631  1.00  0.00           H  
ATOM   1121  C   GLY    85      53.610  41.924  79.794  1.00  0.00           C  
ATOM   1122  O   GLY    85      52.589  41.563  79.161  1.00  0.00           O  
ATOM   1123  N   GLY    86      54.687  42.509  79.227  1.00  0.00           N  
ATOM   1124  H   GLY    86      55.448  42.881  79.778  1.00  0.00           H  
ATOM   1125  CA  GLY    86      54.818  42.440  77.770  1.00  0.00           C  
ATOM   1126  HA2 GLY    86      55.841  42.609  77.435  1.00  0.00           H  
ATOM   1127  HA3 GLY    86      54.447  41.483  77.402  1.00  0.00           H  
ATOM   1128  C   GLY    86      54.019  43.523  77.186  1.00  0.00           C  
ATOM   1129  O   GLY    86      53.309  43.291  76.213  1.00  0.00           O  
ATOM   1130  N   PHE    87      54.054  44.702  77.748  1.00  0.00           N  
ATOM   1131  H   PHE    87      54.533  44.885  78.619  1.00  0.00           H  
ATOM   1132  CA  PHE    87      53.156  45.845  77.413  1.00  0.00           C  
ATOM   1133  HA  PHE    87      52.118  45.552  77.255  1.00  0.00           H  
ATOM   1134  CB  PHE    87      53.183  46.765  78.663  1.00  0.00           C  
ATOM   1135  HB2 PHE    87      54.220  46.814  78.994  1.00  0.00           H  
ATOM   1136  HB3 PHE    87      52.867  47.779  78.416  1.00  0.00           H  
ATOM   1137  CG  PHE    87      52.424  46.346  79.915  1.00  0.00           C  
ATOM   1138  CD1 PHE    87      51.147  46.912  80.168  1.00  0.00           C  
ATOM   1139  HD1 PHE    87      50.688  47.637  79.511  1.00  0.00           H  
ATOM   1140  CE1 PHE    87      50.529  46.514  81.331  1.00  0.00           C  
ATOM   1141  HE1 PHE    87      49.555  46.865  81.638  1.00  0.00           H  
ATOM   1142  CZ  PHE    87      51.068  45.575  82.232  1.00  0.00           C  
ATOM   1143  HZ  PHE    87      50.458  45.267  83.068  1.00  0.00           H  
ATOM   1144  CE2 PHE    87      52.370  45.009  81.972  1.00  0.00           C  
ATOM   1145  HE2 PHE    87      52.710  44.282  82.695  1.00  0.00           H  
ATOM   1146  CD2 PHE    87      53.080  45.458  80.849  1.00  0.00           C  
ATOM   1147  HD2 PHE    87      54.097  45.210  80.583  1.00  0.00           H  
ATOM   1148  C   PHE    87      53.590  46.596  76.111  1.00  0.00           C  
ATOM   1149  O   PHE    87      54.733  46.466  75.656  1.00  0.00           O  
ATOM   1150  N   GLY    88      52.698  47.500  75.564  1.00  0.00           N  
ATOM   1151  H   GLY    88      51.841  47.681  76.066  1.00  0.00           H  
ATOM   1152  CA  GLY    88      52.960  48.031  74.210  1.00  0.00           C  
ATOM   1153  HA2 GLY    88      53.805  48.714  74.297  1.00  0.00           H  
ATOM   1154  HA3 GLY    88      53.205  47.183  73.570  1.00  0.00           H  
ATOM   1155  C   GLY    88      51.829  48.807  73.480  1.00  0.00           C  
ATOM   1156  O   GLY    88      50.742  48.985  73.993  1.00  0.00           O  
ATOM   1157  N   GLY    89      52.109  49.394  72.362  1.00  0.00           N  
ATOM   1158  H   GLY    89      53.064  49.148  72.145  1.00  0.00           H  
ATOM   1159  CA  GLY    89      51.239  50.116  71.384  1.00  0.00           C  
ATOM   1160  HA2 GLY    89      51.910  50.437  70.588  1.00  0.00           H  
ATOM   1161  HA3 GLY    89      50.442  49.414  71.136  1.00  0.00           H  
ATOM   1162  C   GLY    89      50.664  51.473  71.788  1.00  0.00           C  
ATOM   1163  O   GLY    89      50.059  52.192  71.018  1.00  0.00           O  
ATOM   1164  N   GLY    90      50.789  51.824  73.028  1.00  0.00           N  
ATOM   1165  H   GLY    90      51.241  51.172  73.654  1.00  0.00           H  
ATOM   1166  CA  GLY    90      50.153  53.005  73.670  1.00  0.00           C  
ATOM   1167  HA2 GLY    90      50.575  53.020  74.676  1.00  0.00           H  
ATOM   1168  HA3 GLY    90      50.299  53.900  73.065  1.00  0.00           H  
ATOM   1169  C   GLY    90      48.715  52.707  73.889  1.00  0.00           C  
ATOM   1170  O   GLY    90      48.424  51.904  74.734  1.00  0.00           O  
ATOM   1171  N   ARG    91      47.817  53.538  73.353  1.00  0.00           N  
ATOM   1172  H   ARG    91      48.249  54.297  72.845  1.00  0.00           H  
ATOM   1173  CA  ARG    91      46.325  53.415  73.294  1.00  0.00           C  
ATOM   1174  HA  ARG    91      46.029  52.366  73.289  1.00  0.00           H  
ATOM   1175  CB  ARG    91      45.761  53.919  74.692  1.00  0.00           C  
ATOM   1176  HB2 ARG    91      44.701  53.666  74.733  1.00  0.00           H  
ATOM   1177  HB3 ARG    91      46.238  53.346  75.487  1.00  0.00           H  
ATOM   1178  CG  ARG    91      46.024  55.365  74.943  1.00  0.00           C  
ATOM   1179  HG2 ARG    91      47.109  55.460  74.987  1.00  0.00           H  
ATOM   1180  HG3 ARG    91      45.705  55.930  74.067  1.00  0.00           H  
ATOM   1181  CD  ARG    91      45.541  55.999  76.253  1.00  0.00           C  
ATOM   1182  HD2 ARG    91      46.090  56.940  76.299  1.00  0.00           H  
ATOM   1183  HD3 ARG    91      44.454  56.075  76.254  1.00  0.00           H  
ATOM   1184  NE  ARG    91      46.011  55.197  77.464  1.00  0.00           N  
ATOM   1185  HE  ARG    91      46.515  54.340  77.285  1.00  0.00           H  
ATOM   1186  CZ  ARG    91      45.689  55.199  78.731  1.00  0.00           C  
ATOM   1187  NH1 ARG    91      45.127  56.239  79.340  1.00  0.00           N  
ATOM   1188 HH11 ARG    91      45.040  57.068  78.769  1.00  0.00           H  
ATOM   1189 HH12 ARG    91      44.593  56.190  80.196  1.00  0.00           H  
ATOM   1190  NH2 ARG    91      45.944  54.129  79.377  1.00  0.00           N  
ATOM   1191 HH21 ARG    91      46.454  53.337  79.015  1.00  0.00           H  
ATOM   1192 HH22 ARG    91      45.561  54.103  80.311  1.00  0.00           H  
ATOM   1193  C   ARG    91      45.747  54.017  72.013  1.00  0.00           C  
ATOM   1194  O   ARG    91      46.208  55.047  71.548  1.00  0.00           O  
ATOM   1195  N   GLY    92      44.618  53.497  71.536  1.00  0.00           N  
ATOM   1196  H   GLY    92      44.199  52.751  72.073  1.00  0.00           H  
ATOM   1197  CA  GLY    92      43.850  54.084  70.423  1.00  0.00           C  
ATOM   1198  HA2 GLY    92      42.903  53.546  70.463  1.00  0.00           H  
ATOM   1199  HA3 GLY    92      43.742  55.130  70.707  1.00  0.00           H  
ATOM   1200  C   GLY    92      44.468  54.073  69.010  1.00  0.00           C  
ATOM   1201  O   GLY    92      45.601  53.730  68.766  1.00  0.00           O  
ATOM   1202  N   GLY    93      43.772  54.625  68.093  1.00  0.00           N  
ATOM   1203  H   GLY    93      42.784  54.729  68.277  1.00  0.00           H  
ATOM   1204  CA  GLY    93      44.249  54.714  66.710  1.00  0.00           C  
ATOM   1205  HA2 GLY    93      45.291  55.033  66.691  1.00  0.00           H  
ATOM   1206  HA3 GLY    93      44.336  53.712  66.289  1.00  0.00           H  
ATOM   1207  C   GLY    93      43.287  55.508  65.863  1.00  0.00           C  
ATOM   1208  O   GLY    93      43.503  55.615  64.651  1.00  0.00           O  
ATOM   1209  N   PHE    94      42.289  56.199  66.423  1.00  0.00           N  
ATOM   1210  H   PHE    94      42.079  56.044  67.399  1.00  0.00           H  
ATOM   1211  CA  PHE    94      41.610  57.400  65.781  1.00  0.00           C  
ATOM   1212  HA  PHE    94      41.350  57.244  64.734  1.00  0.00           H  
ATOM   1213  CB  PHE    94      40.286  57.777  66.586  1.00  0.00           C  
ATOM   1214  HB2 PHE    94      39.542  57.032  66.305  1.00  0.00           H  
ATOM   1215  HB3 PHE    94      40.295  57.667  67.670  1.00  0.00           H  
ATOM   1216  CG  PHE    94      39.609  59.047  66.285  1.00  0.00           C  
ATOM   1217  CD1 PHE    94      39.511  60.201  67.190  1.00  0.00           C  
ATOM   1218  HD1 PHE    94      40.017  60.101  68.139  1.00  0.00           H  
ATOM   1219  CE1 PHE    94      38.867  61.373  66.861  1.00  0.00           C  
ATOM   1220  HE1 PHE    94      39.010  62.202  67.539  1.00  0.00           H  
ATOM   1221  CZ  PHE    94      38.273  61.438  65.580  1.00  0.00           C  
ATOM   1222  HZ  PHE    94      37.744  62.312  65.230  1.00  0.00           H  
ATOM   1223  CE2 PHE    94      38.231  60.265  64.727  1.00  0.00           C  
ATOM   1224  HE2 PHE    94      37.734  60.196  63.771  1.00  0.00           H  
ATOM   1225  CD2 PHE    94      38.906  59.109  65.087  1.00  0.00           C  
ATOM   1226  HD2 PHE    94      39.100  58.329  64.366  1.00  0.00           H  
ATOM   1227  C   PHE    94      42.441  58.698  65.725  1.00  0.00           C  
ATOM   1228  O   PHE    94      43.321  58.824  66.571  1.00  0.00           O  
ATOM   1229  N   GLY    95      42.098  59.595  64.763  1.00  0.00           N  
ATOM   1230  H   GLY    95      41.363  59.398  64.100  1.00  0.00           H  
ATOM   1231  CA  GLY    95      42.733  60.846  64.646  1.00  0.00           C  
ATOM   1232  HA2 GLY    95      42.087  61.605  64.206  1.00  0.00           H  
ATOM   1233  HA3 GLY    95      42.879  61.274  65.638  1.00  0.00           H  
ATOM   1234  C   GLY    95      44.120  60.809  63.936  1.00  0.00           C  
ATOM   1235  O   GLY    95      44.671  59.698  63.754  1.00  0.00           O  
ATOM   1236  N   ALA    96      44.819  61.944  63.708  1.00  0.00           N  
ATOM   1237  H   ALA    96      44.468  62.820  64.066  1.00  0.00           H  
ATOM   1238  CA  ALA    96      46.202  62.074  63.359  1.00  0.00           C  
ATOM   1239  HA  ALA    96      46.335  61.400  62.513  1.00  0.00           H  
ATOM   1240  CB  ALA    96      46.484  63.519  62.869  1.00  0.00           C  
ATOM   1241  HB1 ALA    96      47.524  63.840  62.930  1.00  0.00           H  
ATOM   1242  HB2 ALA    96      46.129  63.709  61.856  1.00  0.00           H  
ATOM   1243  HB3 ALA    96      46.054  64.175  63.626  1.00  0.00           H  
ATOM   1244  C   ALA    96      47.160  61.621  64.467  1.00  0.00           C  
ATOM   1245  O   ALA    96      48.287  61.267  64.228  1.00  0.00           O  
ATOM   1246  N   GLY    97      46.599  61.545  65.645  1.00  0.00           N  
ATOM   1247  H   GLY    97      45.688  61.981  65.669  1.00  0.00           H  
ATOM   1248  CA  GLY    97      47.248  60.893  66.807  1.00  0.00           C  
ATOM   1249  HA2 GLY    97      46.493  60.465  67.466  1.00  0.00           H  
ATOM   1250  HA3 GLY    97      47.912  60.130  66.401  1.00  0.00           H  
ATOM   1251  C   GLY    97      48.201  61.840  67.602  1.00  0.00           C  
ATOM   1252  O   GLY    97      48.441  62.974  67.216  1.00  0.00           O  
ATOM   1253  N   ARG    98      48.501  61.533  68.886  1.00  0.00           N  
ATOM   1254  H   ARG    98      48.303  60.596  69.207  1.00  0.00           H  
ATOM   1255  CA  ARG    98      49.230  62.369  69.875  1.00  0.00           C  
ATOM   1256  HA  ARG    98      49.618  63.218  69.313  1.00  0.00           H  
ATOM   1257  CB  ARG    98      48.244  63.011  70.779  1.00  0.00           C  
ATOM   1258  HB2 ARG    98      48.717  63.819  71.338  1.00  0.00           H  
ATOM   1259  HB3 ARG    98      47.512  63.419  70.082  1.00  0.00           H  
ATOM   1260  CG  ARG    98      47.474  62.131  71.779  1.00  0.00           C  
ATOM   1261  HG2 ARG    98      47.223  61.157  71.361  1.00  0.00           H  
ATOM   1262  HG3 ARG    98      47.981  61.931  72.723  1.00  0.00           H  
ATOM   1263  CD  ARG    98      46.225  62.884  72.190  1.00  0.00           C  
ATOM   1264  HD2 ARG    98      46.441  63.953  72.183  1.00  0.00           H  
ATOM   1265  HD3 ARG    98      45.405  62.620  71.523  1.00  0.00           H  
ATOM   1266  NE  ARG    98      45.696  62.546  73.578  1.00  0.00           N  
ATOM   1267  HE  ARG    98      45.463  63.322  74.181  1.00  0.00           H  
ATOM   1268  CZ  ARG    98      45.456  61.332  74.148  1.00  0.00           C  
ATOM   1269  NH1 ARG    98      45.539  60.291  73.482  1.00  0.00           N  
ATOM   1270 HH11 ARG    98      45.450  60.331  72.477  1.00  0.00           H  
ATOM   1271 HH12 ARG    98      45.260  59.455  73.974  1.00  0.00           H  
ATOM   1272  NH2 ARG    98      44.976  61.202  75.341  1.00  0.00           N  
ATOM   1273 HH21 ARG    98      44.649  62.050  75.782  1.00  0.00           H  
ATOM   1274 HH22 ARG    98      44.548  60.322  75.592  1.00  0.00           H  
ATOM   1275  C   ARG    98      50.330  61.609  70.533  1.00  0.00           C  
ATOM   1276  O   ARG    98      50.408  60.320  70.533  1.00  0.00           O  
ATOM   1277  N   LYS    99      51.272  62.355  71.114  1.00  0.00           N  
ATOM   1278  H   LYS    99      51.100  63.350  71.149  1.00  0.00           H  
ATOM   1279  CA  LYS    99      52.398  61.806  71.866  1.00  0.00           C  
ATOM   1280  HA  LYS    99      52.941  61.146  71.189  1.00  0.00           H  
ATOM   1281  CB  LYS    99      53.421  62.893  72.112  1.00  0.00           C  
ATOM   1282  HB2 LYS    99      53.624  63.448  71.195  1.00  0.00           H  
ATOM   1283  HB3 LYS    99      52.901  63.567  72.792  1.00  0.00           H  
ATOM   1284  CG  LYS    99      54.745  62.490  72.751  1.00  0.00           C  
ATOM   1285  HG2 LYS    99      54.552  62.183  73.779  1.00  0.00           H  
ATOM   1286  HG3 LYS    99      55.174  61.639  72.222  1.00  0.00           H  
ATOM   1287  CD  LYS    99      55.627  63.715  73.028  1.00  0.00           C  
ATOM   1288  HD2 LYS    99      55.898  64.238  72.111  1.00  0.00           H  
ATOM   1289  HD3 LYS    99      55.156  64.436  73.696  1.00  0.00           H  
ATOM   1290  CE  LYS    99      56.935  63.253  73.600  1.00  0.00           C  
ATOM   1291  HE2 LYS    99      56.583  62.890  74.566  1.00  0.00           H  
ATOM   1292  HE3 LYS    99      57.252  62.485  72.894  1.00  0.00           H  
ATOM   1293  NZ  LYS    99      58.044  64.224  73.665  1.00  0.00           N  
ATOM   1294  HZ1 LYS    99      58.188  64.609  72.742  1.00  0.00           H  
ATOM   1295  HZ2 LYS    99      57.912  64.955  74.349  1.00  0.00           H  
ATOM   1296  HZ3 LYS    99      58.857  63.669  73.892  1.00  0.00           H  
ATOM   1297  C   LYS    99      52.013  61.095  73.222  1.00  0.00           C  
ATOM   1298  O   LYS    99      51.801  61.783  74.249  1.00  0.00           O  
ATOM   1299  N   VAL   100      52.058  59.742  73.116  1.00  0.00           N  
ATOM   1300  H   VAL   100      52.343  59.327  72.241  1.00  0.00           H  
ATOM   1301  CA  VAL   100      51.869  58.757  74.233  1.00  0.00           C  
ATOM   1302  HA  VAL   100      51.866  59.323  75.165  1.00  0.00           H  
ATOM   1303  CB  VAL   100      50.453  58.160  74.129  1.00  0.00           C  
ATOM   1304  HB  VAL   100      50.494  57.618  73.184  1.00  0.00           H  
ATOM   1305  CG1 VAL   100      50.155  57.213  75.268  1.00  0.00           C  
ATOM   1306 HG11 VAL   100      50.820  56.357  75.154  1.00  0.00           H  
ATOM   1307 HG12 VAL   100      50.298  57.652  76.256  1.00  0.00           H  
ATOM   1308 HG13 VAL   100      49.123  56.863  75.295  1.00  0.00           H  
ATOM   1309  CG2 VAL   100      49.322  59.177  74.104  1.00  0.00           C  
ATOM   1310 HG21 VAL   100      49.473  59.984  73.387  1.00  0.00           H  
ATOM   1311 HG22 VAL   100      48.419  58.610  73.880  1.00  0.00           H  
ATOM   1312 HG23 VAL   100      49.373  59.637  75.091  1.00  0.00           H  
ATOM   1313  C   VAL   100      52.980  57.740  74.337  1.00  0.00           C  
ATOM   1314  O   VAL   100      53.083  56.760  73.573  1.00  0.00           O  
ATOM   1315  N   ILE   101      53.804  58.016  75.288  1.00  0.00           N  
ATOM   1316  H   ILE   101      53.628  58.801  75.898  1.00  0.00           H  
ATOM   1317  CA  ILE   101      54.977  57.160  75.666  1.00  0.00           C  
ATOM   1318  HA  ILE   101      55.183  56.419  74.894  1.00  0.00           H  
ATOM   1319  CB  ILE   101      56.233  58.073  75.823  1.00  0.00           C  
ATOM   1320  HB  ILE   101      56.137  58.840  76.592  1.00  0.00           H  
ATOM   1321  CG2 ILE   101      57.380  57.024  76.294  1.00  0.00           C  
ATOM   1322 HG21 ILE   101      58.324  57.540  76.470  1.00  0.00           H  
ATOM   1323 HG22 ILE   101      57.151  56.491  77.217  1.00  0.00           H  
ATOM   1324 HG23 ILE   101      57.366  56.259  75.518  1.00  0.00           H  
ATOM   1325  CG1 ILE   101      56.560  58.839  74.500  1.00  0.00           C  
ATOM   1326 HG12 ILE   101      56.856  58.195  73.672  1.00  0.00           H  
ATOM   1327 HG13 ILE   101      55.773  59.516  74.168  1.00  0.00           H  
ATOM   1328  CD1 ILE   101      57.701  59.887  74.717  1.00  0.00           C  
ATOM   1329 HD11 ILE   101      57.606  60.454  75.644  1.00  0.00           H  
ATOM   1330 HD12 ILE   101      58.615  59.302  74.818  1.00  0.00           H  
ATOM   1331 HD13 ILE   101      57.766  60.495  73.815  1.00  0.00           H  
ATOM   1332  C   ILE   101      54.673  56.345  76.943  1.00  0.00           C  
ATOM   1333  O   ILE   101      54.477  56.861  78.086  1.00  0.00           O  
ATOM   1334  N   VAL   102      54.492  55.070  76.628  1.00  0.00           N  
ATOM   1335  H   VAL   102      54.899  54.745  75.763  1.00  0.00           H  
ATOM   1336  CA  VAL   102      54.237  53.936  77.562  1.00  0.00           C  
ATOM   1337  HA  VAL   102      54.270  53.061  76.913  1.00  0.00           H  
ATOM   1338  CB  VAL   102      52.858  54.054  78.246  1.00  0.00           C  
ATOM   1339  HB  VAL   102      52.910  55.047  78.693  1.00  0.00           H  
ATOM   1340  CG1 VAL   102      51.718  54.081  77.184  1.00  0.00           C  
ATOM   1341 HG11 VAL   102      51.750  53.201  76.541  1.00  0.00           H  
ATOM   1342 HG12 VAL   102      50.701  54.016  77.573  1.00  0.00           H  
ATOM   1343 HG13 VAL   102      51.901  54.946  76.548  1.00  0.00           H  
ATOM   1344  CG2 VAL   102      52.590  52.964  79.327  1.00  0.00           C  
ATOM   1345 HG21 VAL   102      53.108  52.047  79.047  1.00  0.00           H  
ATOM   1346 HG22 VAL   102      52.894  53.333  80.307  1.00  0.00           H  
ATOM   1347 HG23 VAL   102      51.563  52.636  79.481  1.00  0.00           H  
ATOM   1348  C   VAL   102      55.390  53.708  78.542  1.00  0.00           C  
ATOM   1349  O   VAL   102      56.123  52.756  78.321  1.00  0.00           O  
ATOM   1350  N   GLU   103      55.548  54.479  79.589  1.00  0.00           N  
ATOM   1351  H   GLU   103      54.936  55.281  79.623  1.00  0.00           H  
ATOM   1352  CA  GLU   103      56.774  54.376  80.463  1.00  0.00           C  
ATOM   1353  HA  GLU   103      57.591  54.103  79.795  1.00  0.00           H  
ATOM   1354  CB  GLU   103      57.100  55.802  81.070  1.00  0.00           C  
ATOM   1355  HB2 GLU   103      56.240  56.033  81.699  1.00  0.00           H  
ATOM   1356  HB3 GLU   103      57.866  55.613  81.821  1.00  0.00           H  
ATOM   1357  CG  GLU   103      57.471  56.971  80.240  1.00  0.00           C  
ATOM   1358  HG2 GLU   103      56.796  57.140  79.401  1.00  0.00           H  
ATOM   1359  HG3 GLU   103      57.443  57.814  80.931  1.00  0.00           H  
ATOM   1360  CD  GLU   103      58.897  56.747  79.591  1.00  0.00           C  
ATOM   1361  OE1 GLU   103      59.318  55.652  79.258  1.00  0.00           O  
ATOM   1362  OE2 GLU   103      59.576  57.762  79.469  1.00  0.00           O  
ATOM   1363  C   GLU   103      56.594  53.380  81.595  1.00  0.00           C  
ATOM   1364  O   GLU   103      55.464  53.149  82.058  1.00  0.00           O  
ATOM   1365  N   PRO   104      57.705  52.828  82.153  1.00  0.00           N  
ATOM   1366  CD  PRO   104      59.082  52.863  81.609  1.00  0.00           C  
ATOM   1367  HD2 PRO   104      59.577  53.833  81.650  1.00  0.00           H  
ATOM   1368  HD3 PRO   104      58.971  52.557  80.568  1.00  0.00           H  
ATOM   1369  CG  PRO   104      59.844  51.763  82.379  1.00  0.00           C  
ATOM   1370  HG2 PRO   104      60.759  52.234  82.737  1.00  0.00           H  
ATOM   1371  HG3 PRO   104      59.924  50.949  81.658  1.00  0.00           H  
ATOM   1372  CB  PRO   104      59.044  51.463  83.635  1.00  0.00           C  
ATOM   1373  HB2 PRO   104      59.545  51.957  84.467  1.00  0.00           H  
ATOM   1374  HB3 PRO   104      59.038  50.409  83.913  1.00  0.00           H  
ATOM   1375  CA  PRO   104      57.673  52.065  83.382  1.00  0.00           C  
ATOM   1376  HA  PRO   104      56.854  51.352  83.292  1.00  0.00           H  
ATOM   1377  C   PRO   104      57.261  53.014  84.539  1.00  0.00           C  
ATOM   1378  O   PRO   104      57.724  54.156  84.670  1.00  0.00           O  
ATOM   1379  N   HIE   105      56.448  52.614  85.488  1.00  0.00           N  
ATOM   1380  H   HIE   105      56.008  51.713  85.367  1.00  0.00           H  
ATOM   1381  CA  HIE   105      56.440  53.167  86.885  1.00  0.00           C  
ATOM   1382  HA  HIE   105      56.551  54.251  86.861  1.00  0.00           H  
ATOM   1383  CB  HIE   105      55.106  52.736  87.459  1.00  0.00           C  
ATOM   1384  HB2 HIE   105      54.374  52.952  86.681  1.00  0.00           H  
ATOM   1385  HB3 HIE   105      55.195  51.673  87.685  1.00  0.00           H  
ATOM   1386  CG  HIE   105      54.879  53.418  88.748  1.00  0.00           C  
ATOM   1387  ND1 HIE   105      55.491  53.162  90.014  1.00  0.00           N  
ATOM   1388  CE1 HIE   105      54.852  53.936  90.915  1.00  0.00           C  
ATOM   1389  HE1 HIE   105      55.166  54.093  91.936  1.00  0.00           H  
ATOM   1390  NE2 HIE   105      54.035  54.752  90.277  1.00  0.00           N  
ATOM   1391  HE2 HIE   105      53.455  55.412  90.777  1.00  0.00           H  
ATOM   1392  CD2 HIE   105      53.992  54.433  88.913  1.00  0.00           C  
ATOM   1393  HD2 HIE   105      53.369  54.847  88.134  1.00  0.00           H  
ATOM   1394  C   HIE   105      57.669  52.574  87.679  1.00  0.00           C  
ATOM   1395  O   HIE   105      58.239  51.603  87.254  1.00  0.00           O  
ATOM   1396  N   ARG   106      58.114  53.139  88.785  1.00  0.00           N  
ATOM   1397  H   ARG   106      57.536  53.874  89.167  1.00  0.00           H  
ATOM   1398  CA  ARG   106      59.240  52.703  89.552  1.00  0.00           C  
ATOM   1399  HA  ARG   106      60.087  52.338  88.970  1.00  0.00           H  
ATOM   1400  CB  ARG   106      59.762  53.947  90.293  1.00  0.00           C  
ATOM   1401  HB2 ARG   106      59.850  54.737  89.547  1.00  0.00           H  
ATOM   1402  HB3 ARG   106      59.027  54.286  91.023  1.00  0.00           H  
ATOM   1403  CG  ARG   106      61.073  53.703  91.038  1.00  0.00           C  
ATOM   1404  HG2 ARG   106      60.852  53.083  91.907  1.00  0.00           H  
ATOM   1405  HG3 ARG   106      61.756  53.251  90.318  1.00  0.00           H  
ATOM   1406  CD  ARG   106      61.632  55.023  91.572  1.00  0.00           C  
ATOM   1407  HD2 ARG   106      61.095  55.454  92.417  1.00  0.00           H  
ATOM   1408  HD3 ARG   106      62.611  54.823  92.007  1.00  0.00           H  
ATOM   1409  NE  ARG   106      62.059  55.998  90.518  1.00  0.00           N  
ATOM   1410  HE  ARG   106      63.015  55.898  90.208  1.00  0.00           H  
ATOM   1411  CZ  ARG   106      61.260  56.970  90.104  1.00  0.00           C  
ATOM   1412  NH1 ARG   106      60.031  57.236  90.506  1.00  0.00           N  
ATOM   1413 HH11 ARG   106      59.643  56.800  91.330  1.00  0.00           H  
ATOM   1414 HH12 ARG   106      59.634  58.090  90.143  1.00  0.00           H  
ATOM   1415  NH2 ARG   106      61.771  57.857  89.298  1.00  0.00           N  
ATOM   1416 HH21 ARG   106      62.700  57.726  88.924  1.00  0.00           H  
ATOM   1417 HH22 ARG   106      61.231  58.607  88.891  1.00  0.00           H  
ATOM   1418  C   ARG   106      58.985  51.490  90.470  1.00  0.00           C  
ATOM   1419  O   ARG   106      59.875  50.702  90.838  1.00  0.00           O  
ATOM   1420  N   HIE   107      57.658  51.204  90.662  1.00  0.00           N  
ATOM   1421  H   HIE   107      56.951  51.755  90.197  1.00  0.00           H  
ATOM   1422  CA  HIE   107      57.132  49.997  91.292  1.00  0.00           C  
ATOM   1423  HA  HIE   107      57.665  49.650  92.178  1.00  0.00           H  
ATOM   1424  CB  HIE   107      55.679  50.248  91.696  1.00  0.00           C  
ATOM   1425  HB2 HIE   107      55.096  50.520  90.816  1.00  0.00           H  
ATOM   1426  HB3 HIE   107      55.359  49.241  91.961  1.00  0.00           H  
ATOM   1427  CG  HIE   107      55.391  51.062  92.923  1.00  0.00           C  
ATOM   1428  ND1 HIE   107      54.359  50.901  93.816  1.00  0.00           N  
ATOM   1429  CE1 HIE   107      54.474  51.841  94.757  1.00  0.00           C  
ATOM   1430  HE1 HIE   107      53.804  51.922  95.601  1.00  0.00           H  
ATOM   1431  NE2 HIE   107      55.493  52.653  94.492  1.00  0.00           N  
ATOM   1432  HE2 HIE   107      55.823  53.471  94.985  1.00  0.00           H  
ATOM   1433  CD2 HIE   107      56.091  52.169  93.341  1.00  0.00           C  
ATOM   1434  HD2 HIE   107      56.894  52.712  92.863  1.00  0.00           H  
ATOM   1435  C   HIE   107      57.063  48.847  90.267  1.00  0.00           C  
ATOM   1436  O   HIE   107      56.555  49.026  89.167  1.00  0.00           O  
ATOM   1437  N   GLU   108      57.418  47.613  90.656  1.00  0.00           N  
ATOM   1438  H   GLU   108      57.843  47.531  91.568  1.00  0.00           H  
ATOM   1439  CA  GLU   108      57.579  46.480  89.791  1.00  0.00           C  
ATOM   1440  HA  GLU   108      58.142  46.925  88.972  1.00  0.00           H  
ATOM   1441  CB  GLU   108      58.458  45.393  90.390  1.00  0.00           C  
ATOM   1442  HB2 GLU   108      59.415  45.886  90.565  1.00  0.00           H  
ATOM   1443  HB3 GLU   108      58.060  44.981  91.317  1.00  0.00           H  
ATOM   1444  CG  GLU   108      58.617  44.098  89.516  1.00  0.00           C  
ATOM   1445  HG2 GLU   108      59.441  43.512  89.922  1.00  0.00           H  
ATOM   1446  HG3 GLU   108      57.704  43.517  89.642  1.00  0.00           H  
ATOM   1447  CD  GLU   108      58.802  44.302  88.032  1.00  0.00           C  
ATOM   1448  OE1 GLU   108      58.377  43.524  87.133  1.00  0.00           O  
ATOM   1449  OE2 GLU   108      59.512  45.309  87.680  1.00  0.00           O  
ATOM   1450  C   GLU   108      56.212  45.930  89.256  1.00  0.00           C  
ATOM   1451  O   GLU   108      55.384  45.373  90.032  1.00  0.00           O  
ATOM   1452  N   GLY   109      56.044  46.131  87.979  1.00  0.00           N  
ATOM   1453  H   GLY   109      56.745  46.692  87.516  1.00  0.00           H  
ATOM   1454  CA  GLY   109      54.882  45.683  87.124  1.00  0.00           C  
ATOM   1455  HA2 GLY   109      55.219  45.311  86.156  1.00  0.00           H  
ATOM   1456  HA3 GLY   109      54.421  44.798  87.563  1.00  0.00           H  
ATOM   1457  C   GLY   109      53.864  46.877  86.749  1.00  0.00           C  
ATOM   1458  O   GLY   109      52.878  46.575  86.113  1.00  0.00           O  
ATOM   1459  N   ILE   110      53.958  48.134  87.220  1.00  0.00           N  
ATOM   1460  H   ILE   110      54.488  48.326  88.058  1.00  0.00           H  
ATOM   1461  CA  ILE   110      53.129  49.291  86.783  1.00  0.00           C  
ATOM   1462  HA  ILE   110      52.158  48.964  86.410  1.00  0.00           H  
ATOM   1463  CB  ILE   110      52.820  50.140  87.995  1.00  0.00           C  
ATOM   1464  HB  ILE   110      53.682  50.603  88.475  1.00  0.00           H  
ATOM   1465  CG2 ILE   110      51.919  51.284  87.531  1.00  0.00           C  
ATOM   1466 HG21 ILE   110      51.467  51.831  88.359  1.00  0.00           H  
ATOM   1467 HG22 ILE   110      52.503  51.918  86.864  1.00  0.00           H  
ATOM   1468 HG23 ILE   110      51.009  50.923  87.050  1.00  0.00           H  
ATOM   1469  CG1 ILE   110      52.092  49.265  89.060  1.00  0.00           C  
ATOM   1470 HG12 ILE   110      51.537  49.949  89.702  1.00  0.00           H  
ATOM   1471 HG13 ILE   110      51.338  48.693  88.519  1.00  0.00           H  
ATOM   1472  CD1 ILE   110      52.951  48.405  90.120  1.00  0.00           C  
ATOM   1473 HD11 ILE   110      53.245  49.027  90.966  1.00  0.00           H  
ATOM   1474 HD12 ILE   110      52.445  47.508  90.478  1.00  0.00           H  
ATOM   1475 HD13 ILE   110      53.817  48.018  89.584  1.00  0.00           H  
ATOM   1476  C   ILE   110      53.779  49.976  85.569  1.00  0.00           C  
ATOM   1477  O   ILE   110      55.015  50.146  85.616  1.00  0.00           O  
ATOM   1478  N   PHE   111      52.998  50.558  84.678  1.00  0.00           N  
ATOM   1479  H   PHE   111      52.013  50.335  84.715  1.00  0.00           H  
ATOM   1480  CA  PHE   111      53.331  51.425  83.607  1.00  0.00           C  
ATOM   1481  HA  PHE   111      54.304  51.785  83.942  1.00  0.00           H  
ATOM   1482  CB  PHE   111      53.331  50.658  82.259  1.00  0.00           C  
ATOM   1483  HB2 PHE   111      52.418  50.063  82.269  1.00  0.00           H  
ATOM   1484  HB3 PHE   111      53.369  51.389  81.452  1.00  0.00           H  
ATOM   1485  CG  PHE   111      54.467  49.775  82.148  1.00  0.00           C  
ATOM   1486  CD1 PHE   111      54.499  48.599  82.923  1.00  0.00           C  
ATOM   1487  HD1 PHE   111      53.717  48.242  83.576  1.00  0.00           H  
ATOM   1488  CE1 PHE   111      55.639  47.729  82.830  1.00  0.00           C  
ATOM   1489  HE1 PHE   111      55.616  46.796  83.373  1.00  0.00           H  
ATOM   1490  CZ  PHE   111      56.654  48.087  81.971  1.00  0.00           C  
ATOM   1491  HZ  PHE   111      57.529  47.463  81.869  1.00  0.00           H  
ATOM   1492  CE2 PHE   111      56.510  49.170  81.072  1.00  0.00           C  
ATOM   1493  HE2 PHE   111      57.392  49.355  80.477  1.00  0.00           H  
ATOM   1494  CD2 PHE   111      55.397  50.053  81.138  1.00  0.00           C  
ATOM   1495  HD2 PHE   111      55.269  50.956  80.559  1.00  0.00           H  
ATOM   1496  C   PHE   111      52.406  52.677  83.705  1.00  0.00           C  
ATOM   1497  O   PHE   111      51.487  52.763  84.516  1.00  0.00           O  
ATOM   1498  N   ILE   112      52.822  53.700  83.028  1.00  0.00           N  
ATOM   1499  H   ILE   112      53.618  53.522  82.432  1.00  0.00           H  
ATOM   1500  CA  ILE   112      52.204  55.072  83.197  1.00  0.00           C  
ATOM   1501  HA  ILE   112      51.151  54.941  83.444  1.00  0.00           H  
ATOM   1502  CB  ILE   112      52.660  55.872  84.455  1.00  0.00           C  
ATOM   1503  HB  ILE   112      52.511  55.175  85.280  1.00  0.00           H  
ATOM   1504  CG2 ILE   112      54.216  56.133  84.467  1.00  0.00           C  
ATOM   1505 HG21 ILE   112      54.595  57.008  83.939  1.00  0.00           H  
ATOM   1506 HG22 ILE   112      54.599  56.138  85.488  1.00  0.00           H  
ATOM   1507 HG23 ILE   112      54.680  55.244  84.038  1.00  0.00           H  
ATOM   1508  CG1 ILE   112      52.025  57.288  84.678  1.00  0.00           C  
ATOM   1509 HG12 ILE   112      52.244  57.979  83.864  1.00  0.00           H  
ATOM   1510 HG13 ILE   112      50.949  57.183  84.538  1.00  0.00           H  
ATOM   1511  CD1 ILE   112      52.279  57.934  86.107  1.00  0.00           C  
ATOM   1512 HD11 ILE   112      52.096  57.134  86.824  1.00  0.00           H  
ATOM   1513 HD12 ILE   112      53.324  58.237  86.185  1.00  0.00           H  
ATOM   1514 HD13 ILE   112      51.533  58.710  86.278  1.00  0.00           H  
ATOM   1515  C   ILE   112      52.381  55.867  81.862  1.00  0.00           C  
ATOM   1516  O   ILE   112      53.403  55.667  81.264  1.00  0.00           O  
ATOM   1517  N   CYS   113      51.414  56.644  81.477  1.00  0.00           N  
ATOM   1518  H   CYS   113      50.565  56.640  82.024  1.00  0.00           H  
ATOM   1519  CA  CYS   113      51.499  57.428  80.187  1.00  0.00           C  
ATOM   1520  HA  CYS   113      51.956  56.808  79.415  1.00  0.00           H  
ATOM   1521  CB  CYS   113      50.082  57.750  79.649  1.00  0.00           C  
ATOM   1522  HB2 CYS   113      49.603  58.588  80.156  1.00  0.00           H  
ATOM   1523  HB3 CYS   113      50.152  58.040  78.601  1.00  0.00           H  
ATOM   1524  SG  CYS   113      49.063  56.242  79.653  1.00  0.00           S  
ATOM   1525  HG  CYS   113      48.888  56.194  80.976  1.00  0.00           H  
ATOM   1526  C   CYS   113      52.546  58.568  80.396  1.00  0.00           C  
ATOM   1527  O   CYS   113      52.710  59.122  81.480  1.00  0.00           O  
ATOM   1528  N   ARG   114      53.208  59.033  79.362  1.00  0.00           N  
ATOM   1529  H   ARG   114      53.086  58.426  78.564  1.00  0.00           H  
ATOM   1530  CA  ARG   114      53.977  60.343  79.324  1.00  0.00           C  
ATOM   1531  HA  ARG   114      53.614  61.010  80.107  1.00  0.00           H  
ATOM   1532  CB  ARG   114      55.444  60.042  79.584  1.00  0.00           C  
ATOM   1533  HB2 ARG   114      55.524  59.316  80.394  1.00  0.00           H  
ATOM   1534  HB3 ARG   114      55.808  59.656  78.631  1.00  0.00           H  
ATOM   1535  CG  ARG   114      56.197  61.244  80.082  1.00  0.00           C  
ATOM   1536  HG2 ARG   114      56.212  62.015  79.312  1.00  0.00           H  
ATOM   1537  HG3 ARG   114      55.624  61.625  80.927  1.00  0.00           H  
ATOM   1538  CD  ARG   114      57.620  61.012  80.604  1.00  0.00           C  
ATOM   1539  HD2 ARG   114      58.049  62.003  80.753  1.00  0.00           H  
ATOM   1540  HD3 ARG   114      57.510  60.450  81.531  1.00  0.00           H  
ATOM   1541  NE  ARG   114      58.468  60.232  79.672  1.00  0.00           N  
ATOM   1542  HE  ARG   114      58.521  59.231  79.792  1.00  0.00           H  
ATOM   1543  CZ  ARG   114      58.999  60.616  78.526  1.00  0.00           C  
ATOM   1544  NH1 ARG   114      58.740  61.856  78.074  1.00  0.00           N  
ATOM   1545 HH11 ARG   114      58.282  62.478  78.725  1.00  0.00           H  
ATOM   1546 HH12 ARG   114      59.180  62.182  77.226  1.00  0.00           H  
ATOM   1547  NH2 ARG   114      59.560  59.812  77.672  1.00  0.00           N  
ATOM   1548 HH21 ARG   114      59.831  58.927  78.077  1.00  0.00           H  
ATOM   1549 HH22 ARG   114      59.921  60.233  76.829  1.00  0.00           H  
ATOM   1550  C   ARG   114      53.812  61.043  78.022  1.00  0.00           C  
ATOM   1551  O   ARG   114      53.788  60.401  76.928  1.00  0.00           O  
ATOM   1552  N   GLY   115      53.772  62.359  78.099  1.00  0.00           N  
ATOM   1553  H   GLY   115      53.641  62.703  79.040  1.00  0.00           H  
ATOM   1554  CA  GLY   115      53.421  63.304  77.002  1.00  0.00           C  
ATOM   1555  HA2 GLY   115      53.997  64.227  77.068  1.00  0.00           H  
ATOM   1556  HA3 GLY   115      53.559  62.795  76.049  1.00  0.00           H  
ATOM   1557  C   GLY   115      51.962  63.672  77.270  1.00  0.00           C  
ATOM   1558  O   GLY   115      51.753  64.214  78.363  1.00  0.00           O  
ATOM   1559  N   LYS   116      51.080  63.638  76.304  1.00  0.00           N  
ATOM   1560  H   LYS   116      51.449  63.267  75.440  1.00  0.00           H  
ATOM   1561  CA  LYS   116      49.776  64.198  76.386  1.00  0.00           C  
ATOM   1562  HA  LYS   116      49.894  65.126  76.946  1.00  0.00           H  
ATOM   1563  CB  LYS   116      49.262  64.670  74.973  1.00  0.00           C  
ATOM   1564  HB2 LYS   116      48.912  63.830  74.373  1.00  0.00           H  
ATOM   1565  HB3 LYS   116      48.375  65.302  75.002  1.00  0.00           H  
ATOM   1566  CG  LYS   116      50.226  65.571  74.367  1.00  0.00           C  
ATOM   1567  HG2 LYS   116      50.624  66.207  75.158  1.00  0.00           H  
ATOM   1568  HG3 LYS   116      50.891  64.933  73.785  1.00  0.00           H  
ATOM   1569  CD  LYS   116      49.608  66.654  73.457  1.00  0.00           C  
ATOM   1570  HD2 LYS   116      49.016  66.174  72.678  1.00  0.00           H  
ATOM   1571  HD3 LYS   116      48.946  67.343  73.982  1.00  0.00           H  
ATOM   1572  CE  LYS   116      50.739  67.494  72.922  1.00  0.00           C  
ATOM   1573  HE2 LYS   116      51.355  67.869  73.740  1.00  0.00           H  
ATOM   1574  HE3 LYS   116      51.443  66.798  72.466  1.00  0.00           H  
ATOM   1575  NZ  LYS   116      50.200  68.529  72.032  1.00  0.00           N  
ATOM   1576  HZ1 LYS   116      50.879  69.043  71.490  1.00  0.00           H  
ATOM   1577  HZ2 LYS   116      49.566  68.083  71.385  1.00  0.00           H  
ATOM   1578  HZ3 LYS   116      49.611  69.196  72.510  1.00  0.00           H  
ATOM   1579  C   LYS   116      48.747  63.353  77.129  1.00  0.00           C  
ATOM   1580  O   LYS   116      47.610  63.797  77.321  1.00  0.00           O  
ATOM   1581  N   GLU   117      49.214  62.228  77.693  1.00  0.00           N  
ATOM   1582  H   GLU   117      50.184  61.982  77.555  1.00  0.00           H  
ATOM   1583  CA  GLU   117      48.397  61.338  78.498  1.00  0.00           C  
ATOM   1584  HA  GLU   117      47.460  61.881  78.618  1.00  0.00           H  
ATOM   1585  CB  GLU   117      48.020  59.987  77.797  1.00  0.00           C  
ATOM   1586  HB2 GLU   117      47.627  60.282  76.825  1.00  0.00           H  
ATOM   1587  HB3 GLU   117      48.989  59.528  77.598  1.00  0.00           H  
ATOM   1588  CG  GLU   117      47.138  59.019  78.541  1.00  0.00           C  
ATOM   1589  HG2 GLU   117      47.215  58.070  78.009  1.00  0.00           H  
ATOM   1590  HG3 GLU   117      47.607  58.884  79.516  1.00  0.00           H  
ATOM   1591  CD  GLU   117      45.739  59.451  78.758  1.00  0.00           C  
ATOM   1592  OE1 GLU   117      45.565  60.391  79.598  1.00  0.00           O  
ATOM   1593  OE2 GLU   117      44.829  58.815  78.310  1.00  0.00           O  
ATOM   1594  C   GLU   117      49.058  61.102  79.908  1.00  0.00           C  
ATOM   1595  O   GLU   117      50.300  61.014  79.914  1.00  0.00           O  
ATOM   1596  N   ASP   118      48.305  61.006  80.970  1.00  0.00           N  
ATOM   1597  H   ASP   118      47.299  60.990  80.880  1.00  0.00           H  
ATOM   1598  CA  ASP   118      48.808  60.862  82.340  1.00  0.00           C  
ATOM   1599  HA  ASP   118      49.896  60.885  82.277  1.00  0.00           H  
ATOM   1600  CB  ASP   118      48.396  62.097  83.234  1.00  0.00           C  
ATOM   1601  HB2 ASP   118      48.693  62.050  84.281  1.00  0.00           H  
ATOM   1602  HB3 ASP   118      48.840  63.036  82.903  1.00  0.00           H  
ATOM   1603  CG  ASP   118      46.832  62.300  83.117  1.00  0.00           C  
ATOM   1604  OD1 ASP   118      46.057  61.369  83.466  1.00  0.00           O  
ATOM   1605  OD2 ASP   118      46.482  63.414  82.715  1.00  0.00           O  
ATOM   1606  C   ASP   118      48.502  59.526  83.096  1.00  0.00           C  
ATOM   1607  O   ASP   118      48.823  59.428  84.304  1.00  0.00           O  
ATOM   1608  N   ALA   119      47.769  58.583  82.529  1.00  0.00           N  
ATOM   1609  H   ALA   119      47.453  58.725  81.580  1.00  0.00           H  
ATOM   1610  CA  ALA   119      47.162  57.501  83.263  1.00  0.00           C  
ATOM   1611  HA  ALA   119      46.645  57.808  84.172  1.00  0.00           H  
ATOM   1612  CB  ALA   119      45.953  57.140  82.420  1.00  0.00           C  
ATOM   1613  HB1 ALA   119      46.225  57.083  81.366  1.00  0.00           H  
ATOM   1614  HB2 ALA   119      45.533  56.181  82.723  1.00  0.00           H  
ATOM   1615  HB3 ALA   119      45.169  57.887  82.540  1.00  0.00           H  
ATOM   1616  C   ALA   119      48.081  56.336  83.596  1.00  0.00           C  
ATOM   1617  O   ALA   119      49.104  56.025  82.904  1.00  0.00           O  
ATOM   1618  N   LEU   120      47.691  55.581  84.594  1.00  0.00           N  
ATOM   1619  H   LEU   120      46.734  55.657  84.908  1.00  0.00           H  
ATOM   1620  CA  LEU   120      48.409  54.447  85.121  1.00  0.00           C  
ATOM   1621  HA  LEU   120      49.379  54.373  84.630  1.00  0.00           H  
ATOM   1622  CB  LEU   120      48.651  54.443  86.630  1.00  0.00           C  
ATOM   1623  HB2 LEU   120      47.655  54.373  87.066  1.00  0.00           H  
ATOM   1624  HB3 LEU   120      49.162  53.491  86.778  1.00  0.00           H  
ATOM   1625  CG  LEU   120      49.549  55.593  87.190  1.00  0.00           C  
ATOM   1626  HG  LEU   120      49.939  56.148  86.337  1.00  0.00           H  
ATOM   1627  CD1 LEU   120      48.578  56.600  87.989  1.00  0.00           C  
ATOM   1628 HD11 LEU   120      48.211  56.130  88.901  1.00  0.00           H  
ATOM   1629 HD12 LEU   120      49.178  57.465  88.271  1.00  0.00           H  
ATOM   1630 HD13 LEU   120      47.768  56.852  87.304  1.00  0.00           H  
ATOM   1631  CD2 LEU   120      50.671  55.149  88.157  1.00  0.00           C  
ATOM   1632 HD21 LEU   120      50.274  54.407  88.850  1.00  0.00           H  
ATOM   1633 HD22 LEU   120      51.464  54.591  87.658  1.00  0.00           H  
ATOM   1634 HD23 LEU   120      51.047  56.033  88.672  1.00  0.00           H  
ATOM   1635  C   LEU   120      47.805  53.078  84.558  1.00  0.00           C  
ATOM   1636  O   LEU   120      46.641  52.994  84.194  1.00  0.00           O  
ATOM   1637  N   VAL   121      48.694  52.084  84.331  1.00  0.00           N  
ATOM   1638  H   VAL   121      49.638  52.161  84.680  1.00  0.00           H  
ATOM   1639  CA  VAL   121      48.233  50.827  83.745  1.00  0.00           C  
ATOM   1640  HA  VAL   121      47.192  50.706  84.045  1.00  0.00           H  
ATOM   1641  CB  VAL   121      48.240  50.898  82.189  1.00  0.00           C  
ATOM   1642  HB  VAL   121      47.875  51.905  81.986  1.00  0.00           H  
ATOM   1643  CG1 VAL   121      49.627  51.011  81.637  1.00  0.00           C  
ATOM   1644 HG11 VAL   121      50.116  50.061  81.855  1.00  0.00           H  
ATOM   1645 HG12 VAL   121      49.524  51.214  80.571  1.00  0.00           H  
ATOM   1646 HG13 VAL   121      50.272  51.712  82.167  1.00  0.00           H  
ATOM   1647  CG2 VAL   121      47.425  49.743  81.543  1.00  0.00           C  
ATOM   1648 HG21 VAL   121      46.552  49.604  82.180  1.00  0.00           H  
ATOM   1649 HG22 VAL   121      47.166  50.084  80.541  1.00  0.00           H  
ATOM   1650 HG23 VAL   121      47.997  48.818  81.620  1.00  0.00           H  
ATOM   1651  C   VAL   121      49.042  49.606  84.323  1.00  0.00           C  
ATOM   1652  O   VAL   121      50.184  49.678  84.616  1.00  0.00           O  
ATOM   1653  N   THR   122      48.408  48.475  84.445  1.00  0.00           N  
ATOM   1654  H   THR   122      47.399  48.466  84.402  1.00  0.00           H  
ATOM   1655  CA  THR   122      48.991  47.188  84.954  1.00  0.00           C  
ATOM   1656  HA  THR   122      49.971  47.016  84.510  1.00  0.00           H  
ATOM   1657  CB  THR   122      49.132  47.300  86.516  1.00  0.00           C  
ATOM   1658  HB  THR   122      49.520  48.291  86.755  1.00  0.00           H  
ATOM   1659  CG2 THR   122      47.850  47.048  87.348  1.00  0.00           C  
ATOM   1660 HG21 THR   122      47.022  47.373  86.719  1.00  0.00           H  
ATOM   1661 HG22 THR   122      47.609  46.010  87.583  1.00  0.00           H  
ATOM   1662 HG23 THR   122      48.027  47.690  88.211  1.00  0.00           H  
ATOM   1663  OG1 THR   122      49.982  46.327  86.909  1.00  0.00           O  
ATOM   1664  HG1 THR   122      50.879  46.475  86.601  1.00  0.00           H  
ATOM   1665  C   THR   122      48.069  45.978  84.605  1.00  0.00           C  
ATOM   1666  O   THR   122      46.940  46.189  84.067  1.00  0.00           O  
ATOM   1667  N   LYS   123      48.486  44.803  85.018  1.00  0.00           N  
ATOM   1668  H   LYS   123      49.366  44.792  85.514  1.00  0.00           H  
ATOM   1669  CA  LYS   123      47.642  43.532  84.897  1.00  0.00           C  
ATOM   1670  HA  LYS   123      48.281  42.675  85.109  1.00  0.00           H  
ATOM   1671  CB  LYS   123      46.531  43.373  86.020  1.00  0.00           C  
ATOM   1672  HB2 LYS   123      45.945  44.284  86.141  1.00  0.00           H  
ATOM   1673  HB3 LYS   123      45.788  42.646  85.691  1.00  0.00           H  
ATOM   1674  CG  LYS   123      47.072  43.053  87.419  1.00  0.00           C  
ATOM   1675  HG2 LYS   123      47.403  42.024  87.284  1.00  0.00           H  
ATOM   1676  HG3 LYS   123      47.975  43.585  87.720  1.00  0.00           H  
ATOM   1677  CD  LYS   123      46.071  42.933  88.526  1.00  0.00           C  
ATOM   1678  HD2 LYS   123      45.934  43.920  88.967  1.00  0.00           H  
ATOM   1679  HD3 LYS   123      45.119  42.620  88.097  1.00  0.00           H  
ATOM   1680  CE  LYS   123      46.373  41.858  89.539  1.00  0.00           C  
ATOM   1681  HE2 LYS   123      46.145  40.867  89.147  1.00  0.00           H  
ATOM   1682  HE3 LYS   123      47.438  41.877  89.771  1.00  0.00           H  
ATOM   1683  NZ  LYS   123      45.562  42.134  90.723  1.00  0.00           N  
ATOM   1684  HZ1 LYS   123      45.838  43.006  91.151  1.00  0.00           H  
ATOM   1685  HZ2 LYS   123      44.573  42.168  90.517  1.00  0.00           H  
ATOM   1686  HZ3 LYS   123      45.746  41.410  91.402  1.00  0.00           H  
ATOM   1687  C   LYS   123      47.119  43.326  83.448  1.00  0.00           C  
ATOM   1688  O   LYS   123      45.916  43.218  83.188  1.00  0.00           O  
ATOM   1689  N   ASN   124      48.100  43.131  82.527  1.00  0.00           N  
ATOM   1690  H   ASN   124      49.058  43.181  82.843  1.00  0.00           H  
ATOM   1691  CA  ASN   124      47.862  42.871  81.105  1.00  0.00           C  
ATOM   1692  HA  ASN   124      47.222  43.670  80.731  1.00  0.00           H  
ATOM   1693  CB  ASN   124      49.227  43.085  80.363  1.00  0.00           C  
ATOM   1694  HB2 ASN   124      49.691  44.058  80.527  1.00  0.00           H  
ATOM   1695  HB3 ASN   124      49.905  42.246  80.521  1.00  0.00           H  
ATOM   1696  CG  ASN   124      49.103  43.103  78.826  1.00  0.00           C  
ATOM   1697  OD1 ASN   124      48.103  43.344  78.213  1.00  0.00           O  
ATOM   1698  ND2 ASN   124      50.188  42.727  78.207  1.00  0.00           N  
ATOM   1699 HD21 ASN   124      50.169  42.747  77.197  1.00  0.00           H  
ATOM   1700 HD22 ASN   124      51.009  42.347  78.656  1.00  0.00           H  
ATOM   1701  C   ASN   124      47.320  41.461  80.780  1.00  0.00           C  
ATOM   1702  O   ASN   124      47.756  40.466  81.330  1.00  0.00           O  
ATOM   1703  N   LEU   125      46.322  41.501  79.929  1.00  0.00           N  
ATOM   1704  H   LEU   125      45.971  42.414  79.678  1.00  0.00           H  
ATOM   1705  CA  LEU   125      45.599  40.460  79.300  1.00  0.00           C  
ATOM   1706  HA  LEU   125      45.427  39.653  80.013  1.00  0.00           H  
ATOM   1707  CB  LEU   125      44.244  41.095  79.009  1.00  0.00           C  
ATOM   1708  HB2 LEU   125      43.687  41.381  79.901  1.00  0.00           H  
ATOM   1709  HB3 LEU   125      44.448  42.012  78.457  1.00  0.00           H  
ATOM   1710  CG  LEU   125      43.211  40.236  78.308  1.00  0.00           C  
ATOM   1711  HG  LEU   125      43.614  39.601  77.519  1.00  0.00           H  
ATOM   1712  CD1 LEU   125      42.560  39.327  79.304  1.00  0.00           C  
ATOM   1713 HD11 LEU   125      41.783  39.819  79.888  1.00  0.00           H  
ATOM   1714 HD12 LEU   125      42.110  38.549  78.687  1.00  0.00           H  
ATOM   1715 HD13 LEU   125      43.367  38.844  79.856  1.00  0.00           H  
ATOM   1716  CD2 LEU   125      42.175  41.347  77.861  1.00  0.00           C  
ATOM   1717 HD21 LEU   125      41.814  41.950  78.694  1.00  0.00           H  
ATOM   1718 HD22 LEU   125      42.615  42.037  77.141  1.00  0.00           H  
ATOM   1719 HD23 LEU   125      41.382  40.843  77.309  1.00  0.00           H  
ATOM   1720  C   LEU   125      46.317  39.745  78.094  1.00  0.00           C  
ATOM   1721  O   LEU   125      46.096  38.529  77.905  1.00  0.00           O  
ATOM   1722  N   VAL   126      47.153  40.352  77.258  1.00  0.00           N  
ATOM   1723  H   VAL   126      47.301  41.348  77.340  1.00  0.00           H  
ATOM   1724  CA  VAL   126      47.753  39.823  76.015  1.00  0.00           C  
ATOM   1725  HA  VAL   126      48.086  38.800  76.186  1.00  0.00           H  
ATOM   1726  CB  VAL   126      46.617  39.774  74.887  1.00  0.00           C  
ATOM   1727  HB  VAL   126      45.707  39.380  75.339  1.00  0.00           H  
ATOM   1728  CG1 VAL   126      46.185  41.112  74.313  1.00  0.00           C  
ATOM   1729 HG11 VAL   126      45.480  41.624  74.968  1.00  0.00           H  
ATOM   1730 HG12 VAL   126      47.052  41.738  74.102  1.00  0.00           H  
ATOM   1731 HG13 VAL   126      45.652  40.909  73.384  1.00  0.00           H  
ATOM   1732  CG2 VAL   126      47.059  38.820  73.733  1.00  0.00           C  
ATOM   1733 HG21 VAL   126      46.162  38.519  73.192  1.00  0.00           H  
ATOM   1734 HG22 VAL   126      47.783  39.283  73.063  1.00  0.00           H  
ATOM   1735 HG23 VAL   126      47.554  38.007  74.264  1.00  0.00           H  
ATOM   1736  C   VAL   126      48.964  40.692  75.533  1.00  0.00           C  
ATOM   1737  O   VAL   126      48.879  41.930  75.628  1.00  0.00           O  
ATOM   1738  N   PRO   127      50.106  40.130  75.142  1.00  0.00           N  
ATOM   1739  CD  PRO   127      50.332  38.680  74.848  1.00  0.00           C  
ATOM   1740  HD2 PRO   127      49.742  38.370  73.985  1.00  0.00           H  
ATOM   1741  HD3 PRO   127      50.077  38.051  75.701  1.00  0.00           H  
ATOM   1742  CG  PRO   127      51.860  38.561  74.516  1.00  0.00           C  
ATOM   1743  HG2 PRO   127      52.104  38.395  73.467  1.00  0.00           H  
ATOM   1744  HG3 PRO   127      52.257  37.694  75.045  1.00  0.00           H  
ATOM   1745  CB  PRO   127      52.497  39.954  74.913  1.00  0.00           C  
ATOM   1746  HB2 PRO   127      53.225  40.064  74.110  1.00  0.00           H  
ATOM   1747  HB3 PRO   127      53.138  39.861  75.789  1.00  0.00           H  
ATOM   1748  CA  PRO   127      51.347  40.922  74.993  1.00  0.00           C  
ATOM   1749  HA  PRO   127      51.505  41.469  75.922  1.00  0.00           H  
ATOM   1750  C   PRO   127      51.267  41.852  73.692  1.00  0.00           C  
ATOM   1751  O   PRO   127      50.877  41.401  72.617  1.00  0.00           O  
ATOM   1752  N   GLY   128      51.627  43.115  73.891  1.00  0.00           N  
ATOM   1753  H   GLY   128      51.753  43.310  74.874  1.00  0.00           H  
ATOM   1754  CA  GLY   128      52.067  44.027  72.816  1.00  0.00           C  
ATOM   1755  HA2 GLY   128      52.670  44.704  73.422  1.00  0.00           H  
ATOM   1756  HA3 GLY   128      52.772  43.493  72.179  1.00  0.00           H  
ATOM   1757  C   GLY   128      50.918  44.783  72.200  1.00  0.00           C  
ATOM   1758  O   GLY   128      51.194  45.746  71.504  1.00  0.00           O  
ATOM   1759  N   GLU   129      49.641  44.355  72.442  1.00  0.00           N  
ATOM   1760  H   GLU   129      49.602  43.508  72.991  1.00  0.00           H  
ATOM   1761  CA  GLU   129      48.452  45.168  72.068  1.00  0.00           C  
ATOM   1762  HA  GLU   129      48.691  45.593  71.093  1.00  0.00           H  
ATOM   1763  CB  GLU   129      47.205  44.276  71.949  1.00  0.00           C  
ATOM   1764  HB2 GLU   129      46.872  43.979  72.944  1.00  0.00           H  
ATOM   1765  HB3 GLU   129      46.456  44.925  71.495  1.00  0.00           H  
ATOM   1766  CG  GLU   129      47.419  43.090  71.032  1.00  0.00           C  
ATOM   1767  HG2 GLU   129      47.611  43.456  70.023  1.00  0.00           H  
ATOM   1768  HG3 GLU   129      48.292  42.599  71.461  1.00  0.00           H  
ATOM   1769  CD  GLU   129      46.224  42.110  70.991  1.00  0.00           C  
ATOM   1770  OE1 GLU   129      45.046  42.524  71.262  1.00  0.00           O  
ATOM   1771  OE2 GLU   129      46.494  40.960  70.525  1.00  0.00           O  
ATOM   1772  C   GLU   129      48.291  46.409  73.074  1.00  0.00           C  
ATOM   1773  O   GLU   129      48.606  46.341  74.224  1.00  0.00           O  
ATOM   1774  N   SER   130      47.663  47.412  72.462  1.00  0.00           N  
ATOM   1775  H   SER   130      47.506  47.455  71.466  1.00  0.00           H  
ATOM   1776  CA  SER   130      47.274  48.661  73.148  1.00  0.00           C  
ATOM   1777  HA  SER   130      48.075  48.763  73.880  1.00  0.00           H  
ATOM   1778  CB  SER   130      47.434  49.831  72.155  1.00  0.00           C  
ATOM   1779  HB2 SER   130      47.220  50.793  72.621  1.00  0.00           H  
ATOM   1780  HB3 SER   130      48.430  49.926  71.723  1.00  0.00           H  
ATOM   1781  OG  SER   130      46.535  49.681  71.108  1.00  0.00           O  
ATOM   1782  HG  SER   130      46.924  49.159  70.402  1.00  0.00           H  
ATOM   1783  C   SER   130      46.022  48.660  74.001  1.00  0.00           C  
ATOM   1784  O   SER   130      45.536  49.657  74.456  1.00  0.00           O  
ATOM   1785  N   VAL   131      45.419  47.495  74.076  1.00  0.00           N  
ATOM   1786  H   VAL   131      45.944  46.754  73.634  1.00  0.00           H  
ATOM   1787  CA  VAL   131      44.324  47.108  75.011  1.00  0.00           C  
ATOM   1788  HA  VAL   131      44.445  47.690  75.925  1.00  0.00           H  
ATOM   1789  CB  VAL   131      44.373  45.613  75.396  1.00  0.00           C  
ATOM   1790  HB  VAL   131      45.307  45.426  75.926  1.00  0.00           H  
ATOM   1791  CG1 VAL   131      43.278  45.164  76.378  1.00  0.00           C  
ATOM   1792 HG11 VAL   131      43.255  45.809  77.257  1.00  0.00           H  
ATOM   1793 HG12 VAL   131      42.281  45.226  75.941  1.00  0.00           H  
ATOM   1794 HG13 VAL   131      43.362  44.109  76.638  1.00  0.00           H  
ATOM   1795  CG2 VAL   131      44.337  44.616  74.195  1.00  0.00           C  
ATOM   1796 HG21 VAL   131      45.191  44.962  73.613  1.00  0.00           H  
ATOM   1797 HG22 VAL   131      44.593  43.609  74.522  1.00  0.00           H  
ATOM   1798 HG23 VAL   131      43.387  44.725  73.672  1.00  0.00           H  
ATOM   1799  C   VAL   131      42.926  47.465  74.429  1.00  0.00           C  
ATOM   1800  O   VAL   131      42.755  47.584  73.232  1.00  0.00           O  
ATOM   1801  N   TYR   132      41.937  47.681  75.260  1.00  0.00           N  
ATOM   1802  H   TYR   132      42.154  47.868  76.228  1.00  0.00           H  
ATOM   1803  CA  TYR   132      40.578  47.958  74.786  1.00  0.00           C  
ATOM   1804  HA  TYR   132      40.342  47.192  74.047  1.00  0.00           H  
ATOM   1805  CB  TYR   132      39.573  47.859  75.936  1.00  0.00           C  
ATOM   1806  HB2 TYR   132      39.600  48.793  76.498  1.00  0.00           H  
ATOM   1807  HB3 TYR   132      38.563  47.760  75.537  1.00  0.00           H  
ATOM   1808  CG  TYR   132      39.817  46.802  77.029  1.00  0.00           C  
ATOM   1809  CD1 TYR   132      39.222  45.508  76.936  1.00  0.00           C  
ATOM   1810  HD1 TYR   132      38.503  45.276  76.164  1.00  0.00           H  
ATOM   1811  CE1 TYR   132      39.444  44.520  77.941  1.00  0.00           C  
ATOM   1812  HE1 TYR   132      38.787  43.670  78.050  1.00  0.00           H  
ATOM   1813  CZ  TYR   132      40.286  44.767  79.016  1.00  0.00           C  
ATOM   1814  OH  TYR   132      40.475  43.888  80.028  1.00  0.00           O  
ATOM   1815  HH  TYR   132      41.402  43.747  80.233  1.00  0.00           H  
ATOM   1816  CE2 TYR   132      41.028  45.982  79.043  1.00  0.00           C  
ATOM   1817  HE2 TYR   132      41.686  46.101  79.892  1.00  0.00           H  
ATOM   1818  CD2 TYR   132      40.783  47.011  78.113  1.00  0.00           C  
ATOM   1819  HD2 TYR   132      41.292  47.948  78.284  1.00  0.00           H  
ATOM   1820  C   TYR   132      40.489  49.407  74.130  1.00  0.00           C  
ATOM   1821  O   TYR   132      41.360  50.253  74.202  1.00  0.00           O  
ATOM   1822  N   GLY   133      39.450  49.590  73.280  1.00  0.00           N  
ATOM   1823  H   GLY   133      38.786  48.829  73.256  1.00  0.00           H  
ATOM   1824  CA  GLY   133      39.326  50.697  72.333  1.00  0.00           C  
ATOM   1825  HA2 GLY   133      40.228  50.646  71.722  1.00  0.00           H  
ATOM   1826  HA3 GLY   133      38.405  50.523  71.777  1.00  0.00           H  
ATOM   1827  C   GLY   133      39.246  52.065  72.981  1.00  0.00           C  
ATOM   1828  O   GLY   133      39.118  52.151  74.200  1.00  0.00           O  
ATOM   1829  N   GLU   134      39.264  53.195  72.212  1.00  0.00           N  
ATOM   1830  H   GLU   134      39.446  53.048  71.230  1.00  0.00           H  
ATOM   1831  CA  GLU   134      39.553  54.532  72.747  1.00  0.00           C  
ATOM   1832  HA  GLU   134      39.117  54.686  73.733  1.00  0.00           H  
ATOM   1833  CB  GLU   134      41.025  54.647  72.895  1.00  0.00           C  
ATOM   1834  HB2 GLU   134      41.357  53.858  73.571  1.00  0.00           H  
ATOM   1835  HB3 GLU   134      41.504  54.329  71.969  1.00  0.00           H  
ATOM   1836  CG  GLU   134      41.618  56.062  73.051  1.00  0.00           C  
ATOM   1837  HG2 GLU   134      42.700  55.954  72.983  1.00  0.00           H  
ATOM   1838  HG3 GLU   134      41.371  56.624  72.151  1.00  0.00           H  
ATOM   1839  CD  GLU   134      41.199  56.786  74.299  1.00  0.00           C  
ATOM   1840  OE1 GLU   134      40.016  57.159  74.410  1.00  0.00           O  
ATOM   1841  OE2 GLU   134      42.071  56.923  75.159  1.00  0.00           O  
ATOM   1842  C   GLU   134      38.968  55.569  71.696  1.00  0.00           C  
ATOM   1843  O   GLU   134      39.328  55.601  70.533  1.00  0.00           O  
ATOM   1844  N   LYS   135      38.077  56.346  72.205  1.00  0.00           N  
ATOM   1845  H   LYS   135      37.972  56.339  73.210  1.00  0.00           H  
ATOM   1846  CA  LYS   135      37.234  57.229  71.380  1.00  0.00           C  
ATOM   1847  HA  LYS   135      36.932  56.629  70.521  1.00  0.00           H  
ATOM   1848  CB  LYS   135      36.020  57.768  72.176  1.00  0.00           C  
ATOM   1849  HB2 LYS   135      36.351  58.561  72.846  1.00  0.00           H  
ATOM   1850  HB3 LYS   135      35.427  58.268  71.410  1.00  0.00           H  
ATOM   1851  CG  LYS   135      35.190  56.628  72.701  1.00  0.00           C  
ATOM   1852  HG2 LYS   135      34.820  56.139  71.799  1.00  0.00           H  
ATOM   1853  HG3 LYS   135      35.618  55.866  73.352  1.00  0.00           H  
ATOM   1854  CD  LYS   135      34.010  57.198  73.450  1.00  0.00           C  
ATOM   1855  HD2 LYS   135      34.281  57.758  74.345  1.00  0.00           H  
ATOM   1856  HD3 LYS   135      33.508  57.790  72.685  1.00  0.00           H  
ATOM   1857  CE  LYS   135      33.157  56.094  73.982  1.00  0.00           C  
ATOM   1858  HE2 LYS   135      33.801  55.391  74.510  1.00  0.00           H  
ATOM   1859  HE3 LYS   135      32.491  56.548  74.716  1.00  0.00           H  
ATOM   1860  NZ  LYS   135      32.330  55.305  72.958  1.00  0.00           N  
ATOM   1861  HZ1 LYS   135      31.585  54.764  73.373  1.00  0.00           H  
ATOM   1862  HZ2 LYS   135      31.949  55.914  72.247  1.00  0.00           H  
ATOM   1863  HZ3 LYS   135      32.862  54.624  72.435  1.00  0.00           H  
ATOM   1864  C   LYS   135      37.995  58.401  70.821  1.00  0.00           C  
ATOM   1865  O   LYS   135      37.883  58.812  69.623  1.00  0.00           O  
ATOM   1866  N   ARG   136      38.938  58.811  71.677  1.00  0.00           N  
ATOM   1867  H   ARG   136      38.828  58.328  72.557  1.00  0.00           H  
ATOM   1868  CA  ARG   136      39.773  60.051  71.576  1.00  0.00           C  
ATOM   1869  HA  ARG   136      39.085  60.859  71.329  1.00  0.00           H  
ATOM   1870  CB  ARG   136      40.275  60.372  72.959  1.00  0.00           C  
ATOM   1871  HB2 ARG   136      40.920  59.575  73.328  1.00  0.00           H  
ATOM   1872  HB3 ARG   136      40.964  61.215  72.914  1.00  0.00           H  
ATOM   1873  CG  ARG   136      39.197  60.602  74.013  1.00  0.00           C  
ATOM   1874  HG2 ARG   136      38.708  61.533  73.727  1.00  0.00           H  
ATOM   1875  HG3 ARG   136      38.428  59.831  74.040  1.00  0.00           H  
ATOM   1876  CD  ARG   136      39.768  60.937  75.394  1.00  0.00           C  
ATOM   1877  HD2 ARG   136      40.569  61.676  75.418  1.00  0.00           H  
ATOM   1878  HD3 ARG   136      38.991  61.284  76.075  1.00  0.00           H  
ATOM   1879  NE  ARG   136      40.230  59.649  75.975  1.00  0.00           N  
ATOM   1880  HE  ARG   136      40.004  58.803  75.470  1.00  0.00           H  
ATOM   1881  CZ  ARG   136      40.893  59.525  77.072  1.00  0.00           C  
ATOM   1882  NH1 ARG   136      41.102  60.607  77.821  1.00  0.00           N  
ATOM   1883 HH11 ARG   136      40.716  61.502  77.554  1.00  0.00           H  
ATOM   1884 HH12 ARG   136      41.631  60.471  78.670  1.00  0.00           H  
ATOM   1885  NH2 ARG   136      41.345  58.332  77.461  1.00  0.00           N  
ATOM   1886 HH21 ARG   136      41.451  57.836  76.588  1.00  0.00           H  
ATOM   1887 HH22 ARG   136      42.080  58.315  78.153  1.00  0.00           H  
ATOM   1888  C   ARG   136      40.972  59.861  70.581  1.00  0.00           C  
ATOM   1889  O   ARG   136      41.138  58.740  70.046  1.00  0.00           O  
ATOM   1890  N   ILE   137      41.766  60.937  70.341  1.00  0.00           N  
ATOM   1891  H   ILE   137      41.582  61.670  71.011  1.00  0.00           H  
ATOM   1892  CA  ILE   137      42.868  61.066  69.378  1.00  0.00           C  
ATOM   1893  HA  ILE   137      42.559  60.600  68.443  1.00  0.00           H  
ATOM   1894  CB  ILE   137      43.375  62.490  69.342  1.00  0.00           C  
ATOM   1895  HB  ILE   137      43.381  62.905  70.350  1.00  0.00           H  
ATOM   1896  CG2 ILE   137      44.809  62.623  68.885  1.00  0.00           C  
ATOM   1897 HG21 ILE   137      45.109  63.644  69.119  1.00  0.00           H  
ATOM   1898 HG22 ILE   137      45.522  61.996  69.421  1.00  0.00           H  
ATOM   1899 HG23 ILE   137      44.822  62.386  67.821  1.00  0.00           H  
ATOM   1900  CG1 ILE   137      42.386  63.388  68.503  1.00  0.00           C  
ATOM   1901 HG12 ILE   137      42.453  63.109  67.451  1.00  0.00           H  
ATOM   1902 HG13 ILE   137      41.368  63.075  68.739  1.00  0.00           H  
ATOM   1903  CD1 ILE   137      42.474  64.862  68.624  1.00  0.00           C  
ATOM   1904 HD11 ILE   137      42.310  65.081  69.679  1.00  0.00           H  
ATOM   1905 HD12 ILE   137      43.401  65.383  68.385  1.00  0.00           H  
ATOM   1906 HD13 ILE   137      41.667  65.292  68.031  1.00  0.00           H  
ATOM   1907  C   ILE   137      43.907  60.105  69.949  1.00  0.00           C  
ATOM   1908  O   ILE   137      44.513  60.454  70.934  1.00  0.00           O  
ATOM   1909  N   GLY   138      44.191  58.943  69.443  1.00  0.00           N  
ATOM   1910  H   GLY   138      43.639  58.654  68.648  1.00  0.00           H  
ATOM   1911  CA  GLY   138      45.027  57.931  69.914  1.00  0.00           C  
ATOM   1912  HA2 GLY   138      44.588  57.519  70.823  1.00  0.00           H  
ATOM   1913  HA3 GLY   138      44.944  56.976  69.395  1.00  0.00           H  
ATOM   1914  C   GLY   138      46.444  58.323  70.013  1.00  0.00           C  
ATOM   1915  O   GLY   138      46.958  59.376  69.546  1.00  0.00           O  
ATOM   1916  N   GLY   139      47.242  57.479  70.675  1.00  0.00           N  
ATOM   1917  H   GLY   139      46.761  56.690  71.083  1.00  0.00           H  
ATOM   1918  CA  GLY   139      48.723  57.462  70.474  1.00  0.00           C  
ATOM   1919  HA2 GLY   139      48.900  57.410  69.399  1.00  0.00           H  
ATOM   1920  HA3 GLY   139      49.142  58.388  70.866  1.00  0.00           H  
ATOM   1921  C   GLY   139      49.514  56.335  71.094  1.00  0.00           C  
ATOM   1922  O   GLY   139      49.074  55.527  71.935  1.00  0.00           O  
ATOM   1923  N   GLY   140      50.749  56.343  70.651  1.00  0.00           N  
ATOM   1924  H   GLY   140      51.027  57.083  70.023  1.00  0.00           H  
ATOM   1925  CA  GLY   140      51.635  55.205  70.644  1.00  0.00           C  
ATOM   1926  HA2 GLY   140      51.715  54.674  71.593  1.00  0.00           H  
ATOM   1927  HA3 GLY   140      51.212  54.448  69.983  1.00  0.00           H  
ATOM   1928  C   GLY   140      53.067  55.537  70.226  1.00  0.00           C  
ATOM   1929  O   GLY   140      53.594  54.900  69.354  1.00  0.00           O  
ATOM   1930  N   SER   141      53.657  56.534  70.886  1.00  0.00           N  
ATOM   1931  H   SER   141      53.223  56.905  71.720  1.00  0.00           H  
ATOM   1932  CA  SER   141      54.984  56.998  70.596  1.00  0.00           C  
ATOM   1933  HA  SER   141      55.085  57.140  69.520  1.00  0.00           H  
ATOM   1934  CB  SER   141      55.048  58.404  71.261  1.00  0.00           C  
ATOM   1935  HB2 SER   141      54.679  58.242  72.273  1.00  0.00           H  
ATOM   1936  HB3 SER   141      56.082  58.740  71.188  1.00  0.00           H  
ATOM   1937  OG  SER   141      54.162  59.311  70.591  1.00  0.00           O  
ATOM   1938  HG  SER   141      54.666  59.635  69.841  1.00  0.00           H  
ATOM   1939  C   SER   141      56.113  56.168  71.179  1.00  0.00           C  
ATOM   1940  O   SER   141      55.912  55.416  72.156  1.00  0.00           O  
ATOM   1941  N   SER   142      57.338  56.412  70.754  1.00  0.00           N  
ATOM   1942  H   SER   142      57.518  57.126  70.063  1.00  0.00           H  
ATOM   1943  CA  SER   142      58.528  55.818  71.377  1.00  0.00           C  
ATOM   1944  HA  SER   142      58.193  54.903  71.865  1.00  0.00           H  
ATOM   1945  CB  SER   142      59.553  55.326  70.282  1.00  0.00           C  
ATOM   1946  HB2 SER   142      59.117  54.470  69.767  1.00  0.00           H  
ATOM   1947  HB3 SER   142      59.775  56.108  69.557  1.00  0.00           H  
ATOM   1948  OG  SER   142      60.821  54.849  70.770  1.00  0.00           O  
ATOM   1949  HG  SER   142      61.480  54.911  70.075  1.00  0.00           H  
ATOM   1950  C   SER   142      59.182  56.792  72.355  1.00  0.00           C  
ATOM   1951  O   SER   142      59.109  57.995  72.213  1.00  0.00           O  
ATOM   1952  N   LYS   143      59.906  56.218  73.336  1.00  0.00           N  
ATOM   1953  H   LYS   143      59.873  55.214  73.234  1.00  0.00           H  
ATOM   1954  CA  LYS   143      60.944  56.853  74.211  1.00  0.00           C  
ATOM   1955  HA  LYS   143      60.554  57.663  74.827  1.00  0.00           H  
ATOM   1956  CB  LYS   143      61.353  55.782  75.237  1.00  0.00           C  
ATOM   1957  HB2 LYS   143      62.110  56.100  75.953  1.00  0.00           H  
ATOM   1958  HB3 LYS   143      60.404  55.438  75.649  1.00  0.00           H  
ATOM   1959  CG  LYS   143      61.964  54.463  74.671  1.00  0.00           C  
ATOM   1960  HG2 LYS   143      61.279  53.964  73.985  1.00  0.00           H  
ATOM   1961  HG3 LYS   143      62.945  54.701  74.260  1.00  0.00           H  
ATOM   1962  CD  LYS   143      62.188  53.430  75.830  1.00  0.00           C  
ATOM   1963  HD2 LYS   143      61.396  53.396  76.579  1.00  0.00           H  
ATOM   1964  HD3 LYS   143      62.283  52.448  75.366  1.00  0.00           H  
ATOM   1965  CE  LYS   143      63.424  53.808  76.489  1.00  0.00           C  
ATOM   1966  HE2 LYS   143      64.273  53.740  75.808  1.00  0.00           H  
ATOM   1967  HE3 LYS   143      63.367  54.850  76.803  1.00  0.00           H  
ATOM   1968  NZ  LYS   143      63.559  53.030  77.775  1.00  0.00           N  
ATOM   1969  HZ1 LYS   143      64.486  53.163  78.154  1.00  0.00           H  
ATOM   1970  HZ2 LYS   143      62.885  53.279  78.484  1.00  0.00           H  
ATOM   1971  HZ3 LYS   143      63.601  52.025  77.679  1.00  0.00           H  
ATOM   1972  C   LYS   143      62.139  57.413  73.428  1.00  0.00           C  
ATOM   1973  O   LYS   143      62.834  58.300  73.899  1.00  0.00           O  
ATOM   1974  N   GLY   144      62.409  56.734  72.284  1.00  0.00           N  
ATOM   1975  H   GLY   144      61.876  55.925  71.999  1.00  0.00           H  
ATOM   1976  CA  GLY   144      63.660  56.944  71.565  1.00  0.00           C  
ATOM   1977  HA2 GLY   144      64.489  56.944  72.273  1.00  0.00           H  
ATOM   1978  HA3 GLY   144      63.887  56.120  70.889  1.00  0.00           H  
ATOM   1979  C   GLY   144      63.804  58.330  70.896  1.00  0.00           C  
ATOM   1980  O   GLY   144      64.862  58.670  70.375  1.00  0.00           O  
ATOM   1981  N   GLU   145      62.745  59.177  70.939  1.00  0.00           N  
ATOM   1982  H   GLU   145      61.957  58.718  71.373  1.00  0.00           H  
ATOM   1983  CA  GLU   145      62.676  60.438  70.159  1.00  0.00           C  
ATOM   1984  HA  GLU   145      63.471  60.457  69.414  1.00  0.00           H  
ATOM   1985  CB  GLU   145      61.284  60.387  69.526  1.00  0.00           C  
ATOM   1986  HB2 GLU   145      60.577  60.399  70.356  1.00  0.00           H  
ATOM   1987  HB3 GLU   145      61.160  61.274  68.905  1.00  0.00           H  
ATOM   1988  CG  GLU   145      60.914  59.078  68.657  1.00  0.00           C  
ATOM   1989  HG2 GLU   145      60.913  58.274  69.392  1.00  0.00           H  
ATOM   1990  HG3 GLU   145      59.891  59.182  68.295  1.00  0.00           H  
ATOM   1991  CD  GLU   145      61.965  58.799  67.583  1.00  0.00           C  
ATOM   1992  OE1 GLU   145      62.027  57.651  67.135  1.00  0.00           O  
ATOM   1993  OE2 GLU   145      62.795  59.642  67.166  1.00  0.00           O  
ATOM   1994  C   GLU   145      62.936  61.703  71.082  1.00  0.00           C  
ATOM   1995  O   GLU   145      62.661  62.815  70.610  1.00  0.00           O  
ATOM   1996  N   GLU   146      63.208  61.441  72.363  1.00  0.00           N  
ATOM   1997  H   GLU   146      63.328  60.495  72.696  1.00  0.00           H  
ATOM   1998  CA  GLU   146      63.452  62.509  73.330  1.00  0.00           C  
ATOM   1999  HA  GLU   146      62.817  63.364  73.098  1.00  0.00           H  
ATOM   2000  CB  GLU   146      63.041  61.966  74.678  1.00  0.00           C  
ATOM   2001  HB2 GLU   146      63.765  61.168  74.843  1.00  0.00           H  
ATOM   2002  HB3 GLU   146      63.159  62.670  75.502  1.00  0.00           H  
ATOM   2003  CG  GLU   146      61.652  61.294  74.824  1.00  0.00           C  
ATOM   2004  HG2 GLU   146      61.478  60.616  73.988  1.00  0.00           H  
ATOM   2005  HG3 GLU   146      61.501  60.756  75.760  1.00  0.00           H  
ATOM   2006  CD  GLU   146      60.594  62.326  74.703  1.00  0.00           C  
ATOM   2007  OE1 GLU   146      60.339  62.840  73.643  1.00  0.00           O  
ATOM   2008  OE2 GLU   146      59.951  62.616  75.734  1.00  0.00           O  
ATOM   2009  C   GLU   146      64.930  62.996  73.281  1.00  0.00           C  
ATOM   2010  O   GLU   146      65.258  64.086  73.853  1.00  0.00           O  
ATOM   2011  N   LEU   147      65.792  62.074  72.768  1.00  0.00           N  
ATOM   2012  H   LEU   147      65.365  61.193  72.523  1.00  0.00           H  
ATOM   2013  CA  LEU   147      67.266  62.187  72.833  1.00  0.00           C  
ATOM   2014  HA  LEU   147      67.530  62.619  73.798  1.00  0.00           H  
ATOM   2015  CB  LEU   147      67.922  60.795  72.726  1.00  0.00           C  
ATOM   2016  HB2 LEU   147      67.584  60.433  71.755  1.00  0.00           H  
ATOM   2017  HB3 LEU   147      69.006  60.901  72.768  1.00  0.00           H  
ATOM   2018  CG  LEU   147      67.485  59.740  73.753  1.00  0.00           C  
ATOM   2019  HG  LEU   147      66.396  59.686  73.739  1.00  0.00           H  
ATOM   2020  CD1 LEU   147      68.096  58.372  73.400  1.00  0.00           C  
ATOM   2021 HD11 LEU   147      67.612  57.622  74.025  1.00  0.00           H  
ATOM   2022 HD12 LEU   147      67.942  58.104  72.355  1.00  0.00           H  
ATOM   2023 HD13 LEU   147      69.164  58.295  73.604  1.00  0.00           H  
ATOM   2024  CD2 LEU   147      67.917  60.090  75.200  1.00  0.00           C  
ATOM   2025 HD21 LEU   147      67.621  61.108  75.450  1.00  0.00           H  
ATOM   2026 HD22 LEU   147      67.502  59.410  75.944  1.00  0.00           H  
ATOM   2027 HD23 LEU   147      69.005  60.088  75.150  1.00  0.00           H  
ATOM   2028  C   LEU   147      67.848  63.025  71.792  1.00  0.00           C  
ATOM   2029  O   LEU   147      67.136  63.239  70.815  1.00  0.00           O  
ATOM   2030  N   PHE   148      69.129  63.389  71.902  1.00  0.00           N  
ATOM   2031  H   PHE   148      69.536  63.211  72.809  1.00  0.00           H  
ATOM   2032  CA  PHE   148      70.030  64.020  70.890  1.00  0.00           C  
ATOM   2033  HA  PHE   148      69.952  65.090  71.083  1.00  0.00           H  
ATOM   2034  CB  PHE   148      71.447  63.684  71.312  1.00  0.00           C  
ATOM   2035  HB2 PHE   148      72.226  64.328  70.905  1.00  0.00           H  
ATOM   2036  HB3 PHE   148      71.499  63.919  72.376  1.00  0.00           H  
ATOM   2037  CG  PHE   148      72.020  62.254  71.054  1.00  0.00           C  
ATOM   2038  CD1 PHE   148      72.605  61.851  69.836  1.00  0.00           C  
ATOM   2039  HD1 PHE   148      72.645  62.529  68.996  1.00  0.00           H  
ATOM   2040  CE1 PHE   148      73.211  60.574  69.724  1.00  0.00           C  
ATOM   2041  HE1 PHE   148      73.716  60.299  68.810  1.00  0.00           H  
ATOM   2042  CZ  PHE   148      73.173  59.738  70.865  1.00  0.00           C  
ATOM   2043  HZ  PHE   148      73.692  58.793  70.807  1.00  0.00           H  
ATOM   2044  CE2 PHE   148      72.595  60.166  72.007  1.00  0.00           C  
ATOM   2045  HE2 PHE   148      72.622  59.626  72.943  1.00  0.00           H  
ATOM   2046  CD2 PHE   148      72.037  61.395  72.167  1.00  0.00           C  
ATOM   2047  HD2 PHE   148      71.732  61.748  73.141  1.00  0.00           H  
ATOM   2048  C   PHE   148      69.804  63.780  69.437  1.00  0.00           C  
ATOM   2049  O   PHE   148      69.510  62.675  68.979  1.00  0.00           O  
ATOM   2050  N   THR   149      70.116  64.793  68.634  1.00  0.00           N  
ATOM   2051  H   THR   149      70.420  65.678  69.013  1.00  0.00           H  
ATOM   2052  CA  THR   149      70.179  64.850  67.115  1.00  0.00           C  
ATOM   2053  HA  THR   149      70.398  63.816  66.850  1.00  0.00           H  
ATOM   2054  CB  THR   149      68.833  65.309  66.425  1.00  0.00           C  
ATOM   2055  HB  THR   149      69.068  65.574  65.394  1.00  0.00           H  
ATOM   2056  CG2 THR   149      67.687  64.263  66.434  1.00  0.00           C  
ATOM   2057 HG21 THR   149      67.879  63.435  65.751  1.00  0.00           H  
ATOM   2058 HG22 THR   149      67.483  63.999  67.471  1.00  0.00           H  
ATOM   2059 HG23 THR   149      66.807  64.828  66.126  1.00  0.00           H  
ATOM   2060  OG1 THR   149      68.430  66.367  67.208  1.00  0.00           O  
ATOM   2061  HG1 THR   149      67.981  66.028  67.986  1.00  0.00           H  
ATOM   2062  C   THR   149      71.358  65.679  66.561  1.00  0.00           C  
ATOM   2063  O   THR   149      71.696  65.572  65.396  1.00  0.00           O  
ATOM   2064  N   GLY   150      72.069  66.530  67.388  1.00  0.00           N  
ATOM   2065  H   GLY   150      71.670  66.657  68.308  1.00  0.00           H  
ATOM   2066  CA  GLY   150      73.390  67.100  67.118  1.00  0.00           C  
ATOM   2067  HA2 GLY   150      73.667  66.878  66.088  1.00  0.00           H  
ATOM   2068  HA3 GLY   150      73.532  68.171  67.259  1.00  0.00           H  
ATOM   2069  C   GLY   150      74.407  66.394  67.988  1.00  0.00           C  
ATOM   2070  O   GLY   150      74.069  66.076  69.111  1.00  0.00           O  
ATOM   2071  N   VAL   151      75.624  66.338  67.480  1.00  0.00           N  
ATOM   2072  H   VAL   151      75.771  66.701  66.549  1.00  0.00           H  
ATOM   2073  CA  VAL   151      76.851  65.732  68.015  1.00  0.00           C  
ATOM   2074  HA  VAL   151      77.260  66.291  68.857  1.00  0.00           H  
ATOM   2075  CB  VAL   151      77.977  65.861  66.924  1.00  0.00           C  
ATOM   2076  HB  VAL   151      77.599  65.379  66.022  1.00  0.00           H  
ATOM   2077  CG1 VAL   151      78.538  67.319  66.674  1.00  0.00           C  
ATOM   2078 HG11 VAL   151      77.718  67.944  66.321  1.00  0.00           H  
ATOM   2079 HG12 VAL   151      78.968  67.806  67.549  1.00  0.00           H  
ATOM   2080 HG13 VAL   151      79.362  67.501  65.985  1.00  0.00           H  
ATOM   2081  CG2 VAL   151      79.267  65.044  67.235  1.00  0.00           C  
ATOM   2082 HG21 VAL   151      79.063  63.974  67.192  1.00  0.00           H  
ATOM   2083 HG22 VAL   151      80.118  65.204  66.573  1.00  0.00           H  
ATOM   2084 HG23 VAL   151      79.603  65.233  68.254  1.00  0.00           H  
ATOM   2085  C   VAL   151      76.586  64.248  68.399  1.00  0.00           C  
ATOM   2086  O   VAL   151      76.029  63.482  67.588  1.00  0.00           O  
ATOM   2087  N   VAL   152      76.969  63.874  69.602  1.00  0.00           N  
ATOM   2088  H   VAL   152      77.443  64.576  70.152  1.00  0.00           H  
ATOM   2089  CA  VAL   152      76.597  62.579  70.218  1.00  0.00           C  
ATOM   2090  HA  VAL   152      75.570  62.355  69.930  1.00  0.00           H  
ATOM   2091  CB  VAL   152      76.555  62.488  71.701  1.00  0.00           C  
ATOM   2092  HB  VAL   152      77.521  62.786  72.108  1.00  0.00           H  
ATOM   2093  CG1 VAL   152      75.363  63.249  72.300  1.00  0.00           C  
ATOM   2094 HG11 VAL   152      75.293  64.228  71.827  1.00  0.00           H  
ATOM   2095 HG12 VAL   152      74.475  62.623  72.215  1.00  0.00           H  
ATOM   2096 HG13 VAL   152      75.525  63.471  73.355  1.00  0.00           H  
ATOM   2097  CG2 VAL   152      76.472  61.095  72.279  1.00  0.00           C  
ATOM   2098 HG21 VAL   152      77.356  60.481  72.110  1.00  0.00           H  
ATOM   2099 HG22 VAL   152      76.395  61.177  73.364  1.00  0.00           H  
ATOM   2100 HG23 VAL   152      75.565  60.619  71.908  1.00  0.00           H  
ATOM   2101  C   VAL   152      77.427  61.428  69.644  1.00  0.00           C  
ATOM   2102  O   VAL   152      76.794  60.462  69.147  1.00  0.00           O  
ATOM   2103  N   PRO   153      78.755  61.457  69.587  1.00  0.00           N  
ATOM   2104  CD  PRO   153      79.642  62.463  70.094  1.00  0.00           C  
ATOM   2105  HD2 PRO   153      79.438  62.618  71.153  1.00  0.00           H  
ATOM   2106  HD3 PRO   153      79.488  63.457  69.675  1.00  0.00           H  
ATOM   2107  CG  PRO   153      81.141  62.087  69.859  1.00  0.00           C  
ATOM   2108  HG2 PRO   153      81.437  61.412  70.661  1.00  0.00           H  
ATOM   2109  HG3 PRO   153      81.733  63.001  69.809  1.00  0.00           H  
ATOM   2110  CB  PRO   153      80.961  61.393  68.492  1.00  0.00           C  
ATOM   2111  HB2 PRO   153      81.735  60.657  68.273  1.00  0.00           H  
ATOM   2112  HB3 PRO   153      80.902  62.189  67.750  1.00  0.00           H  
ATOM   2113  CA  PRO   153      79.595  60.765  68.692  1.00  0.00           C  
ATOM   2114  HA  PRO   153      79.015  60.761  67.769  1.00  0.00           H  
ATOM   2115  C   PRO   153      79.753  59.265  69.124  1.00  0.00           C  
ATOM   2116  O   PRO   153      79.992  58.924  70.280  1.00  0.00           O  
ATOM   2117  N   ILE   154      79.838  58.479  68.010  1.00  0.00           N  
ATOM   2118  H   ILE   154      79.870  59.054  67.180  1.00  0.00           H  
ATOM   2119  CA  ILE   154      80.256  57.044  67.954  1.00  0.00           C  
ATOM   2120  HA  ILE   154      79.726  56.516  68.747  1.00  0.00           H  
ATOM   2121  CB  ILE   154      79.849  56.300  66.669  1.00  0.00           C  
ATOM   2122  HB  ILE   154      80.615  56.321  65.894  1.00  0.00           H  
ATOM   2123  CG2 ILE   154      79.761  54.828  67.167  1.00  0.00           C  
ATOM   2124 HG21 ILE   154      79.494  54.162  66.347  1.00  0.00           H  
ATOM   2125 HG22 ILE   154      80.718  54.408  67.480  1.00  0.00           H  
ATOM   2126 HG23 ILE   154      79.083  54.731  68.015  1.00  0.00           H  
ATOM   2127  CG1 ILE   154      78.388  56.628  66.307  1.00  0.00           C  
ATOM   2128 HG12 ILE   154      77.669  56.189  66.998  1.00  0.00           H  
ATOM   2129 HG13 ILE   154      78.149  57.691  66.290  1.00  0.00           H  
ATOM   2130  CD1 ILE   154      78.146  56.157  64.889  1.00  0.00           C  
ATOM   2131 HD11 ILE   154      78.744  56.644  64.119  1.00  0.00           H  
ATOM   2132 HD12 ILE   154      78.196  55.068  64.897  1.00  0.00           H  
ATOM   2133 HD13 ILE   154      77.109  56.330  64.603  1.00  0.00           H  
ATOM   2134  C   ILE   154      81.723  56.908  68.332  1.00  0.00           C  
ATOM   2135  O   ILE   154      82.592  56.694  67.483  1.00  0.00           O  
ATOM   2136  N   LEU   155      82.109  57.173  69.577  1.00  0.00           N  
ATOM   2137  H   LEU   155      81.423  57.381  70.287  1.00  0.00           H  
ATOM   2138  CA  LEU   155      83.452  56.995  70.087  1.00  0.00           C  
ATOM   2139  HA  LEU   155      84.119  57.632  69.504  1.00  0.00           H  
ATOM   2140  CB  LEU   155      83.658  57.538  71.535  1.00  0.00           C  
ATOM   2141  HB2 LEU   155      82.946  57.042  72.195  1.00  0.00           H  
ATOM   2142  HB3 LEU   155      84.669  57.305  71.867  1.00  0.00           H  
ATOM   2143  CG  LEU   155      83.403  59.034  71.811  1.00  0.00           C  
ATOM   2144  HG  LEU   155      82.331  59.227  71.793  1.00  0.00           H  
ATOM   2145  CD1 LEU   155      83.862  59.360  73.199  1.00  0.00           C  
ATOM   2146 HD11 LEU   155      83.164  58.887  73.890  1.00  0.00           H  
ATOM   2147 HD12 LEU   155      84.906  59.124  73.405  1.00  0.00           H  
ATOM   2148 HD13 LEU   155      83.738  60.440  73.112  1.00  0.00           H  
ATOM   2149  CD2 LEU   155      84.098  59.925  70.720  1.00  0.00           C  
ATOM   2150 HD21 LEU   155      83.720  59.760  69.711  1.00  0.00           H  
ATOM   2151 HD22 LEU   155      84.053  60.997  70.910  1.00  0.00           H  
ATOM   2152 HD23 LEU   155      85.140  59.615  70.791  1.00  0.00           H  
ATOM   2153  C   LEU   155      83.943  55.548  69.931  1.00  0.00           C  
ATOM   2154  O   LEU   155      83.420  54.668  70.614  1.00  0.00           O  
ATOM   2155  N   VAL   156      85.007  55.459  69.102  1.00  0.00           N  
ATOM   2156  H   VAL   156      85.400  56.336  68.791  1.00  0.00           H  
ATOM   2157  CA  VAL   156      85.764  54.205  68.796  1.00  0.00           C  
ATOM   2158  HA  VAL   156      86.401  54.550  67.982  1.00  0.00           H  
ATOM   2159  CB  VAL   156      84.934  53.079  68.180  1.00  0.00           C  
ATOM   2160  HB  VAL   156      84.176  52.875  68.936  1.00  0.00           H  
ATOM   2161  CG1 VAL   156      84.281  53.425  66.822  1.00  0.00           C  
ATOM   2162 HG11 VAL   156      83.425  52.751  66.790  1.00  0.00           H  
ATOM   2163 HG12 VAL   156      83.832  54.418  66.846  1.00  0.00           H  
ATOM   2164 HG13 VAL   156      85.067  53.337  66.072  1.00  0.00           H  
ATOM   2165  CG2 VAL   156      85.690  51.767  67.981  1.00  0.00           C  
ATOM   2166 HG21 VAL   156      85.914  51.364  68.969  1.00  0.00           H  
ATOM   2167 HG22 VAL   156      85.182  51.055  67.329  1.00  0.00           H  
ATOM   2168 HG23 VAL   156      86.628  51.941  67.454  1.00  0.00           H  
ATOM   2169  C   VAL   156      86.626  53.682  69.940  1.00  0.00           C  
ATOM   2170  O   VAL   156      87.829  53.374  69.680  1.00  0.00           O  
ATOM   2171  N   GLU   157      86.036  53.640  71.111  1.00  0.00           N  
ATOM   2172  H   GLU   157      85.069  53.929  71.144  1.00  0.00           H  
ATOM   2173  CA  GLU   157      86.714  53.221  72.268  1.00  0.00           C  
ATOM   2174  HA  GLU   157      87.706  53.673  72.298  1.00  0.00           H  
ATOM   2175  CB  GLU   157      85.920  53.498  73.605  1.00  0.00           C  
ATOM   2176  HB2 GLU   157      84.860  53.585  73.369  1.00  0.00           H  
ATOM   2177  HB3 GLU   157      85.922  52.610  74.236  1.00  0.00           H  
ATOM   2178  CG  GLU   157      86.394  54.750  74.364  1.00  0.00           C  
ATOM   2179  HG2 GLU   157      87.345  55.009  73.899  1.00  0.00           H  
ATOM   2180  HG3 GLU   157      85.719  55.577  74.145  1.00  0.00           H  
ATOM   2181  CD  GLU   157      86.495  54.531  75.836  1.00  0.00           C  
ATOM   2182  OE1 GLU   157      87.079  53.489  76.237  1.00  0.00           O  
ATOM   2183  OE2 GLU   157      86.169  55.403  76.629  1.00  0.00           O  
ATOM   2184  C   GLU   157      86.972  51.701  72.183  1.00  0.00           C  
ATOM   2185  O   GLU   157      86.116  50.970  71.731  1.00  0.00           O  
ATOM   2186  N   LEU   158      88.148  51.239  72.536  1.00  0.00           N  
ATOM   2187  H   LEU   158      88.738  51.872  73.058  1.00  0.00           H  
ATOM   2188  CA  LEU   158      88.580  49.812  72.436  1.00  0.00           C  
ATOM   2189  HA  LEU   158      87.785  49.081  72.293  1.00  0.00           H  
ATOM   2190  CB  LEU   158      89.616  49.717  71.186  1.00  0.00           C  
ATOM   2191  HB2 LEU   158      90.438  50.411  71.365  1.00  0.00           H  
ATOM   2192  HB3 LEU   158      90.088  48.740  71.293  1.00  0.00           H  
ATOM   2193  CG  LEU   158      89.258  50.110  69.773  1.00  0.00           C  
ATOM   2194  HG  LEU   158      88.994  51.159  69.640  1.00  0.00           H  
ATOM   2195  CD1 LEU   158      90.423  49.826  68.809  1.00  0.00           C  
ATOM   2196 HD11 LEU   158      90.561  48.745  68.794  1.00  0.00           H  
ATOM   2197 HD12 LEU   158      90.042  50.140  67.837  1.00  0.00           H  
ATOM   2198 HD13 LEU   158      91.319  50.443  68.880  1.00  0.00           H  
ATOM   2199  CD2 LEU   158      88.061  49.339  69.295  1.00  0.00           C  
ATOM   2200 HD21 LEU   158      87.701  49.756  68.354  1.00  0.00           H  
ATOM   2201 HD22 LEU   158      88.363  48.293  69.260  1.00  0.00           H  
ATOM   2202 HD23 LEU   158      87.266  49.355  70.041  1.00  0.00           H  
ATOM   2203  C   LEU   158      89.366  49.382  73.720  1.00  0.00           C  
ATOM   2204  O   LEU   158      89.918  50.255  74.349  1.00  0.00           O  
ATOM   2205  N   ASP   159      89.271  48.101  74.159  1.00  0.00           N  
ATOM   2206  H   ASP   159      88.777  47.425  73.594  1.00  0.00           H  
ATOM   2207  CA  ASP   159      89.764  47.598  75.442  1.00  0.00           C  
ATOM   2208  HA  ASP   159      90.688  48.111  75.708  1.00  0.00           H  
ATOM   2209  CB  ASP   159      88.656  47.999  76.449  1.00  0.00           C  
ATOM   2210  HB2 ASP   159      88.359  49.027  76.242  1.00  0.00           H  
ATOM   2211  HB3 ASP   159      87.794  47.334  76.395  1.00  0.00           H  
ATOM   2212  CG  ASP   159      89.143  48.001  77.873  1.00  0.00           C  
ATOM   2213  OD1 ASP   159      90.210  47.448  78.195  1.00  0.00           O  
ATOM   2214  OD2 ASP   159      88.384  48.452  78.786  1.00  0.00           O  
ATOM   2215  C   ASP   159      89.977  46.069  75.321  1.00  0.00           C  
ATOM   2216  O   ASP   159      89.554  45.403  74.358  1.00  0.00           O  
ATOM   2217  N   GLY   160      90.440  45.466  76.395  1.00  0.00           N  
ATOM   2218  H   GLY   160      90.515  46.029  77.230  1.00  0.00           H  
ATOM   2219  CA  GLY   160      90.735  43.981  76.513  1.00  0.00           C  
ATOM   2220  HA2 GLY   160      90.850  43.690  77.557  1.00  0.00           H  
ATOM   2221  HA3 GLY   160      89.913  43.387  76.114  1.00  0.00           H  
ATOM   2222  C   GLY   160      92.005  43.522  75.774  1.00  0.00           C  
ATOM   2223  O   GLY   160      92.554  44.343  75.067  1.00  0.00           O  
ATOM   2224  N   ASP   161      92.502  42.273  76.034  1.00  0.00           N  
ATOM   2225  H   ASP   161      91.949  41.682  76.638  1.00  0.00           H  
ATOM   2226  CA  ASP   161      93.748  41.784  75.559  1.00  0.00           C  
ATOM   2227  HA  ASP   161      94.248  42.615  75.061  1.00  0.00           H  
ATOM   2228  CB  ASP   161      94.473  41.411  76.806  1.00  0.00           C  
ATOM   2229  HB2 ASP   161      94.763  42.277  77.402  1.00  0.00           H  
ATOM   2230  HB3 ASP   161      93.904  40.843  77.542  1.00  0.00           H  
ATOM   2231  CG  ASP   161      95.767  40.707  76.484  1.00  0.00           C  
ATOM   2232  OD1 ASP   161      96.102  39.724  77.227  1.00  0.00           O  
ATOM   2233  OD2 ASP   161      96.598  41.138  75.624  1.00  0.00           O  
ATOM   2234  C   ASP   161      93.613  40.701  74.484  1.00  0.00           C  
ATOM   2235  O   ASP   161      93.175  39.558  74.806  1.00  0.00           O  
ATOM   2236  N   VAL   162      93.913  41.012  73.224  1.00  0.00           N  
ATOM   2237  H   VAL   162      94.356  41.915  73.125  1.00  0.00           H  
ATOM   2238  CA  VAL   162      94.178  40.114  72.086  1.00  0.00           C  
ATOM   2239  HA  VAL   162      94.466  40.723  71.229  1.00  0.00           H  
ATOM   2240  CB  VAL   162      92.862  39.406  71.686  1.00  0.00           C  
ATOM   2241  HB  VAL   162      92.572  38.829  72.564  1.00  0.00           H  
ATOM   2242  CG1 VAL   162      91.712  40.378  71.638  1.00  0.00           C  
ATOM   2243 HG11 VAL   162      91.560  40.918  72.572  1.00  0.00           H  
ATOM   2244 HG12 VAL   162      91.928  41.086  70.838  1.00  0.00           H  
ATOM   2245 HG13 VAL   162      90.833  39.818  71.318  1.00  0.00           H  
ATOM   2246  CG2 VAL   162      92.919  38.623  70.314  1.00  0.00           C  
ATOM   2247 HG21 VAL   162      93.383  37.682  70.609  1.00  0.00           H  
ATOM   2248 HG22 VAL   162      91.907  38.508  69.924  1.00  0.00           H  
ATOM   2249 HG23 VAL   162      93.462  39.258  69.614  1.00  0.00           H  
ATOM   2250  C   VAL   162      95.448  39.187  72.282  1.00  0.00           C  
ATOM   2251  O   VAL   162      96.312  39.194  71.466  1.00  0.00           O  
ATOM   2252  N   ASN   163      95.479  38.467  73.388  1.00  0.00           N  
ATOM   2253  H   ASN   163      94.704  38.625  74.016  1.00  0.00           H  
ATOM   2254  CA  ASN   163      96.437  37.437  73.804  1.00  0.00           C  
ATOM   2255  HA  ASN   163      96.299  37.178  74.854  1.00  0.00           H  
ATOM   2256  CB  ASN   163      96.162  36.123  73.044  1.00  0.00           C  
ATOM   2257  HB2 ASN   163      96.363  36.413  72.013  1.00  0.00           H  
ATOM   2258  HB3 ASN   163      96.927  35.449  73.428  1.00  0.00           H  
ATOM   2259  CG  ASN   163      94.743  35.554  73.236  1.00  0.00           C  
ATOM   2260  OD1 ASN   163      94.017  35.720  74.256  1.00  0.00           O  
ATOM   2261  ND2 ASN   163      94.315  34.721  72.314  1.00  0.00           N  
ATOM   2262 HD21 ASN   163      93.532  34.105  72.477  1.00  0.00           H  
ATOM   2263 HD22 ASN   163      94.983  34.575  71.571  1.00  0.00           H  
ATOM   2264  C   ASN   163      97.894  37.896  73.701  1.00  0.00           C  
ATOM   2265  O   ASN   163      98.719  37.169  73.268  1.00  0.00           O  
ATOM   2266  N   GLY   164      98.186  39.133  74.156  1.00  0.00           N  
ATOM   2267  H   GLY   164      97.423  39.586  74.638  1.00  0.00           H  
ATOM   2268  CA  GLY   164      99.501  39.779  74.209  1.00  0.00           C  
ATOM   2269  HA2 GLY   164     100.000  39.414  75.107  1.00  0.00           H  
ATOM   2270  HA3 GLY   164     100.107  39.393  73.389  1.00  0.00           H  
ATOM   2271  C   GLY   164      99.460  41.367  74.117  1.00  0.00           C  
ATOM   2272  O   GLY   164     100.023  42.100  74.976  1.00  0.00           O  
ATOM   2273  N   HIE   165      98.770  41.863  73.136  1.00  0.00           N  
ATOM   2274  H   HIE   165      98.333  41.184  72.530  1.00  0.00           H  
ATOM   2275  CA  HIE   165      98.436  43.236  73.054  1.00  0.00           C  
ATOM   2276  HA  HIE   165      99.215  43.809  73.558  1.00  0.00           H  
ATOM   2277  CB  HIE   165      98.304  43.657  71.566  1.00  0.00           C  
ATOM   2278  HB2 HIE   165      99.238  43.425  71.054  1.00  0.00           H  
ATOM   2279  HB3 HIE   165      97.464  43.121  71.125  1.00  0.00           H  
ATOM   2280  CG  HIE   165      98.068  45.102  71.418  1.00  0.00           C  
ATOM   2281  ND1 HIE   165      99.112  46.072  71.505  1.00  0.00           N  
ATOM   2282  CE1 HIE   165      98.536  47.243  71.274  1.00  0.00           C  
ATOM   2283  HE1 HIE   165      98.982  48.225  71.331  1.00  0.00           H  
ATOM   2284  NE2 HIE   165      97.250  47.081  71.058  1.00  0.00           N  
ATOM   2285  HE2 HIE   165      96.633  47.800  70.707  1.00  0.00           H  
ATOM   2286  CD2 HIE   165      96.933  45.762  71.018  1.00  0.00           C  
ATOM   2287  HD2 HIE   165      95.945  45.363  70.843  1.00  0.00           H  
ATOM   2288  C   HIE   165      97.153  43.469  73.945  1.00  0.00           C  
ATOM   2289  O   HIE   165      96.035  43.108  73.601  1.00  0.00           O  
ATOM   2290  N   LYS   166      97.363  44.291  74.988  1.00  0.00           N  
ATOM   2291  H   LYS   166      98.336  44.357  75.249  1.00  0.00           H  
ATOM   2292  CA  LYS   166      96.307  45.026  75.697  1.00  0.00           C  
ATOM   2293  HA  LYS   166      95.466  44.334  75.749  1.00  0.00           H  
ATOM   2294  CB  LYS   166      96.744  45.402  77.141  1.00  0.00           C  
ATOM   2295  HB2 LYS   166      97.031  44.518  77.709  1.00  0.00           H  
ATOM   2296  HB3 LYS   166      97.625  46.035  77.036  1.00  0.00           H  
ATOM   2297  CG  LYS   166      95.725  46.150  77.933  1.00  0.00           C  
ATOM   2298  HG2 LYS   166      96.147  46.233  78.935  1.00  0.00           H  
ATOM   2299  HG3 LYS   166      95.647  47.175  77.570  1.00  0.00           H  
ATOM   2300  CD  LYS   166      94.273  45.567  77.985  1.00  0.00           C  
ATOM   2301  HD2 LYS   166      93.937  45.635  76.950  1.00  0.00           H  
ATOM   2302  HD3 LYS   166      94.379  44.521  78.275  1.00  0.00           H  
ATOM   2303  CE  LYS   166      93.192  46.115  78.924  1.00  0.00           C  
ATOM   2304  HE2 LYS   166      92.315  45.495  78.738  1.00  0.00           H  
ATOM   2305  HE3 LYS   166      93.488  45.890  79.949  1.00  0.00           H  
ATOM   2306  NZ  LYS   166      92.832  47.563  78.708  1.00  0.00           N  
ATOM   2307  HZ1 LYS   166      91.885  47.763  78.995  1.00  0.00           H  
ATOM   2308  HZ2 LYS   166      93.488  48.182  79.163  1.00  0.00           H  
ATOM   2309  HZ3 LYS   166      92.793  47.783  77.723  1.00  0.00           H  
ATOM   2310  C   LYS   166      95.823  46.263  74.835  1.00  0.00           C  
ATOM   2311  O   LYS   166      96.562  47.230  74.717  1.00  0.00           O  
ATOM   2312  N   PHE   167      94.547  46.333  74.366  1.00  0.00           N  
ATOM   2313  H   PHE   167      94.053  45.456  74.283  1.00  0.00           H  
ATOM   2314  CA  PHE   167      93.927  47.493  73.837  1.00  0.00           C  
ATOM   2315  HA  PHE   167      94.584  48.001  73.132  1.00  0.00           H  
ATOM   2316  CB  PHE   167      92.658  47.135  73.013  1.00  0.00           C  
ATOM   2317  HB2 PHE   167      92.027  46.504  73.637  1.00  0.00           H  
ATOM   2318  HB3 PHE   167      92.032  48.004  72.809  1.00  0.00           H  
ATOM   2319  CG  PHE   167      92.901  46.397  71.777  1.00  0.00           C  
ATOM   2320  CD1 PHE   167      92.886  45.014  71.762  1.00  0.00           C  
ATOM   2321  HD1 PHE   167      92.725  44.526  72.711  1.00  0.00           H  
ATOM   2322  CE1 PHE   167      92.905  44.280  70.601  1.00  0.00           C  
ATOM   2323  HE1 PHE   167      92.719  43.216  70.579  1.00  0.00           H  
ATOM   2324  CZ  PHE   167      93.087  44.985  69.430  1.00  0.00           C  
ATOM   2325  HZ  PHE   167      93.154  44.429  68.507  1.00  0.00           H  
ATOM   2326  CE2 PHE   167      93.111  46.403  69.354  1.00  0.00           C  
ATOM   2327  HE2 PHE   167      93.297  46.908  68.417  1.00  0.00           H  
ATOM   2328  CD2 PHE   167      93.015  47.103  70.563  1.00  0.00           C  
ATOM   2329  HD2 PHE   167      93.067  48.177  70.462  1.00  0.00           H  
ATOM   2330  C   PHE   167      93.564  48.511  74.911  1.00  0.00           C  
ATOM   2331  O   PHE   167      93.222  48.119  76.010  1.00  0.00           O  
ATOM   2332  N   SER   168      93.659  49.808  74.519  1.00  0.00           N  
ATOM   2333  H   SER   168      93.858  49.984  73.545  1.00  0.00           H  
ATOM   2334  CA  SER   168      93.222  50.936  75.324  1.00  0.00           C  
ATOM   2335  HA  SER   168      92.275  50.722  75.820  1.00  0.00           H  
ATOM   2336  CB  SER   168      94.256  51.213  76.486  1.00  0.00           C  
ATOM   2337  HB2 SER   168      94.738  50.348  76.941  1.00  0.00           H  
ATOM   2338  HB3 SER   168      95.134  51.705  76.067  1.00  0.00           H  
ATOM   2339  OG  SER   168      93.744  51.969  77.608  1.00  0.00           O  
ATOM   2340  HG  SER   168      92.946  51.523  77.901  1.00  0.00           H  
ATOM   2341  C   SER   168      93.015  52.112  74.451  1.00  0.00           C  
ATOM   2342  O   SER   168      93.394  52.144  73.334  1.00  0.00           O  
ATOM   2343  N   VAL   169      92.340  53.141  75.010  1.00  0.00           N  
ATOM   2344  H   VAL   169      92.163  52.977  75.991  1.00  0.00           H  
ATOM   2345  CA  VAL   169      92.065  54.485  74.429  1.00  0.00           C  
ATOM   2346  HA  VAL   169      92.980  54.814  73.937  1.00  0.00           H  
ATOM   2347  CB  VAL   169      91.822  55.651  75.454  1.00  0.00           C  
ATOM   2348  HB  VAL   169      91.929  56.583  74.899  1.00  0.00           H  
ATOM   2349  CG1 VAL   169      90.373  55.524  75.967  1.00  0.00           C  
ATOM   2350 HG11 VAL   169      90.080  54.570  76.405  1.00  0.00           H  
ATOM   2351 HG12 VAL   169      90.285  56.241  76.784  1.00  0.00           H  
ATOM   2352 HG13 VAL   169      89.617  55.706  75.204  1.00  0.00           H  
ATOM   2353  CG2 VAL   169      93.016  55.674  76.484  1.00  0.00           C  
ATOM   2354 HG21 VAL   169      92.987  54.884  77.233  1.00  0.00           H  
ATOM   2355 HG22 VAL   169      93.942  55.616  75.911  1.00  0.00           H  
ATOM   2356 HG23 VAL   169      92.980  56.561  77.117  1.00  0.00           H  
ATOM   2357  C   VAL   169      91.027  54.352  73.360  1.00  0.00           C  
ATOM   2358  O   VAL   169      90.131  53.512  73.528  1.00  0.00           O  
ATOM   2359  N   ARG   170      91.121  55.144  72.277  1.00  0.00           N  
ATOM   2360  H   ARG   170      91.828  55.866  72.288  1.00  0.00           H  
ATOM   2361  CA  ARG   170      90.141  55.153  71.128  1.00  0.00           C  
ATOM   2362  HA  ARG   170      89.894  54.111  70.926  1.00  0.00           H  
ATOM   2363  CB  ARG   170      88.936  56.076  71.376  1.00  0.00           C  
ATOM   2364  HB2 ARG   170      88.266  56.128  70.518  1.00  0.00           H  
ATOM   2365  HB3 ARG   170      88.440  55.658  72.252  1.00  0.00           H  
ATOM   2366  CG  ARG   170      89.255  57.502  71.755  1.00  0.00           C  
ATOM   2367  HG2 ARG   170      89.795  57.414  72.697  1.00  0.00           H  
ATOM   2368  HG3 ARG   170      89.796  58.002  70.952  1.00  0.00           H  
ATOM   2369  CD  ARG   170      87.994  58.332  72.030  1.00  0.00           C  
ATOM   2370  HD2 ARG   170      87.199  58.141  71.309  1.00  0.00           H  
ATOM   2371  HD3 ARG   170      87.656  57.913  72.978  1.00  0.00           H  
ATOM   2372  NE  ARG   170      88.269  59.777  72.120  1.00  0.00           N  
ATOM   2373  HE  ARG   170      88.644  60.210  71.288  1.00  0.00           H  
ATOM   2374  CZ  ARG   170      88.196  60.489  73.172  1.00  0.00           C  
ATOM   2375  NH1 ARG   170      87.781  60.016  74.286  1.00  0.00           N  
ATOM   2376 HH11 ARG   170      87.441  59.065  74.329  1.00  0.00           H  
ATOM   2377 HH12 ARG   170      87.639  60.643  75.065  1.00  0.00           H  
ATOM   2378  NH2 ARG   170      88.568  61.755  73.261  1.00  0.00           N  
ATOM   2379 HH21 ARG   170      88.820  62.325  72.466  1.00  0.00           H  
ATOM   2380 HH22 ARG   170      88.763  62.013  74.218  1.00  0.00           H  
ATOM   2381  C   ARG   170      90.851  55.574  69.835  1.00  0.00           C  
ATOM   2382  O   ARG   170      91.931  56.191  69.869  1.00  0.00           O  
ATOM   2383  N   GLY   171      90.211  55.225  68.667  1.00  0.00           N  
ATOM   2384  H   GLY   171      89.398  54.649  68.835  1.00  0.00           H  
ATOM   2385  CA  GLY   171      90.542  55.821  67.421  1.00  0.00           C  
ATOM   2386  HA2 GLY   171      91.463  55.411  67.008  1.00  0.00           H  
ATOM   2387  HA3 GLY   171      89.743  55.545  66.734  1.00  0.00           H  
ATOM   2388  C   GLY   171      90.538  57.356  67.500  1.00  0.00           C  
ATOM   2389  O   GLY   171      89.752  57.982  68.190  1.00  0.00           O  
ATOM   2390  N   GLU   172      91.463  57.939  66.742  1.00  0.00           N  
ATOM   2391  H   GLU   172      92.135  57.373  66.242  1.00  0.00           H  
ATOM   2392  CA  GLU   172      91.537  59.423  66.394  1.00  0.00           C  
ATOM   2393  HA  GLU   172      91.294  59.927  67.329  1.00  0.00           H  
ATOM   2394  CB  GLU   172      92.990  59.782  65.944  1.00  0.00           C  
ATOM   2395  HB2 GLU   172      93.246  59.158  65.087  1.00  0.00           H  
ATOM   2396  HB3 GLU   172      92.918  60.775  65.501  1.00  0.00           H  
ATOM   2397  CG  GLU   172      94.029  59.886  67.014  1.00  0.00           C  
ATOM   2398  HG2 GLU   172      94.081  58.885  67.443  1.00  0.00           H  
ATOM   2399  HG3 GLU   172      94.996  60.106  66.560  1.00  0.00           H  
ATOM   2400  CD  GLU   172      93.893  60.898  68.143  1.00  0.00           C  
ATOM   2401  OE1 GLU   172      94.555  61.998  68.241  1.00  0.00           O  
ATOM   2402  OE2 GLU   172      92.962  60.741  68.957  1.00  0.00           O  
ATOM   2403  C   GLU   172      90.542  59.905  65.358  1.00  0.00           C  
ATOM   2404  O   GLU   172      90.337  59.242  64.324  1.00  0.00           O  
ATOM   2405  N   GLY   173      89.920  61.050  65.639  1.00  0.00           N  
ATOM   2406  H   GLY   173      90.108  61.463  66.541  1.00  0.00           H  
ATOM   2407  CA  GLY   173      88.821  61.684  64.860  1.00  0.00           C  
ATOM   2408  HA2 GLY   173      88.339  60.990  64.171  1.00  0.00           H  
ATOM   2409  HA3 GLY   173      88.012  62.029  65.504  1.00  0.00           H  
ATOM   2410  C   GLY   173      89.330  62.902  64.194  1.00  0.00           C  
ATOM   2411  O   GLY   173      89.487  63.923  64.874  1.00  0.00           O  
ATOM   2412  N   GLU   174      89.533  62.726  62.897  1.00  0.00           N  
ATOM   2413  H   GLU   174      89.297  61.840  62.474  1.00  0.00           H  
ATOM   2414  CA  GLU   174      90.213  63.629  61.959  1.00  0.00           C  
ATOM   2415  HA  GLU   174      90.055  64.676  62.220  1.00  0.00           H  
ATOM   2416  CB  GLU   174      91.742  63.320  61.937  1.00  0.00           C  
ATOM   2417  HB2 GLU   174      91.709  62.263  61.672  1.00  0.00           H  
ATOM   2418  HB3 GLU   174      92.195  63.893  61.128  1.00  0.00           H  
ATOM   2419  CG  GLU   174      92.616  63.396  63.170  1.00  0.00           C  
ATOM   2420  HG2 GLU   174      92.369  64.370  63.590  1.00  0.00           H  
ATOM   2421  HG3 GLU   174      92.200  62.606  63.795  1.00  0.00           H  
ATOM   2422  CD  GLU   174      94.076  63.289  62.847  1.00  0.00           C  
ATOM   2423  OE1 GLU   174      94.488  63.396  61.674  1.00  0.00           O  
ATOM   2424  OE2 GLU   174      94.891  63.341  63.806  1.00  0.00           O  
ATOM   2425  C   GLU   174      89.610  63.296  60.610  1.00  0.00           C  
ATOM   2426  O   GLU   174      89.284  62.133  60.262  1.00  0.00           O  
ATOM   2427  N   GLY   175      89.561  64.393  59.794  1.00  0.00           N  
ATOM   2428  H   GLY   175      89.908  65.266  60.166  1.00  0.00           H  
ATOM   2429  CA  GLY   175      88.974  64.294  58.444  1.00  0.00           C  
ATOM   2430  HA2 GLY   175      89.508  65.034  57.847  1.00  0.00           H  
ATOM   2431  HA3 GLY   175      89.254  63.307  58.076  1.00  0.00           H  
ATOM   2432  C   GLY   175      87.476  64.605  58.422  1.00  0.00           C  
ATOM   2433  O   GLY   175      86.984  65.377  59.241  1.00  0.00           O  
ATOM   2434  N   ASP   176      86.712  63.862  57.583  1.00  0.00           N  
ATOM   2435  H   ASP   176      87.130  63.081  57.098  1.00  0.00           H  
ATOM   2436  CA  ASP   176      85.272  64.041  57.397  1.00  0.00           C  
ATOM   2437  HA  ASP   176      85.141  65.122  57.436  1.00  0.00           H  
ATOM   2438  CB  ASP   176      84.939  63.511  55.961  1.00  0.00           C  
ATOM   2439  HB2 ASP   176      85.593  63.982  55.227  1.00  0.00           H  
ATOM   2440  HB3 ASP   176      85.151  62.457  55.784  1.00  0.00           H  
ATOM   2441  CG  ASP   176      83.473  63.824  55.639  1.00  0.00           C  
ATOM   2442  OD1 ASP   176      83.033  63.265  54.660  1.00  0.00           O  
ATOM   2443  OD2 ASP   176      82.911  64.849  56.160  1.00  0.00           O  
ATOM   2444  C   ASP   176      84.254  63.488  58.389  1.00  0.00           C  
ATOM   2445  O   ASP   176      84.183  62.258  58.513  1.00  0.00           O  
ATOM   2446  N   ALA   177      83.386  64.279  59.007  1.00  0.00           N  
ATOM   2447  H   ALA   177      83.544  65.271  58.898  1.00  0.00           H  
ATOM   2448  CA  ALA   177      82.250  63.896  59.812  1.00  0.00           C  
ATOM   2449  HA  ALA   177      82.071  62.898  59.413  1.00  0.00           H  
ATOM   2450  CB  ALA   177      82.501  63.904  61.359  1.00  0.00           C  
ATOM   2451  HB1 ALA   177      81.599  63.465  61.786  1.00  0.00           H  
ATOM   2452  HB2 ALA   177      83.446  63.388  61.524  1.00  0.00           H  
ATOM   2453  HB3 ALA   177      82.551  64.904  61.791  1.00  0.00           H  
ATOM   2454  C   ALA   177      80.942  64.680  59.454  1.00  0.00           C  
ATOM   2455  O   ALA   177      80.061  64.856  60.284  1.00  0.00           O  
ATOM   2456  N   THR   178      80.785  65.078  58.196  1.00  0.00           N  
ATOM   2457  H   THR   178      81.482  64.783  57.527  1.00  0.00           H  
ATOM   2458  CA  THR   178      79.534  65.640  57.653  1.00  0.00           C  
ATOM   2459  HA  THR   178      79.158  66.432  58.301  1.00  0.00           H  
ATOM   2460  CB  THR   178      79.785  66.308  56.353  1.00  0.00           C  
ATOM   2461  HB  THR   178      78.855  66.438  55.801  1.00  0.00           H  
ATOM   2462  CG2 THR   178      80.646  67.632  56.337  1.00  0.00           C  
ATOM   2463 HG21 THR   178      80.532  68.121  57.304  1.00  0.00           H  
ATOM   2464 HG22 THR   178      81.695  67.343  56.269  1.00  0.00           H  
ATOM   2465 HG23 THR   178      80.237  68.339  55.615  1.00  0.00           H  
ATOM   2466  OG1 THR   178      80.441  65.544  55.420  1.00  0.00           O  
ATOM   2467  HG1 THR   178      81.338  65.446  55.748  1.00  0.00           H  
ATOM   2468  C   THR   178      78.384  64.634  57.418  1.00  0.00           C  
ATOM   2469  O   THR   178      78.567  63.420  57.302  1.00  0.00           O  
ATOM   2470  N   ASN   179      77.143  65.118  57.376  1.00  0.00           N  
ATOM   2471  H   ASN   179      77.048  66.111  57.531  1.00  0.00           H  
ATOM   2472  CA  ASN   179      75.851  64.350  57.105  1.00  0.00           C  
ATOM   2473  HA  ASN   179      75.080  65.102  57.276  1.00  0.00           H  
ATOM   2474  CB  ASN   179      75.795  63.903  55.611  1.00  0.00           C  
ATOM   2475  HB2 ASN   179      76.016  62.836  55.646  1.00  0.00           H  
ATOM   2476  HB3 ASN   179      74.785  64.146  55.281  1.00  0.00           H  
ATOM   2477  CG  ASN   179      76.726  64.609  54.681  1.00  0.00           C  
ATOM   2478  OD1 ASN   179      77.534  63.879  54.053  1.00  0.00           O  
ATOM   2479  ND2 ASN   179      76.688  65.888  54.682  1.00  0.00           N  
ATOM   2480 HD21 ASN   179      77.268  66.427  54.055  1.00  0.00           H  
ATOM   2481 HD22 ASN   179      76.100  66.382  55.339  1.00  0.00           H  
ATOM   2482  C   ASN   179      75.503  63.224  58.158  1.00  0.00           C  
ATOM   2483  O   ASN   179      74.625  62.503  57.851  1.00  0.00           O  
ATOM   2484  N   GLY   180      76.285  62.991  59.207  1.00  0.00           N  
ATOM   2485  H   GLY   180      77.092  63.583  59.342  1.00  0.00           H  
ATOM   2486  CA  GLY   180      76.270  61.743  60.086  1.00  0.00           C  
ATOM   2487  HA2 GLY   180      76.456  61.985  61.132  1.00  0.00           H  
ATOM   2488  HA3 GLY   180      75.285  61.303  59.931  1.00  0.00           H  
ATOM   2489  C   GLY   180      77.297  60.629  59.700  1.00  0.00           C  
ATOM   2490  O   GLY   180      77.358  59.707  60.503  1.00  0.00           O  
ATOM   2491  N   LYS   181      78.079  60.756  58.607  1.00  0.00           N  
ATOM   2492  H   LYS   181      78.080  61.661  58.158  1.00  0.00           H  
ATOM   2493  CA  LYS   181      79.264  59.908  58.360  1.00  0.00           C  
ATOM   2494  HA  LYS   181      78.915  58.880  58.264  1.00  0.00           H  
ATOM   2495  CB  LYS   181      79.928  60.346  57.035  1.00  0.00           C  
ATOM   2496  HB2 LYS   181      80.355  61.331  57.222  1.00  0.00           H  
ATOM   2497  HB3 LYS   181      80.768  59.668  56.886  1.00  0.00           H  
ATOM   2498  CG  LYS   181      78.936  60.247  55.793  1.00  0.00           C  
ATOM   2499  HG2 LYS   181      78.422  59.287  55.843  1.00  0.00           H  
ATOM   2500  HG3 LYS   181      78.200  61.049  55.829  1.00  0.00           H  
ATOM   2501  CD  LYS   181      79.588  60.451  54.449  1.00  0.00           C  
ATOM   2502  HD2 LYS   181      80.052  59.517  54.134  1.00  0.00           H  
ATOM   2503  HD3 LYS   181      78.803  60.642  53.717  1.00  0.00           H  
ATOM   2504  CE  LYS   181      80.616  61.519  54.456  1.00  0.00           C  
ATOM   2505  HE2 LYS   181      81.442  61.311  55.136  1.00  0.00           H  
ATOM   2506  HE3 LYS   181      81.109  61.505  53.484  1.00  0.00           H  
ATOM   2507  NZ  LYS   181      79.985  62.813  54.581  1.00  0.00           N  
ATOM   2508  HZ1 LYS   181      79.587  62.944  55.500  1.00  0.00           H  
ATOM   2509  HZ2 LYS   181      80.634  63.575  54.444  1.00  0.00           H  
ATOM   2510  HZ3 LYS   181      79.211  62.920  53.942  1.00  0.00           H  
ATOM   2511  C   LYS   181      80.222  59.925  59.532  1.00  0.00           C  
ATOM   2512  O   LYS   181      80.320  60.835  60.362  1.00  0.00           O  
ATOM   2513  N   LEU   182      81.104  58.903  59.487  1.00  0.00           N  
ATOM   2514  H   LEU   182      80.953  58.098  58.896  1.00  0.00           H  
ATOM   2515  CA  LEU   182      82.292  58.835  60.373  1.00  0.00           C  
ATOM   2516  HA  LEU   182      82.372  59.821  60.830  1.00  0.00           H  
ATOM   2517  CB  LEU   182      82.009  57.772  61.462  1.00  0.00           C  
ATOM   2518  HB2 LEU   182      81.059  57.829  61.994  1.00  0.00           H  
ATOM   2519  HB3 LEU   182      81.892  56.835  60.917  1.00  0.00           H  
ATOM   2520  CG  LEU   182      83.141  57.501  62.436  1.00  0.00           C  
ATOM   2521  HG  LEU   182      83.953  57.166  61.791  1.00  0.00           H  
ATOM   2522  CD1 LEU   182      83.520  58.772  63.167  1.00  0.00           C  
ATOM   2523 HD11 LEU   182      83.818  59.566  62.483  1.00  0.00           H  
ATOM   2524 HD12 LEU   182      82.653  59.158  63.703  1.00  0.00           H  
ATOM   2525 HD13 LEU   182      84.312  58.646  63.906  1.00  0.00           H  
ATOM   2526  CD2 LEU   182      82.754  56.552  63.579  1.00  0.00           C  
ATOM   2527 HD21 LEU   182      81.774  56.900  63.906  1.00  0.00           H  
ATOM   2528 HD22 LEU   182      82.638  55.544  63.180  1.00  0.00           H  
ATOM   2529 HD23 LEU   182      83.479  56.401  64.378  1.00  0.00           H  
ATOM   2530  C   LEU   182      83.594  58.615  59.685  1.00  0.00           C  
ATOM   2531  O   LEU   182      83.846  57.486  59.354  1.00  0.00           O  
ATOM   2532  N   THR   183      84.508  59.593  59.454  1.00  0.00           N  
ATOM   2533  H   THR   183      84.300  60.539  59.743  1.00  0.00           H  
ATOM   2534  CA  THR   183      85.947  59.234  59.211  1.00  0.00           C  
ATOM   2535  HA  THR   183      85.948  58.368  58.549  1.00  0.00           H  
ATOM   2536  CB  THR   183      86.783  60.380  58.594  1.00  0.00           C  
ATOM   2537  HB  THR   183      86.930  61.287  59.180  1.00  0.00           H  
ATOM   2538  CG2 THR   183      88.142  59.838  58.190  1.00  0.00           C  
ATOM   2539 HG21 THR   183      88.650  60.605  57.605  1.00  0.00           H  
ATOM   2540 HG22 THR   183      88.684  59.639  59.114  1.00  0.00           H  
ATOM   2541 HG23 THR   183      88.181  58.843  57.747  1.00  0.00           H  
ATOM   2542  OG1 THR   183      86.303  60.655  57.298  1.00  0.00           O  
ATOM   2543  HG1 THR   183      85.431  60.990  57.521  1.00  0.00           H  
ATOM   2544  C   THR   183      86.600  58.900  60.557  1.00  0.00           C  
ATOM   2545  O   THR   183      86.347  59.662  61.516  1.00  0.00           O  
ATOM   2546  N   LEU   184      87.240  57.765  60.715  1.00  0.00           N  
ATOM   2547  H   LEU   184      87.241  57.139  59.922  1.00  0.00           H  
ATOM   2548  CA  LEU   184      87.993  57.444  61.964  1.00  0.00           C  
ATOM   2549  HA  LEU   184      88.213  58.371  62.493  1.00  0.00           H  
ATOM   2550  CB  LEU   184      87.039  56.604  62.899  1.00  0.00           C  
ATOM   2551  HB2 LEU   184      86.097  57.153  62.928  1.00  0.00           H  
ATOM   2552  HB3 LEU   184      86.710  55.681  62.421  1.00  0.00           H  
ATOM   2553  CG  LEU   184      87.544  56.356  64.340  1.00  0.00           C  
ATOM   2554  HG  LEU   184      88.599  56.119  64.472  1.00  0.00           H  
ATOM   2555  CD1 LEU   184      87.402  57.645  65.170  1.00  0.00           C  
ATOM   2556 HD11 LEU   184      87.965  57.572  66.100  1.00  0.00           H  
ATOM   2557 HD12 LEU   184      87.890  58.448  64.617  1.00  0.00           H  
ATOM   2558 HD13 LEU   184      86.364  57.897  65.392  1.00  0.00           H  
ATOM   2559  CD2 LEU   184      86.723  55.323  65.116  1.00  0.00           C  
ATOM   2560 HD21 LEU   184      85.682  55.647  65.139  1.00  0.00           H  
ATOM   2561 HD22 LEU   184      86.890  54.334  64.690  1.00  0.00           H  
ATOM   2562 HD23 LEU   184      87.180  55.264  66.104  1.00  0.00           H  
ATOM   2563  C   LEU   184      89.343  56.731  61.642  1.00  0.00           C  
ATOM   2564  O   LEU   184      89.377  55.596  61.003  1.00  0.00           O  
ATOM   2565  N   LYS   185      90.436  57.293  62.138  1.00  0.00           N  
ATOM   2566  H   LYS   185      90.385  58.112  62.726  1.00  0.00           H  
ATOM   2567  CA  LYS   185      91.843  56.785  62.051  1.00  0.00           C  
ATOM   2568  HA  LYS   185      92.064  56.203  61.156  1.00  0.00           H  
ATOM   2569  CB  LYS   185      92.816  57.979  62.125  1.00  0.00           C  
ATOM   2570  HB2 LYS   185      92.507  58.561  62.993  1.00  0.00           H  
ATOM   2571  HB3 LYS   185      93.758  57.490  62.377  1.00  0.00           H  
ATOM   2572  CG  LYS   185      92.908  58.721  60.821  1.00  0.00           C  
ATOM   2573  HG2 LYS   185      93.235  58.012  60.060  1.00  0.00           H  
ATOM   2574  HG3 LYS   185      91.889  58.977  60.528  1.00  0.00           H  
ATOM   2575  CD  LYS   185      93.851  59.977  61.026  1.00  0.00           C  
ATOM   2576  HD2 LYS   185      93.264  60.752  61.520  1.00  0.00           H  
ATOM   2577  HD3 LYS   185      94.674  59.782  61.713  1.00  0.00           H  
ATOM   2578  CE  LYS   185      94.378  60.442  59.637  1.00  0.00           C  
ATOM   2579  HE2 LYS   185      95.175  59.742  59.385  1.00  0.00           H  
ATOM   2580  HE3 LYS   185      93.641  60.353  58.838  1.00  0.00           H  
ATOM   2581  NZ  LYS   185      95.002  61.828  59.683  1.00  0.00           N  
ATOM   2582  HZ1 LYS   185      95.998  61.682  59.764  1.00  0.00           H  
ATOM   2583  HZ2 LYS   185      94.939  62.333  58.811  1.00  0.00           H  
ATOM   2584  HZ3 LYS   185      94.626  62.401  60.425  1.00  0.00           H  
ATOM   2585  C   LYS   185      91.980  55.808  63.184  1.00  0.00           C  
ATOM   2586  O   LYS   185      92.050  56.154  64.402  1.00  0.00           O  
ATOM   2587  N   PHE   186      92.080  54.498  62.797  1.00  0.00           N  
ATOM   2588  H   PHE   186      91.936  54.180  61.850  1.00  0.00           H  
ATOM   2589  CA  PHE   186      92.701  53.545  63.693  1.00  0.00           C  
ATOM   2590  HA  PHE   186      92.297  53.855  64.657  1.00  0.00           H  
ATOM   2591  CB  PHE   186      92.270  52.100  63.627  1.00  0.00           C  
ATOM   2592  HB2 PHE   186      92.443  51.752  62.609  1.00  0.00           H  
ATOM   2593  HB3 PHE   186      92.812  51.519  64.373  1.00  0.00           H  
ATOM   2594  CG  PHE   186      90.855  51.964  63.964  1.00  0.00           C  
ATOM   2595  CD1 PHE   186      89.966  51.603  62.907  1.00  0.00           C  
ATOM   2596  HD1 PHE   186      90.338  51.458  61.904  1.00  0.00           H  
ATOM   2597  CE1 PHE   186      88.652  51.453  63.256  1.00  0.00           C  
ATOM   2598  HE1 PHE   186      87.881  51.052  62.615  1.00  0.00           H  
ATOM   2599  CZ  PHE   186      88.221  51.473  64.594  1.00  0.00           C  
ATOM   2600  HZ  PHE   186      87.232  51.179  64.914  1.00  0.00           H  
ATOM   2601  CE2 PHE   186      89.086  51.785  65.613  1.00  0.00           C  
ATOM   2602  HE2 PHE   186      88.662  51.937  66.595  1.00  0.00           H  
ATOM   2603  CD2 PHE   186      90.371  52.157  65.289  1.00  0.00           C  
ATOM   2604  HD2 PHE   186      91.035  52.426  66.097  1.00  0.00           H  
ATOM   2605  C   PHE   186      94.213  53.764  63.787  1.00  0.00           C  
ATOM   2606  O   PHE   186      94.800  54.308  62.908  1.00  0.00           O  
ATOM   2607  N   ILE   187      94.834  53.349  64.898  1.00  0.00           N  
ATOM   2608  H   ILE   187      94.453  52.635  65.502  1.00  0.00           H  
ATOM   2609  CA  ILE   187      96.286  53.590  65.106  1.00  0.00           C  
ATOM   2610  HA  ILE   187      96.666  53.373  64.108  1.00  0.00           H  
ATOM   2611  CB  ILE   187      96.559  55.114  65.488  1.00  0.00           C  
ATOM   2612  HB  ILE   187      96.107  55.755  64.731  1.00  0.00           H  
ATOM   2613  CG2 ILE   187      95.928  55.431  66.888  1.00  0.00           C  
ATOM   2614 HG21 ILE   187      96.398  54.746  67.593  1.00  0.00           H  
ATOM   2615 HG22 ILE   187      96.191  56.447  67.185  1.00  0.00           H  
ATOM   2616 HG23 ILE   187      94.841  55.389  66.808  1.00  0.00           H  
ATOM   2617  CG1 ILE   187      98.021  55.552  65.592  1.00  0.00           C  
ATOM   2618 HG12 ILE   187      98.196  56.588  65.881  1.00  0.00           H  
ATOM   2619 HG13 ILE   187      98.498  54.817  66.241  1.00  0.00           H  
ATOM   2620  CD1 ILE   187      98.714  55.500  64.217  1.00  0.00           C  
ATOM   2621 HD11 ILE   187      99.802  55.486  64.282  1.00  0.00           H  
ATOM   2622 HD12 ILE   187      98.400  54.619  63.657  1.00  0.00           H  
ATOM   2623 HD13 ILE   187      98.433  56.403  63.676  1.00  0.00           H  
ATOM   2624  C   ILE   187      96.883  52.609  66.210  1.00  0.00           C  
ATOM   2625  O   ILE   187      96.177  52.266  67.132  1.00  0.00           O  
ATOM   2626  N   CYS   188      98.164  52.154  66.023  1.00  0.00           N  
ATOM   2627  H   CYS   188      98.749  52.343  65.222  1.00  0.00           H  
ATOM   2628  CA  CYS   188      98.957  51.569  67.127  1.00  0.00           C  
ATOM   2629  HA  CYS   188      98.498  51.876  68.068  1.00  0.00           H  
ATOM   2630  CB  CYS   188      98.844  50.085  66.870  1.00  0.00           C  
ATOM   2631  HB2 CYS   188      97.861  49.797  67.245  1.00  0.00           H  
ATOM   2632  HB3 CYS   188      99.013  49.866  65.816  1.00  0.00           H  
ATOM   2633  SG  CYS   188     100.121  49.115  67.814  1.00  0.00           S  
ATOM   2634  HG  CYS   188     100.853  48.709  66.773  1.00  0.00           H  
ATOM   2635  C   CYS   188     100.361  52.120  66.952  1.00  0.00           C  
ATOM   2636  O   CYS   188     100.794  52.211  65.792  1.00  0.00           O  
ATOM   2637  N   THR   189     101.048  52.556  68.033  1.00  0.00           N  
ATOM   2638  H   THR   189     100.564  52.366  68.898  1.00  0.00           H  
ATOM   2639  CA  THR   189     102.261  53.356  68.010  1.00  0.00           C  
ATOM   2640  HA  THR   189     102.523  53.596  66.979  1.00  0.00           H  
ATOM   2641  CB  THR   189     102.003  54.712  68.746  1.00  0.00           C  
ATOM   2642  HB  THR   189     101.742  54.679  69.804  1.00  0.00           H  
ATOM   2643  CG2 THR   189     103.128  55.703  68.527  1.00  0.00           C  
ATOM   2644 HG21 THR   189     103.804  55.653  69.380  1.00  0.00           H  
ATOM   2645 HG22 THR   189     103.538  55.565  67.526  1.00  0.00           H  
ATOM   2646 HG23 THR   189     102.734  56.710  68.659  1.00  0.00           H  
ATOM   2647  OG1 THR   189     100.899  55.408  68.113  1.00  0.00           O  
ATOM   2648  HG1 THR   189     100.075  55.024  68.420  1.00  0.00           H  
ATOM   2649  C   THR   189     103.593  52.786  68.598  1.00  0.00           C  
ATOM   2650  O   THR   189     104.662  53.094  68.172  1.00  0.00           O  
ATOM   2651  N   THR   190     103.432  51.878  69.543  1.00  0.00           N  
ATOM   2652  H   THR   190     102.495  51.589  69.785  1.00  0.00           H  
ATOM   2653  CA  THR   190     104.497  50.948  70.025  1.00  0.00           C  
ATOM   2654  HA  THR   190     105.403  51.546  70.129  1.00  0.00           H  
ATOM   2655  CB  THR   190     104.071  50.333  71.429  1.00  0.00           C  
ATOM   2656  HB  THR   190     104.757  49.520  71.666  1.00  0.00           H  
ATOM   2657  CG2 THR   190     103.977  51.345  72.527  1.00  0.00           C  
ATOM   2658 HG21 THR   190     103.255  52.152  72.401  1.00  0.00           H  
ATOM   2659 HG22 THR   190     103.641  50.910  73.468  1.00  0.00           H  
ATOM   2660 HG23 THR   190     104.970  51.776  72.655  1.00  0.00           H  
ATOM   2661  OG1 THR   190     102.708  49.800  71.341  1.00  0.00           O  
ATOM   2662  HG1 THR   190     102.730  48.928  71.742  1.00  0.00           H  
ATOM   2663  C   THR   190     104.923  49.735  69.122  1.00  0.00           C  
ATOM   2664  O   THR   190     105.655  48.868  69.609  1.00  0.00           O  
ATOM   2665  N   GLY   191     104.507  49.724  67.860  1.00  0.00           N  
ATOM   2666  H   GLY   191     103.879  50.458  67.565  1.00  0.00           H  
ATOM   2667  CA  GLY   191     104.849  48.715  66.885  1.00  0.00           C  
ATOM   2668  HA2 GLY   191     105.819  48.793  66.394  1.00  0.00           H  
ATOM   2669  HA3 GLY   191     104.704  47.792  67.447  1.00  0.00           H  
ATOM   2670  C   GLY   191     103.794  48.639  65.719  1.00  0.00           C  
ATOM   2671  O   GLY   191     102.909  49.467  65.556  1.00  0.00           O  
ATOM   2672  N   LYS   192     103.927  47.634  64.877  1.00  0.00           N  
ATOM   2673  H   LYS   192     104.736  47.085  65.131  1.00  0.00           H  
ATOM   2674  CA  LYS   192     102.829  47.018  64.044  1.00  0.00           C  
ATOM   2675  HA  LYS   192     102.192  47.794  63.619  1.00  0.00           H  
ATOM   2676  CB  LYS   192     103.479  46.175  63.011  1.00  0.00           C  
ATOM   2677  HB2 LYS   192     104.162  46.879  62.535  1.00  0.00           H  
ATOM   2678  HB3 LYS   192     104.113  45.396  63.434  1.00  0.00           H  
ATOM   2679  CG  LYS   192     102.530  45.521  62.070  1.00  0.00           C  
ATOM   2680  HG2 LYS   192     101.954  44.770  62.611  1.00  0.00           H  
ATOM   2681  HG3 LYS   192     101.834  46.237  61.633  1.00  0.00           H  
ATOM   2682  CD  LYS   192     103.201  44.650  60.996  1.00  0.00           C  
ATOM   2683  HD2 LYS   192     103.939  45.264  60.480  1.00  0.00           H  
ATOM   2684  HD3 LYS   192     103.630  43.811  61.544  1.00  0.00           H  
ATOM   2685  CE  LYS   192     102.298  44.088  59.912  1.00  0.00           C  
ATOM   2686  HE2 LYS   192     101.906  44.972  59.410  1.00  0.00           H  
ATOM   2687  HE3 LYS   192     102.960  43.503  59.272  1.00  0.00           H  
ATOM   2688  NZ  LYS   192     101.245  43.152  60.408  1.00  0.00           N  
ATOM   2689  HZ1 LYS   192     101.540  42.453  61.074  1.00  0.00           H  
ATOM   2690  HZ2 LYS   192     100.545  43.693  60.897  1.00  0.00           H  
ATOM   2691  HZ3 LYS   192     100.662  42.784  59.670  1.00  0.00           H  
ATOM   2692  C   LYS   192     101.961  46.196  64.999  1.00  0.00           C  
ATOM   2693  O   LYS   192     102.478  45.468  65.791  1.00  0.00           O  
ATOM   2694  N   LEU   193     100.669  46.411  64.991  1.00  0.00           N  
ATOM   2695  H   LEU   193     100.161  46.915  64.278  1.00  0.00           H  
ATOM   2696  CA  LEU   193      99.773  45.842  65.959  1.00  0.00           C  
ATOM   2697  HA  LEU   193     100.082  46.038  66.986  1.00  0.00           H  
ATOM   2698  CB  LEU   193      98.397  46.393  65.631  1.00  0.00           C  
ATOM   2699  HB2 LEU   193      98.436  47.479  65.726  1.00  0.00           H  
ATOM   2700  HB3 LEU   193      98.198  46.257  64.568  1.00  0.00           H  
ATOM   2701  CG  LEU   193      97.249  45.864  66.462  1.00  0.00           C  
ATOM   2702  HG  LEU   193      97.074  44.801  66.295  1.00  0.00           H  
ATOM   2703  CD1 LEU   193      97.347  46.264  67.911  1.00  0.00           C  
ATOM   2704 HD11 LEU   193      96.404  45.879  68.301  1.00  0.00           H  
ATOM   2705 HD12 LEU   193      98.247  45.749  68.247  1.00  0.00           H  
ATOM   2706 HD13 LEU   193      97.471  47.342  68.009  1.00  0.00           H  
ATOM   2707  CD2 LEU   193      96.004  46.491  65.889  1.00  0.00           C  
ATOM   2708 HD21 LEU   193      95.258  46.227  66.639  1.00  0.00           H  
ATOM   2709 HD22 LEU   193      96.088  47.576  65.837  1.00  0.00           H  
ATOM   2710 HD23 LEU   193      95.858  46.111  64.878  1.00  0.00           H  
ATOM   2711  C   LEU   193      99.766  44.308  65.776  1.00  0.00           C  
ATOM   2712  O   LEU   193      99.318  43.810  64.782  1.00  0.00           O  
ATOM   2713  N   PRO   194     100.063  43.548  66.889  1.00  0.00           N  
ATOM   2714  CD  PRO   194     100.507  43.993  68.101  1.00  0.00           C  
ATOM   2715  HD2 PRO   194      99.626  44.079  68.738  1.00  0.00           H  
ATOM   2716  HD3 PRO   194     101.078  44.914  68.214  1.00  0.00           H  
ATOM   2717  CG  PRO   194     101.369  42.935  68.742  1.00  0.00           C  
ATOM   2718  HG2 PRO   194     101.444  43.107  69.815  1.00  0.00           H  
ATOM   2719  HG3 PRO   194     102.398  42.941  68.382  1.00  0.00           H  
ATOM   2720  CB  PRO   194     100.569  41.695  68.379  1.00  0.00           C  
ATOM   2721  HB2 PRO   194      99.803  41.593  69.147  1.00  0.00           H  
ATOM   2722  HB3 PRO   194     101.140  40.769  68.306  1.00  0.00           H  
ATOM   2723  CA  PRO   194      99.934  42.063  67.022  1.00  0.00           C  
ATOM   2724  HA  PRO   194     100.538  41.589  66.249  1.00  0.00           H  
ATOM   2725  C   PRO   194      98.467  41.522  66.873  1.00  0.00           C  
ATOM   2726  O   PRO   194      98.236  40.282  66.938  1.00  0.00           O  
ATOM   2727  N   VAL   195      97.483  42.389  66.643  1.00  0.00           N  
ATOM   2728  H   VAL   195      97.659  43.359  66.421  1.00  0.00           H  
ATOM   2729  CA  VAL   195      96.093  41.961  66.298  1.00  0.00           C  
ATOM   2730  HA  VAL   195      96.067  40.911  66.006  1.00  0.00           H  
ATOM   2731  CB  VAL   195      95.113  42.160  67.449  1.00  0.00           C  
ATOM   2732  HB  VAL   195      94.915  43.231  67.494  1.00  0.00           H  
ATOM   2733  CG1 VAL   195      93.827  41.431  67.153  1.00  0.00           C  
ATOM   2734 HG11 VAL   195      94.012  40.389  66.892  1.00  0.00           H  
ATOM   2735 HG12 VAL   195      92.979  41.619  67.812  1.00  0.00           H  
ATOM   2736 HG13 VAL   195      93.564  41.887  66.199  1.00  0.00           H  
ATOM   2737  CG2 VAL   195      95.637  41.810  68.799  1.00  0.00           C  
ATOM   2738 HG21 VAL   195      95.971  40.778  68.905  1.00  0.00           H  
ATOM   2739 HG22 VAL   195      96.508  42.352  69.170  1.00  0.00           H  
ATOM   2740 HG23 VAL   195      94.823  42.068  69.476  1.00  0.00           H  
ATOM   2741  C   VAL   195      95.713  42.716  64.964  1.00  0.00           C  
ATOM   2742  O   VAL   195      94.959  43.667  65.049  1.00  0.00           O  
ATOM   2743  N   PRO   196      96.276  42.335  63.795  1.00  0.00           N  
ATOM   2744  CD  PRO   196      97.231  41.262  63.654  1.00  0.00           C  
ATOM   2745  HD2 PRO   196      96.768  40.298  63.866  1.00  0.00           H  
ATOM   2746  HD3 PRO   196      98.122  41.431  64.258  1.00  0.00           H  
ATOM   2747  CG  PRO   196      97.651  41.318  62.201  1.00  0.00           C  
ATOM   2748  HG2 PRO   196      97.781  40.322  61.779  1.00  0.00           H  
ATOM   2749  HG3 PRO   196      98.636  41.777  62.120  1.00  0.00           H  
ATOM   2750  CB  PRO   196      96.661  42.163  61.482  1.00  0.00           C  
ATOM   2751  HB2 PRO   196      95.908  41.440  61.168  1.00  0.00           H  
ATOM   2752  HB3 PRO   196      97.046  42.671  60.598  1.00  0.00           H  
ATOM   2753  CA  PRO   196      96.122  43.100  62.559  1.00  0.00           C  
ATOM   2754  HA  PRO   196      96.819  43.919  62.734  1.00  0.00           H  
ATOM   2755  C   PRO   196      94.691  43.677  62.260  1.00  0.00           C  
ATOM   2756  O   PRO   196      93.703  42.961  62.200  1.00  0.00           O  
ATOM   2757  N   TRP   197      94.510  45.018  61.986  1.00  0.00           N  
ATOM   2758  H   TRP   197      95.302  45.630  62.129  1.00  0.00           H  
ATOM   2759  CA  TRP   197      93.193  45.624  61.606  1.00  0.00           C  
ATOM   2760  HA  TRP   197      92.451  45.619  62.404  1.00  0.00           H  
ATOM   2761  CB  TRP   197      93.339  47.147  61.315  1.00  0.00           C  
ATOM   2762  HB2 TRP   197      93.970  47.304  60.440  1.00  0.00           H  
ATOM   2763  HB3 TRP   197      92.383  47.666  61.263  1.00  0.00           H  
ATOM   2764  CG  TRP   197      93.975  47.986  62.351  1.00  0.00           C  
ATOM   2765  CD1 TRP   197      95.207  48.563  62.303  1.00  0.00           C  
ATOM   2766  HD1 TRP   197      95.846  48.579  61.433  1.00  0.00           H  
ATOM   2767  NE1 TRP   197      95.404  49.383  63.394  1.00  0.00           N  
ATOM   2768  HE1 TRP   197      96.199  49.995  63.509  1.00  0.00           H  
ATOM   2769  CE2 TRP   197      94.430  49.238  64.334  1.00  0.00           C  
ATOM   2770  CZ2 TRP   197      94.347  49.545  65.709  1.00  0.00           C  
ATOM   2771  HZ2 TRP   197      95.142  50.021  66.263  1.00  0.00           H  
ATOM   2772  CH2 TRP   197      93.224  49.119  66.417  1.00  0.00           C  
ATOM   2773  HH2 TRP   197      93.297  49.252  67.486  1.00  0.00           H  
ATOM   2774  CZ3 TRP   197      92.183  48.472  65.753  1.00  0.00           C  
ATOM   2775  HZ3 TRP   197      91.362  48.136  66.369  1.00  0.00           H  
ATOM   2776  CE3 TRP   197      92.319  48.039  64.449  1.00  0.00           C  
ATOM   2777  HE3 TRP   197      91.608  47.361  64.002  1.00  0.00           H  
ATOM   2778  CD2 TRP   197      93.437  48.385  63.685  1.00  0.00           C  
ATOM   2779  C   TRP   197      92.371  44.930  60.523  1.00  0.00           C  
ATOM   2780  O   TRP   197      91.106  44.940  60.701  1.00  0.00           O  
ATOM   2781  N   PRO   198      92.982  44.330  59.500  1.00  0.00           N  
ATOM   2782  CD  PRO   198      94.331  44.650  59.108  1.00  0.00           C  
ATOM   2783  HD2 PRO   198      95.041  44.035  59.660  1.00  0.00           H  
ATOM   2784  HD3 PRO   198      94.602  45.704  59.162  1.00  0.00           H  
ATOM   2785  CG  PRO   198      94.466  44.325  57.596  1.00  0.00           C  
ATOM   2786  HG2 PRO   198      95.509  44.148  57.335  1.00  0.00           H  
ATOM   2787  HG3 PRO   198      93.955  45.027  56.937  1.00  0.00           H  
ATOM   2788  CB  PRO   198      93.561  43.075  57.620  1.00  0.00           C  
ATOM   2789  HB2 PRO   198      94.134  42.266  58.072  1.00  0.00           H  
ATOM   2790  HB3 PRO   198      93.248  42.691  56.650  1.00  0.00           H  
ATOM   2791  CA  PRO   198      92.337  43.435  58.477  1.00  0.00           C  
ATOM   2792  HA  PRO   198      91.515  43.922  57.953  1.00  0.00           H  
ATOM   2793  C   PRO   198      91.640  42.271  59.155  1.00  0.00           C  
ATOM   2794  O   PRO   198      90.631  41.767  58.677  1.00  0.00           O  
ATOM   2795  N   THR   199      91.998  41.835  60.361  1.00  0.00           N  
ATOM   2796  H   THR   199      92.747  42.311  60.845  1.00  0.00           H  
ATOM   2797  CA  THR   199      91.327  40.793  61.148  1.00  0.00           C  
ATOM   2798  HA  THR   199      90.849  40.141  60.417  1.00  0.00           H  
ATOM   2799  CB  THR   199      92.221  39.981  62.116  1.00  0.00           C  
ATOM   2800  HB  THR   199      91.690  39.031  62.184  1.00  0.00           H  
ATOM   2801  CG2 THR   199      93.643  39.888  61.594  1.00  0.00           C  
ATOM   2802 HG21 THR   199      94.004  40.796  61.111  1.00  0.00           H  
ATOM   2803 HG22 THR   199      94.413  39.642  62.326  1.00  0.00           H  
ATOM   2804 HG23 THR   199      93.623  39.146  60.796  1.00  0.00           H  
ATOM   2805  OG1 THR   199      92.358  40.681  63.322  1.00  0.00           O  
ATOM   2806  HG1 THR   199      92.921  41.435  63.134  1.00  0.00           H  
ATOM   2807  C   THR   199      90.137  41.312  62.005  1.00  0.00           C  
ATOM   2808  O   THR   199      89.369  40.538  62.494  1.00  0.00           O  
ATOM   2809  N   LEU   200      90.097  42.665  62.292  1.00  0.00           N  
ATOM   2810  H   LEU   200      90.795  43.206  61.801  1.00  0.00           H  
ATOM   2811  CA  LEU   200      89.293  43.273  63.356  1.00  0.00           C  
ATOM   2812  HA  LEU   200      88.905  42.462  63.973  1.00  0.00           H  
ATOM   2813  CB  LEU   200      90.106  44.281  64.242  1.00  0.00           C  
ATOM   2814  HB2 LEU   200      90.762  44.768  63.520  1.00  0.00           H  
ATOM   2815  HB3 LEU   200      89.483  45.065  64.673  1.00  0.00           H  
ATOM   2816  CG  LEU   200      91.014  43.673  65.275  1.00  0.00           C  
ATOM   2817  HG  LEU   200      91.564  42.834  64.849  1.00  0.00           H  
ATOM   2818  CD1 LEU   200      91.963  44.862  65.729  1.00  0.00           C  
ATOM   2819 HD11 LEU   200      92.531  45.206  64.866  1.00  0.00           H  
ATOM   2820 HD12 LEU   200      91.478  45.748  66.140  1.00  0.00           H  
ATOM   2821 HD13 LEU   200      92.840  44.565  66.304  1.00  0.00           H  
ATOM   2822  CD2 LEU   200      90.293  43.248  66.545  1.00  0.00           C  
ATOM   2823 HD21 LEU   200      89.649  42.386  66.373  1.00  0.00           H  
ATOM   2824 HD22 LEU   200      90.971  42.886  67.318  1.00  0.00           H  
ATOM   2825 HD23 LEU   200      89.635  43.979  67.015  1.00  0.00           H  
ATOM   2826  C   LEU   200      88.111  44.025  62.587  1.00  0.00           C  
ATOM   2827  O   LEU   200      87.103  44.318  63.241  1.00  0.00           O  
ATOM   2828  N   VAL   201      88.243  44.297  61.246  1.00  0.00           N  
ATOM   2829  H   VAL   201      89.098  43.994  60.801  1.00  0.00           H  
ATOM   2830  CA  VAL   201      87.315  44.989  60.386  1.00  0.00           C  
ATOM   2831  HA  VAL   201      87.260  44.466  59.431  1.00  0.00           H  
ATOM   2832  CB  VAL   201      87.965  46.434  60.214  1.00  0.00           C  
ATOM   2833  HB  VAL   201      88.909  46.221  59.712  1.00  0.00           H  
ATOM   2834  CG1 VAL   201      87.091  47.259  59.184  1.00  0.00           C  
ATOM   2835 HG11 VAL   201      86.918  46.732  58.246  1.00  0.00           H  
ATOM   2836 HG12 VAL   201      86.102  47.427  59.609  1.00  0.00           H  
ATOM   2837 HG13 VAL   201      87.412  48.291  59.042  1.00  0.00           H  
ATOM   2838  CG2 VAL   201      88.275  47.267  61.432  1.00  0.00           C  
ATOM   2839 HG21 VAL   201      88.605  48.253  61.105  1.00  0.00           H  
ATOM   2840 HG22 VAL   201      87.398  47.511  62.032  1.00  0.00           H  
ATOM   2841 HG23 VAL   201      89.033  46.841  62.089  1.00  0.00           H  
ATOM   2842  C   VAL   201      85.852  44.965  60.863  1.00  0.00           C  
ATOM   2843  O   VAL   201      85.307  45.875  61.513  1.00  0.00           O  
ATOM   2844  N   THR   202      85.133  43.931  60.377  1.00  0.00           N  
ATOM   2845  H   THR   202      85.528  43.293  59.700  1.00  0.00           H  
ATOM   2846  CA  THR   202      83.679  43.725  60.687  1.00  0.00           C  
ATOM   2847  HA  THR   202      83.070  44.579  60.390  1.00  0.00           H  
ATOM   2848  CB  THR   202      83.096  42.425  60.013  1.00  0.00           C  
ATOM   2849  HB  THR   202      82.036  42.409  60.267  1.00  0.00           H  
ATOM   2850  CG2 THR   202      83.037  42.534  58.493  1.00  0.00           C  
ATOM   2851 HG21 THR   202      82.625  41.585  58.150  1.00  0.00           H  
ATOM   2852 HG22 THR   202      82.527  43.418  58.109  1.00  0.00           H  
ATOM   2853 HG23 THR   202      84.083  42.641  58.209  1.00  0.00           H  
ATOM   2854  OG1 THR   202      83.709  41.199  60.291  1.00  0.00           O  
ATOM   2855  HG1 THR   202      83.012  40.544  60.374  1.00  0.00           H  
ATOM   2856  C   THR   202      83.428  43.571  62.194  1.00  0.00           C  
ATOM   2857  O   THR   202      82.353  44.125  62.567  1.00  0.00           O  
ATOM   2858  N   THR   203      84.350  43.115  62.985  1.00  0.00           N  
ATOM   2859  H   THR   203      85.197  42.827  62.516  1.00  0.00           H  
ATOM   2860  CA  THR   203      84.099  42.988  64.446  1.00  0.00           C  
ATOM   2861  HA  THR   203      83.224  42.350  64.572  1.00  0.00           H  
ATOM   2862  CB  THR   203      85.316  42.425  65.207  1.00  0.00           C  
ATOM   2863  HB  THR   203      86.254  42.840  64.835  1.00  0.00           H  
ATOM   2864  CG2 THR   203      85.283  42.490  66.745  1.00  0.00           C  
ATOM   2865 HG21 THR   203      85.161  43.492  67.156  1.00  0.00           H  
ATOM   2866 HG22 THR   203      84.438  41.898  67.097  1.00  0.00           H  
ATOM   2867 HG23 THR   203      86.218  42.035  67.073  1.00  0.00           H  
ATOM   2868  OG1 THR   203      85.251  41.031  64.976  1.00  0.00           O  
ATOM   2869  HG1 THR   203      85.507  40.956  64.054  1.00  0.00           H  
ATOM   2870  C   THR   203      83.727  44.349  65.136  1.00  0.00           C  
ATOM   2871  O   THR   203      82.764  44.350  65.902  1.00  0.00           O  
ATOM   2872  N   LEU   204      84.543  45.404  64.851  1.00  0.00           N  
ATOM   2873  H   LEU   204      85.380  45.239  64.310  1.00  0.00           H  
ATOM   2874  CA  LEU   204      84.381  46.725  65.478  1.00  0.00           C  
ATOM   2875  HA  LEU   204      84.057  46.550  66.504  1.00  0.00           H  
ATOM   2876  CB  LEU   204      85.688  47.571  65.380  1.00  0.00           C  
ATOM   2877  HB2 LEU   204      85.797  48.079  64.422  1.00  0.00           H  
ATOM   2878  HB3 LEU   204      85.522  48.346  66.129  1.00  0.00           H  
ATOM   2879  CG  LEU   204      87.053  47.012  65.553  1.00  0.00           C  
ATOM   2880  HG  LEU   204      87.170  46.278  64.755  1.00  0.00           H  
ATOM   2881  CD1 LEU   204      88.178  48.022  65.413  1.00  0.00           C  
ATOM   2882 HD11 LEU   204      89.171  47.577  65.476  1.00  0.00           H  
ATOM   2883 HD12 LEU   204      88.166  48.373  64.381  1.00  0.00           H  
ATOM   2884 HD13 LEU   204      88.129  48.710  66.256  1.00  0.00           H  
ATOM   2885  CD2 LEU   204      87.313  46.378  66.958  1.00  0.00           C  
ATOM   2886 HD21 LEU   204      88.372  46.169  67.109  1.00  0.00           H  
ATOM   2887 HD22 LEU   204      86.955  47.004  67.775  1.00  0.00           H  
ATOM   2888 HD23 LEU   204      86.762  45.437  66.967  1.00  0.00           H  
ATOM   2889  C   LEU   204      83.265  47.441  64.771  1.00  0.00           C  
ATOM   2890  O   LEU   204      82.429  48.047  65.416  1.00  0.00           O  
ATOM   2891  N   THR   205      83.288  47.374  63.398  1.00  0.00           N  
ATOM   2892  H   THR   205      84.045  46.759  63.135  1.00  0.00           H  
ATOM   2893  CA  THR   205      82.621  48.390  62.466  1.00  0.00           C  
ATOM   2894  HA  THR   205      82.819  49.373  62.894  1.00  0.00           H  
ATOM   2895  CB  THR   205      83.231  48.286  61.100  1.00  0.00           C  
ATOM   2896  HB  THR   205      83.214  47.268  60.711  1.00  0.00           H  
ATOM   2897  CG2 THR   205      82.628  49.321  60.181  1.00  0.00           C  
ATOM   2898 HG21 THR   205      81.638  49.076  59.796  1.00  0.00           H  
ATOM   2899 HG22 THR   205      82.463  50.222  60.772  1.00  0.00           H  
ATOM   2900 HG23 THR   205      83.283  49.366  59.311  1.00  0.00           H  
ATOM   2901  OG1 THR   205      84.616  48.622  61.241  1.00  0.00           O  
ATOM   2902  HG1 THR   205      85.146  47.822  61.198  1.00  0.00           H  
ATOM   2903  C   THR   205      81.042  48.155  62.396  1.00  0.00           C  
ATOM   2904  O   THR   205      80.260  49.080  62.286  1.00  0.00           O  
ATOM   2905  N   TYR   206      80.646  46.887  62.663  1.00  0.00           N  
ATOM   2906  H   TYR   206      81.333  46.151  62.580  1.00  0.00           H  
ATOM   2907  CA  TYR   206      79.235  46.562  62.983  1.00  0.00           C  
ATOM   2908  HA  TYR   206      78.647  46.801  62.097  1.00  0.00           H  
ATOM   2909  CB  TYR   206      79.063  45.081  63.217  1.00  0.00           C  
ATOM   2910  HB2 TYR   206      79.905  44.784  63.842  1.00  0.00           H  
ATOM   2911  HB3 TYR   206      78.151  44.881  63.780  1.00  0.00           H  
ATOM   2912  CG  TYR   206      78.940  44.293  61.912  1.00  0.00           C  
ATOM   2913  CD1 TYR   206      79.833  44.399  60.802  1.00  0.00           C  
ATOM   2914  HD1 TYR   206      80.658  45.083  60.929  1.00  0.00           H  
ATOM   2915  CE1 TYR   206      79.664  43.705  59.595  1.00  0.00           C  
ATOM   2916  HE1 TYR   206      80.385  43.755  58.792  1.00  0.00           H  
ATOM   2917  CZ  TYR   206      78.546  42.865  59.401  1.00  0.00           C  
ATOM   2918  OH  TYR   206      78.308  42.172  58.285  1.00  0.00           O  
ATOM   2919  HH  TYR   206      78.852  42.430  57.538  1.00  0.00           H  
ATOM   2920  CE2 TYR   206      77.570  42.798  60.495  1.00  0.00           C  
ATOM   2921  HE2 TYR   206      76.680  42.186  60.478  1.00  0.00           H  
ATOM   2922  CD2 TYR   206      77.749  43.499  61.663  1.00  0.00           C  
ATOM   2923  HD2 TYR   206      77.077  43.304  62.486  1.00  0.00           H  
ATOM   2924  C   TYR   206      78.716  47.458  64.134  1.00  0.00           C  
ATOM   2925  O   TYR   206      77.651  47.988  63.999  1.00  0.00           O  
ATOM   2926  N   GLY   207      79.571  47.665  65.113  1.00  0.00           N  
ATOM   2927  H   GLY   207      80.414  47.119  65.222  1.00  0.00           H  
ATOM   2928  CA  GLY   207      79.196  48.540  66.268  1.00  0.00           C  
ATOM   2929  HA2 GLY   207      78.287  48.148  66.725  1.00  0.00           H  
ATOM   2930  HA3 GLY   207      80.031  48.629  66.963  1.00  0.00           H  
ATOM   2931  C   GLY   207      78.967  49.989  65.876  1.00  0.00           C  
ATOM   2932  O   GLY   207      78.084  50.624  66.404  1.00  0.00           O  
ATOM   2933  N   VAL   208      79.682  50.520  64.930  1.00  0.00           N  
ATOM   2934  H   VAL   208      80.420  49.954  64.536  1.00  0.00           H  
ATOM   2935  CA  VAL   208      79.393  51.811  64.308  1.00  0.00           C  
ATOM   2936  HA  VAL   208      79.314  52.547  65.108  1.00  0.00           H  
ATOM   2937  CB  VAL   208      80.595  52.288  63.483  1.00  0.00           C  
ATOM   2938  HB  VAL   208      80.742  51.468  62.780  1.00  0.00           H  
ATOM   2939  CG1 VAL   208      80.373  53.700  62.858  1.00  0.00           C  
ATOM   2940 HG11 VAL   208      81.254  53.910  62.252  1.00  0.00           H  
ATOM   2941 HG12 VAL   208      79.495  53.603  62.220  1.00  0.00           H  
ATOM   2942 HG13 VAL   208      80.292  54.496  63.598  1.00  0.00           H  
ATOM   2943  CG2 VAL   208      81.933  52.292  64.280  1.00  0.00           C  
ATOM   2944 HG21 VAL   208      82.143  51.296  64.668  1.00  0.00           H  
ATOM   2945 HG22 VAL   208      82.729  52.608  63.606  1.00  0.00           H  
ATOM   2946 HG23 VAL   208      81.847  52.995  65.110  1.00  0.00           H  
ATOM   2947  C   VAL   208      78.107  51.790  63.448  1.00  0.00           C  
ATOM   2948  O   VAL   208      77.316  52.760  63.553  1.00  0.00           O  
ATOM   2949  N   GLN   209      77.892  50.695  62.706  1.00  0.00           N  
ATOM   2950  H   GLN   209      78.619  50.009  62.562  1.00  0.00           H  
ATOM   2951  CA  GLN   209      76.752  50.576  61.768  1.00  0.00           C  
ATOM   2952  HA  GLN   209      76.585  51.435  61.117  1.00  0.00           H  
ATOM   2953  CB  GLN   209      77.004  49.295  60.942  1.00  0.00           C  
ATOM   2954  HB2 GLN   209      77.303  48.500  61.624  1.00  0.00           H  
ATOM   2955  HB3 GLN   209      76.102  49.020  60.394  1.00  0.00           H  
ATOM   2956  CG  GLN   209      78.195  49.473  59.937  1.00  0.00           C  
ATOM   2957  HG2 GLN   209      77.943  50.127  59.102  1.00  0.00           H  
ATOM   2958  HG3 GLN   209      79.018  49.979  60.442  1.00  0.00           H  
ATOM   2959  CD  GLN   209      78.560  48.147  59.334  1.00  0.00           C  
ATOM   2960  OE1 GLN   209      79.561  47.494  59.545  1.00  0.00           O  
ATOM   2961  NE2 GLN   209      77.746  47.627  58.469  1.00  0.00           N  
ATOM   2962 HE21 GLN   209      78.055  46.887  57.854  1.00  0.00           H  
ATOM   2963 HE22 GLN   209      77.040  48.295  58.195  1.00  0.00           H  
ATOM   2964  C   GLN   209      75.410  50.472  62.402  1.00  0.00           C  
ATOM   2965  O   GLN   209      74.440  50.981  61.869  1.00  0.00           O  
ATOM   2966  N   CYS   210      75.247  49.798  63.652  1.00  0.00           N  
ATOM   2967  H   CYS   210      76.094  49.460  64.087  1.00  0.00           H  
ATOM   2968  CA  CYS   210      74.049  49.794  64.445  1.00  0.00           C  
ATOM   2969  HA  CYS   210      73.362  49.252  63.795  1.00  0.00           H  
ATOM   2970  CB  CYS   210      74.248  49.166  65.833  1.00  0.00           C  
ATOM   2971  HB2 CYS   210      74.893  49.823  66.416  1.00  0.00           H  
ATOM   2972  HB3 CYS   210      73.305  49.279  66.368  1.00  0.00           H  
ATOM   2973  SG  CYS   210      74.971  47.509  65.818  1.00  0.00           S  
ATOM   2974  HG  CYS   210      76.096  47.762  65.143  1.00  0.00           H  
ATOM   2975  C   CYS   210      73.393  51.224  64.641  1.00  0.00           C  
ATOM   2976  O   CYS   210      72.156  51.326  64.800  1.00  0.00           O  
ATOM   2977  N   PHE   211      74.123  52.331  64.593  1.00  0.00           N  
ATOM   2978  H   PHE   211      75.128  52.228  64.590  1.00  0.00           H  
ATOM   2979  CA  PHE   211      73.585  53.664  64.834  1.00  0.00           C  
ATOM   2980  HA  PHE   211      72.757  53.615  65.541  1.00  0.00           H  
ATOM   2981  CB  PHE   211      74.743  54.425  65.459  1.00  0.00           C  
ATOM   2982  HB2 PHE   211      75.680  54.432  64.903  1.00  0.00           H  
ATOM   2983  HB3 PHE   211      74.350  55.417  65.683  1.00  0.00           H  
ATOM   2984  CG  PHE   211      75.053  53.814  66.801  1.00  0.00           C  
ATOM   2985  CD1 PHE   211      74.061  53.947  67.763  1.00  0.00           C  
ATOM   2986  HD1 PHE   211      73.139  54.499  67.660  1.00  0.00           H  
ATOM   2987  CE1 PHE   211      74.281  53.422  69.012  1.00  0.00           C  
ATOM   2988  HE1 PHE   211      73.563  53.634  69.790  1.00  0.00           H  
ATOM   2989  CZ  PHE   211      75.514  52.849  69.346  1.00  0.00           C  
ATOM   2990  HZ  PHE   211      75.584  52.425  70.337  1.00  0.00           H  
ATOM   2991  CE2 PHE   211      76.457  52.685  68.396  1.00  0.00           C  
ATOM   2992  HE2 PHE   211      77.445  52.346  68.669  1.00  0.00           H  
ATOM   2993  CD2 PHE   211      76.281  53.173  67.089  1.00  0.00           C  
ATOM   2994  HD2 PHE   211      76.985  53.115  66.271  1.00  0.00           H  
ATOM   2995  C   PHE   211      73.026  54.361  63.572  1.00  0.00           C  
ATOM   2996  O   PHE   211      73.325  55.486  63.212  1.00  0.00           O  
ATOM   2997  N   SER   212      72.293  53.586  62.806  1.00  0.00           N  
ATOM   2998  H   SER   212      72.155  52.612  63.034  1.00  0.00           H  
ATOM   2999  CA  SER   212      71.937  54.029  61.490  1.00  0.00           C  
ATOM   3000  HA  SER   212      72.787  54.490  60.988  1.00  0.00           H  
ATOM   3001  CB  SER   212      71.536  52.766  60.678  1.00  0.00           C  
ATOM   3002  HB2 SER   212      71.112  52.059  61.391  1.00  0.00           H  
ATOM   3003  HB3 SER   212      70.838  53.024  59.882  1.00  0.00           H  
ATOM   3004  OG  SER   212      72.677  52.197  60.180  1.00  0.00           O  
ATOM   3005  HG  SER   212      73.166  51.844  60.926  1.00  0.00           H  
ATOM   3006  C   SER   212      70.759  55.012  61.419  1.00  0.00           C  
ATOM   3007  O   SER   212      69.816  54.808  62.170  1.00  0.00           O  
ATOM   3008  N   ARG   213      70.821  56.019  60.588  1.00  0.00           N  
ATOM   3009  H   ARG   213      71.681  55.947  60.063  1.00  0.00           H  
ATOM   3010  CA  ARG   213      69.889  57.063  60.248  1.00  0.00           C  
ATOM   3011  HA  ARG   213      69.379  57.427  61.141  1.00  0.00           H  
ATOM   3012  CB  ARG   213      70.655  58.350  59.669  1.00  0.00           C  
ATOM   3013  HB2 ARG   213      71.470  58.085  58.995  1.00  0.00           H  
ATOM   3014  HB3 ARG   213      69.914  58.941  59.132  1.00  0.00           H  
ATOM   3015  CG  ARG   213      71.219  59.180  60.802  1.00  0.00           C  
ATOM   3016  HG2 ARG   213      71.509  60.175  60.464  1.00  0.00           H  
ATOM   3017  HG3 ARG   213      70.438  59.424  61.522  1.00  0.00           H  
ATOM   3018  CD  ARG   213      72.367  58.549  61.666  1.00  0.00           C  
ATOM   3019  HD2 ARG   213      72.004  57.668  62.195  1.00  0.00           H  
ATOM   3020  HD3 ARG   213      73.186  58.145  61.071  1.00  0.00           H  
ATOM   3021  NE  ARG   213      72.967  59.511  62.595  1.00  0.00           N  
ATOM   3022  HE  ARG   213      72.729  60.471  62.388  1.00  0.00           H  
ATOM   3023  CZ  ARG   213      73.938  59.379  63.513  1.00  0.00           C  
ATOM   3024  NH1 ARG   213      74.311  58.185  63.805  1.00  0.00           N  
ATOM   3025 HH11 ARG   213      73.950  57.389  63.300  1.00  0.00           H  
ATOM   3026 HH12 ARG   213      74.730  57.953  64.694  1.00  0.00           H  
ATOM   3027  NH2 ARG   213      74.412  60.397  64.200  1.00  0.00           N  
ATOM   3028 HH21 ARG   213      74.077  61.345  64.107  1.00  0.00           H  
ATOM   3029 HH22 ARG   213      75.270  60.311  64.726  1.00  0.00           H  
ATOM   3030  C   ARG   213      68.915  56.534  59.243  1.00  0.00           C  
ATOM   3031  O   ARG   213      69.312  55.830  58.273  1.00  0.00           O  
ATOM   3032  N   TYR   214      67.658  56.853  59.387  1.00  0.00           N  
ATOM   3033  H   TYR   214      67.352  57.472  60.124  1.00  0.00           H  
ATOM   3034  CA  TYR   214      66.492  56.326  58.662  1.00  0.00           C  
ATOM   3035  HA  TYR   214      66.989  55.923  57.779  1.00  0.00           H  
ATOM   3036  CB  TYR   214      65.839  55.278  59.440  1.00  0.00           C  
ATOM   3037  HB2 TYR   214      65.607  55.662  60.433  1.00  0.00           H  
ATOM   3038  HB3 TYR   214      64.906  55.038  58.929  1.00  0.00           H  
ATOM   3039  CG  TYR   214      66.605  54.011  59.592  1.00  0.00           C  
ATOM   3040  CD1 TYR   214      67.314  53.458  58.462  1.00  0.00           C  
ATOM   3041  HD1 TYR   214      67.414  53.909  57.486  1.00  0.00           H  
ATOM   3042  CE1 TYR   214      68.176  52.430  58.721  1.00  0.00           C  
ATOM   3043  HE1 TYR   214      68.712  51.910  57.941  1.00  0.00           H  
ATOM   3044  CZ  TYR   214      68.473  51.906  60.016  1.00  0.00           C  
ATOM   3045  OH  TYR   214      69.351  50.892  60.106  1.00  0.00           O  
ATOM   3046  HH  TYR   214      69.314  50.461  59.249  1.00  0.00           H  
ATOM   3047  CE2 TYR   214      67.814  52.453  61.146  1.00  0.00           C  
ATOM   3048  HE2 TYR   214      68.028  52.134  62.155  1.00  0.00           H  
ATOM   3049  CD2 TYR   214      66.806  53.466  60.896  1.00  0.00           C  
ATOM   3050  HD2 TYR   214      66.375  53.978  61.744  1.00  0.00           H  
ATOM   3051  C   TYR   214      65.530  57.407  58.187  1.00  0.00           C  
ATOM   3052  O   TYR   214      65.141  58.197  58.981  1.00  0.00           O  
ATOM   3053  N   PRO   215      64.956  57.374  56.941  1.00  0.00           N  
ATOM   3054  CD  PRO   215      65.388  56.481  55.879  1.00  0.00           C  
ATOM   3055  HD2 PRO   215      65.573  55.459  56.209  1.00  0.00           H  
ATOM   3056  HD3 PRO   215      66.357  56.816  55.510  1.00  0.00           H  
ATOM   3057  CG  PRO   215      64.290  56.515  54.809  1.00  0.00           C  
ATOM   3058  HG2 PRO   215      63.481  55.787  54.875  1.00  0.00           H  
ATOM   3059  HG3 PRO   215      64.742  56.405  53.823  1.00  0.00           H  
ATOM   3060  CB  PRO   215      63.694  57.946  55.092  1.00  0.00           C  
ATOM   3061  HB2 PRO   215      62.715  58.101  54.639  1.00  0.00           H  
ATOM   3062  HB3 PRO   215      64.449  58.626  54.698  1.00  0.00           H  
ATOM   3063  CA  PRO   215      63.707  58.047  56.612  1.00  0.00           C  
ATOM   3064  HA  PRO   215      63.605  59.100  56.872  1.00  0.00           H  
ATOM   3065  C   PRO   215      62.507  57.381  57.268  1.00  0.00           C  
ATOM   3066  O   PRO   215      62.507  56.304  57.875  1.00  0.00           O  
ATOM   3067  N   ASP   216      61.349  57.961  57.118  1.00  0.00           N  
ATOM   3068  H   ASP   216      61.392  58.877  56.693  1.00  0.00           H  
ATOM   3069  CA  ASP   216      60.005  57.760  57.775  1.00  0.00           C  
ATOM   3070  HA  ASP   216      60.232  57.914  58.829  1.00  0.00           H  
ATOM   3071  CB  ASP   216      58.971  58.744  57.226  1.00  0.00           C  
ATOM   3072  HB2 ASP   216      58.571  58.399  56.273  1.00  0.00           H  
ATOM   3073  HB3 ASP   216      58.043  58.629  57.786  1.00  0.00           H  
ATOM   3074  CG  ASP   216      59.374  60.183  56.954  1.00  0.00           C  
ATOM   3075  OD1 ASP   216      60.570  60.562  57.021  1.00  0.00           O  
ATOM   3076  OD2 ASP   216      58.485  61.050  56.674  1.00  0.00           O  
ATOM   3077  C   ASP   216      59.489  56.352  57.631  1.00  0.00           C  
ATOM   3078  O   ASP   216      58.966  55.816  58.576  1.00  0.00           O  
ATOM   3079  N   HIE   217      59.739  55.724  56.542  1.00  0.00           N  
ATOM   3080  H   HIE   217      60.104  56.235  55.751  1.00  0.00           H  
ATOM   3081  CA  HIE   217      59.331  54.261  56.422  1.00  0.00           C  
ATOM   3082  HA  HIE   217      58.395  54.177  56.975  1.00  0.00           H  
ATOM   3083  CB  HIE   217      59.076  53.877  54.954  1.00  0.00           C  
ATOM   3084  HB2 HIE   217      58.568  52.912  54.932  1.00  0.00           H  
ATOM   3085  HB3 HIE   217      58.475  54.589  54.389  1.00  0.00           H  
ATOM   3086  CG  HIE   217      60.370  53.737  54.200  1.00  0.00           C  
ATOM   3087  ND1 HIE   217      61.035  54.857  53.627  1.00  0.00           N  
ATOM   3088  CE1 HIE   217      62.021  54.269  52.903  1.00  0.00           C  
ATOM   3089  HE1 HIE   217      62.795  54.824  52.393  1.00  0.00           H  
ATOM   3090  NE2 HIE   217      61.991  52.909  52.907  1.00  0.00           N  
ATOM   3091  HE2 HIE   217      62.483  52.270  52.300  1.00  0.00           H  
ATOM   3092  CD2 HIE   217      60.933  52.560  53.745  1.00  0.00           C  
ATOM   3093  HD2 HIE   217      60.498  51.587  53.923  1.00  0.00           H  
ATOM   3094  C   HIE   217      60.245  53.250  57.145  1.00  0.00           C  
ATOM   3095  O   HIE   217      59.829  52.145  57.518  1.00  0.00           O  
ATOM   3096  N   MET   218      61.516  53.618  57.245  1.00  0.00           N  
ATOM   3097  H   MET   218      61.699  54.537  56.869  1.00  0.00           H  
ATOM   3098  CA  MET   218      62.574  52.682  57.764  1.00  0.00           C  
ATOM   3099  HA  MET   218      62.261  51.657  57.569  1.00  0.00           H  
ATOM   3100  CB  MET   218      63.836  52.900  56.960  1.00  0.00           C  
ATOM   3101  HB2 MET   218      64.215  53.922  56.963  1.00  0.00           H  
ATOM   3102  HB3 MET   218      64.519  52.199  57.440  1.00  0.00           H  
ATOM   3103  CG  MET   218      63.814  52.419  55.538  1.00  0.00           C  
ATOM   3104  HG2 MET   218      63.397  51.413  55.480  1.00  0.00           H  
ATOM   3105  HG3 MET   218      63.130  53.146  55.100  1.00  0.00           H  
ATOM   3106  SD  MET   218      65.370  52.629  54.610  1.00  0.00           S  
ATOM   3107  CE  MET   218      66.540  51.446  55.289  1.00  0.00           C  
ATOM   3108  HE1 MET   218      67.114  51.970  56.053  1.00  0.00           H  
ATOM   3109  HE2 MET   218      66.078  50.618  55.825  1.00  0.00           H  
ATOM   3110  HE3 MET   218      67.181  51.032  54.510  1.00  0.00           H  
ATOM   3111  C   MET   218      62.763  52.869  59.307  1.00  0.00           C  
ATOM   3112  O   MET   218      63.115  51.926  59.985  1.00  0.00           O  
ATOM   3113  N   LYS   219      62.446  54.075  59.844  1.00  0.00           N  
ATOM   3114  H   LYS   219      62.240  54.781  59.153  1.00  0.00           H  
ATOM   3115  CA  LYS   219      62.434  54.457  61.247  1.00  0.00           C  
ATOM   3116  HA  LYS   219      63.432  54.241  61.629  1.00  0.00           H  
ATOM   3117  CB  LYS   219      61.820  55.874  61.362  1.00  0.00           C  
ATOM   3118  HB2 LYS   219      60.926  56.015  60.755  1.00  0.00           H  
ATOM   3119  HB3 LYS   219      61.531  56.006  62.404  1.00  0.00           H  
ATOM   3120  CG  LYS   219      62.878  57.034  61.028  1.00  0.00           C  
ATOM   3121  HG2 LYS   219      63.711  56.976  61.728  1.00  0.00           H  
ATOM   3122  HG3 LYS   219      63.222  56.872  60.007  1.00  0.00           H  
ATOM   3123  CD  LYS   219      62.134  58.444  61.232  1.00  0.00           C  
ATOM   3124  HD2 LYS   219      61.340  58.648  60.514  1.00  0.00           H  
ATOM   3125  HD3 LYS   219      61.739  58.518  62.246  1.00  0.00           H  
ATOM   3126  CE  LYS   219      63.139  59.545  60.960  1.00  0.00           C  
ATOM   3127  HE2 LYS   219      63.894  59.411  61.734  1.00  0.00           H  
ATOM   3128  HE3 LYS   219      63.643  59.392  60.005  1.00  0.00           H  
ATOM   3129  NZ  LYS   219      62.472  60.885  61.039  1.00  0.00           N  
ATOM   3130  HZ1 LYS   219      61.767  61.029  60.329  1.00  0.00           H  
ATOM   3131  HZ2 LYS   219      62.016  61.002  61.932  1.00  0.00           H  
ATOM   3132  HZ3 LYS   219      63.161  61.617  60.950  1.00  0.00           H  
ATOM   3133  C   LYS   219      61.510  53.673  62.182  1.00  0.00           C  
ATOM   3134  O   LYS   219      61.911  53.497  63.373  1.00  0.00           O  
ATOM   3135  N   ARG   220      60.463  53.048  61.704  1.00  0.00           N  
ATOM   3136  H   ARG   220      60.247  53.208  60.731  1.00  0.00           H  
ATOM   3137  CA  ARG   220      59.750  51.957  62.427  1.00  0.00           C  
ATOM   3138  HA  ARG   220      59.330  52.376  63.341  1.00  0.00           H  
ATOM   3139  CB  ARG   220      58.619  51.401  61.554  1.00  0.00           C  
ATOM   3140  HB2 ARG   220      58.192  52.120  60.855  1.00  0.00           H  
ATOM   3141  HB3 ARG   220      59.014  50.685  60.833  1.00  0.00           H  
ATOM   3142  CG  ARG   220      57.432  50.925  62.334  1.00  0.00           C  
ATOM   3143  HG2 ARG   220      57.609  50.129  63.057  1.00  0.00           H  
ATOM   3144  HG3 ARG   220      56.935  51.792  62.770  1.00  0.00           H  
ATOM   3145  CD  ARG   220      56.515  50.271  61.319  1.00  0.00           C  
ATOM   3146  HD2 ARG   220      57.092  49.989  60.438  1.00  0.00           H  
ATOM   3147  HD3 ARG   220      56.061  49.350  61.684  1.00  0.00           H  
ATOM   3148  NE  ARG   220      55.513  51.253  60.829  1.00  0.00           N  
ATOM   3149  HE  ARG   220      55.568  51.665  59.908  1.00  0.00           H  
ATOM   3150  CZ  ARG   220      54.393  51.704  61.457  1.00  0.00           C  
ATOM   3151  NH1 ARG   220      54.121  51.308  62.660  1.00  0.00           N  
ATOM   3152 HH11 ARG   220      54.643  50.621  63.185  1.00  0.00           H  
ATOM   3153 HH12 ARG   220      53.281  51.562  63.160  1.00  0.00           H  
ATOM   3154  NH2 ARG   220      53.518  52.464  60.861  1.00  0.00           N  
ATOM   3155 HH21 ARG   220      53.680  52.665  59.884  1.00  0.00           H  
ATOM   3156 HH22 ARG   220      53.088  53.193  61.411  1.00  0.00           H  
ATOM   3157  C   ARG   220      60.654  50.751  62.871  1.00  0.00           C  
ATOM   3158  O   ARG   220      60.300  50.089  63.845  1.00  0.00           O  
ATOM   3159  N   HIE   221      61.831  50.470  62.252  1.00  0.00           N  
ATOM   3160  H   HIE   221      62.013  51.036  61.435  1.00  0.00           H  
ATOM   3161  CA  HIE   221      62.619  49.292  62.561  1.00  0.00           C  
ATOM   3162  HA  HIE   221      62.059  48.617  63.209  1.00  0.00           H  
ATOM   3163  CB  HIE   221      63.007  48.680  61.161  1.00  0.00           C  
ATOM   3164  HB2 HIE   221      63.495  49.469  60.587  1.00  0.00           H  
ATOM   3165  HB3 HIE   221      63.688  47.844  61.318  1.00  0.00           H  
ATOM   3166  CG  HIE   221      61.689  48.240  60.408  1.00  0.00           C  
ATOM   3167  ND1 HIE   221      60.993  47.077  60.664  1.00  0.00           N  
ATOM   3168  CE1 HIE   221      59.896  47.094  59.834  1.00  0.00           C  
ATOM   3169  HE1 HIE   221      59.151  46.312  59.843  1.00  0.00           H  
ATOM   3170  NE2 HIE   221      59.839  48.262  59.194  1.00  0.00           N  
ATOM   3171  HE2 HIE   221      59.188  48.625  58.512  1.00  0.00           H  
ATOM   3172  CD2 HIE   221      60.936  48.986  59.541  1.00  0.00           C  
ATOM   3173  HD2 HIE   221      61.262  49.920  59.107  1.00  0.00           H  
ATOM   3174  C   HIE   221      63.865  49.520  63.367  1.00  0.00           C  
ATOM   3175  O   HIE   221      64.819  48.788  63.405  1.00  0.00           O  
ATOM   3176  N   ASP   222      63.921  50.690  64.138  1.00  0.00           N  
ATOM   3177  H   ASP   222      63.185  51.379  64.086  1.00  0.00           H  
ATOM   3178  CA  ASP   222      65.135  51.067  64.836  1.00  0.00           C  
ATOM   3179  HA  ASP   222      65.982  50.606  64.327  1.00  0.00           H  
ATOM   3180  CB  ASP   222      65.298  52.640  64.601  1.00  0.00           C  
ATOM   3181  HB2 ASP   222      65.249  52.678  63.513  1.00  0.00           H  
ATOM   3182  HB3 ASP   222      64.428  53.080  65.088  1.00  0.00           H  
ATOM   3183  CG  ASP   222      66.633  53.190  65.028  1.00  0.00           C  
ATOM   3184  OD1 ASP   222      67.457  52.492  65.657  1.00  0.00           O  
ATOM   3185  OD2 ASP   222      66.770  54.393  64.752  1.00  0.00           O  
ATOM   3186  C   ASP   222      65.161  50.565  66.315  1.00  0.00           C  
ATOM   3187  O   ASP   222      64.799  51.267  67.243  1.00  0.00           O  
ATOM   3188  N   PHE   223      65.621  49.353  66.615  1.00  0.00           N  
ATOM   3189  H   PHE   223      65.778  48.631  65.926  1.00  0.00           H  
ATOM   3190  CA  PHE   223      65.793  48.862  67.950  1.00  0.00           C  
ATOM   3191  HA  PHE   223      64.809  48.799  68.415  1.00  0.00           H  
ATOM   3192  CB  PHE   223      66.355  47.435  67.805  1.00  0.00           C  
ATOM   3193  HB2 PHE   223      65.618  46.767  67.360  1.00  0.00           H  
ATOM   3194  HB3 PHE   223      67.207  47.500  67.129  1.00  0.00           H  
ATOM   3195  CG  PHE   223      66.870  46.763  69.092  1.00  0.00           C  
ATOM   3196  CD1 PHE   223      66.114  46.711  70.277  1.00  0.00           C  
ATOM   3197  HD1 PHE   223      65.102  47.084  70.235  1.00  0.00           H  
ATOM   3198  CE1 PHE   223      66.537  45.941  71.370  1.00  0.00           C  
ATOM   3199  HE1 PHE   223      65.826  45.908  72.183  1.00  0.00           H  
ATOM   3200  CZ  PHE   223      67.773  45.352  71.434  1.00  0.00           C  
ATOM   3201  HZ  PHE   223      68.105  44.747  72.265  1.00  0.00           H  
ATOM   3202  CE2 PHE   223      68.624  45.584  70.318  1.00  0.00           C  
ATOM   3203  HE2 PHE   223      69.603  45.137  70.411  1.00  0.00           H  
ATOM   3204  CD2 PHE   223      68.130  46.230  69.150  1.00  0.00           C  
ATOM   3205  HD2 PHE   223      68.803  46.312  68.309  1.00  0.00           H  
ATOM   3206  C   PHE   223      66.786  49.759  68.788  1.00  0.00           C  
ATOM   3207  O   PHE   223      66.425  50.288  69.791  1.00  0.00           O  
ATOM   3208  N   PHE   224      67.978  49.981  68.145  1.00  0.00           N  
ATOM   3209  H   PHE   224      68.049  49.684  67.182  1.00  0.00           H  
ATOM   3210  CA  PHE   224      69.124  50.657  68.709  1.00  0.00           C  
ATOM   3211  HA  PHE   224      69.337  50.128  69.638  1.00  0.00           H  
ATOM   3212  CB  PHE   224      70.242  50.519  67.627  1.00  0.00           C  
ATOM   3213  HB2 PHE   224      69.999  51.096  66.736  1.00  0.00           H  
ATOM   3214  HB3 PHE   224      71.165  50.830  68.117  1.00  0.00           H  
ATOM   3215  CG  PHE   224      70.510  49.074  67.277  1.00  0.00           C  
ATOM   3216  CD1 PHE   224      70.998  48.184  68.230  1.00  0.00           C  
ATOM   3217  HD1 PHE   224      71.042  48.431  69.281  1.00  0.00           H  
ATOM   3218  CE1 PHE   224      71.371  46.892  67.884  1.00  0.00           C  
ATOM   3219  HE1 PHE   224      71.869  46.212  68.559  1.00  0.00           H  
ATOM   3220  CZ  PHE   224      71.154  46.458  66.587  1.00  0.00           C  
ATOM   3221  HZ  PHE   224      71.438  45.533  66.109  1.00  0.00           H  
ATOM   3222  CE2 PHE   224      70.486  47.280  65.662  1.00  0.00           C  
ATOM   3223  HE2 PHE   224      70.346  47.006  64.627  1.00  0.00           H  
ATOM   3224  CD2 PHE   224      70.232  48.670  65.970  1.00  0.00           C  
ATOM   3225  HD2 PHE   224      70.010  49.320  65.137  1.00  0.00           H  
ATOM   3226  C   PHE   224      68.915  52.152  69.152  1.00  0.00           C  
ATOM   3227  O   PHE   224      69.755  52.802  69.840  1.00  0.00           O  
ATOM   3228  N   LYS   225      67.840  52.800  68.663  1.00  0.00           N  
ATOM   3229  H   LYS   225      67.438  52.421  67.816  1.00  0.00           H  
ATOM   3230  CA  LYS   225      67.407  54.220  69.072  1.00  0.00           C  
ATOM   3231  HA  LYS   225      68.171  54.743  69.647  1.00  0.00           H  
ATOM   3232  CB  LYS   225      67.063  55.052  67.854  1.00  0.00           C  
ATOM   3233  HB2 LYS   225      67.928  54.991  67.194  1.00  0.00           H  
ATOM   3234  HB3 LYS   225      66.169  54.707  67.334  1.00  0.00           H  
ATOM   3235  CG  LYS   225      66.781  56.507  68.070  1.00  0.00           C  
ATOM   3236  HG2 LYS   225      65.861  56.599  68.648  1.00  0.00           H  
ATOM   3237  HG3 LYS   225      67.628  57.037  68.505  1.00  0.00           H  
ATOM   3238  CD  LYS   225      66.564  57.186  66.723  1.00  0.00           C  
ATOM   3239  HD2 LYS   225      67.423  56.887  66.122  1.00  0.00           H  
ATOM   3240  HD3 LYS   225      65.621  56.734  66.414  1.00  0.00           H  
ATOM   3241  CE  LYS   225      66.498  58.684  66.629  1.00  0.00           C  
ATOM   3242  HE2 LYS   225      67.478  59.146  66.756  1.00  0.00           H  
ATOM   3243  HE3 LYS   225      66.107  58.913  65.638  1.00  0.00           H  
ATOM   3244  NZ  LYS   225      65.492  59.231  67.685  1.00  0.00           N  
ATOM   3245  HZ1 LYS   225      64.535  59.158  67.371  1.00  0.00           H  
ATOM   3246  HZ2 LYS   225      65.702  58.869  68.604  1.00  0.00           H  
ATOM   3247  HZ3 LYS   225      65.612  60.223  67.831  1.00  0.00           H  
ATOM   3248  C   LYS   225      66.267  54.137  70.099  1.00  0.00           C  
ATOM   3249  O   LYS   225      66.316  54.898  71.072  1.00  0.00           O  
ATOM   3250  N   SER   226      65.215  53.272  69.862  1.00  0.00           N  
ATOM   3251  H   SER   226      65.371  52.606  69.120  1.00  0.00           H  
ATOM   3252  CA  SER   226      64.068  53.045  70.784  1.00  0.00           C  
ATOM   3253  HA  SER   226      63.774  54.031  71.145  1.00  0.00           H  
ATOM   3254  CB  SER   226      62.893  52.320  70.077  1.00  0.00           C  
ATOM   3255  HB2 SER   226      62.135  52.021  70.801  1.00  0.00           H  
ATOM   3256  HB3 SER   226      62.412  53.011  69.385  1.00  0.00           H  
ATOM   3257  OG  SER   226      63.277  51.101  69.363  1.00  0.00           O  
ATOM   3258  HG  SER   226      63.560  51.297  68.467  1.00  0.00           H  
ATOM   3259  C   SER   226      64.334  52.308  72.101  1.00  0.00           C  
ATOM   3260  O   SER   226      63.572  52.418  73.058  1.00  0.00           O  
ATOM   3261  N   ALA   227      65.358  51.455  72.110  1.00  0.00           N  
ATOM   3262  H   ALA   227      65.866  51.191  71.278  1.00  0.00           H  
ATOM   3263  CA  ALA   227      65.941  50.882  73.367  1.00  0.00           C  
ATOM   3264  HA  ALA   227      65.156  50.485  74.011  1.00  0.00           H  
ATOM   3265  CB  ALA   227      66.939  49.805  72.956  1.00  0.00           C  
ATOM   3266  HB1 ALA   227      67.507  49.499  73.834  1.00  0.00           H  
ATOM   3267  HB2 ALA   227      66.483  48.872  72.624  1.00  0.00           H  
ATOM   3268  HB3 ALA   227      67.675  50.101  72.208  1.00  0.00           H  
ATOM   3269  C   ALA   227      66.661  51.908  74.229  1.00  0.00           C  
ATOM   3270  O   ALA   227      66.990  51.552  75.324  1.00  0.00           O  
ATOM   3271  N   MET   228      67.081  53.074  73.731  1.00  0.00           N  
ATOM   3272  H   MET   228      66.801  53.248  72.776  1.00  0.00           H  
ATOM   3273  CA  MET   228      67.731  54.063  74.559  1.00  0.00           C  
ATOM   3274  HA  MET   228      68.351  53.511  75.265  1.00  0.00           H  
ATOM   3275  CB  MET   228      68.701  54.890  73.690  1.00  0.00           C  
ATOM   3276  HB2 MET   228      68.185  55.382  72.865  1.00  0.00           H  
ATOM   3277  HB3 MET   228      69.185  55.620  74.339  1.00  0.00           H  
ATOM   3278  CG  MET   228      69.850  54.061  73.143  1.00  0.00           C  
ATOM   3279  HG2 MET   228      70.022  53.319  73.923  1.00  0.00           H  
ATOM   3280  HG3 MET   228      69.565  53.540  72.229  1.00  0.00           H  
ATOM   3281  SD  MET   228      71.380  54.988  72.868  1.00  0.00           S  
ATOM   3282  CE  MET   228      70.818  56.030  71.442  1.00  0.00           C  
ATOM   3283  HE1 MET   228      70.341  56.905  71.882  1.00  0.00           H  
ATOM   3284  HE2 MET   228      71.606  56.500  70.853  1.00  0.00           H  
ATOM   3285  HE3 MET   228      70.113  55.550  70.763  1.00  0.00           H  
ATOM   3286  C   MET   228      66.831  54.905  75.463  1.00  0.00           C  
ATOM   3287  O   MET   228      65.691  55.149  75.103  1.00  0.00           O  
ATOM   3288  N   PRO   229      67.355  55.405  76.607  1.00  0.00           N  
ATOM   3289  CD  PRO   229      66.513  56.269  77.435  1.00  0.00           C  
ATOM   3290  HD2 PRO   229      65.778  55.616  77.906  1.00  0.00           H  
ATOM   3291  HD3 PRO   229      66.017  57.020  76.820  1.00  0.00           H  
ATOM   3292  CG  PRO   229      67.328  57.037  78.432  1.00  0.00           C  
ATOM   3293  HG2 PRO   229      66.878  57.196  79.413  1.00  0.00           H  
ATOM   3294  HG3 PRO   229      67.496  58.070  78.129  1.00  0.00           H  
ATOM   3295  CB  PRO   229      68.692  56.386  78.397  1.00  0.00           C  
ATOM   3296  HB2 PRO   229      68.766  55.708  79.248  1.00  0.00           H  
ATOM   3297  HB3 PRO   229      69.542  57.068  78.394  1.00  0.00           H  
ATOM   3298  CA  PRO   229      68.688  55.448  77.171  1.00  0.00           C  
ATOM   3299  HA  PRO   229      69.177  56.026  76.387  1.00  0.00           H  
ATOM   3300  C   PRO   229      69.388  54.134  77.606  1.00  0.00           C  
ATOM   3301  O   PRO   229      70.643  54.096  77.649  1.00  0.00           O  
ATOM   3302  N   GLU   230      68.648  53.065  77.999  1.00  0.00           N  
ATOM   3303  H   GLU   230      67.651  53.218  78.060  1.00  0.00           H  
ATOM   3304  CA  GLU   230      69.175  51.932  78.778  1.00  0.00           C  
ATOM   3305  HA  GLU   230      69.924  52.444  79.383  1.00  0.00           H  
ATOM   3306  CB  GLU   230      68.004  51.241  79.595  1.00  0.00           C  
ATOM   3307  HB2 GLU   230      67.188  51.009  78.911  1.00  0.00           H  
ATOM   3308  HB3 GLU   230      68.392  50.360  80.105  1.00  0.00           H  
ATOM   3309  CG  GLU   230      67.439  52.056  80.809  1.00  0.00           C  
ATOM   3310  HG2 GLU   230      67.361  51.405  81.679  1.00  0.00           H  
ATOM   3311  HG3 GLU   230      68.221  52.774  81.057  1.00  0.00           H  
ATOM   3312  CD  GLU   230      66.215  52.818  80.457  1.00  0.00           C  
ATOM   3313  OE1 GLU   230      65.405  52.886  81.402  1.00  0.00           O  
ATOM   3314  OE2 GLU   230      65.985  53.324  79.310  1.00  0.00           O  
ATOM   3315  C   GLU   230      69.994  50.919  78.051  1.00  0.00           C  
ATOM   3316  O   GLU   230      70.791  50.245  78.681  1.00  0.00           O  
ATOM   3317  N   GLY   231      69.918  51.018  76.729  1.00  0.00           N  
ATOM   3318  H   GLY   231      69.048  51.408  76.394  1.00  0.00           H  
ATOM   3319  CA  GLY   231      70.831  50.211  75.843  1.00  0.00           C  
ATOM   3320  HA2 GLY   231      70.909  50.762  74.905  1.00  0.00           H  
ATOM   3321  HA3 GLY   231      71.816  50.226  76.308  1.00  0.00           H  
ATOM   3322  C   GLY   231      70.515  48.727  75.730  1.00  0.00           C  
ATOM   3323  O   GLY   231      69.327  48.303  75.939  1.00  0.00           O  
ATOM   3324  N   TYR   232      71.461  47.886  75.319  1.00  0.00           N  
ATOM   3325  H   TYR   232      72.371  48.322  75.277  1.00  0.00           H  
ATOM   3326  CA  TYR   232      71.270  46.424  75.098  1.00  0.00           C  
ATOM   3327  HA  TYR   232      70.474  46.034  75.733  1.00  0.00           H  
ATOM   3328  CB  TYR   232      70.859  46.079  73.635  1.00  0.00           C  
ATOM   3329  HB2 TYR   232      71.008  45.014  73.457  1.00  0.00           H  
ATOM   3330  HB3 TYR   232      69.790  46.283  73.580  1.00  0.00           H  
ATOM   3331  CG  TYR   232      71.541  46.974  72.548  1.00  0.00           C  
ATOM   3332  CD1 TYR   232      71.029  48.272  72.499  1.00  0.00           C  
ATOM   3333  HD1 TYR   232      70.145  48.550  73.054  1.00  0.00           H  
ATOM   3334  CE1 TYR   232      71.734  49.264  71.726  1.00  0.00           C  
ATOM   3335  HE1 TYR   232      71.338  50.257  71.572  1.00  0.00           H  
ATOM   3336  CZ  TYR   232      73.048  48.965  71.249  1.00  0.00           C  
ATOM   3337  OH  TYR   232      73.698  49.968  70.697  1.00  0.00           O  
ATOM   3338  HH  TYR   232      73.269  50.807  70.883  1.00  0.00           H  
ATOM   3339  CE2 TYR   232      73.580  47.656  71.418  1.00  0.00           C  
ATOM   3340  HE2 TYR   232      74.613  47.478  71.157  1.00  0.00           H  
ATOM   3341  CD2 TYR   232      72.778  46.651  71.973  1.00  0.00           C  
ATOM   3342  HD2 TYR   232      73.149  45.641  72.070  1.00  0.00           H  
ATOM   3343  C   TYR   232      72.539  45.636  75.366  1.00  0.00           C  
ATOM   3344  O   TYR   232      73.613  46.185  75.330  1.00  0.00           O  
ATOM   3345  N   VAL   233      72.260  44.353  75.702  1.00  0.00           N  
ATOM   3346  H   VAL   233      71.301  44.075  75.854  1.00  0.00           H  
ATOM   3347  CA  VAL   233      73.298  43.340  75.770  1.00  0.00           C  
ATOM   3348  HA  VAL   233      72.862  42.344  75.849  1.00  0.00           H  
ATOM   3349  CB  VAL   233      74.149  43.434  77.118  1.00  0.00           C  
ATOM   3350  HB  VAL   233      74.492  44.440  77.361  1.00  0.00           H  
ATOM   3351  CG1 VAL   233      73.193  43.069  78.319  1.00  0.00           C  
ATOM   3352 HG11 VAL   233      73.824  43.116  79.207  1.00  0.00           H  
ATOM   3353 HG12 VAL   233      72.382  43.796  78.366  1.00  0.00           H  
ATOM   3354 HG13 VAL   233      72.776  42.079  78.136  1.00  0.00           H  
ATOM   3355  CG2 VAL   233      75.368  42.545  77.177  1.00  0.00           C  
ATOM   3356 HG21 VAL   233      76.050  42.827  77.979  1.00  0.00           H  
ATOM   3357 HG22 VAL   233      75.035  41.510  77.258  1.00  0.00           H  
ATOM   3358 HG23 VAL   233      75.996  42.581  76.287  1.00  0.00           H  
ATOM   3359  C   VAL   233      74.153  43.216  74.482  1.00  0.00           C  
ATOM   3360  O   VAL   233      73.888  42.206  73.835  1.00  0.00           O  
ATOM   3361  N   GLN   234      74.959  44.135  73.993  1.00  0.00           N  
ATOM   3362  H   GLN   234      75.133  45.000  74.485  1.00  0.00           H  
ATOM   3363  CA  GLN   234      75.715  43.904  72.815  1.00  0.00           C  
ATOM   3364  HA  GLN   234      75.024  43.543  72.053  1.00  0.00           H  
ATOM   3365  CB  GLN   234      76.497  45.138  72.343  1.00  0.00           C  
ATOM   3366  HB2 GLN   234      75.890  46.036  72.234  1.00  0.00           H  
ATOM   3367  HB3 GLN   234      77.265  45.283  73.103  1.00  0.00           H  
ATOM   3368  CG  GLN   234      77.323  44.936  71.098  1.00  0.00           C  
ATOM   3369  HG2 GLN   234      77.774  45.874  70.773  1.00  0.00           H  
ATOM   3370  HG3 GLN   234      78.160  44.307  71.402  1.00  0.00           H  
ATOM   3371  CD  GLN   234      76.481  44.349  69.937  1.00  0.00           C  
ATOM   3372  OE1 GLN   234      76.552  43.196  69.702  1.00  0.00           O  
ATOM   3373  NE2 GLN   234      75.796  45.231  69.186  1.00  0.00           N  
ATOM   3374 HE21 GLN   234      75.256  44.854  68.420  1.00  0.00           H  
ATOM   3375 HE22 GLN   234      76.025  46.202  69.346  1.00  0.00           H  
ATOM   3376  C   GLN   234      76.594  42.660  73.122  1.00  0.00           C  
ATOM   3377  O   GLN   234      77.428  42.721  74.059  1.00  0.00           O  
ATOM   3378  N   GLU   235      76.499  41.708  72.194  1.00  0.00           N  
ATOM   3379  H   GLU   235      75.746  41.755  71.522  1.00  0.00           H  
ATOM   3380  CA  GLU   235      77.504  40.668  71.939  1.00  0.00           C  
ATOM   3381  HA  GLU   235      78.423  41.081  72.353  1.00  0.00           H  
ATOM   3382  CB  GLU   235      77.143  39.385  72.664  1.00  0.00           C  
ATOM   3383  HB2 GLU   235      76.087  39.127  72.589  1.00  0.00           H  
ATOM   3384  HB3 GLU   235      77.841  38.663  72.240  1.00  0.00           H  
ATOM   3385  CG  GLU   235      77.470  39.378  74.177  1.00  0.00           C  
ATOM   3386  HG2 GLU   235      78.278  40.085  74.369  1.00  0.00           H  
ATOM   3387  HG3 GLU   235      76.646  39.813  74.742  1.00  0.00           H  
ATOM   3388  CD  GLU   235      77.564  37.951  74.788  1.00  0.00           C  
ATOM   3389  OE1 GLU   235      77.887  37.862  75.975  1.00  0.00           O  
ATOM   3390  OE2 GLU   235      77.196  36.949  74.162  1.00  0.00           O  
ATOM   3391  C   GLU   235      77.741  40.403  70.439  1.00  0.00           C  
ATOM   3392  O   GLU   235      76.817  40.321  69.622  1.00  0.00           O  
ATOM   3393  N   ARG   236      79.000  40.188  70.037  1.00  0.00           N  
ATOM   3394  H   ARG   236      79.714  40.138  70.749  1.00  0.00           H  
ATOM   3395  CA  ARG   236      79.317  39.802  68.654  1.00  0.00           C  
ATOM   3396  HA  ARG   236      78.447  39.311  68.217  1.00  0.00           H  
ATOM   3397  CB  ARG   236      79.691  41.095  67.943  1.00  0.00           C  
ATOM   3398  HB2 ARG   236      79.109  41.891  68.409  1.00  0.00           H  
ATOM   3399  HB3 ARG   236      80.706  41.463  68.092  1.00  0.00           H  
ATOM   3400  CG  ARG   236      79.457  40.924  66.421  1.00  0.00           C  
ATOM   3401  HG2 ARG   236      80.112  40.095  66.148  1.00  0.00           H  
ATOM   3402  HG3 ARG   236      78.419  40.684  66.190  1.00  0.00           H  
ATOM   3403  CD  ARG   236      79.820  42.169  65.638  1.00  0.00           C  
ATOM   3404  HD2 ARG   236      80.848  42.409  65.911  1.00  0.00           H  
ATOM   3405  HD3 ARG   236      79.693  42.004  64.568  1.00  0.00           H  
ATOM   3406  NE  ARG   236      78.911  43.235  66.090  1.00  0.00           N  
ATOM   3407  HE  ARG   236      77.992  43.187  65.673  1.00  0.00           H  
ATOM   3408  CZ  ARG   236      79.156  44.181  66.973  1.00  0.00           C  
ATOM   3409  NH1 ARG   236      80.351  44.367  67.475  1.00  0.00           N  
ATOM   3410 HH11 ARG   236      81.122  43.840  67.090  1.00  0.00           H  
ATOM   3411 HH12 ARG   236      80.446  45.108  68.155  1.00  0.00           H  
ATOM   3412  NH2 ARG   236      78.288  44.976  67.349  1.00  0.00           N  
ATOM   3413 HH21 ARG   236      77.307  44.806  67.180  1.00  0.00           H  
ATOM   3414 HH22 ARG   236      78.561  45.589  68.104  1.00  0.00           H  
ATOM   3415  C   ARG   236      80.406  38.803  68.720  1.00  0.00           C  
ATOM   3416  O   ARG   236      81.353  38.864  69.499  1.00  0.00           O  
ATOM   3417  N   THR   237      80.424  37.791  67.858  1.00  0.00           N  
ATOM   3418  H   THR   237      79.609  37.764  67.262  1.00  0.00           H  
ATOM   3419  CA  THR   237      81.511  36.801  67.764  1.00  0.00           C  
ATOM   3420  HA  THR   237      82.427  37.328  68.032  1.00  0.00           H  
ATOM   3421  CB  THR   237      81.231  35.544  68.536  1.00  0.00           C  
ATOM   3422  HB  THR   237      80.919  35.819  69.544  1.00  0.00           H  
ATOM   3423  CG2 THR   237      80.017  34.794  68.048  1.00  0.00           C  
ATOM   3424 HG21 THR   237      80.208  34.610  66.990  1.00  0.00           H  
ATOM   3425 HG22 THR   237      79.818  33.959  68.719  1.00  0.00           H  
ATOM   3426 HG23 THR   237      79.129  35.427  68.060  1.00  0.00           H  
ATOM   3427  OG1 THR   237      82.372  34.756  68.552  1.00  0.00           O  
ATOM   3428  HG1 THR   237      83.117  35.280  68.856  1.00  0.00           H  
ATOM   3429  C   THR   237      81.789  36.595  66.305  1.00  0.00           C  
ATOM   3430  O   THR   237      80.905  36.551  65.423  1.00  0.00           O  
ATOM   3431  N   ILE   238      83.093  36.251  66.049  1.00  0.00           N  
ATOM   3432  H   ILE   238      83.883  36.238  66.678  1.00  0.00           H  
ATOM   3433  CA  ILE   238      83.538  35.834  64.723  1.00  0.00           C  
ATOM   3434  HA  ILE   238      82.624  35.513  64.223  1.00  0.00           H  
ATOM   3435  CB  ILE   238      84.107  37.029  63.888  1.00  0.00           C  
ATOM   3436  HB  ILE   238      83.268  37.723  63.828  1.00  0.00           H  
ATOM   3437  CG2 ILE   238      85.295  37.518  64.733  1.00  0.00           C  
ATOM   3438 HG21 ILE   238      85.865  38.200  64.102  1.00  0.00           H  
ATOM   3439 HG22 ILE   238      84.932  38.013  65.634  1.00  0.00           H  
ATOM   3440 HG23 ILE   238      86.029  36.773  65.040  1.00  0.00           H  
ATOM   3441  CG1 ILE   238      84.591  36.499  62.482  1.00  0.00           C  
ATOM   3442 HG12 ILE   238      85.453  35.840  62.583  1.00  0.00           H  
ATOM   3443 HG13 ILE   238      83.760  35.909  62.095  1.00  0.00           H  
ATOM   3444  CD1 ILE   238      84.981  37.623  61.481  1.00  0.00           C  
ATOM   3445 HD11 ILE   238      84.951  37.297  60.441  1.00  0.00           H  
ATOM   3446 HD12 ILE   238      84.222  38.405  61.444  1.00  0.00           H  
ATOM   3447 HD13 ILE   238      85.930  38.097  61.734  1.00  0.00           H  
ATOM   3448  C   ILE   238      84.472  34.594  64.850  1.00  0.00           C  
ATOM   3449  O   ILE   238      85.244  34.576  65.777  1.00  0.00           O  
ATOM   3450  N   SER   239      84.351  33.619  63.958  1.00  0.00           N  
ATOM   3451  H   SER   239      83.624  33.699  63.262  1.00  0.00           H  
ATOM   3452  CA  SER   239      85.251  32.476  63.958  1.00  0.00           C  
ATOM   3453  HA  SER   239      86.043  32.768  64.647  1.00  0.00           H  
ATOM   3454  CB  SER   239      84.384  31.259  64.363  1.00  0.00           C  
ATOM   3455  HB2 SER   239      83.719  31.422  65.211  1.00  0.00           H  
ATOM   3456  HB3 SER   239      83.756  30.932  63.534  1.00  0.00           H  
ATOM   3457  OG  SER   239      85.188  30.098  64.631  1.00  0.00           O  
ATOM   3458  HG  SER   239      85.364  29.726  63.764  1.00  0.00           H  
ATOM   3459  C   SER   239      85.819  32.339  62.472  1.00  0.00           C  
ATOM   3460  O   SER   239      85.238  32.803  61.519  1.00  0.00           O  
ATOM   3461  N   PHE   240      87.052  31.786  62.366  1.00  0.00           N  
ATOM   3462  H   PHE   240      87.348  31.322  63.213  1.00  0.00           H  
ATOM   3463  CA  PHE   240      87.834  31.524  61.134  1.00  0.00           C  
ATOM   3464  HA  PHE   240      87.185  31.872  60.330  1.00  0.00           H  
ATOM   3465  CB  PHE   240      89.100  32.433  61.268  1.00  0.00           C  
ATOM   3466  HB2 PHE   240      89.841  31.951  61.905  1.00  0.00           H  
ATOM   3467  HB3 PHE   240      89.560  32.407  60.280  1.00  0.00           H  
ATOM   3468  CG  PHE   240      88.904  33.849  61.689  1.00  0.00           C  
ATOM   3469  CD1 PHE   240      88.577  34.808  60.760  1.00  0.00           C  
ATOM   3470  HD1 PHE   240      88.772  34.616  59.715  1.00  0.00           H  
ATOM   3471  CE1 PHE   240      88.573  36.190  61.037  1.00  0.00           C  
ATOM   3472  HE1 PHE   240      88.510  36.834  60.171  1.00  0.00           H  
ATOM   3473  CZ  PHE   240      88.715  36.583  62.376  1.00  0.00           C  
ATOM   3474  HZ  PHE   240      88.563  37.632  62.580  1.00  0.00           H  
ATOM   3475  CE2 PHE   240      88.894  35.623  63.409  1.00  0.00           C  
ATOM   3476  HE2 PHE   240      88.735  35.848  64.453  1.00  0.00           H  
ATOM   3477  CD2 PHE   240      88.983  34.285  63.094  1.00  0.00           C  
ATOM   3478  HD2 PHE   240      89.154  33.501  63.817  1.00  0.00           H  
ATOM   3479  C   PHE   240      88.104  30.104  60.876  1.00  0.00           C  
ATOM   3480  O   PHE   240      88.273  29.331  61.789  1.00  0.00           O  
ATOM   3481  N   LYS   241      88.278  29.760  59.604  1.00  0.00           N  
ATOM   3482  H   LYS   241      88.297  30.451  58.868  1.00  0.00           H  
ATOM   3483  CA  LYS   241      88.782  28.414  59.323  1.00  0.00           C  
ATOM   3484  HA  LYS   241      88.206  27.691  59.901  1.00  0.00           H  
ATOM   3485  CB  LYS   241      88.478  28.166  57.822  1.00  0.00           C  
ATOM   3486  HB2 LYS   241      87.418  28.331  57.630  1.00  0.00           H  
ATOM   3487  HB3 LYS   241      89.041  28.841  57.178  1.00  0.00           H  
ATOM   3488  CG  LYS   241      88.807  26.658  57.568  1.00  0.00           C  
ATOM   3489  HG2 LYS   241      89.881  26.476  57.529  1.00  0.00           H  
ATOM   3490  HG3 LYS   241      88.517  26.055  58.429  1.00  0.00           H  
ATOM   3491  CD  LYS   241      88.258  26.033  56.273  1.00  0.00           C  
ATOM   3492  HD2 LYS   241      87.184  25.861  56.349  1.00  0.00           H  
ATOM   3493  HD3 LYS   241      88.280  26.729  55.435  1.00  0.00           H  
ATOM   3494  CE  LYS   241      89.041  24.782  55.951  1.00  0.00           C  
ATOM   3495  HE2 LYS   241      90.092  24.957  56.180  1.00  0.00           H  
ATOM   3496  HE3 LYS   241      88.822  24.042  56.721  1.00  0.00           H  
ATOM   3497  NZ  LYS   241      88.919  24.303  54.550  1.00  0.00           N  
ATOM   3498  HZ1 LYS   241      89.159  23.347  54.329  1.00  0.00           H  
ATOM   3499  HZ2 LYS   241      88.033  24.445  54.086  1.00  0.00           H  
ATOM   3500  HZ3 LYS   241      89.509  24.781  53.883  1.00  0.00           H  
ATOM   3501  C   LYS   241      90.247  28.282  59.733  1.00  0.00           C  
ATOM   3502  O   LYS   241      91.083  29.168  59.396  1.00  0.00           O  
ATOM   3503  N   ASP   242      90.561  27.148  60.424  1.00  0.00           N  
ATOM   3504  H   ASP   242      89.760  26.551  60.577  1.00  0.00           H  
ATOM   3505  CA  ASP   242      91.859  26.593  60.788  1.00  0.00           C  
ATOM   3506  HA  ASP   242      91.590  25.682  61.323  1.00  0.00           H  
ATOM   3507  CB  ASP   242      92.783  26.210  59.549  1.00  0.00           C  
ATOM   3508  HB2 ASP   242      92.852  27.138  58.981  1.00  0.00           H  
ATOM   3509  HB3 ASP   242      93.789  25.918  59.849  1.00  0.00           H  
ATOM   3510  CG  ASP   242      92.201  25.042  58.778  1.00  0.00           C  
ATOM   3511  OD1 ASP   242      92.590  24.790  57.596  1.00  0.00           O  
ATOM   3512  OD2 ASP   242      91.335  24.273  59.222  1.00  0.00           O  
ATOM   3513  C   ASP   242      92.591  27.526  61.770  1.00  0.00           C  
ATOM   3514  O   ASP   242      93.791  27.501  61.879  1.00  0.00           O  
ATOM   3515  N   ASP   243      91.835  28.367  62.536  1.00  0.00           N  
ATOM   3516  H   ASP   243      90.852  28.137  62.522  1.00  0.00           H  
ATOM   3517  CA  ASP   243      92.374  29.336  63.527  1.00  0.00           C  
ATOM   3518  HA  ASP   243      93.274  28.943  64.001  1.00  0.00           H  
ATOM   3519  CB  ASP   243      92.669  30.739  62.940  1.00  0.00           C  
ATOM   3520  HB2 ASP   243      92.706  30.680  61.852  1.00  0.00           H  
ATOM   3521  HB3 ASP   243      91.882  31.446  63.200  1.00  0.00           H  
ATOM   3522  CG  ASP   243      94.002  31.320  63.480  1.00  0.00           C  
ATOM   3523  OD1 ASP   243      94.152  31.305  64.707  1.00  0.00           O  
ATOM   3524  OD2 ASP   243      94.872  31.694  62.670  1.00  0.00           O  
ATOM   3525  C   ASP   243      91.426  29.394  64.814  1.00  0.00           C  
ATOM   3526  O   ASP   243      90.539  28.575  64.823  1.00  0.00           O  
ATOM   3527  N   GLY   244      91.518  30.395  65.709  1.00  0.00           N  
ATOM   3528  H   GLY   244      92.294  31.037  65.627  1.00  0.00           H  
ATOM   3529  CA  GLY   244      90.705  30.716  66.896  1.00  0.00           C  
ATOM   3530  HA2 GLY   244      90.290  29.825  67.368  1.00  0.00           H  
ATOM   3531  HA3 GLY   244      91.276  31.294  67.622  1.00  0.00           H  
ATOM   3532  C   GLY   244      89.451  31.506  66.505  1.00  0.00           C  
ATOM   3533  O   GLY   244      89.059  31.637  65.331  1.00  0.00           O  
ATOM   3534  N   THR   245      88.891  32.216  67.443  1.00  0.00           N  
ATOM   3535  H   THR   245      89.342  32.053  68.332  1.00  0.00           H  
ATOM   3536  CA  THR   245      87.572  32.964  67.458  1.00  0.00           C  
ATOM   3537  HA  THR   245      87.441  33.384  66.460  1.00  0.00           H  
ATOM   3538  CB  THR   245      86.382  32.037  67.701  1.00  0.00           C  
ATOM   3539  HB  THR   245      86.266  31.356  66.858  1.00  0.00           H  
ATOM   3540  CG2 THR   245      86.480  31.158  68.929  1.00  0.00           C  
ATOM   3541 HG21 THR   245      86.226  30.140  68.633  1.00  0.00           H  
ATOM   3542 HG22 THR   245      87.502  31.131  69.306  1.00  0.00           H  
ATOM   3543 HG23 THR   245      85.895  31.609  69.731  1.00  0.00           H  
ATOM   3544  OG1 THR   245      85.163  32.743  67.710  1.00  0.00           O  
ATOM   3545  HG1 THR   245      85.039  33.273  66.919  1.00  0.00           H  
ATOM   3546  C   THR   245      87.572  34.147  68.403  1.00  0.00           C  
ATOM   3547  O   THR   245      87.949  34.064  69.581  1.00  0.00           O  
ATOM   3548  N   TYR   246      87.214  35.324  67.879  1.00  0.00           N  
ATOM   3549  H   TYR   246      86.546  35.228  67.127  1.00  0.00           H  
ATOM   3550  CA  TYR   246      87.023  36.513  68.727  1.00  0.00           C  
ATOM   3551  HA  TYR   246      87.725  36.494  69.560  1.00  0.00           H  
ATOM   3552  CB  TYR   246      87.232  37.865  67.964  1.00  0.00           C  
ATOM   3553  HB2 TYR   246      86.391  38.054  67.297  1.00  0.00           H  
ATOM   3554  HB3 TYR   246      87.223  38.631  68.739  1.00  0.00           H  
ATOM   3555  CG  TYR   246      88.604  38.141  67.323  1.00  0.00           C  
ATOM   3556  CD1 TYR   246      89.805  37.713  67.949  1.00  0.00           C  
ATOM   3557  HD1 TYR   246      89.678  37.319  68.947  1.00  0.00           H  
ATOM   3558  CE1 TYR   246      91.000  37.721  67.242  1.00  0.00           C  
ATOM   3559  HE1 TYR   246      91.969  37.443  67.630  1.00  0.00           H  
ATOM   3560  CZ  TYR   246      91.118  38.391  65.970  1.00  0.00           C  
ATOM   3561  OH  TYR   246      92.368  38.536  65.384  1.00  0.00           O  
ATOM   3562  HH  TYR   246      92.257  39.327  64.852  1.00  0.00           H  
ATOM   3563  CE2 TYR   246      89.951  38.909  65.436  1.00  0.00           C  
ATOM   3564  HE2 TYR   246      89.873  39.423  64.489  1.00  0.00           H  
ATOM   3565  CD2 TYR   246      88.676  38.768  66.071  1.00  0.00           C  
ATOM   3566  HD2 TYR   246      87.780  39.190  65.639  1.00  0.00           H  
ATOM   3567  C   TYR   246      85.703  36.455  69.444  1.00  0.00           C  
ATOM   3568  O   TYR   246      84.723  36.069  68.778  1.00  0.00           O  
ATOM   3569  N   LYS   247      85.533  37.131  70.597  1.00  0.00           N  
ATOM   3570  H   LYS   247      86.383  37.316  71.111  1.00  0.00           H  
ATOM   3571  CA  LYS   247      84.242  37.639  71.062  1.00  0.00           C  
ATOM   3572  HA  LYS   247      83.581  37.680  70.196  1.00  0.00           H  
ATOM   3573  CB  LYS   247      83.703  36.618  72.048  1.00  0.00           C  
ATOM   3574  HB2 LYS   247      83.513  35.682  71.522  1.00  0.00           H  
ATOM   3575  HB3 LYS   247      84.391  36.483  72.882  1.00  0.00           H  
ATOM   3576  CG  LYS   247      82.465  37.118  72.799  1.00  0.00           C  
ATOM   3577  HG2 LYS   247      82.658  37.933  73.496  1.00  0.00           H  
ATOM   3578  HG3 LYS   247      81.760  37.455  72.038  1.00  0.00           H  
ATOM   3579  CD  LYS   247      81.806  35.962  73.605  1.00  0.00           C  
ATOM   3580  HD2 LYS   247      81.384  35.235  72.912  1.00  0.00           H  
ATOM   3581  HD3 LYS   247      82.607  35.724  74.305  1.00  0.00           H  
ATOM   3582  CE  LYS   247      80.613  36.618  74.352  1.00  0.00           C  
ATOM   3583  HE2 LYS   247      80.984  37.535  74.810  1.00  0.00           H  
ATOM   3584  HE3 LYS   247      79.817  36.870  73.651  1.00  0.00           H  
ATOM   3585  NZ  LYS   247      80.244  35.774  75.521  1.00  0.00           N  
ATOM   3586  HZ1 LYS   247      80.091  34.838  75.174  1.00  0.00           H  
ATOM   3587  HZ2 LYS   247      80.992  35.769  76.200  1.00  0.00           H  
ATOM   3588  HZ3 LYS   247      79.340  36.036  75.889  1.00  0.00           H  
ATOM   3589  C   LYS   247      84.308  39.133  71.574  1.00  0.00           C  
ATOM   3590  O   LYS   247      85.379  39.476  72.078  1.00  0.00           O  
ATOM   3591  N   THR   248      83.242  39.900  71.519  1.00  0.00           N  
ATOM   3592  H   THR   248      82.409  39.658  71.002  1.00  0.00           H  
ATOM   3593  CA  THR   248      83.250  41.211  72.025  1.00  0.00           C  
ATOM   3594  HA  THR   248      83.891  41.267  72.905  1.00  0.00           H  
ATOM   3595  CB  THR   248      83.665  42.223  70.953  1.00  0.00           C  
ATOM   3596  HB  THR   248      84.662  42.036  70.554  1.00  0.00           H  
ATOM   3597  CG2 THR   248      82.762  42.330  69.797  1.00  0.00           C  
ATOM   3598 HG21 THR   248      82.741  41.401  69.228  1.00  0.00           H  
ATOM   3599 HG22 THR   248      81.708  42.553  69.960  1.00  0.00           H  
ATOM   3600 HG23 THR   248      83.187  43.099  69.152  1.00  0.00           H  
ATOM   3601  OG1 THR   248      83.742  43.489  71.655  1.00  0.00           O  
ATOM   3602  HG1 THR   248      84.508  43.432  72.231  1.00  0.00           H  
ATOM   3603  C   THR   248      81.861  41.457  72.700  1.00  0.00           C  
ATOM   3604  O   THR   248      80.797  40.966  72.273  1.00  0.00           O  
ATOM   3605  N   ARG   249      81.855  42.120  73.854  1.00  0.00           N  
ATOM   3606  H   ARG   249      82.657  42.605  74.230  1.00  0.00           H  
ATOM   3607  CA  ARG   249      80.655  42.344  74.654  1.00  0.00           C  
ATOM   3608  HA  ARG   249      79.733  42.254  74.078  1.00  0.00           H  
ATOM   3609  CB  ARG   249      80.649  41.333  75.750  1.00  0.00           C  
ATOM   3610  HB2 ARG   249      80.663  40.309  75.376  1.00  0.00           H  
ATOM   3611  HB3 ARG   249      81.528  41.364  76.395  1.00  0.00           H  
ATOM   3612  CG  ARG   249      79.363  41.548  76.691  1.00  0.00           C  
ATOM   3613  HG2 ARG   249      79.411  42.526  77.168  1.00  0.00           H  
ATOM   3614  HG3 ARG   249      78.535  41.571  75.981  1.00  0.00           H  
ATOM   3615  CD  ARG   249      79.153  40.456  77.720  1.00  0.00           C  
ATOM   3616  HD2 ARG   249      79.212  39.521  77.163  1.00  0.00           H  
ATOM   3617  HD3 ARG   249      80.050  40.442  78.340  1.00  0.00           H  
ATOM   3618  NE  ARG   249      78.086  40.722  78.719  1.00  0.00           N  
ATOM   3619  HE  ARG   249      78.255  41.442  79.407  1.00  0.00           H  
ATOM   3620  CZ  ARG   249      76.899  40.101  78.983  1.00  0.00           C  
ATOM   3621  NH1 ARG   249      76.389  39.129  78.207  1.00  0.00           N  
ATOM   3622 HH11 ARG   249      76.884  38.682  77.449  1.00  0.00           H  
ATOM   3623 HH12 ARG   249      75.475  38.784  78.462  1.00  0.00           H  
ATOM   3624  NH2 ARG   249      76.346  40.394  80.127  1.00  0.00           N  
ATOM   3625 HH21 ARG   249      76.690  41.073  80.791  1.00  0.00           H  
ATOM   3626 HH22 ARG   249      75.459  39.962  80.344  1.00  0.00           H  
ATOM   3627  C   ARG   249      80.617  43.808  75.240  1.00  0.00           C  
ATOM   3628  O   ARG   249      81.633  44.383  75.642  1.00  0.00           O  
ATOM   3629  N   ALA   250      79.407  44.417  75.289  1.00  0.00           N  
ATOM   3630  H   ALA   250      78.662  43.807  74.984  1.00  0.00           H  
ATOM   3631  CA  ALA   250      79.256  45.882  75.657  1.00  0.00           C  
ATOM   3632  HA  ALA   250      79.816  46.024  76.582  1.00  0.00           H  
ATOM   3633  CB  ALA   250      79.640  46.752  74.462  1.00  0.00           C  
ATOM   3634  HB1 ALA   250      78.999  46.620  73.590  1.00  0.00           H  
ATOM   3635  HB2 ALA   250      79.847  47.774  74.780  1.00  0.00           H  
ATOM   3636  HB3 ALA   250      80.568  46.364  74.041  1.00  0.00           H  
ATOM   3637  C   ALA   250      77.851  46.182  76.101  1.00  0.00           C  
ATOM   3638  O   ALA   250      76.917  45.706  75.486  1.00  0.00           O  
ATOM   3639  N   GLU   251      77.685  46.919  77.196  1.00  0.00           N  
ATOM   3640  H   GLU   251      78.460  47.227  77.766  1.00  0.00           H  
ATOM   3641  CA  GLU   251      76.343  47.514  77.549  1.00  0.00           C  
ATOM   3642  HA  GLU   251      75.544  46.855  77.209  1.00  0.00           H  
ATOM   3643  CB  GLU   251      76.190  47.490  79.127  1.00  0.00           C  
ATOM   3644  HB2 GLU   251      76.989  48.064  79.596  1.00  0.00           H  
ATOM   3645  HB3 GLU   251      75.237  48.002  79.263  1.00  0.00           H  
ATOM   3646  CG  GLU   251      76.096  46.168  79.842  1.00  0.00           C  
ATOM   3647  HG2 GLU   251      75.192  45.700  79.453  1.00  0.00           H  
ATOM   3648  HG3 GLU   251      77.038  45.711  79.539  1.00  0.00           H  
ATOM   3649  CD  GLU   251      76.186  46.248  81.414  1.00  0.00           C  
ATOM   3650  OE1 GLU   251      76.424  45.175  82.023  1.00  0.00           O  
ATOM   3651  OE2 GLU   251      75.703  47.231  81.999  1.00  0.00           O  
ATOM   3652  C   GLU   251      76.166  48.898  76.833  1.00  0.00           C  
ATOM   3653  O   GLU   251      76.327  49.912  77.537  1.00  0.00           O  
ATOM   3654  N   VAL   252      75.568  48.835  75.633  1.00  0.00           N  
ATOM   3655  H   VAL   252      75.542  47.943  75.160  1.00  0.00           H  
ATOM   3656  CA  VAL   252      75.237  49.916  74.734  1.00  0.00           C  
ATOM   3657  HA  VAL   252      74.564  49.450  74.014  1.00  0.00           H  
ATOM   3658  CB  VAL   252      76.476  50.373  73.956  1.00  0.00           C  
ATOM   3659  HB  VAL   252      77.110  50.985  74.598  1.00  0.00           H  
ATOM   3660  CG1 VAL   252      77.384  49.221  73.499  1.00  0.00           C  
ATOM   3661 HG11 VAL   252      77.015  48.691  72.621  1.00  0.00           H  
ATOM   3662 HG12 VAL   252      78.350  49.691  73.311  1.00  0.00           H  
ATOM   3663 HG13 VAL   252      77.610  48.470  74.255  1.00  0.00           H  
ATOM   3664  CG2 VAL   252      76.170  51.276  72.740  1.00  0.00           C  
ATOM   3665 HG21 VAL   252      75.495  50.739  72.074  1.00  0.00           H  
ATOM   3666 HG22 VAL   252      75.719  52.215  73.063  1.00  0.00           H  
ATOM   3667 HG23 VAL   252      77.067  51.399  72.133  1.00  0.00           H  
ATOM   3668  C   VAL   252      74.340  51.086  75.208  1.00  0.00           C  
ATOM   3669  O   VAL   252      73.533  51.580  74.442  1.00  0.00           O  
ATOM   3670  N   LYS   253      74.604  51.659  76.459  1.00  0.00           N  
ATOM   3671  H   LYS   253      75.315  51.265  77.059  1.00  0.00           H  
ATOM   3672  CA  LYS   253      73.760  52.698  76.977  1.00  0.00           C  
ATOM   3673  HA  LYS   253      72.727  52.507  76.686  1.00  0.00           H  
ATOM   3674  CB  LYS   253      73.846  52.591  78.495  1.00  0.00           C  
ATOM   3675  HB2 LYS   253      73.190  53.396  78.827  1.00  0.00           H  
ATOM   3676  HB3 LYS   253      73.489  51.632  78.869  1.00  0.00           H  
ATOM   3677  CG  LYS   253      75.194  52.933  79.172  1.00  0.00           C  
ATOM   3678  HG2 LYS   253      75.875  52.100  78.997  1.00  0.00           H  
ATOM   3679  HG3 LYS   253      75.564  53.910  78.861  1.00  0.00           H  
ATOM   3680  CD  LYS   253      75.116  53.128  80.700  1.00  0.00           C  
ATOM   3681  HD2 LYS   253      74.717  52.224  81.159  1.00  0.00           H  
ATOM   3682  HD3 LYS   253      76.171  53.280  80.927  1.00  0.00           H  
ATOM   3683  CE  LYS   253      74.178  54.328  80.959  1.00  0.00           C  
ATOM   3684  HE2 LYS   253      74.414  55.142  80.273  1.00  0.00           H  
ATOM   3685  HE3 LYS   253      73.179  54.036  80.635  1.00  0.00           H  
ATOM   3686  NZ  LYS   253      74.004  54.949  82.285  1.00  0.00           N  
ATOM   3687  HZ1 LYS   253      74.852  55.319  82.691  1.00  0.00           H  
ATOM   3688  HZ2 LYS   253      73.326  55.697  82.302  1.00  0.00           H  
ATOM   3689  HZ3 LYS   253      73.707  54.219  82.917  1.00  0.00           H  
ATOM   3690  C   LYS   253      74.216  54.076  76.474  1.00  0.00           C  
ATOM   3691  O   LYS   253      75.310  54.252  75.966  1.00  0.00           O  
ATOM   3692  N   PHE   254      73.322  55.019  76.690  1.00  0.00           N  
ATOM   3693  H   PHE   254      72.414  54.705  77.001  1.00  0.00           H  
ATOM   3694  CA  PHE   254      73.633  56.438  76.752  1.00  0.00           C  
ATOM   3695  HA  PHE   254      74.518  56.691  76.169  1.00  0.00           H  
ATOM   3696  CB  PHE   254      72.514  57.252  76.098  1.00  0.00           C  
ATOM   3697  HB2 PHE   254      72.444  56.892  75.071  1.00  0.00           H  
ATOM   3698  HB3 PHE   254      71.599  56.922  76.589  1.00  0.00           H  
ATOM   3699  CG  PHE   254      72.789  58.735  76.085  1.00  0.00           C  
ATOM   3700  CD1 PHE   254      73.785  59.300  75.290  1.00  0.00           C  
ATOM   3701  HD1 PHE   254      74.486  58.635  74.806  1.00  0.00           H  
ATOM   3702  CE1 PHE   254      73.944  60.688  75.253  1.00  0.00           C  
ATOM   3703  HE1 PHE   254      74.796  61.182  74.811  1.00  0.00           H  
ATOM   3704  CZ  PHE   254      73.174  61.557  76.055  1.00  0.00           C  
ATOM   3705  HZ  PHE   254      73.441  62.603  76.026  1.00  0.00           H  
ATOM   3706  CE2 PHE   254      72.245  60.953  76.968  1.00  0.00           C  
ATOM   3707  HE2 PHE   254      71.669  61.591  77.621  1.00  0.00           H  
ATOM   3708  CD2 PHE   254      72.040  59.599  76.946  1.00  0.00           C  
ATOM   3709  HD2 PHE   254      71.240  59.152  77.516  1.00  0.00           H  
ATOM   3710  C   PHE   254      73.883  56.884  78.177  1.00  0.00           C  
ATOM   3711  O   PHE   254      73.167  56.457  79.066  1.00  0.00           O  
ATOM   3712  N   GLU   255      74.987  57.558  78.413  1.00  0.00           N  
ATOM   3713  H   GLU   255      75.455  57.832  77.561  1.00  0.00           H  
ATOM   3714  CA  GLU   255      75.549  57.868  79.773  1.00  0.00           C  
ATOM   3715  HA  GLU   255      74.959  57.406  80.565  1.00  0.00           H  
ATOM   3716  CB  GLU   255      76.970  57.169  79.870  1.00  0.00           C  
ATOM   3717  HB2 GLU   255      76.868  56.092  79.733  1.00  0.00           H  
ATOM   3718  HB3 GLU   255      77.624  57.508  79.066  1.00  0.00           H  
ATOM   3719  CG  GLU   255      77.738  57.362  81.219  1.00  0.00           C  
ATOM   3720  HG2 GLU   255      78.631  56.737  81.249  1.00  0.00           H  
ATOM   3721  HG3 GLU   255      78.095  58.365  81.452  1.00  0.00           H  
ATOM   3722  CD  GLU   255      76.876  56.859  82.400  1.00  0.00           C  
ATOM   3723  OE1 GLU   255      76.772  55.584  82.670  1.00  0.00           O  
ATOM   3724  OE2 GLU   255      76.064  57.623  82.975  1.00  0.00           O  
ATOM   3725  C   GLU   255      75.569  59.367  80.080  1.00  0.00           C  
ATOM   3726  O   GLU   255      76.640  59.956  80.144  1.00  0.00           O  
ATOM   3727  N   GLY   256      74.428  60.075  80.151  1.00  0.00           N  
ATOM   3728  H   GLY   256      73.526  59.622  80.109  1.00  0.00           H  
ATOM   3729  CA  GLY   256      74.396  61.493  80.330  1.00  0.00           C  
ATOM   3730  HA2 GLY   256      73.390  61.721  80.681  1.00  0.00           H  
ATOM   3731  HA3 GLY   256      75.015  61.919  81.120  1.00  0.00           H  
ATOM   3732  C   GLY   256      74.688  62.343  79.025  1.00  0.00           C  
ATOM   3733  O   GLY   256      73.837  63.128  78.649  1.00  0.00           O  
ATOM   3734  N   ASP   257      75.802  62.155  78.429  1.00  0.00           N  
ATOM   3735  H   ASP   257      76.438  61.596  78.980  1.00  0.00           H  
ATOM   3736  CA  ASP   257      76.461  63.067  77.441  1.00  0.00           C  
ATOM   3737  HA  ASP   257      75.693  63.673  76.962  1.00  0.00           H  
ATOM   3738  CB  ASP   257      77.298  64.193  78.175  1.00  0.00           C  
ATOM   3739  HB2 ASP   257      77.639  64.933  77.452  1.00  0.00           H  
ATOM   3740  HB3 ASP   257      76.640  64.703  78.879  1.00  0.00           H  
ATOM   3741  CG  ASP   257      78.456  63.689  79.048  1.00  0.00           C  
ATOM   3742  OD1 ASP   257      79.257  62.847  78.581  1.00  0.00           O  
ATOM   3743  OD2 ASP   257      78.695  64.170  80.197  1.00  0.00           O  
ATOM   3744  C   ASP   257      77.332  62.372  76.378  1.00  0.00           C  
ATOM   3745  O   ASP   257      78.024  63.010  75.629  1.00  0.00           O  
ATOM   3746  N   THR   258      77.233  61.042  76.400  1.00  0.00           N  
ATOM   3747  H   THR   258      76.649  60.620  77.108  1.00  0.00           H  
ATOM   3748  CA  THR   258      78.175  60.081  75.864  1.00  0.00           C  
ATOM   3749  HA  THR   258      78.590  60.475  74.936  1.00  0.00           H  
ATOM   3750  CB  THR   258      79.372  59.877  76.762  1.00  0.00           C  
ATOM   3751  HB  THR   258      79.003  59.551  77.735  1.00  0.00           H  
ATOM   3752  CG2 THR   258      80.397  58.758  76.323  1.00  0.00           C  
ATOM   3753 HG21 THR   258      81.317  58.850  76.901  1.00  0.00           H  
ATOM   3754 HG22 THR   258      79.875  57.809  76.445  1.00  0.00           H  
ATOM   3755 HG23 THR   258      80.565  58.885  75.254  1.00  0.00           H  
ATOM   3756  OG1 THR   258      80.124  60.940  77.027  1.00  0.00           O  
ATOM   3757  HG1 THR   258      79.594  61.561  77.533  1.00  0.00           H  
ATOM   3758  C   THR   258      77.495  58.725  75.565  1.00  0.00           C  
ATOM   3759  O   THR   258      76.824  58.228  76.416  1.00  0.00           O  
ATOM   3760  N   LEU   259      77.588  58.151  74.353  1.00  0.00           N  
ATOM   3761  H   LEU   259      78.095  58.726  73.695  1.00  0.00           H  
ATOM   3762  CA  LEU   259      77.320  56.713  74.128  1.00  0.00           C  
ATOM   3763  HA  LEU   259      76.440  56.393  74.686  1.00  0.00           H  
ATOM   3764  CB  LEU   259      77.198  56.187  72.705  1.00  0.00           C  
ATOM   3765  HB2 LEU   259      77.222  55.098  72.729  1.00  0.00           H  
ATOM   3766  HB3 LEU   259      78.012  56.515  72.057  1.00  0.00           H  
ATOM   3767  CG  LEU   259      75.835  56.566  72.020  1.00  0.00           C  
ATOM   3768  HG  LEU   259      75.601  57.614  72.205  1.00  0.00           H  
ATOM   3769  CD1 LEU   259      75.943  56.347  70.446  1.00  0.00           C  
ATOM   3770 HD11 LEU   259      76.295  55.319  70.362  1.00  0.00           H  
ATOM   3771 HD12 LEU   259      75.008  56.194  69.907  1.00  0.00           H  
ATOM   3772 HD13 LEU   259      76.576  57.052  69.907  1.00  0.00           H  
ATOM   3773  CD2 LEU   259      74.580  55.826  72.474  1.00  0.00           C  
ATOM   3774 HD21 LEU   259      74.648  54.738  72.463  1.00  0.00           H  
ATOM   3775 HD22 LEU   259      74.374  56.015  73.527  1.00  0.00           H  
ATOM   3776 HD23 LEU   259      73.671  56.175  71.983  1.00  0.00           H  
ATOM   3777  C   LEU   259      78.464  55.846  74.697  1.00  0.00           C  
ATOM   3778  O   LEU   259      79.619  56.136  74.446  1.00  0.00           O  
ATOM   3779  N   VAL   260      78.187  54.893  75.601  1.00  0.00           N  
ATOM   3780  H   VAL   260      77.217  54.894  75.881  1.00  0.00           H  
ATOM   3781  CA  VAL   260      78.990  53.887  76.314  1.00  0.00           C  
ATOM   3782  HA  VAL   260      78.450  53.376  77.110  1.00  0.00           H  
ATOM   3783  CB  VAL   260      80.159  54.529  77.058  1.00  0.00           C  
ATOM   3784  HB  VAL   260      80.645  55.144  76.301  1.00  0.00           H  
ATOM   3785  CG1 VAL   260      79.550  55.433  78.195  1.00  0.00           C  
ATOM   3786 HG11 VAL   260      78.857  54.801  78.750  1.00  0.00           H  
ATOM   3787 HG12 VAL   260      80.359  55.810  78.821  1.00  0.00           H  
ATOM   3788 HG13 VAL   260      79.089  56.306  77.733  1.00  0.00           H  
ATOM   3789  CG2 VAL   260      81.142  53.543  77.715  1.00  0.00           C  
ATOM   3790 HG21 VAL   260      80.671  52.844  78.406  1.00  0.00           H  
ATOM   3791 HG22 VAL   260      81.520  52.914  76.909  1.00  0.00           H  
ATOM   3792 HG23 VAL   260      81.982  54.024  78.216  1.00  0.00           H  
ATOM   3793  C   VAL   260      79.492  52.750  75.407  1.00  0.00           C  
ATOM   3794  O   VAL   260      79.285  51.558  75.617  1.00  0.00           O  
ATOM   3795  N   ASN   261      80.029  53.178  74.220  1.00  0.00           N  
ATOM   3796  H   ASN   261      80.059  54.168  74.021  1.00  0.00           H  
ATOM   3797  CA  ASN   261      80.346  52.315  73.057  1.00  0.00           C  
ATOM   3798  HA  ASN   261      79.417  51.791  72.833  1.00  0.00           H  
ATOM   3799  CB  ASN   261      80.510  53.203  71.866  1.00  0.00           C  
ATOM   3800  HB2 ASN   261      79.579  53.765  71.945  1.00  0.00           H  
ATOM   3801  HB3 ASN   261      81.365  53.832  72.110  1.00  0.00           H  
ATOM   3802  CG  ASN   261      80.561  52.456  70.560  1.00  0.00           C  
ATOM   3803  OD1 ASN   261      79.590  51.836  70.165  1.00  0.00           O  
ATOM   3804  ND2 ASN   261      81.649  52.439  69.844  1.00  0.00           N  
ATOM   3805 HD21 ASN   261      81.688  51.831  69.039  1.00  0.00           H  
ATOM   3806 HD22 ASN   261      82.441  53.005  70.114  1.00  0.00           H  
ATOM   3807  C   ASN   261      81.460  51.200  73.266  1.00  0.00           C  
ATOM   3808  O   ASN   261      81.220  50.149  72.681  1.00  0.00           O  
ATOM   3809  N   ARG   262      82.433  51.406  74.164  1.00  0.00           N  
ATOM   3810  H   ARG   262      82.383  52.359  74.493  1.00  0.00           H  
ATOM   3811  CA  ARG   262      83.675  50.685  74.473  1.00  0.00           C  
ATOM   3812  HA  ARG   262      84.435  51.153  73.848  1.00  0.00           H  
ATOM   3813  CB  ARG   262      83.939  50.938  76.049  1.00  0.00           C  
ATOM   3814  HB2 ARG   262      83.916  52.004  76.275  1.00  0.00           H  
ATOM   3815  HB3 ARG   262      83.194  50.366  76.603  1.00  0.00           H  
ATOM   3816  CG  ARG   262      85.317  50.328  76.533  1.00  0.00           C  
ATOM   3817  HG2 ARG   262      85.393  49.254  76.367  1.00  0.00           H  
ATOM   3818  HG3 ARG   262      86.154  50.873  76.097  1.00  0.00           H  
ATOM   3819  CD  ARG   262      85.587  50.668  77.972  1.00  0.00           C  
ATOM   3820  HD2 ARG   262      84.799  50.209  78.568  1.00  0.00           H  
ATOM   3821  HD3 ARG   262      86.508  50.175  78.281  1.00  0.00           H  
ATOM   3822  NE  ARG   262      85.555  52.155  78.170  1.00  0.00           N  
ATOM   3823  HE  ARG   262      86.093  52.691  77.504  1.00  0.00           H  
ATOM   3824  CZ  ARG   262      84.954  52.894  79.011  1.00  0.00           C  
ATOM   3825  NH1 ARG   262      84.329  52.375  80.049  1.00  0.00           N  
ATOM   3826 HH11 ARG   262      84.182  51.378  80.120  1.00  0.00           H  
ATOM   3827 HH12 ARG   262      83.666  52.891  80.610  1.00  0.00           H  
ATOM   3828  NH2 ARG   262      84.972  54.193  78.923  1.00  0.00           N  
ATOM   3829 HH21 ARG   262      85.521  54.653  78.211  1.00  0.00           H  
ATOM   3830 HH22 ARG   262      84.523  54.768  79.622  1.00  0.00           H  
ATOM   3831  C   ARG   262      83.727  49.233  74.082  1.00  0.00           C  
ATOM   3832  O   ARG   262      82.991  48.383  74.504  1.00  0.00           O  
ATOM   3833  N   ILE   263      84.525  48.928  73.002  1.00  0.00           N  
ATOM   3834  H   ILE   263      85.068  49.589  72.466  1.00  0.00           H  
ATOM   3835  CA  ILE   263      84.621  47.564  72.434  1.00  0.00           C  
ATOM   3836  HA  ILE   263      83.755  46.922  72.600  1.00  0.00           H  
ATOM   3837  CB  ILE   263      84.834  47.532  70.884  1.00  0.00           C  
ATOM   3838  HB  ILE   263      85.794  47.981  70.629  1.00  0.00           H  
ATOM   3839  CG2 ILE   263      84.773  46.056  70.317  1.00  0.00           C  
ATOM   3840 HG21 ILE   263      85.367  45.412  70.967  1.00  0.00           H  
ATOM   3841 HG22 ILE   263      83.781  45.606  70.272  1.00  0.00           H  
ATOM   3842 HG23 ILE   263      85.181  45.939  69.314  1.00  0.00           H  
ATOM   3843  CG1 ILE   263      83.781  48.504  70.138  1.00  0.00           C  
ATOM   3844 HG12 ILE   263      82.739  48.370  70.430  1.00  0.00           H  
ATOM   3845 HG13 ILE   263      84.080  49.520  70.396  1.00  0.00           H  
ATOM   3846  CD1 ILE   263      83.823  48.501  68.650  1.00  0.00           C  
ATOM   3847 HD11 ILE   263      83.655  47.523  68.200  1.00  0.00           H  
ATOM   3848 HD12 ILE   263      83.012  49.120  68.269  1.00  0.00           H  
ATOM   3849 HD13 ILE   263      84.724  49.039  68.356  1.00  0.00           H  
ATOM   3850  C   ILE   263      85.778  46.713  73.108  1.00  0.00           C  
ATOM   3851  O   ILE   263      86.909  46.678  72.632  1.00  0.00           O  
ATOM   3852  N   GLU   264      85.376  46.113  74.212  1.00  0.00           N  
ATOM   3853  H   GLU   264      84.439  46.242  74.565  1.00  0.00           H  
ATOM   3854  CA  GLU   264      86.241  45.144  74.884  1.00  0.00           C  
ATOM   3855  HA  GLU   264      87.265  45.515  74.858  1.00  0.00           H  
ATOM   3856  CB  GLU   264      85.862  45.146  76.385  1.00  0.00           C  
ATOM   3857  HB2 GLU   264      85.873  46.198  76.670  1.00  0.00           H  
ATOM   3858  HB3 GLU   264      84.840  44.800  76.536  1.00  0.00           H  
ATOM   3859  CG  GLU   264      86.865  44.263  77.186  1.00  0.00           C  
ATOM   3860  HG2 GLU   264      87.435  43.624  76.510  1.00  0.00           H  
ATOM   3861  HG3 GLU   264      87.664  44.903  77.562  1.00  0.00           H  
ATOM   3862  CD  GLU   264      86.121  43.392  78.235  1.00  0.00           C  
ATOM   3863  OE1 GLU   264      86.596  43.043  79.362  1.00  0.00           O  
ATOM   3864  OE2 GLU   264      85.068  42.874  77.871  1.00  0.00           O  
ATOM   3865  C   GLU   264      86.207  43.882  74.103  1.00  0.00           C  
ATOM   3866  O   GLU   264      85.198  43.192  73.847  1.00  0.00           O  
ATOM   3867  N   LEU   265      87.374  43.375  73.760  1.00  0.00           N  
ATOM   3868  H   LEU   265      88.174  43.953  73.975  1.00  0.00           H  
ATOM   3869  CA  LEU   265      87.544  42.030  73.050  1.00  0.00           C  
ATOM   3870  HA  LEU   265      86.621  41.575  72.689  1.00  0.00           H  
ATOM   3871  CB  LEU   265      88.412  42.191  71.801  1.00  0.00           C  
ATOM   3872  HB2 LEU   265      89.460  42.229  72.101  1.00  0.00           H  
ATOM   3873  HB3 LEU   265      88.137  41.252  71.323  1.00  0.00           H  
ATOM   3874  CG  LEU   265      88.201  43.360  70.832  1.00  0.00           C  
ATOM   3875  HG  LEU   265      87.573  44.038  71.410  1.00  0.00           H  
ATOM   3876  CD1 LEU   265      89.521  44.111  70.526  1.00  0.00           C  
ATOM   3877 HD11 LEU   265      90.133  43.728  69.709  1.00  0.00           H  
ATOM   3878 HD12 LEU   265      89.290  45.107  70.148  1.00  0.00           H  
ATOM   3879 HD13 LEU   265      90.022  44.306  71.474  1.00  0.00           H  
ATOM   3880  CD2 LEU   265      87.458  43.050  69.495  1.00  0.00           C  
ATOM   3881 HD21 LEU   265      86.377  43.009  69.630  1.00  0.00           H  
ATOM   3882 HD22 LEU   265      87.671  43.759  68.695  1.00  0.00           H  
ATOM   3883 HD23 LEU   265      87.796  42.050  69.226  1.00  0.00           H  
ATOM   3884  C   LEU   265      88.124  40.948  73.976  1.00  0.00           C  
ATOM   3885  O   LEU   265      89.049  41.274  74.713  1.00  0.00           O  
ATOM   3886  N   LYS   266      87.711  39.698  73.796  1.00  0.00           N  
ATOM   3887  H   LYS   266      86.879  39.577  73.237  1.00  0.00           H  
ATOM   3888  CA  LYS   266      88.259  38.446  74.367  1.00  0.00           C  
ATOM   3889  HA  LYS   266      89.187  38.609  74.915  1.00  0.00           H  
ATOM   3890  CB  LYS   266      87.219  37.835  75.335  1.00  0.00           C  
ATOM   3891  HB2 LYS   266      87.024  38.608  76.077  1.00  0.00           H  
ATOM   3892  HB3 LYS   266      86.304  37.552  74.815  1.00  0.00           H  
ATOM   3893  CG  LYS   266      87.738  36.580  75.988  1.00  0.00           C  
ATOM   3894  HG2 LYS   266      88.012  35.779  75.302  1.00  0.00           H  
ATOM   3895  HG3 LYS   266      88.675  36.860  76.470  1.00  0.00           H  
ATOM   3896  CD  LYS   266      86.683  35.927  76.890  1.00  0.00           C  
ATOM   3897  HD2 LYS   266      86.265  36.712  77.520  1.00  0.00           H  
ATOM   3898  HD3 LYS   266      85.839  35.475  76.369  1.00  0.00           H  
ATOM   3899  CE  LYS   266      87.254  34.917  77.957  1.00  0.00           C  
ATOM   3900  HE2 LYS   266      87.712  34.085  77.422  1.00  0.00           H  
ATOM   3901  HE3 LYS   266      88.094  35.272  78.554  1.00  0.00           H  
ATOM   3902  NZ  LYS   266      86.171  34.441  78.766  1.00  0.00           N  
ATOM   3903  HZ1 LYS   266      85.476  35.153  78.938  1.00  0.00           H  
ATOM   3904  HZ2 LYS   266      85.628  33.746  78.273  1.00  0.00           H  
ATOM   3905  HZ3 LYS   266      86.357  34.153  79.716  1.00  0.00           H  
ATOM   3906  C   LYS   266      88.696  37.544  73.195  1.00  0.00           C  
ATOM   3907  O   LYS   266      87.808  37.217  72.411  1.00  0.00           O  
ATOM   3908  N   GLY   267      89.950  37.100  73.136  1.00  0.00           N  
ATOM   3909  H   GLY   267      90.534  37.252  73.946  1.00  0.00           H  
ATOM   3910  CA  GLY   267      90.496  36.086  72.145  1.00  0.00           C  
ATOM   3911  HA2 GLY   267      89.898  36.134  71.236  1.00  0.00           H  
ATOM   3912  HA3 GLY   267      91.466  36.460  71.817  1.00  0.00           H  
ATOM   3913  C   GLY   267      90.368  34.612  72.593  1.00  0.00           C  
ATOM   3914  O   GLY   267      90.975  34.360  73.604  1.00  0.00           O  
ATOM   3915  N   ILE   268      89.780  33.767  71.811  1.00  0.00           N  
ATOM   3916  H   ILE   268      89.573  33.979  70.846  1.00  0.00           H  
ATOM   3917  CA  ILE   268      89.476  32.414  72.217  1.00  0.00           C  
ATOM   3918  HA  ILE   268      89.908  32.290  73.209  1.00  0.00           H  
ATOM   3919  CB  ILE   268      87.962  32.198  72.317  1.00  0.00           C  
ATOM   3920  HB  ILE   268      87.685  32.227  71.263  1.00  0.00           H  
ATOM   3921  CG2 ILE   268      87.503  30.804  72.842  1.00  0.00           C  
ATOM   3922 HG21 ILE   268      88.041  29.992  72.354  1.00  0.00           H  
ATOM   3923 HG22 ILE   268      87.744  30.839  73.904  1.00  0.00           H  
ATOM   3924 HG23 ILE   268      86.417  30.706  72.808  1.00  0.00           H  
ATOM   3925  CG1 ILE   268      87.211  33.348  73.065  1.00  0.00           C  
ATOM   3926 HG12 ILE   268      87.248  33.091  74.123  1.00  0.00           H  
ATOM   3927 HG13 ILE   268      87.719  34.297  72.893  1.00  0.00           H  
ATOM   3928  CD1 ILE   268      85.692  33.530  72.860  1.00  0.00           C  
ATOM   3929 HD11 ILE   268      85.215  32.652  73.295  1.00  0.00           H  
ATOM   3930 HD12 ILE   268      85.238  34.263  73.528  1.00  0.00           H  
ATOM   3931 HD13 ILE   268      85.408  33.530  71.808  1.00  0.00           H  
ATOM   3932  C   ILE   268      90.053  31.351  71.289  1.00  0.00           C  
ATOM   3933  O   ILE   268      90.032  31.557  70.072  1.00  0.00           O  
ATOM   3934  N   ASP   269      90.677  30.297  71.815  1.00  0.00           N  
ATOM   3935  H   ASP   269      90.641  30.247  72.823  1.00  0.00           H  
ATOM   3936  CA  ASP   269      91.212  29.158  71.121  1.00  0.00           C  
ATOM   3937  HA  ASP   269      91.725  28.566  71.879  1.00  0.00           H  
ATOM   3938  CB  ASP   269      90.118  28.203  70.661  1.00  0.00           C  
ATOM   3939  HB2 ASP   269      89.652  28.630  69.773  1.00  0.00           H  
ATOM   3940  HB3 ASP   269      90.584  27.281  70.313  1.00  0.00           H  
ATOM   3941  CG  ASP   269      89.052  27.803  71.704  1.00  0.00           C  
ATOM   3942  OD1 ASP   269      89.421  27.431  72.842  1.00  0.00           O  
ATOM   3943  OD2 ASP   269      87.912  27.516  71.186  1.00  0.00           O  
ATOM   3944  C   ASP   269      92.246  29.461  69.956  1.00  0.00           C  
ATOM   3945  O   ASP   269      92.229  28.797  68.988  1.00  0.00           O  
ATOM   3946  N   PHE   270      93.056  30.518  70.199  1.00  0.00           N  
ATOM   3947  H   PHE   270      92.849  31.129  70.976  1.00  0.00           H  
ATOM   3948  CA  PHE   270      94.259  30.908  69.445  1.00  0.00           C  
ATOM   3949  HA  PHE   270      94.213  30.620  68.395  1.00  0.00           H  
ATOM   3950  CB  PHE   270      94.467  32.365  69.542  1.00  0.00           C  
ATOM   3951  HB2 PHE   270      94.381  32.708  70.573  1.00  0.00           H  
ATOM   3952  HB3 PHE   270      95.470  32.600  69.184  1.00  0.00           H  
ATOM   3953  CG  PHE   270      93.543  33.072  68.576  1.00  0.00           C  
ATOM   3954  CD1 PHE   270      93.804  33.061  67.164  1.00  0.00           C  
ATOM   3955  HD1 PHE   270      94.785  32.723  66.863  1.00  0.00           H  
ATOM   3956  CE1 PHE   270      92.892  33.666  66.285  1.00  0.00           C  
ATOM   3957  HE1 PHE   270      92.925  33.650  65.205  1.00  0.00           H  
ATOM   3958  CZ  PHE   270      91.766  34.336  66.831  1.00  0.00           C  
ATOM   3959  HZ  PHE   270      91.067  34.824  66.167  1.00  0.00           H  
ATOM   3960  CE2 PHE   270      91.476  34.224  68.245  1.00  0.00           C  
ATOM   3961  HE2 PHE   270      90.512  34.563  68.596  1.00  0.00           H  
ATOM   3962  CD2 PHE   270      92.322  33.602  69.041  1.00  0.00           C  
ATOM   3963  HD2 PHE   270      92.090  33.545  70.095  1.00  0.00           H  
ATOM   3964  C   PHE   270      95.439  30.104  70.118  1.00  0.00           C  
ATOM   3965  O   PHE   270      95.413  29.985  71.335  1.00  0.00           O  
ATOM   3966  N   LYS   271      96.392  29.534  69.321  1.00  0.00           N  
ATOM   3967  H   LYS   271      96.287  29.747  68.339  1.00  0.00           H  
ATOM   3968  CA  LYS   271      97.705  29.052  69.900  1.00  0.00           C  
ATOM   3969  HA  LYS   271      97.369  28.684  70.870  1.00  0.00           H  
ATOM   3970  CB  LYS   271      98.193  27.785  69.089  1.00  0.00           C  
ATOM   3971  HB2 LYS   271      98.468  28.080  68.076  1.00  0.00           H  
ATOM   3972  HB3 LYS   271      98.994  27.395  69.717  1.00  0.00           H  
ATOM   3973  CG  LYS   271      96.961  26.837  69.090  1.00  0.00           C  
ATOM   3974  HG2 LYS   271      96.568  26.710  70.098  1.00  0.00           H  
ATOM   3975  HG3 LYS   271      96.268  27.249  68.356  1.00  0.00           H  
ATOM   3976  CD  LYS   271      97.345  25.449  68.479  1.00  0.00           C  
ATOM   3977  HD2 LYS   271      96.546  24.755  68.739  1.00  0.00           H  
ATOM   3978  HD3 LYS   271      97.328  25.552  67.394  1.00  0.00           H  
ATOM   3979  CE  LYS   271      98.705  24.852  68.943  1.00  0.00           C  
ATOM   3980  HE2 LYS   271      99.519  25.509  68.636  1.00  0.00           H  
ATOM   3981  HE3 LYS   271      98.660  24.634  70.010  1.00  0.00           H  
ATOM   3982  NZ  LYS   271      98.981  23.528  68.207  1.00  0.00           N  
ATOM   3983  HZ1 LYS   271      98.209  22.885  68.306  1.00  0.00           H  
ATOM   3984  HZ2 LYS   271      99.213  23.646  67.231  1.00  0.00           H  
ATOM   3985  HZ3 LYS   271      99.811  23.077  68.566  1.00  0.00           H  
ATOM   3986  C   LYS   271      98.648  30.227  70.099  1.00  0.00           C  
ATOM   3987  O   LYS   271      98.268  31.373  70.000  1.00  0.00           O  
ATOM   3988  N   GLU   272      99.953  29.904  70.294  1.00  0.00           N  
ATOM   3989  H   GLU   272     100.100  28.919  70.126  1.00  0.00           H  
ATOM   3990  CA  GLU   272     101.068  30.819  70.247  1.00  0.00           C  
ATOM   3991  HA  GLU   272     100.749  31.751  70.713  1.00  0.00           H  
ATOM   3992  CB  GLU   272     102.352  30.343  70.992  1.00  0.00           C  
ATOM   3993  HB2 GLU   272     102.451  29.258  71.041  1.00  0.00           H  
ATOM   3994  HB3 GLU   272     103.178  30.772  70.427  1.00  0.00           H  
ATOM   3995  CG  GLU   272     102.605  30.782  72.455  1.00  0.00           C  
ATOM   3996  HG2 GLU   272     103.546  30.332  72.772  1.00  0.00           H  
ATOM   3997  HG3 GLU   272     102.668  31.860  72.605  1.00  0.00           H  
ATOM   3998  CD  GLU   272     101.497  30.206  73.231  1.00  0.00           C  
ATOM   3999  OE1 GLU   272     101.579  29.007  73.566  1.00  0.00           O  
ATOM   4000  OE2 GLU   272     100.635  31.000  73.674  1.00  0.00           O  
ATOM   4001  C   GLU   272     101.347  31.240  68.824  1.00  0.00           C  
ATOM   4002  O   GLU   272     101.799  32.369  68.665  1.00  0.00           O  
ATOM   4003  N   ASP   273     101.076  30.427  67.769  1.00  0.00           N  
ATOM   4004  H   ASP   273     100.763  29.480  67.923  1.00  0.00           H  
ATOM   4005  CA  ASP   273     101.279  30.748  66.339  1.00  0.00           C  
ATOM   4006  HA  ASP   273     101.581  31.795  66.298  1.00  0.00           H  
ATOM   4007  CB  ASP   273     102.463  29.884  65.859  1.00  0.00           C  
ATOM   4008  HB2 ASP   273     103.329  30.173  66.456  1.00  0.00           H  
ATOM   4009  HB3 ASP   273     102.286  28.835  66.096  1.00  0.00           H  
ATOM   4010  CG  ASP   273     102.893  30.094  64.417  1.00  0.00           C  
ATOM   4011  OD1 ASP   273     103.513  29.239  63.797  1.00  0.00           O  
ATOM   4012  OD2 ASP   273     102.680  31.237  63.972  1.00  0.00           O  
ATOM   4013  C   ASP   273     100.031  30.467  65.489  1.00  0.00           C  
ATOM   4014  O   ASP   273      99.205  29.609  65.834  1.00  0.00           O  
ATOM   4015  N   GLY   274      99.834  31.165  64.328  1.00  0.00           N  
ATOM   4016  H   GLY   274     100.565  31.790  64.019  1.00  0.00           H  
ATOM   4017  CA  GLY   274      98.671  31.035  63.394  1.00  0.00           C  
ATOM   4018  HA2 GLY   274      98.749  30.050  62.932  1.00  0.00           H  
ATOM   4019  HA3 GLY   274      97.744  31.100  63.963  1.00  0.00           H  
ATOM   4020  C   GLY   274      98.628  32.047  62.338  1.00  0.00           C  
ATOM   4021  O   GLY   274      99.477  32.947  62.161  1.00  0.00           O  
ATOM   4022  N   ASN   275      97.687  31.848  61.456  1.00  0.00           N  
ATOM   4023  H   ASN   275      96.970  31.216  61.785  1.00  0.00           H  
ATOM   4024  CA  ASN   275      97.507  32.624  60.258  1.00  0.00           C  
ATOM   4025  HA  ASN   275      98.484  32.853  59.833  1.00  0.00           H  
ATOM   4026  CB  ASN   275      96.679  31.823  59.166  1.00  0.00           C  
ATOM   4027  HB2 ASN   275      95.693  31.658  59.601  1.00  0.00           H  
ATOM   4028  HB3 ASN   275      96.557  32.398  58.248  1.00  0.00           H  
ATOM   4029  CG  ASN   275      97.225  30.441  58.793  1.00  0.00           C  
ATOM   4030  OD1 ASN   275      98.407  30.259  58.653  1.00  0.00           O  
ATOM   4031  ND2 ASN   275      96.411  29.454  58.542  1.00  0.00           N  
ATOM   4032 HD21 ASN   275      96.798  28.545  58.330  1.00  0.00           H  
ATOM   4033 HD22 ASN   275      95.436  29.651  58.365  1.00  0.00           H  
ATOM   4034  C   ASN   275      96.799  33.927  60.424  1.00  0.00           C  
ATOM   4035  O   ASN   275      97.131  34.970  59.868  1.00  0.00           O  
ATOM   4036  N   ILE   276      95.799  33.924  61.322  1.00  0.00           N  
ATOM   4037  H   ILE   276      95.544  33.085  61.824  1.00  0.00           H  
ATOM   4038  CA  ILE   276      94.990  35.126  61.720  1.00  0.00           C  
ATOM   4039  HA  ILE   276      94.659  35.616  60.804  1.00  0.00           H  
ATOM   4040  CB  ILE   276      93.733  34.779  62.589  1.00  0.00           C  
ATOM   4041  HB  ILE   276      94.002  34.080  63.381  1.00  0.00           H  
ATOM   4042  CG2 ILE   276      93.034  35.923  63.256  1.00  0.00           C  
ATOM   4043 HG21 ILE   276      91.991  35.801  63.546  1.00  0.00           H  
ATOM   4044 HG22 ILE   276      93.683  36.116  64.111  1.00  0.00           H  
ATOM   4045 HG23 ILE   276      93.096  36.781  62.586  1.00  0.00           H  
ATOM   4046  CG1 ILE   276      92.593  34.070  61.805  1.00  0.00           C  
ATOM   4047 HG12 ILE   276      93.095  33.168  61.454  1.00  0.00           H  
ATOM   4048 HG13 ILE   276      91.907  33.773  62.598  1.00  0.00           H  
ATOM   4049  CD1 ILE   276      92.082  34.726  60.513  1.00  0.00           C  
ATOM   4050 HD11 ILE   276      91.136  34.367  60.108  1.00  0.00           H  
ATOM   4051 HD12 ILE   276      92.071  35.803  60.679  1.00  0.00           H  
ATOM   4052 HD13 ILE   276      92.847  34.512  59.766  1.00  0.00           H  
ATOM   4053  C   ILE   276      95.831  36.177  62.531  1.00  0.00           C  
ATOM   4054  O   ILE   276      95.874  37.378  62.133  1.00  0.00           O  
ATOM   4055  N   LEU   277      96.494  35.719  63.583  1.00  0.00           N  
ATOM   4056  H   LEU   277      96.310  34.766  63.861  1.00  0.00           H  
ATOM   4057  CA  LEU   277      97.378  36.613  64.347  1.00  0.00           C  
ATOM   4058  HA  LEU   277      96.843  37.556  64.454  1.00  0.00           H  
ATOM   4059  CB  LEU   277      97.611  36.088  65.788  1.00  0.00           C  
ATOM   4060  HB2 LEU   277      98.137  35.138  65.695  1.00  0.00           H  
ATOM   4061  HB3 LEU   277      98.342  36.770  66.223  1.00  0.00           H  
ATOM   4062  CG  LEU   277      96.404  36.004  66.662  1.00  0.00           C  
ATOM   4063  HG  LEU   277      95.791  35.165  66.334  1.00  0.00           H  
ATOM   4064  CD1 LEU   277      96.875  35.657  68.016  1.00  0.00           C  
ATOM   4065 HD11 LEU   277      97.519  34.781  67.945  1.00  0.00           H  
ATOM   4066 HD12 LEU   277      97.410  36.559  68.314  1.00  0.00           H  
ATOM   4067 HD13 LEU   277      96.081  35.471  68.741  1.00  0.00           H  
ATOM   4068  CD2 LEU   277      95.542  37.261  66.930  1.00  0.00           C  
ATOM   4069 HD21 LEU   277      96.101  38.137  67.256  1.00  0.00           H  
ATOM   4070 HD22 LEU   277      94.996  37.341  65.989  1.00  0.00           H  
ATOM   4071 HD23 LEU   277      94.690  37.216  67.608  1.00  0.00           H  
ATOM   4072  C   LEU   277      98.656  36.980  63.665  1.00  0.00           C  
ATOM   4073  O   LEU   277      99.218  38.092  63.895  1.00  0.00           O  
ATOM   4074  N   GLY   278      99.237  36.098  62.880  1.00  0.00           N  
ATOM   4075  H   GLY   278      98.535  35.476  62.505  1.00  0.00           H  
ATOM   4076  CA  GLY   278     100.640  36.099  62.403  1.00  0.00           C  
ATOM   4077  HA2 GLY   278     101.216  36.451  63.259  1.00  0.00           H  
ATOM   4078  HA3 GLY   278     100.855  35.046  62.223  1.00  0.00           H  
ATOM   4079  C   GLY   278     100.810  37.039  61.169  1.00  0.00           C  
ATOM   4080  O   GLY   278     101.455  36.519  60.215  1.00  0.00           O  
ATOM   4081  N   HIE   279     100.470  38.339  61.206  1.00  0.00           N  
ATOM   4082  H   HIE   279      99.947  38.602  62.030  1.00  0.00           H  
ATOM   4083  CA  HIE   279     100.878  39.460  60.284  1.00  0.00           C  
ATOM   4084  HA  HIE   279     100.161  40.276  60.364  1.00  0.00           H  
ATOM   4085  CB  HIE   279     102.225  39.909  60.767  1.00  0.00           C  
ATOM   4086  HB2 HIE   279     102.815  38.993  60.774  1.00  0.00           H  
ATOM   4087  HB3 HIE   279     102.705  40.613  60.089  1.00  0.00           H  
ATOM   4088  CG  HIE   279     102.398  40.353  62.218  1.00  0.00           C  
ATOM   4089  ND1 HIE   279     101.977  41.601  62.807  1.00  0.00           N  
ATOM   4090  CE1 HIE   279     102.266  41.534  64.083  1.00  0.00           C  
ATOM   4091  HE1 HIE   279     102.317  42.354  64.784  1.00  0.00           H  
ATOM   4092  NE2 HIE   279     102.763  40.351  64.417  1.00  0.00           N  
ATOM   4093  HE2 HIE   279     103.031  40.161  65.372  1.00  0.00           H  
ATOM   4094  CD2 HIE   279     102.919  39.622  63.286  1.00  0.00           C  
ATOM   4095  HD2 HIE   279     103.367  38.641  63.233  1.00  0.00           H  
ATOM   4096  C   HIE   279     100.817  39.122  58.777  1.00  0.00           C  
ATOM   4097  O   HIE   279     101.778  39.348  58.118  1.00  0.00           O  
ATOM   4098  N   LYS   280      99.744  38.426  58.280  1.00  0.00           N  
ATOM   4099  H   LYS   280      99.092  38.219  59.022  1.00  0.00           H  
ATOM   4100  CA  LYS   280      99.608  37.889  56.931  1.00  0.00           C  
ATOM   4101  HA  LYS   280     100.184  38.541  56.275  1.00  0.00           H  
ATOM   4102  CB  LYS   280     100.226  36.433  56.822  1.00  0.00           C  
ATOM   4103  HB2 LYS   280     100.209  36.277  55.744  1.00  0.00           H  
ATOM   4104  HB3 LYS   280     101.253  36.476  57.185  1.00  0.00           H  
ATOM   4105  CG  LYS   280      99.397  35.329  57.540  1.00  0.00           C  
ATOM   4106  HG2 LYS   280      99.312  35.609  58.590  1.00  0.00           H  
ATOM   4107  HG3 LYS   280      98.419  35.305  57.058  1.00  0.00           H  
ATOM   4108  CD  LYS   280     100.100  33.982  57.369  1.00  0.00           C  
ATOM   4109  HD2 LYS   280      99.537  33.152  57.794  1.00  0.00           H  
ATOM   4110  HD3 LYS   280     100.346  33.861  56.314  1.00  0.00           H  
ATOM   4111  CE  LYS   280     101.444  33.812  58.100  1.00  0.00           C  
ATOM   4112  HE2 LYS   280     102.024  34.710  57.891  1.00  0.00           H  
ATOM   4113  HE3 LYS   280     101.233  33.611  59.151  1.00  0.00           H  
ATOM   4114  NZ  LYS   280     102.202  32.650  57.597  1.00  0.00           N  
ATOM   4115  HZ1 LYS   280     101.661  31.798  57.633  1.00  0.00           H  
ATOM   4116  HZ2 LYS   280     102.504  32.837  56.652  1.00  0.00           H  
ATOM   4117  HZ3 LYS   280     103.000  32.645  58.216  1.00  0.00           H  
ATOM   4118  C   LYS   280      98.174  38.002  56.298  1.00  0.00           C  
ATOM   4119  O   LYS   280      98.084  38.008  55.044  1.00  0.00           O  
ATOM   4120  N   LEU   281      97.134  37.935  57.087  1.00  0.00           N  
ATOM   4121  H   LEU   281      97.359  37.906  58.071  1.00  0.00           H  
ATOM   4122  CA  LEU   281      95.723  38.106  56.576  1.00  0.00           C  
ATOM   4123  HA  LEU   281      95.537  37.384  55.781  1.00  0.00           H  
ATOM   4124  CB  LEU   281      94.734  38.056  57.807  1.00  0.00           C  
ATOM   4125  HB2 LEU   281      94.833  37.234  58.517  1.00  0.00           H  
ATOM   4126  HB3 LEU   281      94.838  38.922  58.460  1.00  0.00           H  
ATOM   4127  CG  LEU   281      93.259  38.131  57.424  1.00  0.00           C  
ATOM   4128  HG  LEU   281      93.136  37.774  56.402  1.00  0.00           H  
ATOM   4129  CD1 LEU   281      92.402  37.338  58.411  1.00  0.00           C  
ATOM   4130 HD11 LEU   281      91.333  37.548  58.377  1.00  0.00           H  
ATOM   4131 HD12 LEU   281      92.480  36.279  58.163  1.00  0.00           H  
ATOM   4132 HD13 LEU   281      92.683  37.555  59.441  1.00  0.00           H  
ATOM   4133  CD2 LEU   281      92.631  39.579  57.449  1.00  0.00           C  
ATOM   4134 HD21 LEU   281      93.073  40.122  56.613  1.00  0.00           H  
ATOM   4135 HD22 LEU   281      91.544  39.543  57.387  1.00  0.00           H  
ATOM   4136 HD23 LEU   281      92.923  39.975  58.422  1.00  0.00           H  
ATOM   4137  C   LEU   281      95.574  39.422  55.859  1.00  0.00           C  
ATOM   4138  O   LEU   281      96.132  40.433  56.258  1.00  0.00           O  
ATOM   4139  N   GLU   282      94.827  39.422  54.711  1.00  0.00           N  
ATOM   4140  H   GLU   282      94.396  38.595  54.323  1.00  0.00           H  
ATOM   4141  CA  GLU   282      94.458  40.726  54.113  1.00  0.00           C  
ATOM   4142  HA  GLU   282      94.687  41.650  54.643  1.00  0.00           H  
ATOM   4143  CB  GLU   282      95.156  40.800  52.694  1.00  0.00           C  
ATOM   4144  HB2 GLU   282      94.982  39.829  52.230  1.00  0.00           H  
ATOM   4145  HB3 GLU   282      94.666  41.599  52.136  1.00  0.00           H  
ATOM   4146  CG  GLU   282      96.765  40.901  52.716  1.00  0.00           C  
ATOM   4147  HG2 GLU   282      97.146  40.041  53.267  1.00  0.00           H  
ATOM   4148  HG3 GLU   282      97.100  40.827  51.682  1.00  0.00           H  
ATOM   4149  CD  GLU   282      97.260  42.218  53.277  1.00  0.00           C  
ATOM   4150  OE1 GLU   282      96.420  43.092  53.557  1.00  0.00           O  
ATOM   4151  OE2 GLU   282      98.473  42.422  53.311  1.00  0.00           O  
ATOM   4152  C   GLU   282      92.936  40.769  53.970  1.00  0.00           C  
ATOM   4153  O   GLU   282      92.380  39.653  53.748  1.00  0.00           O  
ATOM   4154  N   TYR   283      92.220  41.920  53.930  1.00  0.00           N  
ATOM   4155  H   TYR   283      92.699  42.789  54.119  1.00  0.00           H  
ATOM   4156  CA  TYR   283      90.778  41.898  53.925  1.00  0.00           C  
ATOM   4157  HA  TYR   283      90.414  41.016  53.398  1.00  0.00           H  
ATOM   4158  CB  TYR   283      90.169  41.905  55.363  1.00  0.00           C  
ATOM   4159  HB2 TYR   283      90.161  40.878  55.728  1.00  0.00           H  
ATOM   4160  HB3 TYR   283      90.821  42.514  55.990  1.00  0.00           H  
ATOM   4161  CG  TYR   283      88.823  42.559  55.570  1.00  0.00           C  
ATOM   4162  CD1 TYR   283      87.737  41.603  55.525  1.00  0.00           C  
ATOM   4163  HD1 TYR   283      87.806  40.525  55.536  1.00  0.00           H  
ATOM   4164  CE1 TYR   283      86.387  42.081  55.633  1.00  0.00           C  
ATOM   4165  HE1 TYR   283      85.541  41.409  55.649  1.00  0.00           H  
ATOM   4166  CZ  TYR   283      86.147  43.431  55.699  1.00  0.00           C  
ATOM   4167  OH  TYR   283      84.842  43.838  55.890  1.00  0.00           O  
ATOM   4168  HH  TYR   283      84.939  44.530  56.547  1.00  0.00           H  
ATOM   4169  CE2 TYR   283      87.234  44.344  55.896  1.00  0.00           C  
ATOM   4170  HE2 TYR   283      86.945  45.322  56.250  1.00  0.00           H  
ATOM   4171  CD2 TYR   283      88.564  43.955  55.773  1.00  0.00           C  
ATOM   4172  HD2 TYR   283      89.377  44.659  55.865  1.00  0.00           H  
ATOM   4173  C   TYR   283      90.240  43.039  53.040  1.00  0.00           C  
ATOM   4174  O   TYR   283      90.861  44.080  53.009  1.00  0.00           O  
ATOM   4175  N   ASN   284      89.086  42.863  52.484  1.00  0.00           N  
ATOM   4176  H   ASN   284      88.737  41.931  52.660  1.00  0.00           H  
ATOM   4177  CA  ASN   284      88.367  43.784  51.638  1.00  0.00           C  
ATOM   4178  HA  ASN   284      88.686  44.819  51.767  1.00  0.00           H  
ATOM   4179  CB  ASN   284      88.546  43.412  50.140  1.00  0.00           C  
ATOM   4180  HB2 ASN   284      87.815  42.670  49.821  1.00  0.00           H  
ATOM   4181  HB3 ASN   284      88.496  44.306  49.518  1.00  0.00           H  
ATOM   4182  CG  ASN   284      89.902  42.880  49.797  1.00  0.00           C  
ATOM   4183  OD1 ASN   284      89.960  41.785  49.271  1.00  0.00           O  
ATOM   4184  ND2 ASN   284      90.952  43.669  49.862  1.00  0.00           N  
ATOM   4185 HD21 ASN   284      91.868  43.353  49.576  1.00  0.00           H  
ATOM   4186 HD22 ASN   284      91.041  44.635  50.143  1.00  0.00           H  
ATOM   4187  C   ASN   284      86.896  43.899  51.935  1.00  0.00           C  
ATOM   4188  O   ASN   284      86.314  43.020  52.556  1.00  0.00           O  
ATOM   4189  N   PHE   285      86.186  44.923  51.342  1.00  0.00           N  
ATOM   4190  H   PHE   285      86.738  45.586  50.817  1.00  0.00           H  
ATOM   4191  CA  PHE   285      84.742  45.220  51.460  1.00  0.00           C  
ATOM   4192  HA  PHE   285      84.473  45.349  52.508  1.00  0.00           H  
ATOM   4193  CB  PHE   285      84.325  46.474  50.734  1.00  0.00           C  
ATOM   4194  HB2 PHE   285      85.008  47.319  50.817  1.00  0.00           H  
ATOM   4195  HB3 PHE   285      84.220  46.172  49.692  1.00  0.00           H  
ATOM   4196  CG  PHE   285      82.951  46.990  51.231  1.00  0.00           C  
ATOM   4197  CD1 PHE   285      81.976  47.237  50.211  1.00  0.00           C  
ATOM   4198  HD1 PHE   285      82.244  47.308  49.168  1.00  0.00           H  
ATOM   4199  CE1 PHE   285      80.734  47.786  50.569  1.00  0.00           C  
ATOM   4200  HE1 PHE   285      80.100  48.050  49.735  1.00  0.00           H  
ATOM   4201  CZ  PHE   285      80.330  47.809  51.918  1.00  0.00           C  
ATOM   4202  HZ  PHE   285      79.337  48.153  52.164  1.00  0.00           H  
ATOM   4203  CE2 PHE   285      81.250  47.481  52.919  1.00  0.00           C  
ATOM   4204  HE2 PHE   285      80.830  47.359  53.907  1.00  0.00           H  
ATOM   4205  CD2 PHE   285      82.574  47.132  52.548  1.00  0.00           C  
ATOM   4206  HD2 PHE   285      83.282  46.893  53.328  1.00  0.00           H  
ATOM   4207  C   PHE   285      83.798  44.054  51.035  1.00  0.00           C  
ATOM   4208  O   PHE   285      84.034  43.572  49.961  1.00  0.00           O  
ATOM   4209  N   ASN   286      82.786  43.645  51.805  1.00  0.00           N  
ATOM   4210  H   ASN   286      82.688  44.086  52.708  1.00  0.00           H  
ATOM   4211  CA  ASN   286      81.847  42.585  51.428  1.00  0.00           C  
ATOM   4212  HA  ASN   286      82.273  42.053  50.577  1.00  0.00           H  
ATOM   4213  CB  ASN   286      81.518  41.671  52.566  1.00  0.00           C  
ATOM   4214  HB2 ASN   286      80.819  42.131  53.264  1.00  0.00           H  
ATOM   4215  HB3 ASN   286      81.125  40.766  52.102  1.00  0.00           H  
ATOM   4216  CG  ASN   286      82.785  41.208  53.297  1.00  0.00           C  
ATOM   4217  OD1 ASN   286      82.778  41.231  54.491  1.00  0.00           O  
ATOM   4218  ND2 ASN   286      83.846  40.893  52.644  1.00  0.00           N  
ATOM   4219 HD21 ASN   286      84.604  40.634  53.260  1.00  0.00           H  
ATOM   4220 HD22 ASN   286      83.859  40.963  51.637  1.00  0.00           H  
ATOM   4221  C   ASN   286      80.579  43.238  50.712  1.00  0.00           C  
ATOM   4222  O   ASN   286      80.134  44.277  51.180  1.00  0.00           O  
ATOM   4223  N   SER   287      80.087  42.675  49.580  1.00  0.00           N  
ATOM   4224  H   SER   287      80.708  41.952  49.248  1.00  0.00           H  
ATOM   4225  CA  SER   287      79.043  43.167  48.715  1.00  0.00           C  
ATOM   4226  HA  SER   287      79.084  44.255  48.767  1.00  0.00           H  
ATOM   4227  CB  SER   287      79.368  42.575  47.315  1.00  0.00           C  
ATOM   4228  HB2 SER   287      78.734  43.021  46.549  1.00  0.00           H  
ATOM   4229  HB3 SER   287      80.387  42.825  47.021  1.00  0.00           H  
ATOM   4230  OG  SER   287      79.258  41.124  47.241  1.00  0.00           O  
ATOM   4231  HG  SER   287      78.375  40.861  46.973  1.00  0.00           H  
ATOM   4232  C   SER   287      77.615  42.732  49.204  1.00  0.00           C  
ATOM   4233  O   SER   287      76.680  42.934  48.434  1.00  0.00           O  
ATOM   4234  N   HIE   288      77.396  42.242  50.440  1.00  0.00           N  
ATOM   4235  H   HIE   288      78.161  42.055  51.073  1.00  0.00           H  
ATOM   4236  CA  HIE   288      76.052  41.926  50.925  1.00  0.00           C  
ATOM   4237  HA  HIE   288      75.299  41.883  50.139  1.00  0.00           H  
ATOM   4238  CB  HIE   288      76.048  40.519  51.591  1.00  0.00           C  
ATOM   4239  HB2 HIE   288      75.040  40.300  51.944  1.00  0.00           H  
ATOM   4240  HB3 HIE   288      76.410  39.897  50.773  1.00  0.00           H  
ATOM   4241  CG  HIE   288      76.979  40.457  52.715  1.00  0.00           C  
ATOM   4242  ND1 HIE   288      78.361  40.103  52.642  1.00  0.00           N  
ATOM   4243  CE1 HIE   288      78.686  39.925  53.967  1.00  0.00           C  
ATOM   4244  HE1 HIE   288      79.677  39.651  54.296  1.00  0.00           H  
ATOM   4245  NE2 HIE   288      77.713  40.333  54.827  1.00  0.00           N  
ATOM   4246  HE2 HIE   288      77.748  40.466  55.828  1.00  0.00           H  
ATOM   4247  CD2 HIE   288      76.638  40.627  54.023  1.00  0.00           C  
ATOM   4248  HD2 HIE   288      75.651  40.908  54.359  1.00  0.00           H  
ATOM   4249  C   HIE   288      75.543  43.108  51.932  1.00  0.00           C  
ATOM   4250  O   HIE   288      76.354  43.955  52.404  1.00  0.00           O  
ATOM   4251  N   ASN   289      74.232  43.078  52.101  1.00  0.00           N  
ATOM   4252  H   ASN   289      73.705  42.282  51.772  1.00  0.00           H  
ATOM   4253  CA  ASN   289      73.555  44.246  52.781  1.00  0.00           C  
ATOM   4254  HA  ASN   289      74.075  45.180  52.565  1.00  0.00           H  
ATOM   4255  CB  ASN   289      72.160  44.470  52.243  1.00  0.00           C  
ATOM   4256  HB2 ASN   289      71.649  43.534  52.469  1.00  0.00           H  
ATOM   4257  HB3 ASN   289      71.632  45.267  52.766  1.00  0.00           H  
ATOM   4258  CG  ASN   289      72.014  44.661  50.731  1.00  0.00           C  
ATOM   4259  OD1 ASN   289      71.854  43.774  49.925  1.00  0.00           O  
ATOM   4260  ND2 ASN   289      72.172  45.888  50.335  1.00  0.00           N  
ATOM   4261 HD21 ASN   289      72.378  45.957  49.349  1.00  0.00           H  
ATOM   4262 HD22 ASN   289      72.261  46.664  50.976  1.00  0.00           H  
ATOM   4263  C   ASN   289      73.531  43.903  54.316  1.00  0.00           C  
ATOM   4264  O   ASN   289      73.543  42.726  54.688  1.00  0.00           O  
ATOM   4265  N   VAL   290      73.409  44.918  55.140  1.00  0.00           N  
ATOM   4266  H   VAL   290      73.303  45.850  54.765  1.00  0.00           H  
ATOM   4267  CA  VAL   290      73.290  44.950  56.631  1.00  0.00           C  
ATOM   4268  HA  VAL   290      73.257  45.990  56.958  1.00  0.00           H  
ATOM   4269  CB  VAL   290      74.553  44.335  57.248  1.00  0.00           C  
ATOM   4270  HB  VAL   290      74.692  43.325  56.860  1.00  0.00           H  
ATOM   4271  CG1 VAL   290      75.793  45.217  56.864  1.00  0.00           C  
ATOM   4272 HG11 VAL   290      76.686  44.832  57.357  1.00  0.00           H  
ATOM   4273 HG12 VAL   290      75.965  44.959  55.819  1.00  0.00           H  
ATOM   4274 HG13 VAL   290      75.556  46.275  56.980  1.00  0.00           H  
ATOM   4275  CG2 VAL   290      74.523  44.269  58.772  1.00  0.00           C  
ATOM   4276 HG21 VAL   290      75.418  43.767  59.138  1.00  0.00           H  
ATOM   4277 HG22 VAL   290      74.488  45.260  59.226  1.00  0.00           H  
ATOM   4278 HG23 VAL   290      73.696  43.672  59.155  1.00  0.00           H  
ATOM   4279  C   VAL   290      71.988  44.311  57.247  1.00  0.00           C  
ATOM   4280  O   VAL   290      71.331  44.938  58.054  1.00  0.00           O  
ATOM   4281  N   TYR   291      71.718  43.124  56.776  1.00  0.00           N  
ATOM   4282  H   TYR   291      72.347  42.751  56.080  1.00  0.00           H  
ATOM   4283  CA  TYR   291      70.397  42.434  57.006  1.00  0.00           C  
ATOM   4284  HA  TYR   291      69.603  43.171  56.886  1.00  0.00           H  
ATOM   4285  CB  TYR   291      70.259  41.452  55.810  1.00  0.00           C  
ATOM   4286  HB2 TYR   291      70.068  41.883  54.827  1.00  0.00           H  
ATOM   4287  HB3 TYR   291      71.089  40.749  55.727  1.00  0.00           H  
ATOM   4288  CG  TYR   291      69.069  40.572  55.992  1.00  0.00           C  
ATOM   4289  CD1 TYR   291      69.249  39.256  56.460  1.00  0.00           C  
ATOM   4290  HD1 TYR   291      70.255  38.904  56.634  1.00  0.00           H  
ATOM   4291  CE1 TYR   291      68.138  38.421  56.726  1.00  0.00           C  
ATOM   4292  HE1 TYR   291      68.303  37.412  57.075  1.00  0.00           H  
ATOM   4293  CZ  TYR   291      66.880  38.975  56.611  1.00  0.00           C  
ATOM   4294  OH  TYR   291      65.800  38.288  56.919  1.00  0.00           O  
ATOM   4295  HH  TYR   291      65.021  38.707  56.546  1.00  0.00           H  
ATOM   4296  CE2 TYR   291      66.678  40.314  56.215  1.00  0.00           C  
ATOM   4297  HE2 TYR   291      65.662  40.647  56.057  1.00  0.00           H  
ATOM   4298  CD2 TYR   291      67.799  41.063  55.825  1.00  0.00           C  
ATOM   4299  HD2 TYR   291      67.761  42.082  55.469  1.00  0.00           H  
ATOM   4300  C   TYR   291      70.128  41.838  58.470  1.00  0.00           C  
ATOM   4301  O   TYR   291      71.017  41.141  58.953  1.00  0.00           O  
ATOM   4302  N   ILE   292      68.985  42.233  59.107  1.00  0.00           N  
ATOM   4303  H   ILE   292      68.486  42.997  58.674  1.00  0.00           H  
ATOM   4304  CA  ILE   292      68.712  42.210  60.492  1.00  0.00           C  
ATOM   4305  HA  ILE   292      69.125  41.286  60.896  1.00  0.00           H  
ATOM   4306  CB  ILE   292      69.407  43.364  61.270  1.00  0.00           C  
ATOM   4307  HB  ILE   292      70.460  43.278  61.003  1.00  0.00           H  
ATOM   4308  CG2 ILE   292      68.936  44.670  60.636  1.00  0.00           C  
ATOM   4309 HG21 ILE   292      67.872  44.802  60.830  1.00  0.00           H  
ATOM   4310 HG22 ILE   292      69.487  45.453  61.157  1.00  0.00           H  
ATOM   4311 HG23 ILE   292      69.194  44.817  59.587  1.00  0.00           H  
ATOM   4312  CG1 ILE   292      69.033  43.390  62.772  1.00  0.00           C  
ATOM   4313 HG12 ILE   292      67.996  43.689  62.928  1.00  0.00           H  
ATOM   4314 HG13 ILE   292      69.226  42.382  63.137  1.00  0.00           H  
ATOM   4315  CD1 ILE   292      69.811  44.403  63.565  1.00  0.00           C  
ATOM   4316 HD11 ILE   292      69.217  44.616  64.454  1.00  0.00           H  
ATOM   4317 HD12 ILE   292      70.830  44.102  63.805  1.00  0.00           H  
ATOM   4318 HD13 ILE   292      69.934  45.379  63.095  1.00  0.00           H  
ATOM   4319  C   ILE   292      67.204  41.988  60.729  1.00  0.00           C  
ATOM   4320  O   ILE   292      66.353  42.565  60.034  1.00  0.00           O  
ATOM   4321  N   THR   293      66.894  41.169  61.705  1.00  0.00           N  
ATOM   4322  H   THR   293      67.704  41.004  62.286  1.00  0.00           H  
ATOM   4323  CA  THR   293      65.502  40.750  62.044  1.00  0.00           C  
ATOM   4324  HA  THR   293      64.796  41.526  61.749  1.00  0.00           H  
ATOM   4325  CB  THR   293      65.261  39.370  61.283  1.00  0.00           C  
ATOM   4326  HB  THR   293      64.299  38.956  61.585  1.00  0.00           H  
ATOM   4327  CG2 THR   293      65.206  39.450  59.813  1.00  0.00           C  
ATOM   4328 HG21 THR   293      64.526  40.213  59.433  1.00  0.00           H  
ATOM   4329 HG22 THR   293      66.206  39.532  59.387  1.00  0.00           H  
ATOM   4330 HG23 THR   293      64.750  38.558  59.382  1.00  0.00           H  
ATOM   4331  OG1 THR   293      66.323  38.483  61.590  1.00  0.00           O  
ATOM   4332  HG1 THR   293      66.709  38.247  60.743  1.00  0.00           H  
ATOM   4333  C   THR   293      65.253  40.652  63.577  1.00  0.00           C  
ATOM   4334  O   THR   293      66.210  40.604  64.375  1.00  0.00           O  
ATOM   4335  N   ALA   294      64.016  40.719  64.023  1.00  0.00           N  
ATOM   4336  H   ALA   294      63.217  40.893  63.431  1.00  0.00           H  
ATOM   4337  CA  ALA   294      63.717  40.422  65.414  1.00  0.00           C  
ATOM   4338  HA  ALA   294      64.388  41.012  66.040  1.00  0.00           H  
ATOM   4339  CB  ALA   294      62.266  40.779  65.777  1.00  0.00           C  
ATOM   4340  HB1 ALA   294      61.970  41.786  65.480  1.00  0.00           H  
ATOM   4341  HB2 ALA   294      61.586  39.989  65.459  1.00  0.00           H  
ATOM   4342  HB3 ALA   294      62.156  40.894  66.855  1.00  0.00           H  
ATOM   4343  C   ALA   294      63.948  38.958  65.779  1.00  0.00           C  
ATOM   4344  O   ALA   294      63.994  38.071  64.965  1.00  0.00           O  
ATOM   4345  N   ASP   295      64.328  38.736  67.033  1.00  0.00           N  
ATOM   4346  H   ASP   295      64.356  39.514  67.677  1.00  0.00           H  
ATOM   4347  CA  ASP   295      64.583  37.348  67.525  1.00  0.00           C  
ATOM   4348  HA  ASP   295      65.198  36.812  66.801  1.00  0.00           H  
ATOM   4349  CB  ASP   295      65.518  37.397  68.708  1.00  0.00           C  
ATOM   4350  HB2 ASP   295      66.367  38.070  68.587  1.00  0.00           H  
ATOM   4351  HB3 ASP   295      65.000  37.737  69.604  1.00  0.00           H  
ATOM   4352  CG  ASP   295      66.031  35.947  69.096  1.00  0.00           C  
ATOM   4353  OD1 ASP   295      67.227  35.564  68.888  1.00  0.00           O  
ATOM   4354  OD2 ASP   295      65.210  35.108  69.527  1.00  0.00           O  
ATOM   4355  C   ASP   295      63.270  36.546  67.673  1.00  0.00           C  
ATOM   4356  O   ASP   295      62.333  37.142  68.234  1.00  0.00           O  
ATOM   4357  N   LYS   296      63.291  35.274  67.190  1.00  0.00           N  
ATOM   4358  H   LYS   296      64.079  35.076  66.590  1.00  0.00           H  
ATOM   4359  CA  LYS   296      62.153  34.367  67.105  1.00  0.00           C  
ATOM   4360  HA  LYS   296      61.424  34.821  66.433  1.00  0.00           H  
ATOM   4361  CB  LYS   296      62.553  33.118  66.306  1.00  0.00           C  
ATOM   4362  HB2 LYS   296      63.389  32.639  66.816  1.00  0.00           H  
ATOM   4363  HB3 LYS   296      61.695  32.452  66.388  1.00  0.00           H  
ATOM   4364  CG  LYS   296      62.892  33.313  64.810  1.00  0.00           C  
ATOM   4365  HG2 LYS   296      61.933  33.637  64.406  1.00  0.00           H  
ATOM   4366  HG3 LYS   296      63.692  34.051  64.745  1.00  0.00           H  
ATOM   4367  CD  LYS   296      63.417  32.073  64.096  1.00  0.00           C  
ATOM   4368  HD2 LYS   296      64.075  31.529  64.773  1.00  0.00           H  
ATOM   4369  HD3 LYS   296      62.530  31.460  63.935  1.00  0.00           H  
ATOM   4370  CE  LYS   296      64.118  32.340  62.736  1.00  0.00           C  
ATOM   4371  HE2 LYS   296      64.969  32.986  62.953  1.00  0.00           H  
ATOM   4372  HE3 LYS   296      64.456  31.351  62.426  1.00  0.00           H  
ATOM   4373  NZ  LYS   296      63.214  32.996  61.666  1.00  0.00           N  
ATOM   4374  HZ1 LYS   296      63.707  33.114  60.793  1.00  0.00           H  
ATOM   4375  HZ2 LYS   296      62.348  32.522  61.453  1.00  0.00           H  
ATOM   4376  HZ3 LYS   296      63.055  33.964  61.906  1.00  0.00           H  
ATOM   4377  C   LYS   296      61.538  33.985  68.476  1.00  0.00           C  
ATOM   4378  O   LYS   296      60.348  33.582  68.638  1.00  0.00           O  
ATOM   4379  N   GLN   297      62.398  33.963  69.491  1.00  0.00           N  
ATOM   4380  H   GLN   297      63.374  34.172  69.336  1.00  0.00           H  
ATOM   4381  CA  GLN   297      62.085  33.465  70.832  1.00  0.00           C  
ATOM   4382  HA  GLN   297      61.013  33.293  70.928  1.00  0.00           H  
ATOM   4383  CB  GLN   297      62.867  32.137  71.050  1.00  0.00           C  
ATOM   4384  HB2 GLN   297      63.940  32.302  70.963  1.00  0.00           H  
ATOM   4385  HB3 GLN   297      62.657  31.684  72.020  1.00  0.00           H  
ATOM   4386  CG  GLN   297      62.583  31.118  69.953  1.00  0.00           C  
ATOM   4387  HG2 GLN   297      61.513  31.133  69.744  1.00  0.00           H  
ATOM   4388  HG3 GLN   297      62.962  31.445  68.984  1.00  0.00           H  
ATOM   4389  CD  GLN   297      63.002  29.758  70.498  1.00  0.00           C  
ATOM   4390  OE1 GLN   297      64.114  29.500  70.963  1.00  0.00           O  
ATOM   4391  NE2 GLN   297      62.132  28.832  70.296  1.00  0.00           N  
ATOM   4392 HE21 GLN   297      62.288  27.952  70.767  1.00  0.00           H  
ATOM   4393 HE22 GLN   297      61.213  29.019  69.923  1.00  0.00           H  
ATOM   4394  C   GLN   297      62.467  34.535  71.873  1.00  0.00           C  
ATOM   4395  O   GLN   297      61.713  34.833  72.830  1.00  0.00           O  
ATOM   4396  N   LYS   298      63.637  35.182  71.794  1.00  0.00           N  
ATOM   4397  H   LYS   298      64.206  35.003  70.979  1.00  0.00           H  
ATOM   4398  CA  LYS   298      64.130  36.262  72.768  1.00  0.00           C  
ATOM   4399  HA  LYS   298      63.683  35.988  73.723  1.00  0.00           H  
ATOM   4400  CB  LYS   298      65.723  36.367  72.850  1.00  0.00           C  
ATOM   4401  HB2 LYS   298      66.080  36.648  71.859  1.00  0.00           H  
ATOM   4402  HB3 LYS   298      65.992  37.160  73.548  1.00  0.00           H  
ATOM   4403  CG  LYS   298      66.418  35.052  73.177  1.00  0.00           C  
ATOM   4404  HG2 LYS   298      66.467  34.455  72.266  1.00  0.00           H  
ATOM   4405  HG3 LYS   298      67.411  35.276  73.565  1.00  0.00           H  
ATOM   4406  CD  LYS   298      65.824  34.107  74.191  1.00  0.00           C  
ATOM   4407  HD2 LYS   298      65.825  34.582  75.172  1.00  0.00           H  
ATOM   4408  HD3 LYS   298      64.798  33.967  73.851  1.00  0.00           H  
ATOM   4409  CE  LYS   298      66.686  32.903  74.209  1.00  0.00           C  
ATOM   4410  HE2 LYS   298      66.802  32.546  73.186  1.00  0.00           H  
ATOM   4411  HE3 LYS   298      67.636  33.294  74.573  1.00  0.00           H  
ATOM   4412  NZ  LYS   298      66.075  31.917  75.214  1.00  0.00           N  
ATOM   4413  HZ1 LYS   298      65.921  32.402  76.086  1.00  0.00           H  
ATOM   4414  HZ2 LYS   298      65.264  31.463  74.819  1.00  0.00           H  
ATOM   4415  HZ3 LYS   298      66.751  31.203  75.445  1.00  0.00           H  
ATOM   4416  C   LYS   298      63.452  37.557  72.401  1.00  0.00           C  
ATOM   4417  O   LYS   298      63.156  37.733  71.184  1.00  0.00           O  
ATOM   4418  N   ASN   299      63.081  38.458  73.274  1.00  0.00           N  
ATOM   4419  H   ASN   299      63.213  38.150  74.227  1.00  0.00           H  
ATOM   4420  CA  ASN   299      62.832  39.814  72.986  1.00  0.00           C  
ATOM   4421  HA  ASN   299      62.097  40.016  72.207  1.00  0.00           H  
ATOM   4422  CB  ASN   299      62.421  40.439  74.297  1.00  0.00           C  
ATOM   4423  HB2 ASN   299      61.693  39.785  74.777  1.00  0.00           H  
ATOM   4424  HB3 ASN   299      63.282  40.409  74.965  1.00  0.00           H  
ATOM   4425  CG  ASN   299      61.894  41.856  74.152  1.00  0.00           C  
ATOM   4426  OD1 ASN   299      61.170  42.210  73.211  1.00  0.00           O  
ATOM   4427  ND2 ASN   299      62.334  42.663  75.088  1.00  0.00           N  
ATOM   4428 HD21 ASN   299      62.064  43.625  74.940  1.00  0.00           H  
ATOM   4429 HD22 ASN   299      62.908  42.306  75.838  1.00  0.00           H  
ATOM   4430  C   ASN   299      64.148  40.523  72.602  1.00  0.00           C  
ATOM   4431  O   ASN   299      65.100  40.577  73.359  1.00  0.00           O  
ATOM   4432  N   GLY   300      64.262  41.027  71.388  1.00  0.00           N  
ATOM   4433  H   GLY   300      63.478  40.945  70.757  1.00  0.00           H  
ATOM   4434  CA  GLY   300      65.548  41.573  70.865  1.00  0.00           C  
ATOM   4435  HA2 GLY   300      65.579  42.649  71.036  1.00  0.00           H  
ATOM   4436  HA3 GLY   300      66.411  41.220  71.431  1.00  0.00           H  
ATOM   4437  C   GLY   300      65.727  41.220  69.380  1.00  0.00           C  
ATOM   4438  O   GLY   300      64.796  40.941  68.612  1.00  0.00           O  
ATOM   4439  N   ILE   301      66.966  41.273  68.931  1.00  0.00           N  
ATOM   4440  H   ILE   301      67.644  41.574  69.616  1.00  0.00           H  
ATOM   4441  CA  ILE   301      67.414  41.043  67.536  1.00  0.00           C  
ATOM   4442  HA  ILE   301      66.596  40.658  66.927  1.00  0.00           H  
ATOM   4443  CB  ILE   301      67.835  42.287  66.744  1.00  0.00           C  
ATOM   4444  HB  ILE   301      67.813  42.044  65.682  1.00  0.00           H  
ATOM   4445  CG2 ILE   301      66.781  43.425  66.887  1.00  0.00           C  
ATOM   4446 HG21 ILE   301      67.047  44.391  66.457  1.00  0.00           H  
ATOM   4447 HG22 ILE   301      65.826  43.060  66.511  1.00  0.00           H  
ATOM   4448 HG23 ILE   301      66.461  43.673  67.899  1.00  0.00           H  
ATOM   4449  CG1 ILE   301      69.221  42.762  67.104  1.00  0.00           C  
ATOM   4450 HG12 ILE   301      69.144  43.812  66.823  1.00  0.00           H  
ATOM   4451 HG13 ILE   301      69.322  42.631  68.182  1.00  0.00           H  
ATOM   4452  CD1 ILE   301      70.384  42.099  66.377  1.00  0.00           C  
ATOM   4453 HD11 ILE   301      70.571  41.058  66.641  1.00  0.00           H  
ATOM   4454 HD12 ILE   301      70.291  42.041  65.292  1.00  0.00           H  
ATOM   4455 HD13 ILE   301      71.240  42.734  66.602  1.00  0.00           H  
ATOM   4456  C   ILE   301      68.560  39.941  67.464  1.00  0.00           C  
ATOM   4457  O   ILE   301      69.268  39.649  68.441  1.00  0.00           O  
ATOM   4458  N   LYS   302      68.763  39.380  66.226  1.00  0.00           N  
ATOM   4459  H   LYS   302      68.064  39.485  65.505  1.00  0.00           H  
ATOM   4460  CA  LYS   302      69.960  38.621  65.880  1.00  0.00           C  
ATOM   4461  HA  LYS   302      70.796  38.996  66.470  1.00  0.00           H  
ATOM   4462  CB  LYS   302      69.669  37.141  66.194  1.00  0.00           C  
ATOM   4463  HB2 LYS   302      70.665  36.752  66.410  1.00  0.00           H  
ATOM   4464  HB3 LYS   302      69.216  37.073  67.183  1.00  0.00           H  
ATOM   4465  CG  LYS   302      68.972  36.311  65.190  1.00  0.00           C  
ATOM   4466  HG2 LYS   302      69.531  36.290  64.255  1.00  0.00           H  
ATOM   4467  HG3 LYS   302      68.858  35.292  65.560  1.00  0.00           H  
ATOM   4468  CD  LYS   302      67.570  36.870  64.909  1.00  0.00           C  
ATOM   4469  HD2 LYS   302      67.091  37.018  65.877  1.00  0.00           H  
ATOM   4470  HD3 LYS   302      67.633  37.774  64.303  1.00  0.00           H  
ATOM   4471  CE  LYS   302      66.646  35.996  64.048  1.00  0.00           C  
ATOM   4472  HE2 LYS   302      66.579  35.064  64.610  1.00  0.00           H  
ATOM   4473  HE3 LYS   302      65.645  36.420  63.964  1.00  0.00           H  
ATOM   4474  NZ  LYS   302      67.137  35.746  62.643  1.00  0.00           N  
ATOM   4475  HZ1 LYS   302      66.998  36.577  62.086  1.00  0.00           H  
ATOM   4476  HZ2 LYS   302      68.103  35.452  62.603  1.00  0.00           H  
ATOM   4477  HZ3 LYS   302      66.620  34.968  62.259  1.00  0.00           H  
ATOM   4478  C   LYS   302      70.381  38.846  64.404  1.00  0.00           C  
ATOM   4479  O   LYS   302      69.543  39.339  63.594  1.00  0.00           O  
ATOM   4480  N   ALA   303      71.635  38.567  63.974  1.00  0.00           N  
ATOM   4481  H   ALA   303      72.322  38.093  64.542  1.00  0.00           H  
ATOM   4482  CA  ALA   303      72.088  38.734  62.627  1.00  0.00           C  
ATOM   4483  HA  ALA   303      71.260  38.461  61.972  1.00  0.00           H  
ATOM   4484  CB  ALA   303      72.488  40.224  62.476  1.00  0.00           C  
ATOM   4485  HB1 ALA   303      73.285  40.405  63.197  1.00  0.00           H  
ATOM   4486  HB2 ALA   303      72.808  40.432  61.455  1.00  0.00           H  
ATOM   4487  HB3 ALA   303      71.634  40.878  62.652  1.00  0.00           H  
ATOM   4488  C   ALA   303      73.263  37.711  62.401  1.00  0.00           C  
ATOM   4489  O   ALA   303      73.993  37.491  63.356  1.00  0.00           O  
ATOM   4490  N   ASN   304      73.464  37.263  61.176  1.00  0.00           N  
ATOM   4491  H   ASN   304      72.888  37.617  60.426  1.00  0.00           H  
ATOM   4492  CA  ASN   304      74.464  36.229  60.821  1.00  0.00           C  
ATOM   4493  HA  ASN   304      75.238  36.212  61.589  1.00  0.00           H  
ATOM   4494  CB  ASN   304      73.800  34.872  60.772  1.00  0.00           C  
ATOM   4495  HB2 ASN   304      73.193  34.687  61.658  1.00  0.00           H  
ATOM   4496  HB3 ASN   304      73.130  34.833  59.913  1.00  0.00           H  
ATOM   4497  CG  ASN   304      74.832  33.806  60.608  1.00  0.00           C  
ATOM   4498  OD1 ASN   304      75.602  33.554  61.522  1.00  0.00           O  
ATOM   4499  ND2 ASN   304      75.027  33.227  59.415  1.00  0.00           N  
ATOM   4500 HD21 ASN   304      75.858  32.657  59.347  1.00  0.00           H  
ATOM   4501 HD22 ASN   304      74.677  33.638  58.561  1.00  0.00           H  
ATOM   4502  C   ASN   304      75.072  36.524  59.437  1.00  0.00           C  
ATOM   4503  O   ASN   304      74.281  36.793  58.544  1.00  0.00           O  
ATOM   4504  N   PHE   305      76.433  36.507  59.146  1.00  0.00           N  
ATOM   4505  H   PHE   305      77.060  36.366  59.926  1.00  0.00           H  
ATOM   4506  CA  PHE   305      77.093  36.620  57.812  1.00  0.00           C  
ATOM   4507  HA  PHE   305      76.442  36.214  57.038  1.00  0.00           H  
ATOM   4508  CB  PHE   305      77.415  38.122  57.472  1.00  0.00           C  
ATOM   4509  HB2 PHE   305      78.140  38.533  58.175  1.00  0.00           H  
ATOM   4510  HB3 PHE   305      77.761  38.216  56.443  1.00  0.00           H  
ATOM   4511  CG  PHE   305      76.125  38.946  57.573  1.00  0.00           C  
ATOM   4512  CD1 PHE   305      75.872  39.830  58.620  1.00  0.00           C  
ATOM   4513  HD1 PHE   305      76.586  39.937  59.424  1.00  0.00           H  
ATOM   4514  CE1 PHE   305      74.791  40.735  58.539  1.00  0.00           C  
ATOM   4515  HE1 PHE   305      74.618  41.399  59.372  1.00  0.00           H  
ATOM   4516  CZ  PHE   305      73.878  40.700  57.526  1.00  0.00           C  
ATOM   4517  HZ  PHE   305      72.964  41.263  57.644  1.00  0.00           H  
ATOM   4518  CE2 PHE   305      74.039  39.788  56.500  1.00  0.00           C  
ATOM   4519  HE2 PHE   305      73.359  39.808  55.661  1.00  0.00           H  
ATOM   4520  CD2 PHE   305      75.217  38.987  56.520  1.00  0.00           C  
ATOM   4521  HD2 PHE   305      75.431  38.355  55.671  1.00  0.00           H  
ATOM   4522  C   PHE   305      78.393  35.898  57.717  1.00  0.00           C  
ATOM   4523  O   PHE   305      79.218  35.950  58.562  1.00  0.00           O  
ATOM   4524  N   LYS   306      78.520  35.053  56.680  1.00  0.00           N  
ATOM   4525  H   LYS   306      77.706  34.818  56.130  1.00  0.00           H  
ATOM   4526  CA  LYS   306      79.817  34.475  56.188  1.00  0.00           C  
ATOM   4527  HA  LYS   306      80.370  34.289  57.109  1.00  0.00           H  
ATOM   4528  CB  LYS   306      79.533  33.124  55.507  1.00  0.00           C  
ATOM   4529  HB2 LYS   306      78.751  32.595  56.053  1.00  0.00           H  
ATOM   4530  HB3 LYS   306      79.239  33.326  54.477  1.00  0.00           H  
ATOM   4531  CG  LYS   306      80.758  32.170  55.414  1.00  0.00           C  
ATOM   4532  HG2 LYS   306      80.926  31.885  54.375  1.00  0.00           H  
ATOM   4533  HG3 LYS   306      81.629  32.793  55.619  1.00  0.00           H  
ATOM   4534  CD  LYS   306      80.648  31.026  56.377  1.00  0.00           C  
ATOM   4535  HD2 LYS   306      80.950  31.438  57.340  1.00  0.00           H  
ATOM   4536  HD3 LYS   306      79.662  30.568  56.447  1.00  0.00           H  
ATOM   4537  CE  LYS   306      81.733  30.037  55.959  1.00  0.00           C  
ATOM   4538  HE2 LYS   306      81.639  29.679  54.934  1.00  0.00           H  
ATOM   4539  HE3 LYS   306      82.666  30.594  56.049  1.00  0.00           H  
ATOM   4540  NZ  LYS   306      81.724  28.883  56.836  1.00  0.00           N  
ATOM   4541  HZ1 LYS   306      80.880  28.330  56.783  1.00  0.00           H  
ATOM   4542  HZ2 LYS   306      82.490  28.313  56.506  1.00  0.00           H  
ATOM   4543  HZ3 LYS   306      81.846  29.173  57.795  1.00  0.00           H  
ATOM   4544  C   LYS   306      80.629  35.534  55.411  1.00  0.00           C  
ATOM   4545  O   LYS   306      80.164  35.900  54.354  1.00  0.00           O  
ATOM   4546  N   ILE   307      81.654  36.116  56.095  1.00  0.00           N  
ATOM   4547  H   ILE   307      81.945  35.721  56.977  1.00  0.00           H  
ATOM   4548  CA  ILE   307      82.479  37.215  55.428  1.00  0.00           C  
ATOM   4549  HA  ILE   307      81.931  37.527  54.539  1.00  0.00           H  
ATOM   4550  CB  ILE   307      82.581  38.399  56.476  1.00  0.00           C  
ATOM   4551  HB  ILE   307      83.110  39.209  55.974  1.00  0.00           H  
ATOM   4552  CG2 ILE   307      81.181  38.874  56.817  1.00  0.00           C  
ATOM   4553 HG21 ILE   307      81.306  39.898  57.167  1.00  0.00           H  
ATOM   4554 HG22 ILE   307      80.488  38.908  55.977  1.00  0.00           H  
ATOM   4555 HG23 ILE   307      80.662  38.432  57.668  1.00  0.00           H  
ATOM   4556  CG1 ILE   307      83.407  38.225  57.718  1.00  0.00           C  
ATOM   4557 HG12 ILE   307      83.200  39.013  58.443  1.00  0.00           H  
ATOM   4558 HG13 ILE   307      83.282  37.238  58.163  1.00  0.00           H  
ATOM   4559  CD1 ILE   307      84.921  38.321  57.392  1.00  0.00           C  
ATOM   4560 HD11 ILE   307      85.246  37.393  56.923  1.00  0.00           H  
ATOM   4561 HD12 ILE   307      85.111  39.087  56.640  1.00  0.00           H  
ATOM   4562 HD13 ILE   307      85.534  38.387  58.291  1.00  0.00           H  
ATOM   4563  C   ILE   307      83.732  36.602  54.877  1.00  0.00           C  
ATOM   4564  O   ILE   307      84.301  35.632  55.434  1.00  0.00           O  
ATOM   4565  N   ARG   308      84.178  37.090  53.695  1.00  0.00           N  
ATOM   4566  H   ARG   308      83.649  37.857  53.304  1.00  0.00           H  
ATOM   4567  CA  ARG   308      85.427  36.652  53.010  1.00  0.00           C  
ATOM   4568  HA  ARG   308      85.661  35.710  53.504  1.00  0.00           H  
ATOM   4569  CB  ARG   308      85.130  36.309  51.544  1.00  0.00           C  
ATOM   4570  HB2 ARG   308      86.021  35.856  51.109  1.00  0.00           H  
ATOM   4571  HB3 ARG   308      84.351  35.549  51.490  1.00  0.00           H  
ATOM   4572  CG  ARG   308      84.685  37.615  50.764  1.00  0.00           C  
ATOM   4573  HG2 ARG   308      83.877  38.104  51.308  1.00  0.00           H  
ATOM   4574  HG3 ARG   308      85.526  38.304  50.689  1.00  0.00           H  
ATOM   4575  CD  ARG   308      84.144  37.396  49.334  1.00  0.00           C  
ATOM   4576  HD2 ARG   308      83.351  36.653  49.423  1.00  0.00           H  
ATOM   4577  HD3 ARG   308      83.659  38.306  48.980  1.00  0.00           H  
ATOM   4578  NE  ARG   308      85.088  36.972  48.269  1.00  0.00           N  
ATOM   4579  HE  ARG   308      84.980  36.001  48.011  1.00  0.00           H  
ATOM   4580  CZ  ARG   308      85.980  37.751  47.601  1.00  0.00           C  
ATOM   4581  NH1 ARG   308      86.075  39.011  47.913  1.00  0.00           N  
ATOM   4582 HH11 ARG   308      85.529  39.531  48.585  1.00  0.00           H  
ATOM   4583 HH12 ARG   308      86.699  39.633  47.419  1.00  0.00           H  
ATOM   4584  NH2 ARG   308      86.683  37.280  46.639  1.00  0.00           N  
ATOM   4585 HH21 ARG   308      86.390  36.394  46.251  1.00  0.00           H  
ATOM   4586 HH22 ARG   308      87.218  37.904  46.051  1.00  0.00           H  
ATOM   4587  C   ARG   308      86.695  37.534  53.246  1.00  0.00           C  
ATOM   4588  O   ARG   308      86.680  38.723  53.476  1.00  0.00           O  
ATOM   4589  N   HIE   309      87.888  36.928  52.941  1.00  0.00           N  
ATOM   4590  H   HIE   309      87.861  35.969  52.628  1.00  0.00           H  
ATOM   4591  CA  HIE   309      89.189  37.604  52.968  1.00  0.00           C  
ATOM   4592  HA  HIE   309      89.148  38.529  52.394  1.00  0.00           H  
ATOM   4593  CB  HIE   309      89.525  37.923  54.390  1.00  0.00           C  
ATOM   4594  HB2 HIE   309      90.589  38.063  54.584  1.00  0.00           H  
ATOM   4595  HB3 HIE   309      89.056  38.826  54.780  1.00  0.00           H  
ATOM   4596  CG  HIE   309      89.133  36.934  55.427  1.00  0.00           C  
ATOM   4597  ND1 HIE   309      88.373  37.231  56.555  1.00  0.00           N  
ATOM   4598  CE1 HIE   309      88.280  36.116  57.266  1.00  0.00           C  
ATOM   4599  HE1 HIE   309      87.649  35.983  58.132  1.00  0.00           H  
ATOM   4600  NE2 HIE   309      89.008  35.076  56.699  1.00  0.00           N  
ATOM   4601  HE2 HIE   309      88.883  34.115  56.985  1.00  0.00           H  
ATOM   4602  CD2 HIE   309      89.470  35.568  55.479  1.00  0.00           C  
ATOM   4603  HD2 HIE   309      89.811  34.985  54.636  1.00  0.00           H  
ATOM   4604  C   HIE   309      90.399  36.732  52.343  1.00  0.00           C  
ATOM   4605  O   HIE   309      90.269  35.507  52.217  1.00  0.00           O  
ATOM   4606  N   ASN   310      91.604  37.263  52.100  1.00  0.00           N  
ATOM   4607  H   ASN   310      91.749  38.240  52.308  1.00  0.00           H  
ATOM   4608  CA  ASN   310      92.798  36.474  51.865  1.00  0.00           C  
ATOM   4609  HA  ASN   310      92.433  35.605  51.319  1.00  0.00           H  
ATOM   4610  CB  ASN   310      93.817  37.161  50.995  1.00  0.00           C  
ATOM   4611  HB2 ASN   310      94.289  37.905  51.636  1.00  0.00           H  
ATOM   4612  HB3 ASN   310      94.709  36.554  50.838  1.00  0.00           H  
ATOM   4613  CG  ASN   310      93.335  37.756  49.662  1.00  0.00           C  
ATOM   4614  OD1 ASN   310      93.199  38.969  49.595  1.00  0.00           O  
ATOM   4615  ND2 ASN   310      93.286  37.039  48.560  1.00  0.00           N  
ATOM   4616 HD21 ASN   310      92.749  37.541  47.868  1.00  0.00           H  
ATOM   4617 HD22 ASN   310      93.597  36.079  48.510  1.00  0.00           H  
ATOM   4618  C   ASN   310      93.392  36.006  53.199  1.00  0.00           C  
ATOM   4619  O   ASN   310      93.942  36.836  53.934  1.00  0.00           O  
ATOM   4620  N   VAL   311      93.342  34.710  53.492  1.00  0.00           N  
ATOM   4621  H   VAL   311      93.133  34.063  52.746  1.00  0.00           H  
ATOM   4622  CA  VAL   311      94.187  34.055  54.576  1.00  0.00           C  
ATOM   4623  HA  VAL   311      93.955  32.996  54.456  1.00  0.00           H  
ATOM   4624  CB  VAL   311      93.919  34.563  56.009  1.00  0.00           C  
ATOM   4625  HB  VAL   311      93.895  35.651  56.071  1.00  0.00           H  
ATOM   4626  CG1 VAL   311      92.551  34.019  56.468  1.00  0.00           C  
ATOM   4627 HG11 VAL   311      91.760  34.415  55.832  1.00  0.00           H  
ATOM   4628 HG12 VAL   311      92.609  32.931  56.434  1.00  0.00           H  
ATOM   4629 HG13 VAL   311      92.346  34.315  57.497  1.00  0.00           H  
ATOM   4630  CG2 VAL   311      94.893  33.990  56.981  1.00  0.00           C  
ATOM   4631 HG21 VAL   311      95.883  34.362  56.716  1.00  0.00           H  
ATOM   4632 HG22 VAL   311      94.639  34.434  57.944  1.00  0.00           H  
ATOM   4633 HG23 VAL   311      94.836  32.904  57.048  1.00  0.00           H  
ATOM   4634  C   VAL   311      95.660  34.058  54.097  1.00  0.00           C  
ATOM   4635  O   VAL   311      96.188  34.986  53.443  1.00  0.00           O  
ATOM   4636  N   GLU   312      96.383  32.945  54.347  1.00  0.00           N  
ATOM   4637  H   GLU   312      95.928  32.153  54.776  1.00  0.00           H  
ATOM   4638  CA  GLU   312      97.785  32.740  54.014  1.00  0.00           C  
ATOM   4639  HA  GLU   312      98.330  33.652  54.259  1.00  0.00           H  
ATOM   4640  CB  GLU   312      98.299  31.604  54.961  1.00  0.00           C  
ATOM   4641  HB2 GLU   312      98.329  31.926  56.001  1.00  0.00           H  
ATOM   4642  HB3 GLU   312      97.641  30.743  54.844  1.00  0.00           H  
ATOM   4643  CG  GLU   312      99.756  31.227  54.587  1.00  0.00           C  
ATOM   4644  HG2 GLU   312      99.777  30.794  53.587  1.00  0.00           H  
ATOM   4645  HG3 GLU   312     100.430  32.084  54.603  1.00  0.00           H  
ATOM   4646  CD  GLU   312     100.147  30.274  55.649  1.00  0.00           C  
ATOM   4647  OE1 GLU   312     100.187  29.062  55.360  1.00  0.00           O  
ATOM   4648  OE2 GLU   312     100.542  30.669  56.789  1.00  0.00           O  
ATOM   4649  C   GLU   312      97.990  32.448  52.551  1.00  0.00           C  
ATOM   4650  O   GLU   312      98.636  33.201  51.805  1.00  0.00           O  
ATOM   4651  N   ASP   313      97.357  31.362  52.052  1.00  0.00           N  
ATOM   4652  H   ASP   313      96.936  30.834  52.803  1.00  0.00           H  
ATOM   4653  CA  ASP   313      97.720  30.727  50.735  1.00  0.00           C  
ATOM   4654  HA  ASP   313      98.800  30.603  50.817  1.00  0.00           H  
ATOM   4655  CB  ASP   313      97.112  29.334  50.701  1.00  0.00           C  
ATOM   4656  HB2 ASP   313      97.636  28.839  49.883  1.00  0.00           H  
ATOM   4657  HB3 ASP   313      97.376  28.885  51.659  1.00  0.00           H  
ATOM   4658  CG  ASP   313      95.565  29.284  50.610  1.00  0.00           C  
ATOM   4659  OD1 ASP   313      95.009  28.167  50.599  1.00  0.00           O  
ATOM   4660  OD2 ASP   313      94.923  30.376  50.563  1.00  0.00           O  
ATOM   4661  C   ASP   313      97.422  31.565  49.520  1.00  0.00           C  
ATOM   4662  O   ASP   313      97.680  31.251  48.376  1.00  0.00           O  
ATOM   4663  N   GLY   314      96.795  32.720  49.767  1.00  0.00           N  
ATOM   4664  H   GLY   314      96.603  32.985  50.722  1.00  0.00           H  
ATOM   4665  CA  GLY   314      96.348  33.738  48.734  1.00  0.00           C  
ATOM   4666  HA2 GLY   314      96.535  34.760  49.064  1.00  0.00           H  
ATOM   4667  HA3 GLY   314      96.940  33.598  47.830  1.00  0.00           H  
ATOM   4668  C   GLY   314      94.854  33.651  48.308  1.00  0.00           C  
ATOM   4669  O   GLY   314      94.239  34.559  47.809  1.00  0.00           O  
ATOM   4670  N   SER   315      94.220  32.480  48.481  1.00  0.00           N  
ATOM   4671  H   SER   315      94.813  31.820  48.962  1.00  0.00           H  
ATOM   4672  CA  SER   315      92.853  32.153  47.962  1.00  0.00           C  
ATOM   4673  HA  SER   315      92.882  32.501  46.929  1.00  0.00           H  
ATOM   4674  CB  SER   315      92.612  30.713  48.138  1.00  0.00           C  
ATOM   4675  HB2 SER   315      91.616  30.564  47.720  1.00  0.00           H  
ATOM   4676  HB3 SER   315      93.349  30.083  47.640  1.00  0.00           H  
ATOM   4677  OG  SER   315      92.563  30.306  49.520  1.00  0.00           O  
ATOM   4678  HG  SER   315      93.438  30.402  49.903  1.00  0.00           H  
ATOM   4679  C   SER   315      91.836  32.880  48.807  1.00  0.00           C  
ATOM   4680  O   SER   315      92.093  33.221  49.988  1.00  0.00           O  
ATOM   4681  N   VAL   316      90.669  33.062  48.243  1.00  0.00           N  
ATOM   4682  H   VAL   316      90.596  32.611  47.343  1.00  0.00           H  
ATOM   4683  CA  VAL   316      89.422  33.663  48.638  1.00  0.00           C  
ATOM   4684  HA  VAL   316      88.590  33.526  47.948  1.00  0.00           H  
ATOM   4685  CB  VAL   316      89.606  35.193  48.734  1.00  0.00           C  
ATOM   4686  HB  VAL   316      90.289  35.405  49.557  1.00  0.00           H  
ATOM   4687  CG1 VAL   316      90.149  35.883  47.416  1.00  0.00           C  
ATOM   4688 HG11 VAL   316      89.495  35.823  46.546  1.00  0.00           H  
ATOM   4689 HG12 VAL   316      90.215  36.952  47.619  1.00  0.00           H  
ATOM   4690 HG13 VAL   316      91.135  35.446  47.262  1.00  0.00           H  
ATOM   4691  CG2 VAL   316      88.246  35.788  49.057  1.00  0.00           C  
ATOM   4692 HG21 VAL   316      87.474  35.491  48.347  1.00  0.00           H  
ATOM   4693 HG22 VAL   316      88.055  35.437  50.071  1.00  0.00           H  
ATOM   4694 HG23 VAL   316      88.272  36.874  49.147  1.00  0.00           H  
ATOM   4695  C   VAL   316      88.819  33.032  49.931  1.00  0.00           C  
ATOM   4696  O   VAL   316      87.688  32.506  49.791  1.00  0.00           O  
ATOM   4697  N   GLN   317      89.500  33.048  51.080  1.00  0.00           N  
ATOM   4698  H   GLN   317      90.337  33.612  51.039  1.00  0.00           H  
ATOM   4699  CA  GLN   317      88.984  32.292  52.239  1.00  0.00           C  
ATOM   4700  HA  GLN   317      88.716  31.282  51.929  1.00  0.00           H  
ATOM   4701  CB  GLN   317      90.094  32.177  53.296  1.00  0.00           C  
ATOM   4702  HB2 GLN   317      90.368  33.124  53.759  1.00  0.00           H  
ATOM   4703  HB3 GLN   317      89.765  31.733  54.236  1.00  0.00           H  
ATOM   4704  CG  GLN   317      91.419  31.503  52.817  1.00  0.00           C  
ATOM   4705  HG2 GLN   317      91.416  31.497  51.727  1.00  0.00           H  
ATOM   4706  HG3 GLN   317      92.367  31.978  53.068  1.00  0.00           H  
ATOM   4707  CD  GLN   317      91.551  30.081  53.296  1.00  0.00           C  
ATOM   4708  OE1 GLN   317      90.766  29.474  53.963  1.00  0.00           O  
ATOM   4709  NE2 GLN   317      92.727  29.481  53.092  1.00  0.00           N  
ATOM   4710 HE21 GLN   317      92.930  28.602  53.548  1.00  0.00           H  
ATOM   4711 HE22 GLN   317      93.333  29.976  52.453  1.00  0.00           H  
ATOM   4712  C   GLN   317      87.756  32.937  52.877  1.00  0.00           C  
ATOM   4713  O   GLN   317      87.448  34.101  52.613  1.00  0.00           O  
ATOM   4714  N   LEU   318      87.166  32.221  53.849  1.00  0.00           N  
ATOM   4715  H   LEU   318      87.372  31.236  53.945  1.00  0.00           H  
ATOM   4716  CA  LEU   318      85.956  32.767  54.576  1.00  0.00           C  
ATOM   4717  HA  LEU   318      85.914  33.834  54.359  1.00  0.00           H  
ATOM   4718  CB  LEU   318      84.599  32.314  53.988  1.00  0.00           C  
ATOM   4719  HB2 LEU   318      84.329  31.288  54.239  1.00  0.00           H  
ATOM   4720  HB3 LEU   318      83.848  32.893  54.525  1.00  0.00           H  
ATOM   4721  CG  LEU   318      84.374  32.612  52.509  1.00  0.00           C  
ATOM   4722  HG  LEU   318      85.008  33.402  52.107  1.00  0.00           H  
ATOM   4723  CD1 LEU   318      84.888  31.389  51.690  1.00  0.00           C  
ATOM   4724 HD11 LEU   318      84.458  31.222  50.703  1.00  0.00           H  
ATOM   4725 HD12 LEU   318      85.910  31.686  51.453  1.00  0.00           H  
ATOM   4726 HD13 LEU   318      84.891  30.440  52.226  1.00  0.00           H  
ATOM   4727  CD2 LEU   318      82.929  32.900  52.101  1.00  0.00           C  
ATOM   4728 HD21 LEU   318      82.929  33.275  51.077  1.00  0.00           H  
ATOM   4729 HD22 LEU   318      82.276  32.037  52.232  1.00  0.00           H  
ATOM   4730 HD23 LEU   318      82.619  33.769  52.681  1.00  0.00           H  
ATOM   4731  C   LEU   318      85.933  32.584  56.118  1.00  0.00           C  
ATOM   4732  O   LEU   318      86.631  31.697  56.550  1.00  0.00           O  
ATOM   4733  N   ALA   319      85.174  33.407  56.853  1.00  0.00           N  
ATOM   4734  H   ALA   319      84.735  34.182  56.376  1.00  0.00           H  
ATOM   4735  CA  ALA   319      84.928  33.372  58.307  1.00  0.00           C  
ATOM   4736  HA  ALA   319      85.367  32.489  58.772  1.00  0.00           H  
ATOM   4737  CB  ALA   319      85.395  34.718  58.919  1.00  0.00           C  
ATOM   4738  HB1 ALA   319      85.046  34.913  59.933  1.00  0.00           H  
ATOM   4739  HB2 ALA   319      86.472  34.554  58.885  1.00  0.00           H  
ATOM   4740  HB3 ALA   319      85.176  35.531  58.227  1.00  0.00           H  
ATOM   4741  C   ALA   319      83.393  33.256  58.547  1.00  0.00           C  
ATOM   4742  O   ALA   319      82.606  33.662  57.724  1.00  0.00           O  
ATOM   4743  N   ASP   320      82.988  32.750  59.673  1.00  0.00           N  
ATOM   4744  H   ASP   320      83.724  32.538  60.332  1.00  0.00           H  
ATOM   4745  CA  ASP   320      81.625  32.838  60.220  1.00  0.00           C  
ATOM   4746  HA  ASP   320      80.933  32.969  59.388  1.00  0.00           H  
ATOM   4747  CB  ASP   320      81.235  31.520  60.897  1.00  0.00           C  
ATOM   4748  HB2 ASP   320      82.021  31.126  61.541  1.00  0.00           H  
ATOM   4749  HB3 ASP   320      80.352  31.765  61.487  1.00  0.00           H  
ATOM   4750  CG  ASP   320      80.906  30.399  59.869  1.00  0.00           C  
ATOM   4751  OD1 ASP   320      79.702  30.228  59.538  1.00  0.00           O  
ATOM   4752  OD2 ASP   320      81.803  29.642  59.433  1.00  0.00           O  
ATOM   4753  C   ASP   320      81.504  33.960  61.286  1.00  0.00           C  
ATOM   4754  O   ASP   320      81.947  33.835  62.428  1.00  0.00           O  
ATOM   4755  N   HIE   321      80.789  35.012  60.898  1.00  0.00           N  
ATOM   4756  H   HIE   321      80.494  35.066  59.933  1.00  0.00           H  
ATOM   4757  CA  HIE   321      80.600  36.259  61.649  1.00  0.00           C  
ATOM   4758  HA  HIE   321      81.250  36.128  62.514  1.00  0.00           H  
ATOM   4759  CB  HIE   321      81.193  37.414  60.829  1.00  0.00           C  
ATOM   4760  HB2 HIE   321      82.261  37.275  60.666  1.00  0.00           H  
ATOM   4761  HB3 HIE   321      80.799  37.421  59.813  1.00  0.00           H  
ATOM   4762  CG  HIE   321      80.969  38.793  61.449  1.00  0.00           C  
ATOM   4763  ND1 HIE   321      81.646  39.394  62.509  1.00  0.00           N  
ATOM   4764  CE1 HIE   321      81.204  40.689  62.574  1.00  0.00           C  
ATOM   4765  HE1 HIE   321      81.449  41.385  63.362  1.00  0.00           H  
ATOM   4766  NE2 HIE   321      80.267  40.906  61.637  1.00  0.00           N  
ATOM   4767  HE2 HIE   321      79.643  41.684  61.474  1.00  0.00           H  
ATOM   4768  CD2 HIE   321      80.041  39.653  61.038  1.00  0.00           C  
ATOM   4769  HD2 HIE   321      79.316  39.419  60.273  1.00  0.00           H  
ATOM   4770  C   HIE   321      79.119  36.396  62.115  1.00  0.00           C  
ATOM   4771  O   HIE   321      78.219  36.239  61.283  1.00  0.00           O  
ATOM   4772  N   TYR   322      78.845  36.638  63.440  1.00  0.00           N  
ATOM   4773  H   TYR   322      79.581  36.857  64.097  1.00  0.00           H  
ATOM   4774  CA  TYR   322      77.444  36.603  64.059  1.00  0.00           C  
ATOM   4775  HA  TYR   322      76.701  36.795  63.285  1.00  0.00           H  
ATOM   4776  CB  TYR   322      77.226  35.228  64.607  1.00  0.00           C  
ATOM   4777  HB2 TYR   322      77.295  34.617  63.707  1.00  0.00           H  
ATOM   4778  HB3 TYR   322      78.025  35.019  65.319  1.00  0.00           H  
ATOM   4779  CG  TYR   322      75.892  35.025  65.217  1.00  0.00           C  
ATOM   4780  CD1 TYR   322      74.823  34.799  64.316  1.00  0.00           C  
ATOM   4781  HD1 TYR   322      74.993  34.736  63.252  1.00  0.00           H  
ATOM   4782  CE1 TYR   322      73.526  34.601  64.915  1.00  0.00           C  
ATOM   4783  HE1 TYR   322      72.730  34.497  64.192  1.00  0.00           H  
ATOM   4784  CZ  TYR   322      73.352  34.593  66.325  1.00  0.00           C  
ATOM   4785  OH  TYR   322      72.099  34.487  66.767  1.00  0.00           O  
ATOM   4786  HH  TYR   322      72.169  34.586  67.720  1.00  0.00           H  
ATOM   4787  CE2 TYR   322      74.492  34.654  67.190  1.00  0.00           C  
ATOM   4788  HE2 TYR   322      74.448  34.652  68.269  1.00  0.00           H  
ATOM   4789  CD2 TYR   322      75.736  34.916  66.630  1.00  0.00           C  
ATOM   4790  HD2 TYR   322      76.614  35.064  67.241  1.00  0.00           H  
ATOM   4791  C   TYR   322      77.216  37.673  65.279  1.00  0.00           C  
ATOM   4792  O   TYR   322      78.127  37.988  66.041  1.00  0.00           O  
ATOM   4793  N   GLN   323      76.043  38.222  65.390  1.00  0.00           N  
ATOM   4794  H   GLN   323      75.313  37.875  64.784  1.00  0.00           H  
ATOM   4795  CA  GLN   323      75.610  39.249  66.412  1.00  0.00           C  
ATOM   4796  HA  GLN   323      76.323  39.252  67.236  1.00  0.00           H  
ATOM   4797  CB  GLN   323      75.556  40.692  65.782  1.00  0.00           C  
ATOM   4798  HB2 GLN   323      76.501  41.020  65.348  1.00  0.00           H  
ATOM   4799  HB3 GLN   323      74.906  40.683  64.908  1.00  0.00           H  
ATOM   4800  CG  GLN   323      75.148  41.752  66.796  1.00  0.00           C  
ATOM   4801  HG2 GLN   323      74.146  41.497  67.141  1.00  0.00           H  
ATOM   4802  HG3 GLN   323      75.874  41.733  67.609  1.00  0.00           H  
ATOM   4803  CD  GLN   323      75.209  43.233  66.242  1.00  0.00           C  
ATOM   4804  OE1 GLN   323      76.074  43.660  65.517  1.00  0.00           O  
ATOM   4805  NE2 GLN   323      74.353  44.144  66.738  1.00  0.00           N  
ATOM   4806 HE21 GLN   323      74.386  44.936  66.112  1.00  0.00           H  
ATOM   4807 HE22 GLN   323      73.703  43.942  67.484  1.00  0.00           H  
ATOM   4808  C   GLN   323      74.240  38.768  67.022  1.00  0.00           C  
ATOM   4809  O   GLN   323      73.342  38.473  66.244  1.00  0.00           O  
ATOM   4810  N   GLN   324      73.998  38.736  68.380  1.00  0.00           N  
ATOM   4811  H   GLN   324      74.692  39.135  68.996  1.00  0.00           H  
ATOM   4812  CA  GLN   324      72.643  38.635  68.924  1.00  0.00           C  
ATOM   4813  HA  GLN   324      71.901  38.995  68.211  1.00  0.00           H  
ATOM   4814  CB  GLN   324      72.230  37.187  69.187  1.00  0.00           C  
ATOM   4815  HB2 GLN   324      71.160  37.064  69.351  1.00  0.00           H  
ATOM   4816  HB3 GLN   324      72.445  36.694  68.239  1.00  0.00           H  
ATOM   4817  CG  GLN   324      72.992  36.465  70.343  1.00  0.00           C  
ATOM   4818  HG2 GLN   324      74.028  36.800  70.396  1.00  0.00           H  
ATOM   4819  HG3 GLN   324      72.600  36.798  71.303  1.00  0.00           H  
ATOM   4820  CD  GLN   324      72.746  34.959  70.355  1.00  0.00           C  
ATOM   4821  OE1 GLN   324      71.896  34.499  69.563  1.00  0.00           O  
ATOM   4822  NE2 GLN   324      73.330  34.172  71.215  1.00  0.00           N  
ATOM   4823 HE21 GLN   324      73.195  33.176  71.113  1.00  0.00           H  
ATOM   4824 HE22 GLN   324      74.123  34.457  71.771  1.00  0.00           H  
ATOM   4825  C   GLN   324      72.490  39.447  70.239  1.00  0.00           C  
ATOM   4826  O   GLN   324      73.428  39.487  71.016  1.00  0.00           O  
ATOM   4827  N   ASN   325      71.383  40.207  70.450  1.00  0.00           N  
ATOM   4828  H   ASN   325      70.664  40.076  69.752  1.00  0.00           H  
ATOM   4829  CA  ASN   325      71.262  41.344  71.406  1.00  0.00           C  
ATOM   4830  HA  ASN   325      71.952  41.087  72.210  1.00  0.00           H  
ATOM   4831  CB  ASN   325      71.727  42.698  70.840  1.00  0.00           C  
ATOM   4832  HB2 ASN   325      70.886  43.004  70.217  1.00  0.00           H  
ATOM   4833  HB3 ASN   325      71.821  43.420  71.651  1.00  0.00           H  
ATOM   4834  CG  ASN   325      72.959  42.858  70.038  1.00  0.00           C  
ATOM   4835  OD1 ASN   325      73.002  43.539  69.077  1.00  0.00           O  
ATOM   4836  ND2 ASN   325      74.057  42.176  70.357  1.00  0.00           N  
ATOM   4837 HD21 ASN   325      74.887  42.326  69.801  1.00  0.00           H  
ATOM   4838 HD22 ASN   325      74.021  41.304  70.864  1.00  0.00           H  
ATOM   4839  C   ASN   325      69.846  41.475  71.987  1.00  0.00           C  
ATOM   4840  O   ASN   325      68.871  41.263  71.272  1.00  0.00           O  
ATOM   4841  N   THR   326      69.829  41.910  73.264  1.00  0.00           N  
ATOM   4842  H   THR   326      70.707  42.147  73.703  1.00  0.00           H  
ATOM   4843  CA  THR   326      68.543  42.084  73.976  1.00  0.00           C  
ATOM   4844  HA  THR   326      67.680  42.012  73.315  1.00  0.00           H  
ATOM   4845  CB  THR   326      68.294  40.886  74.902  1.00  0.00           C  
ATOM   4846  HB  THR   326      68.372  40.015  74.250  1.00  0.00           H  
ATOM   4847  CG2 THR   326      69.279  40.860  76.050  1.00  0.00           C  
ATOM   4848 HG21 THR   326      70.200  40.823  75.469  1.00  0.00           H  
ATOM   4849 HG22 THR   326      69.212  41.675  76.770  1.00  0.00           H  
ATOM   4850 HG23 THR   326      69.257  39.935  76.626  1.00  0.00           H  
ATOM   4851  OG1 THR   326      66.986  40.799  75.521  1.00  0.00           O  
ATOM   4852  HG1 THR   326      66.345  40.621  74.829  1.00  0.00           H  
ATOM   4853  C   THR   326      68.533  43.429  74.692  1.00  0.00           C  
ATOM   4854  O   THR   326      69.582  43.761  75.314  1.00  0.00           O  
ATOM   4855  N   PRO   327      67.376  44.047  74.935  1.00  0.00           N  
ATOM   4856  CD  PRO   327      66.045  43.795  74.368  1.00  0.00           C  
ATOM   4857  HD2 PRO   327      65.668  42.848  74.754  1.00  0.00           H  
ATOM   4858  HD3 PRO   327      66.002  43.894  73.283  1.00  0.00           H  
ATOM   4859  CG  PRO   327      65.086  44.834  74.915  1.00  0.00           C  
ATOM   4860  HG2 PRO   327      64.493  44.408  75.724  1.00  0.00           H  
ATOM   4861  HG3 PRO   327      64.368  45.171  74.167  1.00  0.00           H  
ATOM   4862  CB  PRO   327      66.049  45.975  75.351  1.00  0.00           C  
ATOM   4863  HB2 PRO   327      65.599  46.408  76.244  1.00  0.00           H  
ATOM   4864  HB3 PRO   327      66.198  46.693  74.545  1.00  0.00           H  
ATOM   4865  CA  PRO   327      67.358  45.337  75.653  1.00  0.00           C  
ATOM   4866  HA  PRO   327      68.172  45.969  75.297  1.00  0.00           H  
ATOM   4867  C   PRO   327      67.501  45.194  77.143  1.00  0.00           C  
ATOM   4868  O   PRO   327      67.004  44.189  77.760  1.00  0.00           O  
ATOM   4869  N   ILE   328      68.209  46.103  77.770  1.00  0.00           N  
ATOM   4870  H   ILE   328      68.671  46.867  77.299  1.00  0.00           H  
ATOM   4871  CA  ILE   328      68.348  46.212  79.228  1.00  0.00           C  
ATOM   4872  HA  ILE   328      68.369  45.201  79.637  1.00  0.00           H  
ATOM   4873  CB  ILE   328      69.694  46.926  79.602  1.00  0.00           C  
ATOM   4874  HB  ILE   328      69.789  47.850  79.032  1.00  0.00           H  
ATOM   4875  CG2 ILE   328      69.709  47.306  81.122  1.00  0.00           C  
ATOM   4876 HG21 ILE   328      70.649  47.767  81.425  1.00  0.00           H  
ATOM   4877 HG22 ILE   328      68.885  47.991  81.319  1.00  0.00           H  
ATOM   4878 HG23 ILE   328      69.522  46.417  81.723  1.00  0.00           H  
ATOM   4879  CG1 ILE   328      70.885  46.027  79.288  1.00  0.00           C  
ATOM   4880 HG12 ILE   328      71.015  45.210  79.998  1.00  0.00           H  
ATOM   4881 HG13 ILE   328      70.738  45.608  78.292  1.00  0.00           H  
ATOM   4882  CD1 ILE   328      72.235  46.759  79.318  1.00  0.00           C  
ATOM   4883 HD11 ILE   328      72.571  47.097  80.298  1.00  0.00           H  
ATOM   4884 HD12 ILE   328      73.038  46.167  78.878  1.00  0.00           H  
ATOM   4885 HD13 ILE   328      72.331  47.644  78.689  1.00  0.00           H  
ATOM   4886  C   ILE   328      67.125  46.843  79.954  1.00  0.00           C  
ATOM   4887  O   ILE   328      66.730  46.432  81.009  1.00  0.00           O  
ATOM   4888  N   GLY   329      66.519  47.859  79.327  1.00  0.00           N  
ATOM   4889  H   GLY   329      66.741  48.062  78.363  1.00  0.00           H  
ATOM   4890  CA  GLY   329      65.456  48.665  79.850  1.00  0.00           C  
ATOM   4891  HA2 GLY   329      65.783  49.057  80.813  1.00  0.00           H  
ATOM   4892  HA3 GLY   329      65.307  49.522  79.193  1.00  0.00           H  
ATOM   4893  C   GLY   329      64.108  47.828  79.945  1.00  0.00           C  
ATOM   4894  O   GLY   329      63.840  46.947  79.127  1.00  0.00           O  
ATOM   4895  N   ASP   330      63.232  48.225  80.883  1.00  0.00           N  
ATOM   4896  H   ASP   330      63.627  48.849  81.572  1.00  0.00           H  
ATOM   4897  CA  ASP   330      61.838  47.732  80.920  1.00  0.00           C  
ATOM   4898  HA  ASP   330      61.654  46.684  80.684  1.00  0.00           H  
ATOM   4899  CB  ASP   330      61.211  48.096  82.251  1.00  0.00           C  
ATOM   4900  HB2 ASP   330      61.326  49.124  82.597  1.00  0.00           H  
ATOM   4901  HB3 ASP   330      60.159  47.832  82.351  1.00  0.00           H  
ATOM   4902  CG  ASP   330      61.865  47.170  83.313  1.00  0.00           C  
ATOM   4903  OD1 ASP   330      62.642  46.281  82.973  1.00  0.00           O  
ATOM   4904  OD2 ASP   330      61.534  47.322  84.483  1.00  0.00           O  
ATOM   4905  C   ASP   330      60.892  48.429  79.861  1.00  0.00           C  
ATOM   4906  O   ASP   330      59.821  47.877  79.502  1.00  0.00           O  
ATOM   4907  N   GLY   331      61.221  49.619  79.507  1.00  0.00           N  
ATOM   4908  H   GLY   331      62.056  50.016  79.914  1.00  0.00           H  
ATOM   4909  CA  GLY   331      60.392  50.364  78.543  1.00  0.00           C  
ATOM   4910  HA2 GLY   331      59.418  50.741  78.855  1.00  0.00           H  
ATOM   4911  HA3 GLY   331      60.953  51.287  78.400  1.00  0.00           H  
ATOM   4912  C   GLY   331      60.355  49.782  77.131  1.00  0.00           C  
ATOM   4913  O   GLY   331      61.382  49.489  76.543  1.00  0.00           O  
ATOM   4914  N   PRO   332      59.167  49.668  76.541  1.00  0.00           N  
ATOM   4915  CD  PRO   332      57.894  50.171  77.091  1.00  0.00           C  
ATOM   4916  HD2 PRO   332      57.870  51.125  77.618  1.00  0.00           H  
ATOM   4917  HD3 PRO   332      57.506  49.340  77.679  1.00  0.00           H  
ATOM   4918  CG  PRO   332      57.013  50.256  75.797  1.00  0.00           C  
ATOM   4919  HG2 PRO   332      57.136  51.178  75.228  1.00  0.00           H  
ATOM   4920  HG3 PRO   332      55.960  50.226  76.076  1.00  0.00           H  
ATOM   4921  CB  PRO   332      57.388  49.026  74.923  1.00  0.00           C  
ATOM   4922  HB2 PRO   332      57.158  49.306  73.895  1.00  0.00           H  
ATOM   4923  HB3 PRO   332      56.911  48.089  75.208  1.00  0.00           H  
ATOM   4924  CA  PRO   332      58.954  48.996  75.221  1.00  0.00           C  
ATOM   4925  HA  PRO   332      59.097  47.934  75.423  1.00  0.00           H  
ATOM   4926  C   PRO   332      59.806  49.602  74.125  1.00  0.00           C  
ATOM   4927  O   PRO   332      60.078  50.810  74.119  1.00  0.00           O  
ATOM   4928  N   VAL   333      60.108  48.784  73.126  1.00  0.00           N  
ATOM   4929  H   VAL   333      59.729  47.848  73.148  1.00  0.00           H  
ATOM   4930  CA  VAL   333      60.934  49.067  71.936  1.00  0.00           C  
ATOM   4931  HA  VAL   333      61.209  50.122  71.922  1.00  0.00           H  
ATOM   4932  CB  VAL   333      62.226  48.240  72.002  1.00  0.00           C  
ATOM   4933  HB  VAL   333      62.838  48.407  71.115  1.00  0.00           H  
ATOM   4934  CG1 VAL   333      63.104  48.656  73.113  1.00  0.00           C  
ATOM   4935 HG11 VAL   333      64.156  48.459  72.905  1.00  0.00           H  
ATOM   4936 HG12 VAL   333      63.087  49.740  73.228  1.00  0.00           H  
ATOM   4937 HG13 VAL   333      62.790  48.291  74.091  1.00  0.00           H
[truncated: 902,946 more chars]
