# Supplementary material for: Time-dependent catalytic activity in aging condensates
Source: Nat Commun. 2025 Jul 29;16:6959. doi: 10.1038/s41467-025-62074-5 (PMC12307654; doi:10.1038/s41467-025-62074-5)
Supplement: Supplementary file 10 — Supplementary Data 5 [file 41467_2025_62074_MOESM10_ESM.txt]

CRYST1   68.609   71.117   62.279  90.00  90.00  90.00               1
ATOM      1  N   MET     1      23.269  42.776  13.502  1.00  0.00           N  
ATOM      2  H1  MET     1      23.068  43.193  14.400  1.00  0.00           H  
ATOM      3  H2  MET     1      22.702  41.940  13.502  1.00  0.00           H  
ATOM      4  H3  MET     1      22.983  43.384  12.747  1.00  0.00           H  
ATOM      5  CA  MET     1      24.661  42.379  13.305  1.00  0.00           C  
ATOM      6  HA  MET     1      24.759  41.899  12.332  1.00  0.00           H  
ATOM      7  CB  MET     1      25.605  43.501  13.678  1.00  0.00           C  
ATOM      8  HB2 MET     1      25.471  44.250  12.897  1.00  0.00           H  
ATOM      9  HB3 MET     1      25.277  43.935  14.622  1.00  0.00           H  
ATOM     10  CG  MET     1      27.106  43.116  13.740  1.00  0.00           C  
ATOM     11  HG2 MET     1      27.612  44.016  14.090  1.00  0.00           H  
ATOM     12  HG3 MET     1      27.318  42.269  14.392  1.00  0.00           H  
ATOM     13  SD  MET     1      27.754  42.485  12.152  1.00  0.00           S  
ATOM     14  CE  MET     1      28.088  43.981  11.128  1.00  0.00           C  
ATOM     15  HE1 MET     1      27.198  44.356  10.623  1.00  0.00           H  
ATOM     16  HE2 MET     1      28.396  44.822  11.749  1.00  0.00           H  
ATOM     17  HE3 MET     1      28.810  43.841  10.323  1.00  0.00           H  
ATOM     18  C   MET     1      24.825  41.269  14.296  1.00  0.00           C  
ATOM     19  O   MET     1      24.286  41.402  15.403  1.00  0.00           O  
ATOM     20  N   ILE     2      25.491  40.174  13.885  1.00  0.00           N  
ATOM     21  H   ILE     2      25.978  40.193  13.000  1.00  0.00           H  
ATOM     22  CA  ILE     2      25.883  39.127  14.828  1.00  0.00           C  
ATOM     23  HA  ILE     2      25.555  39.498  15.799  1.00  0.00           H  
ATOM     24  CB  ILE     2      25.310  37.769  14.374  1.00  0.00           C  
ATOM     25  HB  ILE     2      25.505  36.995  15.117  1.00  0.00           H  
ATOM     26  CG2 ILE     2      23.830  37.979  14.306  1.00  0.00           C  
ATOM     27 HG21 ILE     2      23.483  38.459  15.221  1.00  0.00           H  
ATOM     28 HG22 ILE     2      23.635  38.615  13.442  1.00  0.00           H  
ATOM     29 HG23 ILE     2      23.394  36.997  14.125  1.00  0.00           H  
ATOM     30  CG1 ILE     2      25.941  37.152  13.179  1.00  0.00           C  
ATOM     31 HG12 ILE     2      25.776  37.751  12.284  1.00  0.00           H  
ATOM     32 HG13 ILE     2      27.024  37.124  13.297  1.00  0.00           H  
ATOM     33  CD1 ILE     2      25.384  35.804  12.837  1.00  0.00           C  
ATOM     34 HD11 ILE     2      24.295  35.789  12.786  1.00  0.00           H  
ATOM     35 HD12 ILE     2      25.857  35.413  11.936  1.00  0.00           H  
ATOM     36 HD13 ILE     2      25.623  35.031  13.568  1.00  0.00           H  
ATOM     37  C   ILE     2      27.359  38.959  15.141  1.00  0.00           C  
ATOM     38  O   ILE     2      28.149  39.245  14.258  1.00  0.00           O  
ATOM     39  N   LEU     3      27.695  38.537  16.376  1.00  0.00           N  
ATOM     40  H   LEU     3      26.984  38.122  16.962  1.00  0.00           H  
ATOM     41  CA  LEU     3      29.043  38.095  16.771  1.00  0.00           C  
ATOM     42  HA  LEU     3      29.816  38.743  16.358  1.00  0.00           H  
ATOM     43  CB  LEU     3      29.095  37.844  18.275  1.00  0.00           C  
ATOM     44  HB2 LEU     3      28.493  36.953  18.457  1.00  0.00           H  
ATOM     45  HB3 LEU     3      30.112  37.526  18.505  1.00  0.00           H  
ATOM     46  CG  LEU     3      28.669  39.002  19.151  1.00  0.00           C  
ATOM     47  HG  LEU     3      27.674  39.292  18.814  1.00  0.00           H  
ATOM     48  CD1 LEU     3      28.557  38.647  20.634  1.00  0.00           C  
ATOM     49 HD11 LEU     3      29.621  38.621  20.869  1.00  0.00           H  
ATOM     50 HD12 LEU     3      28.067  39.437  21.204  1.00  0.00           H  
ATOM     51 HD13 LEU     3      28.059  37.685  20.755  1.00  0.00           H  
ATOM     52  CD2 LEU     3      29.581  40.232  19.074  1.00  0.00           C  
ATOM     53 HD21 LEU     3      29.684  40.418  18.005  1.00  0.00           H  
ATOM     54 HD22 LEU     3      29.224  41.098  19.632  1.00  0.00           H  
ATOM     55 HD23 LEU     3      30.632  40.054  19.302  1.00  0.00           H  
ATOM     56  C   LEU     3      29.598  36.827  15.995  1.00  0.00           C  
ATOM     57  O   LEU     3      28.761  35.955  15.808  1.00  0.00           O  
ATOM     58  N   HIE     4      30.829  36.768  15.588  1.00  0.00           N  
ATOM     59  H   HIE     4      31.437  37.500  15.926  1.00  0.00           H  
ATOM     60  CA  HIE     4      31.479  35.604  15.041  1.00  0.00           C  
ATOM     61  HA  HIE     4      30.821  35.331  14.216  1.00  0.00           H  
ATOM     62  CB  HIE     4      32.863  36.020  14.500  1.00  0.00           C  
ATOM     63  HB2 HIE     4      32.842  37.103  14.379  1.00  0.00           H  
ATOM     64  HB3 HIE     4      33.605  35.848  15.280  1.00  0.00           H  
ATOM     65  CG  HIE     4      33.385  35.393  13.230  1.00  0.00           C  
ATOM     66  ND1 HIE     4      34.084  34.223  13.207  1.00  0.00           N  
ATOM     67  CE1 HIE     4      34.243  33.943  11.895  1.00  0.00           C  
ATOM     68  HE1 HIE     4      34.865  33.197  11.421  1.00  0.00           H  
ATOM     69  NE2 HIE     4      33.510  34.804  11.175  1.00  0.00           N  
ATOM     70  HE2 HIE     4      33.522  34.727  10.168  1.00  0.00           H  
ATOM     71  CD2 HIE     4      33.008  35.792  12.019  1.00  0.00           C  
ATOM     72  HD2 HIE     4      32.551  36.716  11.699  1.00  0.00           H  
ATOM     73  C   HIE     4      31.505  34.474  16.099  1.00  0.00           C  
ATOM     74  O   HIE     4      31.547  34.724  17.326  1.00  0.00           O  
ATOM     75  N   ALA     5      31.501  33.164  15.705  1.00  0.00           N  
ATOM     76  H   ALA     5      31.546  32.941  14.721  1.00  0.00           H  
ATOM     77  CA  ALA     5      31.365  32.008  16.597  1.00  0.00           C  
ATOM     78  HA  ALA     5      32.108  32.145  17.382  1.00  0.00           H  
ATOM     79  CB  ALA     5      29.957  31.967  17.269  1.00  0.00           C  
ATOM     80  HB1 ALA     5      29.916  31.058  17.869  1.00  0.00           H  
ATOM     81  HB2 ALA     5      29.776  32.773  17.980  1.00  0.00           H  
ATOM     82  HB3 ALA     5      29.196  32.077  16.496  1.00  0.00           H  
ATOM     83  C   ALA     5      31.534  30.653  15.809  1.00  0.00           C  
ATOM     84  O   ALA     5      31.216  30.546  14.605  1.00  0.00           O  
ATOM     85  N   GLN     6      32.035  29.628  16.536  1.00  0.00           N  
ATOM     86  H   GLN     6      32.227  29.795  17.513  1.00  0.00           H  
ATOM     87  CA  GLN     6      32.160  28.253  16.195  1.00  0.00           C  
ATOM     88  HA  GLN     6      32.019  28.211  15.115  1.00  0.00           H  
ATOM     89  CB  GLN     6      33.519  27.638  16.687  1.00  0.00           C  
ATOM     90  HB2 GLN     6      33.470  27.476  17.764  1.00  0.00           H  
ATOM     91  HB3 GLN     6      33.594  26.782  16.016  1.00  0.00           H  
ATOM     92  CG  GLN     6      34.732  28.496  16.210  1.00  0.00           C  
ATOM     93  HG2 GLN     6      34.586  28.947  15.228  1.00  0.00           H  
ATOM     94  HG3 GLN     6      34.680  29.408  16.804  1.00  0.00           H  
ATOM     95  CD  GLN     6      36.001  27.688  16.392  1.00  0.00           C  
ATOM     96  OE1 GLN     6      36.014  26.453  16.464  1.00  0.00           O  
ATOM     97  NE2 GLN     6      37.137  28.321  16.513  1.00  0.00           N  
ATOM     98 HE21 GLN     6      37.951  27.723  16.486  1.00  0.00           H  
ATOM     99 HE22 GLN     6      37.236  29.309  16.700  1.00  0.00           H  
ATOM    100  C   GLN     6      31.020  27.433  16.819  1.00  0.00           C  
ATOM    101  O   GLN     6      30.586  27.739  17.887  1.00  0.00           O  
ATOM    102  N   ALA     7      30.573  26.343  16.198  1.00  0.00           N  
ATOM    103  H   ALA     7      30.914  26.212  15.257  1.00  0.00           H  
ATOM    104  CA  ALA     7      29.373  25.624  16.552  1.00  0.00           C  
ATOM    105  HA  ALA     7      29.167  25.757  17.614  1.00  0.00           H  
ATOM    106  CB  ALA     7      28.128  26.154  15.711  1.00  0.00           C  
ATOM    107  HB1 ALA     7      28.073  27.222  15.921  1.00  0.00           H  
ATOM    108  HB2 ALA     7      28.213  25.893  14.656  1.00  0.00           H  
ATOM    109  HB3 ALA     7      27.211  25.671  16.048  1.00  0.00           H  
ATOM    110  C   ALA     7      29.648  24.174  16.208  1.00  0.00           C  
ATOM    111  O   ALA     7      29.899  23.836  15.044  1.00  0.00           O  
ATOM    112  N   LYS     8      29.537  23.359  17.305  1.00  0.00           N  
ATOM    113  H   LYS     8      29.444  23.811  18.204  1.00  0.00           H  
ATOM    114  CA  LYS     8      29.748  21.911  17.217  1.00  0.00           C  
ATOM    115  HA  LYS     8      29.675  21.469  16.223  1.00  0.00           H  
ATOM    116  CB  LYS     8      31.161  21.553  17.857  1.00  0.00           C  
ATOM    117  HB2 LYS     8      31.145  21.854  18.904  1.00  0.00           H  
ATOM    118  HB3 LYS     8      31.285  20.470  17.828  1.00  0.00           H  
ATOM    119  CG  LYS     8      32.420  22.107  17.216  1.00  0.00           C  
ATOM    120  HG2 LYS     8      32.364  23.189  17.336  1.00  0.00           H  
ATOM    121  HG3 LYS     8      33.259  21.682  17.768  1.00  0.00           H  
ATOM    122  CD  LYS     8      32.675  21.802  15.766  1.00  0.00           C  
ATOM    123  HD2 LYS     8      33.231  20.865  15.731  1.00  0.00           H  
ATOM    124  HD3 LYS     8      31.765  21.830  15.167  1.00  0.00           H  
ATOM    125  CE  LYS     8      33.567  22.814  15.073  1.00  0.00           C  
ATOM    126  HE2 LYS     8      33.234  23.840  15.228  1.00  0.00           H  
ATOM    127  HE3 LYS     8      34.598  22.587  15.347  1.00  0.00           H  
ATOM    128  NZ  LYS     8      33.479  22.589  13.618  1.00  0.00           N  
ATOM    129  HZ1 LYS     8      33.811  21.652  13.438  1.00  0.00           H  
ATOM    130  HZ2 LYS     8      32.500  22.616  13.374  1.00  0.00           H  
ATOM    131  HZ3 LYS     8      33.985  23.204  12.996  1.00  0.00           H  
ATOM    132  C   LYS     8      28.473  21.211  17.848  1.00  0.00           C  
ATOM    133  O   LYS     8      28.214  21.233  19.031  1.00  0.00           O  
ATOM    134  N   HIE     9      27.514  20.681  17.098  1.00  0.00           N  
ATOM    135  H   HIE     9      27.505  21.000  16.140  1.00  0.00           H  
ATOM    136  CA  HIE     9      26.339  19.817  17.455  1.00  0.00           C  
ATOM    137  HA  HIE     9      25.709  20.347  18.169  1.00  0.00           H  
ATOM    138  CB  HIE     9      25.432  19.679  16.166  1.00  0.00           C  
ATOM    139  HB2 HIE     9      25.979  19.022  15.491  1.00  0.00           H  
ATOM    140  HB3 HIE     9      24.496  19.162  16.380  1.00  0.00           H  
ATOM    141  CG  HIE     9      25.139  21.041  15.552  1.00  0.00           C  
ATOM    142  ND1 HIE     9      25.838  21.384  14.371  1.00  0.00           N  
ATOM    143  CE1 HIE     9      25.260  22.544  14.012  1.00  0.00           C  
ATOM    144  HE1 HIE     9      25.489  23.079  13.103  1.00  0.00           H  
ATOM    145  NE2 HIE     9      24.341  22.977  14.948  1.00  0.00           N  
ATOM    146  HE2 HIE     9      23.749  23.787  14.836  1.00  0.00           H  
ATOM    147  CD2 HIE     9      24.197  21.962  15.886  1.00  0.00           C  
ATOM    148  HD2 HIE     9      23.476  21.824  16.679  1.00  0.00           H  
ATOM    149  C   HIE     9      26.620  18.397  18.032  1.00  0.00           C  
ATOM    150  O   HIE     9      27.178  17.545  17.288  1.00  0.00           O  
ATOM    151  N   GLY    10      25.914  18.088  19.082  1.00  0.00           N  
ATOM    152  H   GLY    10      25.280  18.832  19.336  1.00  0.00           H  
ATOM    153  CA  GLY    10      25.881  16.848  19.877  1.00  0.00           C  
ATOM    154  HA2 GLY    10      26.742  16.316  19.473  1.00  0.00           H  
ATOM    155  HA3 GLY    10      25.904  17.061  20.946  1.00  0.00           H  
ATOM    156  C   GLY    10      24.640  16.046  19.555  1.00  0.00           C  
ATOM    157  O   GLY    10      24.260  15.917  18.399  1.00  0.00           O  
ATOM    158  N   LYS    11      24.004  15.394  20.560  1.00  0.00           N  
ATOM    159  H   LYS    11      24.390  15.467  21.490  1.00  0.00           H  
ATOM    160  CA  LYS    11      22.750  14.670  20.510  1.00  0.00           C  
ATOM    161  HA  LYS    11      22.776  14.032  19.626  1.00  0.00           H  
ATOM    162  CB  LYS    11      22.409  13.836  21.775  1.00  0.00           C  
ATOM    163  HB2 LYS    11      22.312  14.415  22.694  1.00  0.00           H  
ATOM    164  HB3 LYS    11      21.429  13.417  21.547  1.00  0.00           H  
ATOM    165  CG  LYS    11      23.412  12.755  22.043  1.00  0.00           C  
ATOM    166  HG2 LYS    11      23.426  12.055  21.208  1.00  0.00           H  
ATOM    167  HG3 LYS    11      24.463  13.043  22.066  1.00  0.00           H  
ATOM    168  CD  LYS    11      23.224  11.857  23.310  1.00  0.00           C  
ATOM    169  HD2 LYS    11      23.952  11.051  23.212  1.00  0.00           H  
ATOM    170  HD3 LYS    11      23.542  12.478  24.148  1.00  0.00           H  
ATOM    171  CE  LYS    11      21.768  11.268  23.369  1.00  0.00           C  
ATOM    172  HE2 LYS    11      21.068  12.087  23.533  1.00  0.00           H  
ATOM    173  HE3 LYS    11      21.414  10.837  22.433  1.00  0.00           H  
ATOM    174  NZ  LYS    11      21.579  10.301  24.443  1.00  0.00           N  
ATOM    175  HZ1 LYS    11      20.651   9.916  24.342  1.00  0.00           H  
ATOM    176  HZ2 LYS    11      22.235   9.539  24.341  1.00  0.00           H  
ATOM    177  HZ3 LYS    11      21.670  10.591  25.406  1.00  0.00           H  
ATOM    178  C   LYS    11      21.534  15.625  20.381  1.00  0.00           C  
ATOM    179  O   LYS    11      21.607  16.602  21.124  1.00  0.00           O  
ATOM    180  N   PRO    12      20.479  15.390  19.570  1.00  0.00           N  
ATOM    181  CD  PRO    12      20.437  14.353  18.554  1.00  0.00           C  
ATOM    182  HD2 PRO    12      20.626  13.332  18.883  1.00  0.00           H  
ATOM    183  HD3 PRO    12      20.922  14.654  17.625  1.00  0.00           H  
ATOM    184  CG  PRO    12      18.963  14.257  18.161  1.00  0.00           C  
ATOM    185  HG2 PRO    12      18.570  13.429  18.751  1.00  0.00           H  
ATOM    186  HG3 PRO    12      18.851  13.999  17.107  1.00  0.00           H  
ATOM    187  CB  PRO    12      18.395  15.635  18.516  1.00  0.00           C  
ATOM    188  HB2 PRO    12      17.360  15.614  18.857  1.00  0.00           H  
ATOM    189  HB3 PRO    12      18.319  16.179  17.575  1.00  0.00           H  
ATOM    190  CA  PRO    12      19.278  16.234  19.584  1.00  0.00           C  
ATOM    191  HA  PRO    12      19.607  17.209  19.224  1.00  0.00           H  
ATOM    192  C   PRO    12      18.529  16.263  20.961  1.00  0.00           C  
ATOM    193  O   PRO    12      18.625  15.311  21.719  1.00  0.00           O  
ATOM    194  N   GLY    13      17.805  17.343  21.337  1.00  0.00           N  
ATOM    195  H   GLY    13      17.741  18.137  20.716  1.00  0.00           H  
ATOM    196  CA  GLY    13      16.970  17.411  22.493  1.00  0.00           C  
ATOM    197  HA2 GLY    13      16.292  18.250  22.336  1.00  0.00           H  
ATOM    198  HA3 GLY    13      16.379  16.501  22.598  1.00  0.00           H  
ATOM    199  C   GLY    13      17.725  17.599  23.808  1.00  0.00           C  
ATOM    200  O   GLY    13      17.053  17.737  24.841  1.00  0.00           O  
ATOM    201  N   LEU    14      19.042  17.389  23.836  1.00  0.00           N  
ATOM    202  H   LEU    14      19.529  17.134  22.989  1.00  0.00           H  
ATOM    203  CA  LEU    14      19.887  17.883  24.925  1.00  0.00           C  
ATOM    204  HA  LEU    14      19.446  17.776  25.916  1.00  0.00           H  
ATOM    205  CB  LEU    14      21.153  17.019  25.114  1.00  0.00           C  
ATOM    206  HB2 LEU    14      21.611  16.614  24.212  1.00  0.00           H  
ATOM    207  HB3 LEU    14      21.915  17.635  25.589  1.00  0.00           H  
ATOM    208  CG  LEU    14      20.974  15.821  26.201  1.00  0.00           C  
ATOM    209  HG  LEU    14      20.219  16.044  26.954  1.00  0.00           H  
ATOM    210  CD1 LEU    14      20.447  14.601  25.429  1.00  0.00           C  
ATOM    211 HD11 LEU    14      20.456  13.741  26.099  1.00  0.00           H  
ATOM    212 HD12 LEU    14      19.466  14.766  24.984  1.00  0.00           H  
ATOM    213 HD13 LEU    14      21.073  14.310  24.586  1.00  0.00           H  
ATOM    214  CD2 LEU    14      22.256  15.572  26.958  1.00  0.00           C  
ATOM    215 HD21 LEU    14      22.025  15.181  27.949  1.00  0.00           H  
ATOM    216 HD22 LEU    14      22.851  14.914  26.325  1.00  0.00           H  
ATOM    217 HD23 LEU    14      22.846  16.462  27.180  1.00  0.00           H  
ATOM    218  C   LEU    14      20.205  19.400  24.682  1.00  0.00           C  
ATOM    219  O   LEU    14      20.575  19.826  23.592  1.00  0.00           O  
ATOM    220  N   PRO    15      20.280  20.189  25.800  1.00  0.00           N  
ATOM    221  CD  PRO    15      20.338  19.749  27.196  1.00  0.00           C  
ATOM    222  HD2 PRO    15      21.150  19.041  27.364  1.00  0.00           H  
ATOM    223  HD3 PRO    15      19.346  19.330  27.369  1.00  0.00           H  
ATOM    224  CG  PRO    15      20.631  20.960  28.037  1.00  0.00           C  
ATOM    225  HG2 PRO    15      21.709  20.968  28.196  1.00  0.00           H  
ATOM    226  HG3 PRO    15      20.099  21.038  28.985  1.00  0.00           H  
ATOM    227  CB  PRO    15      20.212  22.153  27.147  1.00  0.00           C  
ATOM    228  HB2 PRO    15      20.933  22.958  27.286  1.00  0.00           H  
ATOM    229  HB3 PRO    15      19.156  22.379  27.297  1.00  0.00           H  
ATOM    230  CA  PRO    15      20.421  21.643  25.693  1.00  0.00           C  
ATOM    231  HA  PRO    15      19.666  22.121  25.069  1.00  0.00           H  
ATOM    232  C   PRO    15      21.795  22.129  25.199  1.00  0.00           C  
ATOM    233  O   PRO    15      22.799  21.401  25.356  1.00  0.00           O  
ATOM    234  N   TRP    16      21.795  23.320  24.600  1.00  0.00           N  
ATOM    235  H   TRP    16      20.927  23.834  24.553  1.00  0.00           H  
ATOM    236  CA  TRP    16      23.064  23.989  24.262  1.00  0.00           C  
ATOM    237  HA  TRP    16      23.672  23.306  23.669  1.00  0.00           H  
ATOM    238  CB  TRP    16      22.785  25.164  23.349  1.00  0.00           C  
ATOM    239  HB2 TRP    16      21.816  25.623  23.544  1.00  0.00           H  
ATOM    240  HB3 TRP    16      23.543  25.947  23.332  1.00  0.00           H  
ATOM    241  CG  TRP    16      22.559  24.827  21.868  1.00  0.00           C  
ATOM    242  CD1 TRP    16      21.480  24.255  21.288  1.00  0.00           C  
ATOM    243  HD1 TRP    16      20.563  24.079  21.831  1.00  0.00           H  
ATOM    244  NE1 TRP    16      21.702  24.054  19.968  1.00  0.00           N  
ATOM    245  HE1 TRP    16      21.009  23.696  19.326  1.00  0.00           H  
ATOM    246  CE2 TRP    16      23.017  24.256  19.628  1.00  0.00           C  
ATOM    247  CZ2 TRP    16      23.739  24.071  18.414  1.00  0.00           C  
ATOM    248  HZ2 TRP    16      23.263  23.701  17.518  1.00  0.00           H  
ATOM    249  CH2 TRP    16      25.036  24.549  18.325  1.00  0.00           C  
ATOM    250  HH2 TRP    16      25.551  24.424  17.384  1.00  0.00           H  
ATOM    251  CZ3 TRP    16      25.682  25.113  19.426  1.00  0.00           C  
ATOM    252  HZ3 TRP    16      26.725  25.391  19.383  1.00  0.00           H  
ATOM    253  CE3 TRP    16      24.981  25.228  20.627  1.00  0.00           C  
ATOM    254  HE3 TRP    16      25.487  25.657  21.478  1.00  0.00           H  
ATOM    255  CD2 TRP    16      23.574  24.817  20.769  1.00  0.00           C  
ATOM    256  C   TRP    16      23.963  24.538  25.449  1.00  0.00           C  
ATOM    257  O   TRP    16      23.421  24.967  26.404  1.00  0.00           O  
ATOM    258  N   LEU    17      25.263  24.482  25.263  1.00  0.00           N  
ATOM    259  H   LEU    17      25.577  23.904  24.496  1.00  0.00           H  
ATOM    260  CA  LEU    17      26.260  25.151  26.084  1.00  0.00           C  
ATOM    261  HA  LEU    17      25.752  25.600  26.936  1.00  0.00           H  
ATOM    262  CB  LEU    17      27.392  24.238  26.639  1.00  0.00           C  
ATOM    263  HB2 LEU    17      28.170  24.157  25.880  1.00  0.00           H  
ATOM    264  HB3 LEU    17      27.909  24.659  27.501  1.00  0.00           H  
ATOM    265  CG  LEU    17      26.888  22.890  27.184  1.00  0.00           C  
ATOM    266  HG  LEU    17      26.283  22.338  26.465  1.00  0.00           H  
ATOM    267  CD1 LEU    17      28.036  21.851  27.431  1.00  0.00           C  
ATOM    268 HD11 LEU    17      27.709  20.993  28.018  1.00  0.00           H  
ATOM    269 HD12 LEU    17      28.397  21.504  26.463  1.00  0.00           H  
ATOM    270 HD13 LEU    17      28.810  22.405  27.962  1.00  0.00           H  
ATOM    271  CD2 LEU    17      26.120  23.183  28.417  1.00  0.00           C  
ATOM    272 HD21 LEU    17      25.143  23.631  28.235  1.00  0.00           H  
ATOM    273 HD22 LEU    17      25.818  22.316  29.004  1.00  0.00           H  
ATOM    274 HD23 LEU    17      26.708  23.726  29.157  1.00  0.00           H  
ATOM    275  C   LEU    17      26.806  26.407  25.275  1.00  0.00           C  
ATOM    276  O   LEU    17      27.637  26.189  24.385  1.00  0.00           O  
ATOM    277  N   VAL    18      26.410  27.650  25.596  1.00  0.00           N  
ATOM    278  H   VAL    18      25.824  27.775  26.409  1.00  0.00           H  
ATOM    279  CA  VAL    18      27.162  28.805  25.089  1.00  0.00           C  
ATOM    280  HA  VAL    18      27.479  28.664  24.056  1.00  0.00           H  
ATOM    281  CB  VAL    18      26.179  29.941  24.983  1.00  0.00           C  
ATOM    282  HB  VAL    18      25.704  30.044  25.958  1.00  0.00           H  
ATOM    283  CG1 VAL    18      26.919  31.255  24.622  1.00  0.00           C  
ATOM    284 HG11 VAL    18      27.646  31.673  25.318  1.00  0.00           H  
ATOM    285 HG12 VAL    18      27.274  31.008  23.622  1.00  0.00           H  
ATOM    286 HG13 VAL    18      26.087  31.957  24.561  1.00  0.00           H  
ATOM    287  CG2 VAL    18      25.021  29.630  24.028  1.00  0.00           C  
ATOM    288 HG21 VAL    18      24.232  30.380  23.976  1.00  0.00           H  
ATOM    289 HG22 VAL    18      25.482  29.482  23.052  1.00  0.00           H  
ATOM    290 HG23 VAL    18      24.560  28.680  24.301  1.00  0.00           H  
ATOM    291  C   VAL    18      28.365  29.115  25.954  1.00  0.00           C  
ATOM    292  O   VAL    18      28.273  29.115  27.201  1.00  0.00           O  
ATOM    293  N   PHE    19      29.515  29.252  25.342  1.00  0.00           N  
ATOM    294  H   PHE    19      29.456  29.238  24.334  1.00  0.00           H  
ATOM    295  CA  PHE    19      30.807  29.567  25.871  1.00  0.00           C  
ATOM    296  HA  PHE    19      30.606  29.663  26.938  1.00  0.00           H  
ATOM    297  CB  PHE    19      31.764  28.476  25.465  1.00  0.00           C  
ATOM    298  HB2 PHE    19      31.749  28.402  24.378  1.00  0.00           H  
ATOM    299  HB3 PHE    19      32.764  28.878  25.628  1.00  0.00           H  
ATOM    300  CG  PHE    19      31.654  27.130  26.146  1.00  0.00           C  
ATOM    301  CD1 PHE    19      32.190  26.993  27.417  1.00  0.00           C  
ATOM    302  HD1 PHE    19      32.568  27.875  27.912  1.00  0.00           H  
ATOM    303  CE1 PHE    19      32.105  25.752  28.172  1.00  0.00           C  
ATOM    304  HE1 PHE    19      32.504  25.652  29.171  1.00  0.00           H  
ATOM    305  CZ  PHE    19      31.585  24.637  27.498  1.00  0.00           C  
ATOM    306  HZ  PHE    19      31.373  23.702  27.997  1.00  0.00           H  
ATOM    307  CE2 PHE    19      31.044  24.823  26.200  1.00  0.00           C  
ATOM    308  HE2 PHE    19      30.509  23.977  25.795  1.00  0.00           H  
ATOM    309  CD2 PHE    19      31.135  26.003  25.486  1.00  0.00           C  
ATOM    310  HD2 PHE    19      30.721  26.077  24.491  1.00  0.00           H  
ATOM    311  C   PHE    19      31.368  30.938  25.477  1.00  0.00           C  
ATOM    312  O   PHE    19      31.687  31.190  24.284  1.00  0.00           O  
ATOM    313  N   LEU    20      31.666  31.792  26.512  1.00  0.00           N  
ATOM    314  H   LEU    20      31.550  31.383  27.428  1.00  0.00           H  
ATOM    315  CA  LEU    20      32.376  33.076  26.417  1.00  0.00           C  
ATOM    316  HA  LEU    20      32.456  33.315  25.357  1.00  0.00           H  
ATOM    317  CB  LEU    20      31.469  34.115  27.101  1.00  0.00           C  
ATOM    318  HB2 LEU    20      31.430  33.813  28.147  1.00  0.00           H  
ATOM    319  HB3 LEU    20      31.883  35.113  26.956  1.00  0.00           H  
ATOM    320  CG  LEU    20      30.048  34.160  26.566  1.00  0.00           C  
ATOM    321  HG  LEU    20      29.560  33.225  26.840  1.00  0.00           H  
ATOM    322  CD1 LEU    20      29.351  35.260  27.292  1.00  0.00           C  
ATOM    323 HD11 LEU    20      28.322  35.316  26.937  1.00  0.00           H  
ATOM    324 HD12 LEU    20      29.348  35.046  28.361  1.00  0.00           H  
ATOM    325 HD13 LEU    20      29.838  36.195  27.016  1.00  0.00           H  
ATOM    326  CD2 LEU    20      29.890  34.304  25.049  1.00  0.00           C  
ATOM    327 HD21 LEU    20      28.826  34.354  24.820  1.00  0.00           H  
ATOM    328 HD22 LEU    20      30.448  35.195  24.762  1.00  0.00           H  
ATOM    329 HD23 LEU    20      30.479  33.528  24.559  1.00  0.00           H  
ATOM    330  C   LEU    20      33.770  33.189  27.043  1.00  0.00           C  
ATOM    331  O   LEU    20      33.938  32.869  28.206  1.00  0.00           O  
ATOM    332  N   HIE    21      34.768  33.661  26.342  1.00  0.00           N  
ATOM    333  H   HIE    21      34.608  33.965  25.392  1.00  0.00           H  
ATOM    334  CA  HIE    21      36.127  33.783  26.829  1.00  0.00           C  
ATOM    335  HA  HIE    21      36.330  32.859  27.370  1.00  0.00           H  
ATOM    336  CB  HIE    21      36.992  33.821  25.579  1.00  0.00           C  
ATOM    337  HB2 HIE    21      38.032  33.771  25.903  1.00  0.00           H  
ATOM    338  HB3 HIE    21      36.886  32.937  24.950  1.00  0.00           H  
ATOM    339  CG  HIE    21      36.731  34.975  24.622  1.00  0.00           C  
ATOM    340  ND1 HIE    21      37.093  36.315  24.928  1.00  0.00           N  
ATOM    341  CE1 HIE    21      36.677  37.040  23.901  1.00  0.00           C  
ATOM    342  HE1 HIE    21      36.715  38.109  23.753  1.00  0.00           H  
ATOM    343  NE2 HIE    21      36.188  36.234  22.931  1.00  0.00           N  
ATOM    344  HE2 HIE    21      36.085  36.524  21.969  1.00  0.00           H  
ATOM    345  CD2 HIE    21      36.176  34.928  23.356  1.00  0.00           C  
ATOM    346  HD2 HIE    21      35.904  34.011  22.854  1.00  0.00           H  
ATOM    347  C   HIE    21      36.552  35.010  27.743  1.00  0.00           C  
ATOM    348  O   HIE    21      35.812  35.923  27.861  1.00  0.00           O  
ATOM    349  N   GLY    22      37.778  34.883  28.259  1.00  0.00           N  
ATOM    350  H   GLY    22      38.335  34.100  27.948  1.00  0.00           H  
ATOM    351  CA  GLY    22      38.360  35.819  29.197  1.00  0.00           C  
ATOM    352  HA2 GLY    22      37.722  36.040  30.053  1.00  0.00           H  
ATOM    353  HA3 GLY    22      39.304  35.390  29.532  1.00  0.00           H  
ATOM    354  C   GLY    22      38.677  37.161  28.543  1.00  0.00           C  
ATOM    355  O   GLY    22      38.420  37.410  27.375  1.00  0.00           O  
ATOM    356  N   PHE    23      39.263  38.097  29.373  1.00  0.00           N  
ATOM    357  H   PHE    23      39.642  37.798  30.260  1.00  0.00           H  
ATOM    358  CA  PHE    23      39.724  39.410  28.840  1.00  0.00           C  
ATOM    359  HA  PHE    23      38.917  39.929  28.323  1.00  0.00           H  
ATOM    360  CB  PHE    23      40.068  40.344  29.894  1.00  0.00           C  
ATOM    361  HB2 PHE    23      39.254  40.350  30.619  1.00  0.00           H  
ATOM    362  HB3 PHE    23      41.002  39.997  30.337  1.00  0.00           H  
ATOM    363  CG  PHE    23      40.361  41.713  29.286  1.00  0.00           C  
ATOM    364  CD1 PHE    23      39.326  42.710  29.211  1.00  0.00           C  
ATOM    365  HD1 PHE    23      38.304  42.520  29.504  1.00  0.00           H  
ATOM    366  CE1 PHE    23      39.501  43.862  28.487  1.00  0.00           C  
ATOM    367  HE1 PHE    23      38.681  44.566  28.494  1.00  0.00           H  
ATOM    368  CZ  PHE    23      40.788  44.140  27.917  1.00  0.00           C  
ATOM    369  HZ  PHE    23      40.980  45.044  27.358  1.00  0.00           H  
ATOM    370  CE2 PHE    23      41.855  43.222  28.120  1.00  0.00           C  
ATOM    371  HE2 PHE    23      42.827  43.471  27.720  1.00  0.00           H  
ATOM    372  CD2 PHE    23      41.670  41.994  28.756  1.00  0.00           C  
ATOM    373  HD2 PHE    23      42.435  41.233  28.788  1.00  0.00           H  
ATOM    374  C   PHE    23      40.838  39.206  27.772  1.00  0.00           C  
ATOM    375  O   PHE    23      41.860  38.593  28.069  1.00  0.00           O  
ATOM    376  N   SER    24      40.705  39.773  26.580  1.00  0.00           N  
ATOM    377  H   SER    24      39.871  40.320  26.423  1.00  0.00           H  
ATOM    378  CA  SER    24      41.519  39.518  25.357  1.00  0.00           C  
ATOM    379  HA  SER    24      41.054  40.051  24.528  1.00  0.00           H  
ATOM    380  CB  SER    24      42.898  40.188  25.411  1.00  0.00           C  
ATOM    381  HB2 SER    24      43.498  40.072  24.508  1.00  0.00           H  
ATOM    382  HB3 SER    24      42.716  41.247  25.591  1.00  0.00           H  
ATOM    383  OG  SER    24      43.699  39.657  26.445  1.00  0.00           O  
ATOM    384  HG  SER    24      43.072  39.398  27.124  1.00  0.00           H  
ATOM    385  C   SER    24      41.619  38.035  24.803  1.00  0.00           C  
ATOM    386  O   SER    24      42.527  37.726  23.962  1.00  0.00           O  
ATOM    387  N   GLY    25      40.689  37.174  25.254  1.00  0.00           N  
ATOM    388  H   GLY    25      39.923  37.488  25.833  1.00  0.00           H  
ATOM    389  CA  GLY    25      40.457  35.726  24.773  1.00  0.00           C  
ATOM    390  HA2 GLY    25      41.358  35.198  25.086  1.00  0.00           H  
ATOM    391  HA3 GLY    25      39.680  35.291  25.401  1.00  0.00           H  
ATOM    392  C   GLY    25      40.050  35.506  23.269  1.00  0.00           C  
ATOM    393  O   GLY    25      40.181  36.387  22.460  1.00  0.00           O  
ATOM    394  N   ASP    26      39.434  34.357  23.004  1.00  0.00           N  
ATOM    395  H   ASP    26      39.340  33.624  23.693  1.00  0.00           H  
ATOM    396  CA  ASP    26      38.982  34.042  21.696  1.00  0.00           C  
ATOM    397  HA  ASP    26      38.353  34.892  21.431  1.00  0.00           H  
ATOM    398  CB  ASP    26      40.152  33.830  20.713  1.00  0.00           C  
ATOM    399  HB2 ASP    26      39.882  32.974  20.093  1.00  0.00           H  
ATOM    400  HB3 ASP    26      40.124  34.638  19.982  1.00  0.00           H  
ATOM    401  CG  ASP    26      41.453  33.468  21.275  1.00  0.00           C  
ATOM    402  OD1 ASP    26      41.542  32.377  21.869  1.00  0.00           O  
ATOM    403  OD2 ASP    26      42.511  34.121  21.012  1.00  0.00           O  
ATOM    404  C   ASP    26      38.085  32.757  21.813  1.00  0.00           C  
ATOM    405  O   ASP    26      37.986  32.059  22.828  1.00  0.00           O  
ATOM    406  N   CYS    27      37.329  32.415  20.791  1.00  0.00           N  
ATOM    407  H   CYS    27      37.327  33.056  20.010  1.00  0.00           H  
ATOM    408  CA  CYS    27      36.517  31.218  20.718  1.00  0.00           C  
ATOM    409  HA  CYS    27      35.872  31.255  21.596  1.00  0.00           H  
ATOM    410  CB  CYS    27      35.571  31.403  19.517  1.00  0.00           C  
ATOM    411  HB2 CYS    27      34.953  30.521  19.356  1.00  0.00           H  
ATOM    412  HB3 CYS    27      34.897  32.258  19.572  1.00  0.00           H  
ATOM    413  SG  CYS    27      36.561  31.427  17.978  1.00  0.00           S  
ATOM    414  HG  CYS    27      36.860  32.715  18.170  1.00  0.00           H  
ATOM    415  C   CYS    27      37.316  29.866  20.826  1.00  0.00           C  
ATOM    416  O   CYS    27      36.740  28.906  21.265  1.00  0.00           O  
ATOM    417  N   HIE    28      38.618  29.902  20.658  1.00  0.00           N  
ATOM    418  H   HIE    28      39.081  30.753  20.372  1.00  0.00           H  
ATOM    419  CA  HIE    28      39.543  28.734  20.936  1.00  0.00           C  
ATOM    420  HA  HIE    28      39.063  27.834  20.551  1.00  0.00           H  
ATOM    421  CB  HIE    28      40.932  28.927  20.293  1.00  0.00           C  
ATOM    422  HB2 HIE    28      41.409  29.750  20.826  1.00  0.00           H  
ATOM    423  HB3 HIE    28      41.544  28.055  20.523  1.00  0.00           H  
ATOM    424  CG  HIE    28      40.907  29.256  18.868  1.00  0.00           C  
ATOM    425  ND1 HIE    28      40.363  28.466  17.883  1.00  0.00           N  
ATOM    426  CE1 HIE    28      40.454  29.166  16.795  1.00  0.00           C  
ATOM    427  HE1 HIE    28      39.986  28.921  15.853  1.00  0.00           H  
ATOM    428  NE2 HIE    28      40.968  30.384  17.032  1.00  0.00           N  
ATOM    429  HE2 HIE    28      41.104  31.173  16.417  1.00  0.00           H  
ATOM    430  CD2 HIE    28      41.250  30.441  18.351  1.00  0.00           C  
ATOM    431  HD2 HIE    28      41.586  31.269  18.958  1.00  0.00           H  
ATOM    432  C   HIE    28      39.758  28.481  22.494  1.00  0.00           C  
ATOM    433  O   HIE    28      40.196  27.425  22.971  1.00  0.00           O  
ATOM    434  N   GLU    29      39.301  29.480  23.288  1.00  0.00           N  
ATOM    435  H   GLU    29      38.930  30.313  22.852  1.00  0.00           H  
ATOM    436  CA  GLU    29      39.704  29.525  24.757  1.00  0.00           C  
ATOM    437  HA  GLU    29      40.764  29.283  24.827  1.00  0.00           H  
ATOM    438  CB  GLU    29      39.421  30.945  25.365  1.00  0.00           C  
ATOM    439  HB2 GLU    29      39.861  31.737  24.758  1.00  0.00           H  
ATOM    440  HB3 GLU    29      38.342  31.101  25.373  1.00  0.00           H  
ATOM    441  CG  GLU    29      39.907  31.228  26.824  1.00  0.00           C  
ATOM    442  HG2 GLU    29      39.659  32.288  26.879  1.00  0.00           H  
ATOM    443  HG3 GLU    29      39.331  30.708  27.590  1.00  0.00           H  
ATOM    444  CD  GLU    29      41.392  30.919  27.001  1.00  0.00           C  
ATOM    445  OE1 GLU    29      42.107  31.496  26.208  1.00  0.00           O  
ATOM    446  OE2 GLU    29      41.765  30.140  27.958  1.00  0.00           O  
ATOM    447  C   GLU    29      38.964  28.461  25.532  1.00  0.00           C  
ATOM    448  O   GLU    29      39.574  27.846  26.403  1.00  0.00           O  
ATOM    449  N   TRP    30      37.712  28.215  25.267  1.00  0.00           N  
ATOM    450  H   TRP    30      37.252  28.688  24.502  1.00  0.00           H  
ATOM    451  CA  TRP    30      36.899  27.254  26.016  1.00  0.00           C  
ATOM    452  HA  TRP    30      37.283  27.314  27.035  1.00  0.00           H  
ATOM    453  CB  TRP    30      35.493  27.897  26.168  1.00  0.00           C  
ATOM    454  HB2 TRP    30      35.374  28.538  25.294  1.00  0.00           H  
ATOM    455  HB3 TRP    30      34.737  27.113  26.176  1.00  0.00           H  
ATOM    456  CG  TRP    30      35.451  28.722  27.418  1.00  0.00           C  
ATOM    457  CD1 TRP    30      35.218  30.028  27.576  1.00  0.00           C  
ATOM    458  HD1 TRP    30      35.195  30.692  26.725  1.00  0.00           H  
ATOM    459  NE1 TRP    30      35.232  30.400  28.905  1.00  0.00           N  
ATOM    460  HE1 TRP    30      34.902  31.318  29.164  1.00  0.00           H  
ATOM    461  CE2 TRP    30      35.080  29.283  29.665  1.00  0.00           C  
ATOM    462  CZ2 TRP    30      34.783  29.100  31.024  1.00  0.00           C  
ATOM    463  HZ2 TRP    30      34.827  29.958  31.679  1.00  0.00           H  
ATOM    464  CH2 TRP    30      34.658  27.743  31.503  1.00  0.00           C  
ATOM    465  HH2 TRP    30      34.467  27.521  32.543  1.00  0.00           H  
ATOM    466  CZ3 TRP    30      34.844  26.662  30.577  1.00  0.00           C  
ATOM    467  HZ3 TRP    30      34.730  25.662  30.967  1.00  0.00           H  
ATOM    468  CE3 TRP    30      35.188  26.890  29.227  1.00  0.00           C  
ATOM    469  HE3 TRP    30      35.400  26.017  28.628  1.00  0.00           H  
ATOM    470  CD2 TRP    30      35.263  28.216  28.762  1.00  0.00           C  
ATOM    471  C   TRP    30      36.855  25.849  25.496  1.00  0.00           C  
ATOM    472  O   TRP    30      36.168  25.007  26.080  1.00  0.00           O  
ATOM    473  N   GLN    31      37.553  25.570  24.370  1.00  0.00           N  
ATOM    474  H   GLN    31      38.116  26.310  23.974  1.00  0.00           H  
ATOM    475  CA  GLN    31      37.548  24.254  23.694  1.00  0.00           C  
ATOM    476  HA  GLN    31      36.545  23.839  23.795  1.00  0.00           H  
ATOM    477  CB  GLN    31      37.939  24.318  22.253  1.00  0.00           C  
ATOM    478  HB2 GLN    31      39.008  24.501  22.150  1.00  0.00           H  
ATOM    479  HB3 GLN    31      37.525  23.484  21.687  1.00  0.00           H  
ATOM    480  CG  GLN    31      37.222  25.460  21.566  1.00  0.00           C  
ATOM    481  HG2 GLN    31      36.177  25.493  21.873  1.00  0.00           H  
ATOM    482  HG3 GLN    31      37.545  26.438  21.923  1.00  0.00           H  
ATOM    483  CD  GLN    31      37.282  25.510  20.062  1.00  0.00           C  
ATOM    484  OE1 GLN    31      37.876  24.725  19.339  1.00  0.00           O  
ATOM    485  NE2 GLN    31      36.665  26.555  19.527  1.00  0.00           N  
ATOM    486 HE21 GLN    31      36.608  26.590  18.520  1.00  0.00           H  
ATOM    487 HE22 GLN    31      36.187  27.196  20.145  1.00  0.00           H  
ATOM    488  C   GLN    31      38.254  23.111  24.385  1.00  0.00           C  
ATOM    489  O   GLN    31      38.046  21.995  23.926  1.00  0.00           O  
ATOM    490  N   GLU    32      38.962  23.209  25.465  1.00  0.00           N  
ATOM    491  H   GLU    32      38.972  24.129  25.881  1.00  0.00           H  
ATOM    492  CA  GLU    32      39.607  22.062  26.132  1.00  0.00           C  
ATOM    493  HA  GLU    32      39.983  21.433  25.325  1.00  0.00           H  
ATOM    494  CB  GLU    32      40.794  22.484  27.021  1.00  0.00           C  
ATOM    495  HB2 GLU    32      41.452  23.161  26.476  1.00  0.00           H  
ATOM    496  HB3 GLU    32      40.388  23.074  27.842  1.00  0.00           H  
ATOM    497  CG  GLU    32      41.635  21.289  27.594  1.00  0.00           C  
ATOM    498  HG2 GLU    32      41.841  21.417  28.657  1.00  0.00           H  
ATOM    499  HG3 GLU    32      41.027  20.391  27.482  1.00  0.00           H  
ATOM    500  CD  GLU    32      42.910  21.037  26.855  1.00  0.00           C  
ATOM    501  OE1 GLU    32      42.919  21.075  25.605  1.00  0.00           O  
ATOM    502  OE2 GLU    32      43.919  20.826  27.581  1.00  0.00           O  
ATOM    503  C   GLU    32      38.565  21.433  27.002  1.00  0.00           C  
ATOM    504  O   GLU    32      38.518  20.197  27.159  1.00  0.00           O  
ATOM    505  N   VAL    33      37.602  22.207  27.537  1.00  0.00           N  
ATOM    506  H   VAL    33      37.634  23.204  27.378  1.00  0.00           H  
ATOM    507  CA  VAL    33      36.677  21.804  28.604  1.00  0.00           C  
ATOM    508  HA  VAL    33      37.081  20.962  29.168  1.00  0.00           H  
ATOM    509  CB  VAL    33      36.522  22.968  29.644  1.00  0.00           C  
ATOM    510  HB  VAL    33      36.147  23.837  29.103  1.00  0.00           H  
ATOM    511  CG1 VAL    33      35.492  22.564  30.729  1.00  0.00           C  
ATOM    512 HG11 VAL    33      35.405  23.287  31.540  1.00  0.00           H  
ATOM    513 HG12 VAL    33      34.511  22.388  30.287  1.00  0.00           H  
ATOM    514 HG13 VAL    33      35.671  21.589  31.181  1.00  0.00           H  
ATOM    515  CG2 VAL    33      37.869  23.160  30.333  1.00  0.00           C  
ATOM    516 HG21 VAL    33      38.559  23.586  29.604  1.00  0.00           H  
ATOM    517 HG22 VAL    33      37.824  23.946  31.087  1.00  0.00           H  
ATOM    518 HG23 VAL    33      38.256  22.244  30.779  1.00  0.00           H  
ATOM    519  C   VAL    33      35.255  21.592  27.956  1.00  0.00           C  
ATOM    520  O   VAL    33      34.472  20.693  28.338  1.00  0.00           O  
ATOM    521  N   GLY    34      34.972  22.354  26.869  1.00  0.00           N  
ATOM    522  H   GLY    34      35.658  22.976  26.465  1.00  0.00           H  
ATOM    523  CA  GLY    34      33.647  22.223  26.187  1.00  0.00           C  
ATOM    524  HA2 GLY    34      32.878  22.303  26.955  1.00  0.00           H  
ATOM    525  HA3 GLY    34      33.612  22.949  25.374  1.00  0.00           H  
ATOM    526  C   GLY    34      33.724  20.926  25.407  1.00  0.00           C  
ATOM    527  O   GLY    34      32.690  20.206  25.456  1.00  0.00           O  
ATOM    528  N   GLU    35      34.806  20.637  24.641  1.00  0.00           N  
ATOM    529  H   GLU    35      35.514  21.338  24.475  1.00  0.00           H  
ATOM    530  CA  GLU    35      34.804  19.522  23.790  1.00  0.00           C  
ATOM    531  HA  GLU    35      33.983  19.559  23.074  1.00  0.00           H  
ATOM    532  CB  GLU    35      35.984  19.453  22.918  1.00  0.00           C  
ATOM    533  HB2 GLU    35      36.833  19.798  23.508  1.00  0.00           H  
ATOM    534  HB3 GLU    35      36.130  18.419  22.603  1.00  0.00           H  
ATOM    535  CG  GLU    35      35.882  20.337  21.667  1.00  0.00           C  
ATOM    536  HG2 GLU    35      35.939  21.364  22.029  1.00  0.00           H  
ATOM    537  HG3 GLU    35      36.711  20.217  20.970  1.00  0.00           H  
ATOM    538  CD  GLU    35      34.479  20.150  20.900  1.00  0.00           C  
ATOM    539  OE1 GLU    35      33.603  21.055  21.101  1.00  0.00           O  
ATOM    540  OE2 GLU    35      34.293  19.113  20.159  1.00  0.00           O  
ATOM    541  C   GLU    35      34.606  18.177  24.517  1.00  0.00           C  
ATOM    542  O   GLU    35      34.303  17.201  23.832  1.00  0.00           O  
ATOM    543  N   ALA    36      34.674  18.108  25.833  1.00  0.00           N  
ATOM    544  H   ALA    36      35.001  18.932  26.317  1.00  0.00           H  
ATOM    545  CA  ALA    36      34.411  16.892  26.585  1.00  0.00           C  
ATOM    546  HA  ALA    36      34.947  16.040  26.165  1.00  0.00           H  
ATOM    547  CB  ALA    36      34.964  16.989  27.974  1.00  0.00           C  
ATOM    548  HB1 ALA    36      34.750  16.015  28.413  1.00  0.00           H  
ATOM    549  HB2 ALA    36      36.051  17.069  28.009  1.00  0.00           H  
ATOM    550  HB3 ALA    36      34.482  17.708  28.637  1.00  0.00           H  
ATOM    551  C   ALA    36      32.932  16.597  26.652  1.00  0.00           C  
ATOM    552  O   ALA    36      32.533  15.481  26.703  1.00  0.00           O  
ATOM    553  N   PHE    37      32.009  17.631  26.600  1.00  0.00           N  
ATOM    554  H   PHE    37      32.318  18.585  26.481  1.00  0.00           H  
ATOM    555  CA  PHE    37      30.579  17.449  26.624  1.00  0.00           C  
ATOM    556  HA  PHE    37      30.353  16.503  27.116  1.00  0.00           H  
ATOM    557  CB  PHE    37      29.945  18.641  27.420  1.00  0.00           C  
ATOM    558  HB2 PHE    37      30.145  19.581  26.906  1.00  0.00           H  
ATOM    559  HB3 PHE    37      28.888  18.374  27.447  1.00  0.00           H  
ATOM    560  CG  PHE    37      30.384  18.758  28.869  1.00  0.00           C  
ATOM    561  CD1 PHE    37      31.500  19.483  29.236  1.00  0.00           C  
ATOM    562  HD1 PHE    37      32.133  19.896  28.465  1.00  0.00           H  
ATOM    563  CE1 PHE    37      31.938  19.467  30.563  1.00  0.00           C  
ATOM    564  HE1 PHE    37      32.921  19.859  30.778  1.00  0.00           H  
ATOM    565  CZ  PHE    37      31.165  18.940  31.590  1.00  0.00           C  
ATOM    566  HZ  PHE    37      31.492  18.974  32.619  1.00  0.00           H  
ATOM    567  CE2 PHE    37      29.880  18.386  31.362  1.00  0.00           C  
ATOM    568  HE2 PHE    37      29.308  17.975  32.181  1.00  0.00           H  
ATOM    569  CD2 PHE    37      29.514  18.248  29.952  1.00  0.00           C  
ATOM    570  HD2 PHE    37      28.560  17.794  29.728  1.00  0.00           H  
ATOM    571  C   PHE    37      29.997  17.240  25.189  1.00  0.00           C  
ATOM    572  O   PHE    37      29.071  17.964  24.797  1.00  0.00           O  
ATOM    573  N   ALA    38      30.553  16.329  24.390  1.00  0.00           N  
ATOM    574  H   ALA    38      31.226  15.707  24.813  1.00  0.00           H  
ATOM    575  CA  ALA    38      30.312  16.030  22.984  1.00  0.00           C  
ATOM    576  HA  ALA    38      30.519  16.897  22.357  1.00  0.00           H  
ATOM    577  CB  ALA    38      31.331  14.891  22.606  1.00  0.00           C  
ATOM    578  HB1 ALA    38      32.060  15.328  21.924  1.00  0.00           H  
ATOM    579  HB2 ALA    38      31.982  14.623  23.438  1.00  0.00           H  
ATOM    580  HB3 ALA    38      30.856  13.997  22.203  1.00  0.00           H  
ATOM    581  C   ALA    38      28.877  15.453  22.698  1.00  0.00           C  
ATOM    582  O   ALA    38      28.516  15.260  21.547  1.00  0.00           O  
ATOM    583  N   ASP    39      28.156  15.149  23.758  1.00  0.00           N  
ATOM    584  H   ASP    39      28.584  15.260  24.665  1.00  0.00           H  
ATOM    585  CA  ASP    39      26.694  14.946  23.712  1.00  0.00           C  
ATOM    586  HA  ASP    39      26.447  14.537  22.731  1.00  0.00           H  
ATOM    587  CB  ASP    39      26.162  13.975  24.785  1.00  0.00           C  
ATOM    588  HB2 ASP    39      25.098  14.152  24.940  1.00  0.00           H  
ATOM    589  HB3 ASP    39      26.172  12.947  24.422  1.00  0.00           H  
ATOM    590  CG  ASP    39      26.837  13.897  26.086  1.00  0.00           C  
ATOM    591  OD1 ASP    39      26.616  12.927  26.802  1.00  0.00           O  
ATOM    592  OD2 ASP    39      27.679  14.678  26.432  1.00  0.00           O  
ATOM    593  C   ASP    39      25.846  16.237  23.771  1.00  0.00           C  
ATOM    594  O   ASP    39      24.925  16.323  23.043  1.00  0.00           O  
ATOM    595  N   TYR    40      26.244  17.193  24.581  1.00  0.00           N  
ATOM    596  H   TYR    40      27.101  17.108  25.108  1.00  0.00           H  
ATOM    597  CA  TYR    40      25.802  18.607  24.515  1.00  0.00           C  
ATOM    598  HA  TYR    40      24.717  18.508  24.486  1.00  0.00           H  
ATOM    599  CB  TYR    40      26.162  19.320  25.800  1.00  0.00           C  
ATOM    600  HB2 TYR    40      27.238  19.483  25.864  1.00  0.00           H  
ATOM    601  HB3 TYR    40      25.731  20.321  25.800  1.00  0.00           H  
ATOM    602  CG  TYR    40      25.539  18.822  27.164  1.00  0.00           C  
ATOM    603  CD1 TYR    40      26.165  17.849  27.900  1.00  0.00           C  
ATOM    604  HD1 TYR    40      27.097  17.485  27.494  1.00  0.00           H  
ATOM    605  CE1 TYR    40      25.614  17.243  29.105  1.00  0.00           C  
ATOM    606  HE1 TYR    40      26.157  16.526  29.702  1.00  0.00           H  
ATOM    607  CZ  TYR    40      24.339  17.731  29.574  1.00  0.00           C  
ATOM    608  OH  TYR    40      23.767  17.140  30.705  1.00  0.00           O  
ATOM    609  HH  TYR    40      22.850  17.409  30.798  1.00  0.00           H  
ATOM    610  CE2 TYR    40      23.621  18.633  28.771  1.00  0.00           C  
ATOM    611  HE2 TYR    40      22.670  19.012  29.116  1.00  0.00           H  
ATOM    612  CD2 TYR    40      24.248  19.112  27.552  1.00  0.00           C  
ATOM    613  HD2 TYR    40      23.669  19.835  26.997  1.00  0.00           H  
ATOM    614  C   TYR    40      26.340  19.321  23.224  1.00  0.00           C  
ATOM    615  O   TYR    40      27.377  18.941  22.717  1.00  0.00           O  
ATOM    616  N   SER    41      25.657  20.368  22.714  1.00  0.00           N  
ATOM    617  H   SER    41      24.808  20.637  23.190  1.00  0.00           H  
ATOM    618  CA  SER    41      26.130  21.138  21.619  1.00  0.00           C  
ATOM    619  HA  SER    41      26.837  20.561  21.023  1.00  0.00           H  
ATOM    620  CB  SER    41      24.888  21.596  20.787  1.00  0.00           C  
ATOM    621  HB2 SER    41      24.257  22.296  21.333  1.00  0.00           H  
ATOM    622  HB3 SER    41      25.214  22.124  19.890  1.00  0.00           H  
ATOM    623  OG  SER    41      24.117  20.493  20.330  1.00  0.00           O  
ATOM    624  HG  SER    41      23.891  19.845  21.001  1.00  0.00           H  
ATOM    625  C   SER    41      26.840  22.397  22.196  1.00  0.00           C  
ATOM    626  O   SER    41      26.375  23.030  23.166  1.00  0.00           O  
ATOM    627  N   ARG    42      28.052  22.572  21.702  1.00  0.00           N  
ATOM    628  H   ARG    42      28.182  22.163  20.788  1.00  0.00           H  
ATOM    629  CA  ARG    42      28.946  23.750  22.043  1.00  0.00           C  
ATOM    630  HA  ARG    42      28.744  24.244  22.993  1.00  0.00           H  
ATOM    631  CB  ARG    42      30.400  23.217  22.001  1.00  0.00           C  
ATOM    632  HB2 ARG    42      30.680  22.782  21.042  1.00  0.00           H  
ATOM    633  HB3 ARG    42      30.960  24.103  22.301  1.00  0.00           H  
ATOM    634  CG  ARG    42      30.681  22.201  23.166  1.00  0.00           C  
ATOM    635  HG2 ARG    42      31.767  22.147  23.242  1.00  0.00           H  
ATOM    636  HG3 ARG    42      30.188  22.487  24.095  1.00  0.00           H  
ATOM    637  CD  ARG    42      30.343  20.690  22.866  1.00  0.00           C  
ATOM    638  HD2 ARG    42      30.513  20.114  23.775  1.00  0.00           H  
ATOM    639  HD3 ARG    42      29.276  20.557  22.689  1.00  0.00           H  
ATOM    640  NE  ARG    42      31.189  20.060  21.769  1.00  0.00           N  
ATOM    641  HE  ARG    42      32.055  20.560  21.626  1.00  0.00           H  
ATOM    642  CZ  ARG    42      30.784  19.166  20.917  1.00  0.00           C  
ATOM    643  NH1 ARG    42      31.637  18.707  20.025  1.00  0.00           N  
ATOM    644 HH11 ARG    42      32.568  19.091  20.097  1.00  0.00           H  
ATOM    645 HH12 ARG    42      31.291  18.160  19.250  1.00  0.00           H  
ATOM    646  NH2 ARG    42      29.575  18.764  20.708  1.00  0.00           N  
ATOM    647 HH21 ARG    42      28.892  18.884  21.442  1.00  0.00           H  
ATOM    648 HH22 ARG    42      29.486  17.967  20.093  1.00  0.00           H  
ATOM    649  C   ARG    42      28.897  24.833  21.019  1.00  0.00           C  
ATOM    650  O   ARG    42      29.278  24.690  19.803  1.00  0.00           O  
ATOM    651  N   LEU    43      28.511  26.023  21.486  1.00  0.00           N  
ATOM    652  H   LEU    43      28.273  26.080  22.466  1.00  0.00           H  
ATOM    653  CA  LEU    43      28.707  27.307  20.772  1.00  0.00           C  
ATOM    654  HA  LEU    43      28.925  27.152  19.715  1.00  0.00           H  
ATOM    655  CB  LEU    43      27.345  28.134  20.854  1.00  0.00           C  
ATOM    656  HB2 LEU    43      26.483  27.487  20.694  1.00  0.00           H  
ATOM    657  HB3 LEU    43      27.175  28.539  21.852  1.00  0.00           H  
ATOM    658  CG  LEU    43      27.196  29.273  19.826  1.00  0.00           C  
ATOM    659  HG  LEU    43      27.974  30.009  20.026  1.00  0.00           H  
ATOM    660  CD1 LEU    43      27.078  28.818  18.364  1.00  0.00           C  
ATOM    661 HD11 LEU    43      28.053  28.411  18.098  1.00  0.00           H  
ATOM    662 HD12 LEU    43      26.291  28.077  18.220  1.00  0.00           H  
ATOM    663 HD13 LEU    43      26.858  29.643  17.687  1.00  0.00           H  
ATOM    664  CD2 LEU    43      25.986  30.159  20.117  1.00  0.00           C  
ATOM    665 HD21 LEU    43      25.998  30.943  19.359  1.00  0.00           H  
ATOM    666 HD22 LEU    43      24.990  29.721  20.053  1.00  0.00           H  
ATOM    667 HD23 LEU    43      26.075  30.510  21.145  1.00  0.00           H  
ATOM    668  C   LEU    43      29.841  28.068  21.365  1.00  0.00           C  
ATOM    669  O   LEU    43      29.763  28.394  22.549  1.00  0.00           O  
ATOM    670  N   TYR    44      30.921  28.367  20.623  1.00  0.00           N  
ATOM    671  H   TYR    44      30.821  28.091  19.657  1.00  0.00           H  
ATOM    672  CA  TYR    44      32.076  29.162  21.064  1.00  0.00           C  
ATOM    673  HA  TYR    44      31.928  29.458  22.102  1.00  0.00           H  
ATOM    674  CB  TYR    44      33.395  28.336  20.828  1.00  0.00           C  
ATOM    675  HB2 TYR    44      33.578  28.426  19.757  1.00  0.00           H  
ATOM    676  HB3 TYR    44      34.208  28.843  21.347  1.00  0.00           H  
ATOM    677  CG  TYR    44      33.397  26.879  21.309  1.00  0.00           C  
ATOM    678  CD1 TYR    44      33.689  26.614  22.666  1.00  0.00           C  
ATOM    679  HD1 TYR    44      33.810  27.455  23.332  1.00  0.00           H  
ATOM    680  CE1 TYR    44      33.921  25.296  23.107  1.00  0.00           C  
ATOM    681  HE1 TYR    44      34.077  25.107  24.159  1.00  0.00           H  
ATOM    682  CZ  TYR    44      33.831  24.233  22.210  1.00  0.00           C  
ATOM    683  OH  TYR    44      34.207  23.024  22.611  1.00  0.00           O  
ATOM    684  HH  TYR    44      33.828  22.364  22.026  1.00  0.00           H  
ATOM    685  CE2 TYR    44      33.539  24.422  20.915  1.00  0.00           C  
ATOM    686  HE2 TYR    44      33.510  23.615  20.198  1.00  0.00           H  
ATOM    687  CD2 TYR    44      33.295  25.787  20.452  1.00  0.00           C  
ATOM    688  HD2 TYR    44      33.151  25.833  19.383  1.00  0.00           H  
ATOM    689  C   TYR    44      32.218  30.525  20.373  1.00  0.00           C  
ATOM    690  O   TYR    44      32.400  30.596  19.147  1.00  0.00           O  
ATOM    691  N   VAL    45      32.094  31.629  21.094  1.00  0.00           N  
ATOM    692  H   VAL    45      32.010  31.506  22.093  1.00  0.00           H  
ATOM    693  CA  VAL    45      31.718  32.943  20.572  1.00  0.00           C  
ATOM    694  HA  VAL    45      31.607  32.941  19.487  1.00  0.00           H  
ATOM    695  CB  VAL    45      30.353  33.475  21.181  1.00  0.00           C  
ATOM    696  HB  VAL    45      30.568  33.659  22.234  1.00  0.00           H  
ATOM    697  CG1 VAL    45      29.807  34.760  20.530  1.00  0.00           C  
ATOM    698 HG11 VAL    45      30.538  35.561  20.636  1.00  0.00           H  
ATOM    699 HG12 VAL    45      29.664  34.605  19.461  1.00  0.00           H  
ATOM    700 HG13 VAL    45      28.819  35.050  20.889  1.00  0.00           H  
ATOM    701  CG2 VAL    45      29.225  32.464  21.032  1.00  0.00           C  
ATOM    702 HG21 VAL    45      28.992  32.479  19.967  1.00  0.00           H  
ATOM    703 HG22 VAL    45      29.527  31.500  21.442  1.00  0.00           H  
ATOM    704 HG23 VAL    45      28.337  32.805  21.564  1.00  0.00           H  
ATOM    705  C   VAL    45      32.824  33.987  20.930  1.00  0.00           C  
ATOM    706  O   VAL    45      33.184  34.124  22.090  1.00  0.00           O  
ATOM    707  N   ASP    46      33.202  34.773  19.942  1.00  0.00           N  
ATOM    708  H   ASP    46      32.771  34.737  19.030  1.00  0.00           H  
ATOM    709  CA  ASP    46      34.111  36.000  20.204  1.00  0.00           C  
ATOM    710  HA  ASP    46      34.898  35.775  20.924  1.00  0.00           H  
ATOM    711  CB  ASP    46      34.763  36.288  18.818  1.00  0.00           C  
ATOM    712  HB2 ASP    46      34.066  36.586  18.036  1.00  0.00           H  
ATOM    713  HB3 ASP    46      35.449  37.124  18.957  1.00  0.00           H  
ATOM    714  CG  ASP    46      35.739  35.143  18.354  1.00  0.00           C  
ATOM    715  OD1 ASP    46      36.644  34.759  19.134  1.00  0.00           O  
ATOM    716  OD2 ASP    46      35.671  34.760  17.167  1.00  0.00           O  
ATOM    717  C   ASP    46      33.256  37.158  20.560  1.00  0.00           C  
ATOM    718  O   ASP    46      32.348  37.571  19.807  1.00  0.00           O  
ATOM    719  N   LEU    47      33.480  37.808  21.704  1.00  0.00           N  
ATOM    720  H   LEU    47      33.822  37.204  22.438  1.00  0.00           H  
ATOM    721  CA  LEU    47      32.999  39.206  22.034  1.00  0.00           C  
ATOM    722  HA  LEU    47      31.925  39.160  21.848  1.00  0.00           H  
ATOM    723  CB  LEU    47      33.446  39.455  23.517  1.00  0.00           C  
ATOM    724  HB2 LEU    47      34.477  39.133  23.665  1.00  0.00           H  
ATOM    725  HB3 LEU    47      33.432  40.499  23.830  1.00  0.00           H  
ATOM    726  CG  LEU    47      32.766  38.541  24.585  1.00  0.00           C  
ATOM    727  HG  LEU    47      32.990  37.524  24.261  1.00  0.00           H  
ATOM    728  CD1 LEU    47      33.448  38.871  25.902  1.00  0.00           C  
ATOM    729 HD11 LEU    47      33.286  39.862  26.327  1.00  0.00           H  
ATOM    730 HD12 LEU    47      33.164  38.169  26.686  1.00  0.00           H  
ATOM    731 HD13 LEU    47      34.518  38.674  25.853  1.00  0.00           H  
ATOM    732  CD2 LEU    47      31.251  38.931  24.778  1.00  0.00           C  
ATOM    733 HD21 LEU    47      31.141  40.006  24.920  1.00  0.00           H  
ATOM    734 HD22 LEU    47      30.778  38.599  23.854  1.00  0.00           H  
ATOM    735 HD23 LEU    47      30.960  38.438  25.705  1.00  0.00           H  
ATOM    736  C   LEU    47      33.534  40.200  21.073  1.00  0.00           C  
ATOM    737  O   LEU    47      34.551  40.141  20.491  1.00  0.00           O  
ATOM    738  N   PRO    48      32.854  41.369  20.962  1.00  0.00           N  
ATOM    739  CD  PRO    48      31.688  41.705  21.687  1.00  0.00           C  
ATOM    740  HD2 PRO    48      31.803  41.615  22.767  1.00  0.00           H  
ATOM    741  HD3 PRO    48      30.800  41.113  21.467  1.00  0.00           H  
ATOM    742  CG  PRO    48      31.353  43.199  21.348  1.00  0.00           C  
ATOM    743  HG2 PRO    48      31.712  43.932  22.071  1.00  0.00           H  
ATOM    744  HG3 PRO    48      30.283  43.278  21.152  1.00  0.00           H  
ATOM    745  CB  PRO    48      32.034  43.385  20.039  1.00  0.00           C  
ATOM    746  HB2 PRO    48      32.290  44.423  19.822  1.00  0.00           H  
ATOM    747  HB3 PRO    48      31.252  43.082  19.343  1.00  0.00           H  
ATOM    748  CA  PRO    48      33.234  42.494  20.090  1.00  0.00           C  
ATOM    749  HA  PRO    48      33.464  42.151  19.082  1.00  0.00           H  
ATOM    750  C   PRO    48      34.515  43.135  20.594  1.00  0.00           C  
ATOM    751  O   PRO    48      34.631  43.686  21.654  1.00  0.00           O  
ATOM    752  N   GLY    49      35.495  43.284  19.662  1.00  0.00           N  
ATOM    753  H   GLY    49      35.264  42.965  18.732  1.00  0.00           H  
ATOM    754  CA  GLY    49      36.824  43.716  19.887  1.00  0.00           C  
ATOM    755  HA2 GLY    49      37.119  44.512  19.202  1.00  0.00           H  
ATOM    756  HA3 GLY    49      36.813  44.112  20.902  1.00  0.00           H  
ATOM    757  C   GLY    49      37.853  42.586  19.764  1.00  0.00           C  
ATOM    758  O   GLY    49      39.079  42.834  19.876  1.00  0.00           O  
ATOM    759  N   HIE    50      37.421  41.305  19.747  1.00  0.00           N  
ATOM    760  H   HIE    50      36.450  41.047  19.849  1.00  0.00           H  
ATOM    761  CA  HIE    50      38.317  40.160  19.756  1.00  0.00           C  
ATOM    762  HA  HIE    50      39.290  40.554  19.462  1.00  0.00           H  
ATOM    763  CB  HIE    50      38.403  39.465  21.151  1.00  0.00           C  
ATOM    764  HB2 HIE    50      37.440  38.966  21.258  1.00  0.00           H  
ATOM    765  HB3 HIE    50      39.175  38.704  21.038  1.00  0.00           H  
ATOM    766  CG  HIE    50      38.724  40.433  22.256  1.00  0.00           C  
ATOM    767  ND1 HIE    50      37.872  40.948  23.200  1.00  0.00           N  
ATOM    768  CE1 HIE    50      38.523  41.772  24.024  1.00  0.00           C  
ATOM    769  HE1 HIE    50      38.229  42.322  24.906  1.00  0.00           H  
ATOM    770  NE2 HIE    50      39.774  41.914  23.579  1.00  0.00           N  
ATOM    771  HE2 HIE    50      40.428  42.524  24.048  1.00  0.00           H  
ATOM    772  CD2 HIE    50      39.938  41.061  22.507  1.00  0.00           C  
ATOM    773  HD2 HIE    50      40.801  40.876  21.885  1.00  0.00           H  
ATOM    774  C   HIE    50      37.940  39.098  18.717  1.00  0.00           C  
ATOM    775  O   HIE    50      36.811  39.074  18.144  1.00  0.00           O  
ATOM    776  N   GLY    51      38.855  38.177  18.463  1.00  0.00           N  
ATOM    777  H   GLY    51      39.736  38.262  18.951  1.00  0.00           H  
ATOM    778  CA  GLY    51      38.652  37.017  17.509  1.00  0.00           C  
ATOM    779  HA2 GLY    51      39.619  36.519  17.445  1.00  0.00           H  
ATOM    780  HA3 GLY    51      37.980  36.331  18.025  1.00  0.00           H  
ATOM    781  C   GLY    51      38.273  37.417  16.043  1.00  0.00           C  
ATOM    782  O   GLY    51      38.970  38.267  15.489  1.00  0.00           O  
ATOM    783  N   GLY    52      37.138  36.817  15.592  1.00  0.00           N  
ATOM    784  H   GLY    52      36.643  36.213  16.232  1.00  0.00           H  
ATOM    785  CA  GLY    52      36.474  37.140  14.332  1.00  0.00           C  
ATOM    786  HA2 GLY    52      37.253  37.359  13.602  1.00  0.00           H  
ATOM    787  HA3 GLY    52      35.863  36.298  14.006  1.00  0.00           H  
ATOM    788  C   GLY    52      35.416  38.318  14.500  1.00  0.00           C  
ATOM    789  O   GLY    52      34.898  38.807  13.522  1.00  0.00           O  
ATOM    790  N   SER    53      35.086  38.691  15.734  1.00  0.00           N  
ATOM    791  H   SER    53      35.536  38.156  16.463  1.00  0.00           H  
ATOM    792  CA  SER    53      34.309  39.842  16.093  1.00  0.00           C  
ATOM    793  HA  SER    53      33.643  40.168  15.295  1.00  0.00           H  
ATOM    794  CB  SER    53      33.466  39.648  17.352  1.00  0.00           C  
ATOM    795  HB2 SER    53      34.207  39.458  18.128  1.00  0.00           H  
ATOM    796  HB3 SER    53      32.933  40.582  17.532  1.00  0.00           H  
ATOM    797  OG  SER    53      32.410  38.670  17.180  1.00  0.00           O  
ATOM    798  HG  SER    53      32.387  38.177  18.004  1.00  0.00           H  
ATOM    799  C   SER    53      35.136  41.093  16.295  1.00  0.00           C  
ATOM    800  O   SER    53      34.665  42.025  16.968  1.00  0.00           O  
ATOM    801  N   ALA    54      36.373  41.066  15.800  1.00  0.00           N  
ATOM    802  H   ALA    54      36.743  40.243  15.347  1.00  0.00           H  
ATOM    803  CA  ALA    54      37.299  42.166  16.027  1.00  0.00           C  
ATOM    804  HA  ALA    54      37.193  42.371  17.092  1.00  0.00           H  
ATOM    805  CB  ALA    54      38.703  41.771  15.579  1.00  0.00           C  
ATOM    806  HB1 ALA    54      39.310  42.674  15.650  1.00  0.00           H  
ATOM    807  HB2 ALA    54      39.038  40.945  16.207  1.00  0.00           H  
ATOM    808  HB3 ALA    54      38.695  41.316  14.589  1.00  0.00           H  
ATOM    809  C   ALA    54      36.919  43.447  15.302  1.00  0.00           C  
ATOM    810  O   ALA    54      37.191  44.566  15.753  1.00  0.00           O  
ATOM    811  N   ALA    55      36.219  43.409  14.173  1.00  0.00           N  
ATOM    812  H   ALA    55      36.112  42.476  13.801  1.00  0.00           H  
ATOM    813  CA  ALA    55      35.633  44.574  13.470  1.00  0.00           C  
ATOM    814  HA  ALA    55      36.329  45.406  13.580  1.00  0.00           H  
ATOM    815  CB  ALA    55      35.670  44.386  11.993  1.00  0.00           C  
ATOM    816  HB1 ALA    55      34.892  43.649  11.793  1.00  0.00           H  
ATOM    817  HB2 ALA    55      35.580  45.303  11.411  1.00  0.00           H  
ATOM    818  HB3 ALA    55      36.637  43.971  11.711  1.00  0.00           H  
ATOM    819  C   ALA    55      34.248  45.007  13.966  1.00  0.00           C  
ATOM    820  O   ALA    55      33.762  46.052  13.508  1.00  0.00           O  
ATOM    821  N   ILE    56      33.671  44.226  14.879  1.00  0.00           N  
ATOM    822  H   ILE    56      34.204  43.394  15.088  1.00  0.00           H  
ATOM    823  CA  ILE    56      32.445  44.598  15.661  1.00  0.00           C  
ATOM    824  HA  ILE    56      31.836  45.193  14.980  1.00  0.00           H  
ATOM    825  CB  ILE    56      31.619  43.397  15.980  1.00  0.00           C  
ATOM    826  HB  ILE    56      32.182  42.901  16.770  1.00  0.00           H  
ATOM    827  CG2 ILE    56      30.186  43.858  16.404  1.00  0.00           C  
ATOM    828 HG21 ILE    56      30.204  44.745  17.038  1.00  0.00           H  
ATOM    829 HG22 ILE    56      29.666  44.263  15.536  1.00  0.00           H  
ATOM    830 HG23 ILE    56      29.678  43.154  17.063  1.00  0.00           H  
ATOM    831  CG1 ILE    56      31.459  42.380  14.803  1.00  0.00           C  
ATOM    832 HG12 ILE    56      30.996  42.919  13.977  1.00  0.00           H  
ATOM    833 HG13 ILE    56      32.461  41.999  14.605  1.00  0.00           H  
ATOM    834  CD1 ILE    56      30.597  41.162  15.098  1.00  0.00           C  
ATOM    835 HD11 ILE    56      29.621  41.512  15.436  1.00  0.00           H  
ATOM    836 HD12 ILE    56      30.452  40.584  14.185  1.00  0.00           H  
ATOM    837 HD13 ILE    56      31.062  40.604  15.910  1.00  0.00           H  
ATOM    838  C   ILE    56      32.778  45.426  16.904  1.00  0.00           C  
ATOM    839  O   ILE    56      33.736  45.094  17.621  1.00  0.00           O  
ATOM    840  N   SER    57      31.985  46.463  17.254  1.00  0.00           N  
ATOM    841  H   SER    57      31.185  46.637  16.662  1.00  0.00           H  
ATOM    842  CA  SER    57      32.259  47.281  18.454  1.00  0.00           C  
ATOM    843  HA  SER    57      32.818  46.679  19.170  1.00  0.00           H  
ATOM    844  CB  SER    57      33.244  48.508  18.033  1.00  0.00           C  
ATOM    845  HB2 SER    57      33.624  49.019  18.918  1.00  0.00           H  
ATOM    846  HB3 SER    57      34.017  47.973  17.483  1.00  0.00           H  
ATOM    847  OG  SER    57      32.591  49.338  17.107  1.00  0.00           O  
ATOM    848  HG  SER    57      32.523  48.764  16.340  1.00  0.00           H  
ATOM    849  C   SER    57      31.027  47.739  19.208  1.00  0.00           C  
ATOM    850  O   SER    57      29.894  47.588  18.805  1.00  0.00           O  
ATOM    851  N   VAL    58      31.279  48.266  20.395  1.00  0.00           N  
ATOM    852  H   VAL    58      32.261  48.241  20.629  1.00  0.00           H  
ATOM    853  CA  VAL    58      30.174  48.574  21.481  1.00  0.00           C  
ATOM    854  HA  VAL    58      29.271  48.867  20.944  1.00  0.00           H  
ATOM    855  CB  VAL    58      29.779  47.321  22.298  1.00  0.00           C  
ATOM    856  HB  VAL    58      28.977  47.694  22.936  1.00  0.00           H  
ATOM    857  CG1 VAL    58      29.192  46.228  21.425  1.00  0.00           C  
ATOM    858 HG11 VAL    58      28.735  45.413  21.985  1.00  0.00           H  
ATOM    859 HG12 VAL    58      28.405  46.669  20.813  1.00  0.00           H  
ATOM    860 HG13 VAL    58      29.930  45.856  20.714  1.00  0.00           H  
ATOM    861  CG2 VAL    58      30.935  46.732  23.111  1.00  0.00           C  
ATOM    862 HG21 VAL    58      31.753  46.552  22.413  1.00  0.00           H  
ATOM    863 HG22 VAL    58      31.365  47.375  23.879  1.00  0.00           H  
ATOM    864 HG23 VAL    58      30.763  45.754  23.560  1.00  0.00           H  
ATOM    865  C   VAL    58      30.618  49.690  22.415  1.00  0.00           C  
ATOM    866  O   VAL    58      31.792  49.894  22.693  1.00  0.00           O  
ATOM    867  N   ASP    59      29.644  50.418  22.960  1.00  0.00           N  
ATOM    868  H   ASP    59      28.698  50.221  22.665  1.00  0.00           H  
ATOM    869  CA  ASP    59      29.868  51.381  24.012  1.00  0.00           C  
ATOM    870  HA  ASP    59      30.916  51.643  24.158  1.00  0.00           H  
ATOM    871  CB  ASP    59      29.037  52.631  23.651  1.00  0.00           C  
ATOM    872  HB2 ASP    59      27.985  52.603  23.934  1.00  0.00           H  
ATOM    873  HB3 ASP    59      29.442  53.495  24.178  1.00  0.00           H  
ATOM    874  CG  ASP    59      29.040  53.008  22.198  1.00  0.00           C  
ATOM    875  OD1 ASP    59      29.863  53.907  21.819  1.00  0.00           O  
ATOM    876  OD2 ASP    59      28.151  52.586  21.433  1.00  0.00           O  
ATOM    877  C   ASP    59      29.391  50.914  25.397  1.00  0.00           C  
ATOM    878  O   ASP    59      29.582  51.717  26.336  1.00  0.00           O  
ATOM    879  N   GLY    60      28.748  49.728  25.545  1.00  0.00           N  
ATOM    880  H   GLY    60      28.597  49.201  24.697  1.00  0.00           H  
ATOM    881  CA  GLY    60      28.089  49.306  26.797  1.00  0.00           C  
ATOM    882  HA2 GLY    60      28.740  49.626  27.611  1.00  0.00           H  
ATOM    883  HA3 GLY    60      27.191  49.918  26.883  1.00  0.00           H  
ATOM    884  C   GLY    60      27.649  47.878  26.798  1.00  0.00           C  
ATOM    885  O   GLY    60      27.364  47.388  25.705  1.00  0.00           O  
ATOM    886  N   PHE    61      27.543  47.199  27.948  1.00  0.00           N  
ATOM    887  H   PHE    61      27.775  47.620  28.837  1.00  0.00           H  
ATOM    888  CA  PHE    61      26.947  45.911  28.063  1.00  0.00           C  
ATOM    889  HA  PHE    61      27.577  45.205  27.522  1.00  0.00           H  
ATOM    890  CB  PHE    61      26.840  45.518  29.541  1.00  0.00           C  
ATOM    891  HB2 PHE    61      26.172  46.222  30.038  1.00  0.00           H  
ATOM    892  HB3 PHE    61      26.502  44.483  29.602  1.00  0.00           H  
ATOM    893  CG  PHE    61      28.160  45.633  30.345  1.00  0.00           C  
ATOM    894  CD1 PHE    61      28.960  44.433  30.573  1.00  0.00           C  
ATOM    895  HD1 PHE    61      28.622  43.483  30.185  1.00  0.00           H  
ATOM    896  CE1 PHE    61      30.062  44.517  31.438  1.00  0.00           C  
ATOM    897  HE1 PHE    61      30.591  43.608  31.683  1.00  0.00           H  
ATOM    898  CZ  PHE    61      30.456  45.740  32.033  1.00  0.00           C  
ATOM    899  HZ  PHE    61      31.314  45.690  32.687  1.00  0.00           H  
ATOM    900  CE2 PHE    61      29.811  46.918  31.690  1.00  0.00           C  
ATOM    901  HE2 PHE    61      30.055  47.894  32.083  1.00  0.00           H  
ATOM    902  CD2 PHE    61      28.629  46.846  30.893  1.00  0.00           C  
ATOM    903  HD2 PHE    61      27.991  47.712  30.803  1.00  0.00           H  
ATOM    904  C   PHE    61      25.547  45.718  27.436  1.00  0.00           C  
ATOM    905  O   PHE    61      25.221  44.627  26.946  1.00  0.00           O  
ATOM    906  N   ASP    62      24.695  46.734  27.359  1.00  0.00           N  
ATOM    907  H   ASP    62      24.992  47.539  27.892  1.00  0.00           H  
ATOM    908  CA  ASP    62      23.363  46.724  26.613  1.00  0.00           C  
ATOM    909  HA  ASP    62      22.646  46.142  27.193  1.00  0.00           H  
ATOM    910  CB  ASP    62      22.786  48.192  26.627  1.00  0.00           C  
ATOM    911  HB2 ASP    62      23.636  48.833  26.392  1.00  0.00           H  
ATOM    912  HB3 ASP    62      22.021  48.347  25.867  1.00  0.00           H  
ATOM    913  CG  ASP    62      22.234  48.727  27.919  1.00  0.00           C  
ATOM    914  OD1 ASP    62      21.959  47.992  28.868  1.00  0.00           O  
ATOM    915  OD2 ASP    62      22.087  49.951  28.011  1.00  0.00           O  
ATOM    916  C   ASP    62      23.604  46.325  25.168  1.00  0.00           C  
ATOM    917  O   ASP    62      22.921  45.473  24.656  1.00  0.00           O  
ATOM    918  N   ASP    63      24.723  46.819  24.558  1.00  0.00           N  
ATOM    919  H   ASP    63      25.367  47.436  25.033  1.00  0.00           H  
ATOM    920  CA  ASP    63      25.066  46.476  23.149  1.00  0.00           C  
ATOM    921  HA  ASP    63      24.177  46.504  22.518  1.00  0.00           H  
ATOM    922  CB  ASP    63      26.075  47.492  22.621  1.00  0.00           C  
ATOM    923  HB2 ASP    63      27.040  47.348  23.108  1.00  0.00           H  
ATOM    924  HB3 ASP    63      26.288  47.245  21.581  1.00  0.00           H  
ATOM    925  CG  ASP    63      25.711  48.974  22.491  1.00  0.00           C  
ATOM    926  OD1 ASP    63      24.527  49.339  22.261  1.00  0.00           O  
ATOM    927  OD2 ASP    63      26.652  49.762  22.670  1.00  0.00           O  
ATOM    928  C   ASP    63      25.670  45.103  22.932  1.00  0.00           C  
ATOM    929  O   ASP    63      25.288  44.420  21.988  1.00  0.00           O  
ATOM    930  N   VAL    64      26.516  44.652  23.929  1.00  0.00           N  
ATOM    931  H   VAL    64      26.765  45.348  24.617  1.00  0.00           H  
ATOM    932  CA  VAL    64      26.971  43.252  23.963  1.00  0.00           C  
ATOM    933  HA  VAL    64      27.370  43.069  22.965  1.00  0.00           H  
ATOM    934  CB  VAL    64      28.106  42.989  25.035  1.00  0.00           C  
ATOM    935  HB  VAL    64      27.607  43.111  25.997  1.00  0.00           H  
ATOM    936  CG1 VAL    64      28.619  41.550  24.884  1.00  0.00           C  
ATOM    937 HG11 VAL    64      29.193  41.357  25.791  1.00  0.00           H  
ATOM    938 HG12 VAL    64      27.913  40.767  24.609  1.00  0.00           H  
ATOM    939 HG13 VAL    64      29.385  41.533  24.109  1.00  0.00           H  
ATOM    940  CG2 VAL    64      29.322  43.974  24.990  1.00  0.00           C  
ATOM    941 HG21 VAL    64      29.080  45.024  25.150  1.00  0.00           H  
ATOM    942 HG22 VAL    64      30.077  43.653  25.707  1.00  0.00           H  
ATOM    943 HG23 VAL    64      29.821  43.832  24.032  1.00  0.00           H  
ATOM    944  C   VAL    64      25.791  42.320  24.057  1.00  0.00           C  
ATOM    945  O   VAL    64      25.820  41.272  23.422  1.00  0.00           O  
ATOM    946  N   THR    65      24.716  42.664  24.810  1.00  0.00           N  
ATOM    947  H   THR    65      24.801  43.595  25.192  1.00  0.00           H  
ATOM    948  CA  THR    65      23.501  41.804  25.087  1.00  0.00           C  
ATOM    949  HA  THR    65      23.825  40.821  25.427  1.00  0.00           H  
ATOM    950  CB  THR    65      22.754  42.400  26.289  1.00  0.00           C  
ATOM    951  HB  THR    65      22.430  43.429  26.126  1.00  0.00           H  
ATOM    952  CG2 THR    65      21.501  41.629  26.757  1.00  0.00           C  
ATOM    953 HG21 THR    65      20.650  42.030  26.205  1.00  0.00           H  
ATOM    954 HG22 THR    65      21.651  40.551  26.687  1.00  0.00           H  
ATOM    955 HG23 THR    65      21.247  41.920  27.776  1.00  0.00           H  
ATOM    956  OG1 THR    65      23.586  42.492  27.451  1.00  0.00           O  
ATOM    957  HG1 THR    65      24.118  43.289  27.388  1.00  0.00           H  
ATOM    958  C   THR    65      22.696  41.752  23.817  1.00  0.00           C  
ATOM    959  O   THR    65      22.314  40.666  23.396  1.00  0.00           O  
ATOM    960  N   ASP    66      22.438  42.879  23.089  1.00  0.00           N  
ATOM    961  H   ASP    66      22.734  43.793  23.402  1.00  0.00           H  
ATOM    962  CA  ASP    66      21.779  42.851  21.744  1.00  0.00           C  
ATOM    963  HA  ASP    66      20.836  42.310  21.827  1.00  0.00           H  
ATOM    964  CB  ASP    66      21.493  44.344  21.322  1.00  0.00           C  
ATOM    965  HB2 ASP    66      21.213  44.902  22.215  1.00  0.00           H  
ATOM    966  HB3 ASP    66      22.439  44.736  20.950  1.00  0.00           H  
ATOM    967  CG  ASP    66      20.374  44.466  20.267  1.00  0.00           C  
ATOM    968  OD1 ASP    66      19.217  44.110  20.613  1.00  0.00           O  
ATOM    969  OD2 ASP    66      20.719  44.887  19.130  1.00  0.00           O  
ATOM    970  C   ASP    66      22.530  42.030  20.676  1.00  0.00           C  
ATOM    971  O   ASP    66      21.934  41.218  20.033  1.00  0.00           O  
ATOM    972  N   LEU    67      23.858  42.238  20.561  1.00  0.00           N  
ATOM    973  H   LEU    67      24.336  42.911  21.143  1.00  0.00           H  
ATOM    974  CA  LEU    67      24.604  41.358  19.635  1.00  0.00           C  
ATOM    975  HA  LEU    67      24.126  41.480  18.663  1.00  0.00           H  
ATOM    976  CB  LEU    67      26.071  41.815  19.574  1.00  0.00           C  
ATOM    977  HB2 LEU    67      26.457  41.747  20.591  1.00  0.00           H  
ATOM    978  HB3 LEU    67      26.655  41.178  18.909  1.00  0.00           H  
ATOM    979  CG  LEU    67      26.306  43.236  18.936  1.00  0.00           C  
ATOM    980  HG  LEU    67      25.561  43.809  19.488  1.00  0.00           H  
ATOM    981  CD1 LEU    67      27.687  43.818  19.291  1.00  0.00           C  
ATOM    982 HD11 LEU    67      28.460  43.226  18.800  1.00  0.00           H  
ATOM    983 HD12 LEU    67      27.691  44.805  18.829  1.00  0.00           H  
ATOM    984 HD13 LEU    67      27.746  43.845  20.379  1.00  0.00           H  
ATOM    985  CD2 LEU    67      25.989  43.388  17.483  1.00  0.00           C  
ATOM    986 HD21 LEU    67      24.940  43.149  17.313  1.00  0.00           H  
ATOM    987 HD22 LEU    67      26.028  44.445  17.219  1.00  0.00           H  
ATOM    988 HD23 LEU    67      26.568  42.827  16.749  1.00  0.00           H  
ATOM    989  C   LEU    67      24.487  39.846  20.071  1.00  0.00           C  
ATOM    990  O   LEU    67      24.245  39.009  19.221  1.00  0.00           O  
ATOM    991  N   LEU    68      24.656  39.489  21.376  1.00  0.00           N  
ATOM    992  H   LEU    68      24.830  40.194  22.078  1.00  0.00           H  
ATOM    993  CA  LEU    68      24.400  38.065  21.796  1.00  0.00           C  
ATOM    994  HA  LEU    68      25.051  37.569  21.075  1.00  0.00           H  
ATOM    995  CB  LEU    68      24.887  37.918  23.236  1.00  0.00           C  
ATOM    996  HB2 LEU    68      25.949  38.125  23.369  1.00  0.00           H  
ATOM    997  HB3 LEU    68      24.469  38.629  23.948  1.00  0.00           H  
ATOM    998  CG  LEU    68      24.653  36.491  23.905  1.00  0.00           C  
ATOM    999  HG  LEU    68      23.600  36.214  23.864  1.00  0.00           H  
ATOM   1000  CD1 LEU    68      25.614  35.384  23.417  1.00  0.00           C  
ATOM   1001 HD11 LEU    68      25.343  35.045  22.417  1.00  0.00           H  
ATOM   1002 HD12 LEU    68      26.633  35.768  23.393  1.00  0.00           H  
ATOM   1003 HD13 LEU    68      25.748  34.545  24.100  1.00  0.00           H  
ATOM   1004  CD2 LEU    68      25.129  36.752  25.374  1.00  0.00           C  
ATOM   1005 HD21 LEU    68      26.186  37.016  25.346  1.00  0.00           H  
ATOM   1006 HD22 LEU    68      24.438  37.482  25.796  1.00  0.00           H  
ATOM   1007 HD23 LEU    68      24.932  35.875  25.990  1.00  0.00           H  
ATOM   1008  C   LEU    68      22.976  37.622  21.494  1.00  0.00           C  
ATOM   1009  O   LEU    68      22.839  36.632  20.823  1.00  0.00           O  
ATOM   1010  N   ARG    69      21.830  38.240  21.902  1.00  0.00           N  
ATOM   1011  H   ARG    69      21.993  39.070  22.454  1.00  0.00           H  
ATOM   1012  CA  ARG    69      20.431  37.821  21.644  1.00  0.00           C  
ATOM   1013  HA  ARG    69      20.242  36.847  22.095  1.00  0.00           H  
ATOM   1014  CB  ARG    69      19.498  38.918  22.186  1.00  0.00           C  
ATOM   1015  HB2 ARG    69      20.015  39.822  21.861  1.00  0.00           H  
ATOM   1016  HB3 ARG    69      18.513  38.956  21.722  1.00  0.00           H  
ATOM   1017  CG  ARG    69      19.536  39.098  23.638  1.00  0.00           C  
ATOM   1018  HG2 ARG    69      19.005  38.300  24.158  1.00  0.00           H  
ATOM   1019  HG3 ARG    69      20.560  39.147  24.008  1.00  0.00           H  
ATOM   1020  CD  ARG    69      18.888  40.353  24.052  1.00  0.00           C  
ATOM   1021  HD2 ARG    69      19.494  41.259  24.036  1.00  0.00           H  
ATOM   1022  HD3 ARG    69      17.942  40.517  23.535  1.00  0.00           H  
ATOM   1023  NE  ARG    69      18.473  40.308  25.516  1.00  0.00           N  
ATOM   1024  HE  ARG    69      18.502  39.447  26.044  1.00  0.00           H  
ATOM   1025  CZ  ARG    69      17.834  41.294  26.149  1.00  0.00           C  
ATOM   1026  NH1 ARG    69      17.649  42.429  25.557  1.00  0.00           N  
ATOM   1027 HH11 ARG    69      17.764  42.522  24.558  1.00  0.00           H  
ATOM   1028 HH12 ARG    69      17.274  43.192  26.101  1.00  0.00           H  
ATOM   1029  NH2 ARG    69      17.491  41.211  27.405  1.00  0.00           N  
ATOM   1030 HH21 ARG    69      17.584  40.357  27.936  1.00  0.00           H  
ATOM   1031 HH22 ARG    69      17.027  41.974  27.876  1.00  0.00           H  
ATOM   1032  C   ARG    69      20.241  37.573  20.138  1.00  0.00           C  
ATOM   1033  O   ARG    69      19.548  36.564  19.739  1.00  0.00           O  
ATOM   1034  N   LYS    70      20.844  38.367  19.343  1.00  0.00           N  
ATOM   1035  H   LYS    70      21.317  39.156  19.759  1.00  0.00           H  
ATOM   1036  CA  LYS    70      20.645  38.305  17.864  1.00  0.00           C  
ATOM   1037  HA  LYS    70      19.622  37.972  17.695  1.00  0.00           H  
ATOM   1038  CB  LYS    70      20.661  39.716  17.257  1.00  0.00           C  
ATOM   1039  HB2 LYS    70      21.548  40.228  17.629  1.00  0.00           H  
ATOM   1040  HB3 LYS    70      20.745  39.790  16.173  1.00  0.00           H  
ATOM   1041  CG  LYS    70      19.498  40.563  17.797  1.00  0.00           C  
ATOM   1042  HG2 LYS    70      18.557  40.294  17.315  1.00  0.00           H  
ATOM   1043  HG3 LYS    70      19.486  40.546  18.886  1.00  0.00           H  
ATOM   1044  CD  LYS    70      19.721  42.030  17.508  1.00  0.00           C  
ATOM   1045  HD2 LYS    70      20.665  42.361  17.942  1.00  0.00           H  
ATOM   1046  HD3 LYS    70      19.799  42.114  16.424  1.00  0.00           H  
ATOM   1047  CE  LYS    70      18.499  42.777  17.987  1.00  0.00           C  
ATOM   1048  HE2 LYS    70      17.629  42.394  17.454  1.00  0.00           H  
ATOM   1049  HE3 LYS    70      18.348  42.755  19.067  1.00  0.00           H  
ATOM   1050  NZ  LYS    70      18.547  44.193  17.698  1.00  0.00           N  
ATOM   1051  HZ1 LYS    70      19.354  44.583  18.165  1.00  0.00           H  
ATOM   1052  HZ2 LYS    70      18.617  44.567  16.762  1.00  0.00           H  
ATOM   1053  HZ3 LYS    70      17.738  44.642  18.102  1.00  0.00           H  
ATOM   1054  C   LYS    70      21.559  37.267  17.241  1.00  0.00           C  
ATOM   1055  O   LYS    70      21.080  36.590  16.401  1.00  0.00           O  
ATOM   1056  N   THR    71      22.697  37.046  17.843  1.00  0.00           N  
ATOM   1057  H   THR    71      22.959  37.785  18.479  1.00  0.00           H  
ATOM   1058  CA  THR    71      23.652  35.967  17.640  1.00  0.00           C  
ATOM   1059  HA  THR    71      23.914  35.930  16.583  1.00  0.00           H  
ATOM   1060  CB  THR    71      25.001  36.171  18.282  1.00  0.00           C  
ATOM   1061  HB  THR    71      24.968  36.155  19.371  1.00  0.00           H  
ATOM   1062  CG2 THR    71      25.867  34.945  17.923  1.00  0.00           C  
ATOM   1063 HG21 THR    71      25.590  34.053  18.486  1.00  0.00           H  
ATOM   1064 HG22 THR    71      25.852  34.845  16.837  1.00  0.00           H  
ATOM   1065 HG23 THR    71      26.896  35.015  18.274  1.00  0.00           H  
ATOM   1066  OG1 THR    71      25.708  37.280  17.869  1.00  0.00           O  
ATOM   1067  HG1 THR    71      25.202  37.948  18.338  1.00  0.00           H  
ATOM   1068  C   THR    71      23.088  34.598  17.947  1.00  0.00           C  
ATOM   1069  O   THR    71      23.096  33.736  17.033  1.00  0.00           O  
ATOM   1070  N   LEU    72      22.474  34.407  19.119  1.00  0.00           N  
ATOM   1071  H   LEU    72      22.426  35.221  19.715  1.00  0.00           H  
ATOM   1072  CA  LEU    72      21.889  33.060  19.451  1.00  0.00           C  
ATOM   1073  HA  LEU    72      22.627  32.269  19.313  1.00  0.00           H  
ATOM   1074  CB  LEU    72      21.312  33.102  20.917  1.00  0.00           C  
ATOM   1075  HB2 LEU    72      20.580  33.896  21.070  1.00  0.00           H  
ATOM   1076  HB3 LEU    72      20.802  32.172  21.170  1.00  0.00           H  
ATOM   1077  CG  LEU    72      22.462  33.319  21.967  1.00  0.00           C  
ATOM   1078  HG  LEU    72      22.687  34.382  22.051  1.00  0.00           H  
ATOM   1079  CD1 LEU    72      21.998  32.906  23.343  1.00  0.00           C  
ATOM   1080 HD11 LEU    72      22.684  33.241  24.121  1.00  0.00           H  
ATOM   1081 HD12 LEU    72      21.035  33.399  23.480  1.00  0.00           H  
ATOM   1082 HD13 LEU    72      21.959  31.818  23.391  1.00  0.00           H  
ATOM   1083  CD2 LEU    72      23.805  32.533  21.737  1.00  0.00           C  
ATOM   1084 HD21 LEU    72      24.573  32.764  22.475  1.00  0.00           H  
ATOM   1085 HD22 LEU    72      23.675  31.451  21.696  1.00  0.00           H  
ATOM   1086 HD23 LEU    72      24.315  32.890  20.842  1.00  0.00           H  
ATOM   1087  C   LEU    72      20.759  32.616  18.465  1.00  0.00           C  
ATOM   1088  O   LEU    72      20.677  31.455  18.108  1.00  0.00           O  
ATOM   1089  N   VAL    73      19.883  33.553  17.961  1.00  0.00           N  
ATOM   1090  H   VAL    73      20.010  34.484  18.329  1.00  0.00           H  
ATOM   1091  CA  VAL    73      18.825  33.389  16.913  1.00  0.00           C  
ATOM   1092  HA  VAL    73      18.104  32.671  17.306  1.00  0.00           H  
ATOM   1093  CB  VAL    73      17.963  34.708  16.854  1.00  0.00           C  
ATOM   1094  HB  VAL    73      18.732  35.470  16.731  1.00  0.00           H  
ATOM   1095  CG1 VAL    73      16.884  34.767  15.773  1.00  0.00           C  
ATOM   1096 HG11 VAL    73      16.429  35.757  15.810  1.00  0.00           H  
ATOM   1097 HG12 VAL    73      17.449  34.677  14.844  1.00  0.00           H  
ATOM   1098 HG13 VAL    73      16.142  33.970  15.795  1.00  0.00           H  
ATOM   1099  CG2 VAL    73      17.184  35.003  18.170  1.00  0.00           C  
ATOM   1100 HG21 VAL    73      17.825  34.905  19.046  1.00  0.00           H  
ATOM   1101 HG22 VAL    73      16.769  36.011  18.150  1.00  0.00           H  
ATOM   1102 HG23 VAL    73      16.347  34.326  18.338  1.00  0.00           H  
ATOM   1103  C   VAL    73      19.403  33.013  15.518  1.00  0.00           C  
ATOM   1104  O   VAL    73      18.655  32.462  14.729  1.00  0.00           O  
ATOM   1105  N   SER    74      20.615  33.333  15.127  1.00  0.00           N  
ATOM   1106  H   SER    74      21.242  33.870  15.708  1.00  0.00           H  
ATOM   1107  CA  SER    74      21.197  32.746  13.875  1.00  0.00           C  
ATOM   1108  HA  SER    74      20.513  32.957  13.053  1.00  0.00           H  
ATOM   1109  CB  SER    74      22.537  33.516  13.529  1.00  0.00           C  
ATOM   1110  HB2 SER    74      22.522  34.600  13.641  1.00  0.00           H  
ATOM   1111  HB3 SER    74      23.292  33.219  14.257  1.00  0.00           H  
ATOM   1112  OG  SER    74      22.995  33.150  12.270  1.00  0.00           O  
ATOM   1113  HG  SER    74      23.576  32.386  12.231  1.00  0.00           H  
ATOM   1114  C   SER    74      21.620  31.229  14.011  1.00  0.00           C  
ATOM   1115  O   SER    74      21.909  30.592  13.065  1.00  0.00           O  
ATOM   1116  N   TYR    75      21.486  30.612  15.194  1.00  0.00           N  
ATOM   1117  H   TYR    75      21.306  31.237  15.967  1.00  0.00           H  
ATOM   1118  CA  TYR    75      21.721  29.206  15.577  1.00  0.00           C  
ATOM   1119  HA  TYR    75      21.921  28.586  14.703  1.00  0.00           H  
ATOM   1120  CB  TYR    75      22.889  29.018  16.632  1.00  0.00           C  
ATOM   1121  HB2 TYR    75      22.614  29.575  17.527  1.00  0.00           H  
ATOM   1122  HB3 TYR    75      22.918  27.968  16.923  1.00  0.00           H  
ATOM   1123  CG  TYR    75      24.194  29.478  16.097  1.00  0.00           C  
ATOM   1124  CD1 TYR    75      25.074  28.685  15.384  1.00  0.00           C  
ATOM   1125  HD1 TYR    75      24.838  27.636  15.284  1.00  0.00           H  
ATOM   1126  CE1 TYR    75      26.273  29.225  14.829  1.00  0.00           C  
ATOM   1127  HE1 TYR    75      26.983  28.651  14.253  1.00  0.00           H  
ATOM   1128  CZ  TYR    75      26.527  30.602  14.959  1.00  0.00           C  
ATOM   1129  OH  TYR    75      27.483  31.125  14.247  1.00  0.00           O  
ATOM   1130  HH  TYR    75      27.671  32.025  14.523  1.00  0.00           H  
ATOM   1131  CE2 TYR    75      25.568  31.388  15.644  1.00  0.00           C  
ATOM   1132  HE2 TYR    75      25.576  32.461  15.523  1.00  0.00           H  
ATOM   1133  CD2 TYR    75      24.423  30.804  16.241  1.00  0.00           C  
ATOM   1134  HD2 TYR    75      23.645  31.400  16.696  1.00  0.00           H  
ATOM   1135  C   TYR    75      20.575  28.462  16.168  1.00  0.00           C  
ATOM   1136  O   TYR    75      20.566  27.307  16.499  1.00  0.00           O  
ATOM   1137  N   ASN    76      19.505  29.161  16.157  1.00  0.00           N  
ATOM   1138  H   ASN    76      19.470  30.097  15.778  1.00  0.00           H  
ATOM   1139  CA  ASN    76      18.168  28.730  16.534  1.00  0.00           C  
ATOM   1140  HA  ASN    76      17.576  29.642  16.462  1.00  0.00           H  
ATOM   1141  CB  ASN    76      17.527  27.850  15.419  1.00  0.00           C  
ATOM   1142  HB2 ASN    76      17.973  26.857  15.474  1.00  0.00           H  
ATOM   1143  HB3 ASN    76      16.466  27.742  15.642  1.00  0.00           H  
ATOM   1144  CG  ASN    76      17.793  28.344  14.101  1.00  0.00           C  
ATOM   1145  OD1 ASN    76      17.350  29.484  13.828  1.00  0.00           O  
ATOM   1146  ND2 ASN    76      18.566  27.754  13.186  1.00  0.00           N  
ATOM   1147 HD21 ASN    76      18.745  28.323  12.370  1.00  0.00           H  
ATOM   1148 HD22 ASN    76      18.841  26.797  13.350  1.00  0.00           H  
ATOM   1149  C   ASN    76      18.059  28.223  17.937  1.00  0.00           C  
ATOM   1150  O   ASN    76      17.456  27.204  18.205  1.00  0.00           O  
ATOM   1151  N   ILE    77      18.597  28.940  18.923  1.00  0.00           N  
ATOM   1152  H   ILE    77      19.099  29.763  18.622  1.00  0.00           H  
ATOM   1153  CA  ILE    77      18.759  28.477  20.322  1.00  0.00           C  
ATOM   1154  HA  ILE    77      18.637  27.394  20.301  1.00  0.00           H  
ATOM   1155  CB  ILE    77      20.220  28.607  20.758  1.00  0.00           C  
ATOM   1156  HB  ILE    77      20.532  29.651  20.723  1.00  0.00           H  
ATOM   1157  CG2 ILE    77      20.490  28.181  22.223  1.00  0.00           C  
ATOM   1158 HG21 ILE    77      19.928  28.839  22.886  1.00  0.00           H  
ATOM   1159 HG22 ILE    77      20.275  27.140  22.462  1.00  0.00           H  
ATOM   1160 HG23 ILE    77      21.505  28.371  22.569  1.00  0.00           H  
ATOM   1161  CG1 ILE    77      21.186  27.911  19.833  1.00  0.00           C  
ATOM   1162 HG12 ILE    77      20.862  26.871  19.783  1.00  0.00           H  
ATOM   1163 HG13 ILE    77      21.021  28.382  18.864  1.00  0.00           H  
ATOM   1164  CD1 ILE    77      22.655  28.008  20.140  1.00  0.00           C  
ATOM   1165 HD11 ILE    77      22.930  29.043  19.935  1.00  0.00           H  
ATOM   1166 HD12 ILE    77      22.948  27.648  21.127  1.00  0.00           H  
ATOM   1167 HD13 ILE    77      23.154  27.394  19.391  1.00  0.00           H  
ATOM   1168  C   ILE    77      17.648  28.940  21.240  1.00  0.00           C  
ATOM   1169  O   ILE    77      17.382  30.115  21.329  1.00  0.00           O  
ATOM   1170  N   LEU    78      17.019  28.094  22.060  1.00  0.00           N  
ATOM   1171  H   LEU    78      17.375  27.151  21.997  1.00  0.00           H  
ATOM   1172  CA  LEU    78      15.841  28.328  22.915  1.00  0.00           C  
ATOM   1173  HA  LEU    78      15.897  29.380  23.194  1.00  0.00           H  
ATOM   1174  CB  LEU    78      14.549  28.127  22.065  1.00  0.00           C  
ATOM   1175  HB2 LEU    78      14.490  27.043  21.968  1.00  0.00           H  
ATOM   1176  HB3 LEU    78      13.663  28.376  22.647  1.00  0.00           H  
ATOM   1177  CG  LEU    78      14.277  28.930  20.746  1.00  0.00           C  
ATOM   1178  HG  LEU    78      15.086  28.843  20.021  1.00  0.00           H  
ATOM   1179  CD1 LEU    78      12.916  28.617  20.153  1.00  0.00           C  
ATOM   1180 HD11 LEU    78      12.683  29.426  19.461  1.00  0.00           H  
ATOM   1181 HD12 LEU    78      12.781  27.736  19.525  1.00  0.00           H  
ATOM   1182 HD13 LEU    78      12.121  28.546  20.896  1.00  0.00           H  
ATOM   1183  CD2 LEU    78      14.140  30.413  21.117  1.00  0.00           C  
ATOM   1184 HD21 LEU    78      13.238  30.709  21.654  1.00  0.00           H  
ATOM   1185 HD22 LEU    78      15.015  30.751  21.673  1.00  0.00           H  
ATOM   1186 HD23 LEU    78      14.224  31.078  20.257  1.00  0.00           H  
ATOM   1187  C   LEU    78      15.826  27.420  24.189  1.00  0.00           C  
ATOM   1188  O   LEU    78      14.897  27.503  25.027  1.00  0.00           O  
ATOM   1189  N   ASP    79      16.984  26.740  24.468  1.00  0.00           N  
ATOM   1190  H   ASP    79      17.759  26.737  23.821  1.00  0.00           H  
ATOM   1191  CA  ASP    79      17.126  25.947  25.703  1.00  0.00           C  
ATOM   1192  HA  ASP    79      16.643  26.588  26.441  1.00  0.00           H  
ATOM   1193  CB  ASP    79      16.367  24.634  25.553  1.00  0.00           C  
ATOM   1194  HB2 ASP    79      15.363  24.895  25.219  1.00  0.00           H  
ATOM   1195  HB3 ASP    79      16.785  24.013  24.761  1.00  0.00           H  
ATOM   1196  CG  ASP    79      16.263  23.790  26.845  1.00  0.00           C  
ATOM   1197  OD1 ASP    79      15.990  24.296  27.962  1.00  0.00           O  
ATOM   1198  OD2 ASP    79      16.357  22.571  26.709  1.00  0.00           O  
ATOM   1199  C   ASP    79      18.605  25.731  25.922  1.00  0.00           C  
ATOM   1200  O   ASP    79      19.162  24.850  25.220  1.00  0.00           O  
ATOM   1201  N   PHE    80      19.280  26.509  26.852  1.00  0.00           N  
ATOM   1202  H   PHE    80      18.661  27.011  27.473  1.00  0.00           H  
ATOM   1203  CA  PHE    80      20.755  26.549  26.967  1.00  0.00           C  
ATOM   1204  HA  PHE    80      21.105  25.533  26.785  1.00  0.00           H  
ATOM   1205  CB  PHE    80      21.325  27.385  25.832  1.00  0.00           C  
ATOM   1206  HB2 PHE    80      22.347  27.026  25.711  1.00  0.00           H  
ATOM   1207  HB3 PHE    80      20.751  27.102  24.950  1.00  0.00           H  
ATOM   1208  CG  PHE    80      21.296  28.891  25.984  1.00  0.00           C  
ATOM   1209  CD1 PHE    80      20.072  29.508  25.814  1.00  0.00           C  
ATOM   1210  HD1 PHE    80      19.186  28.975  25.501  1.00  0.00           H  
ATOM   1211  CE1 PHE    80      19.876  30.882  25.986  1.00  0.00           C  
ATOM   1212  HE1 PHE    80      18.897  31.295  25.794  1.00  0.00           H  
ATOM   1213  CZ  PHE    80      20.996  31.634  26.375  1.00  0.00           C  
ATOM   1214  HZ  PHE    80      20.907  32.689  26.590  1.00  0.00           H  
ATOM   1215  CE2 PHE    80      22.240  31.094  26.572  1.00  0.00           C  
ATOM   1216  HE2 PHE    80      22.983  31.819  26.869  1.00  0.00           H  
ATOM   1217  CD2 PHE    80      22.438  29.674  26.260  1.00  0.00           C  
ATOM   1218  HD2 PHE    80      23.385  29.174  26.400  1.00  0.00           H  
ATOM   1219  C   PHE    80      21.309  26.939  28.400  1.00  0.00           C  
ATOM   1220  O   PHE    80      20.682  27.786  29.028  1.00  0.00           O  
ATOM   1221  N   TRP    81      22.468  26.424  28.824  1.00  0.00           N  
ATOM   1222  H   TRP    81      22.870  25.850  28.096  1.00  0.00           H  
ATOM   1223  CA  TRP    81      23.315  26.920  29.930  1.00  0.00           C  
ATOM   1224  HA  TRP    81      22.710  27.502  30.625  1.00  0.00           H  
ATOM   1225  CB  TRP    81      24.010  25.702  30.552  1.00  0.00           C  
ATOM   1226  HB2 TRP    81      24.458  25.216  29.685  1.00  0.00           H  
ATOM   1227  HB3 TRP    81      24.844  25.977  31.197  1.00  0.00           H  
ATOM   1228  CG  TRP    81      23.252  24.750  31.368  1.00  0.00           C  
ATOM   1229  CD1 TRP    81      22.462  23.794  30.838  1.00  0.00           C  
ATOM   1230  HD1 TRP    81      22.209  23.692  29.794  1.00  0.00           H  
ATOM   1231  NE1 TRP    81      21.746  23.331  31.890  1.00  0.00           N  
ATOM   1232  HE1 TRP    81      21.203  22.482  31.824  1.00  0.00           H  
ATOM   1233  CE2 TRP    81      22.082  23.927  33.133  1.00  0.00           C  
ATOM   1234  CZ2 TRP    81      21.669  23.572  34.407  1.00  0.00           C  
ATOM   1235  HZ2 TRP    81      20.822  22.911  34.517  1.00  0.00           H  
ATOM   1236  CH2 TRP    81      22.144  24.455  35.453  1.00  0.00           C  
ATOM   1237  HH2 TRP    81      21.851  24.328  36.485  1.00  0.00           H  
ATOM   1238  CZ3 TRP    81      23.113  25.453  35.208  1.00  0.00           C  
ATOM   1239  HZ3 TRP    81      23.509  26.108  35.970  1.00  0.00           H  
ATOM   1240  CE3 TRP    81      23.640  25.650  33.881  1.00  0.00           C  
ATOM   1241  HE3 TRP    81      24.286  26.477  33.627  1.00  0.00           H  
ATOM   1242  CD2 TRP    81      23.050  24.910  32.807  1.00  0.00           C  
ATOM   1243  C   TRP    81      24.322  27.871  29.168  1.00  0.00           C  
ATOM   1244  O   TRP    81      24.733  27.635  28.046  1.00  0.00           O  
ATOM   1245  N   LEU    82      24.759  28.899  29.924  1.00  0.00           N  
ATOM   1246  H   LEU    82      24.288  28.972  30.815  1.00  0.00           H  
ATOM   1247  CA  LEU    82      25.738  29.911  29.494  1.00  0.00           C  
ATOM   1248  HA  LEU    82      26.151  29.704  28.507  1.00  0.00           H  
ATOM   1249  CB  LEU    82      24.956  31.181  29.378  1.00  0.00           C  
ATOM   1250  HB2 LEU    82      24.255  31.163  28.543  1.00  0.00           H  
ATOM   1251  HB3 LEU    82      24.324  31.216  30.265  1.00  0.00           H  
ATOM   1252  CG  LEU    82      25.793  32.528  29.352  1.00  0.00           C  
ATOM   1253  HG  LEU    82      26.575  32.583  30.109  1.00  0.00           H  
ATOM   1254  CD1 LEU    82      26.317  32.716  27.879  1.00  0.00           C  
ATOM   1255 HD11 LEU    82      26.854  33.655  27.745  1.00  0.00           H  
ATOM   1256 HD12 LEU    82      27.061  31.963  27.617  1.00  0.00           H  
ATOM   1257 HD13 LEU    82      25.521  32.644  27.138  1.00  0.00           H  
ATOM   1258  CD2 LEU    82      24.887  33.706  29.597  1.00  0.00           C  
ATOM   1259 HD21 LEU    82      23.996  33.660  28.971  1.00  0.00           H  
ATOM   1260 HD22 LEU    82      24.491  33.750  30.612  1.00  0.00           H  
ATOM   1261 HD23 LEU    82      25.412  34.642  29.406  1.00  0.00           H  
ATOM   1262  C   LEU    82      26.902  29.988  30.481  1.00  0.00           C  
ATOM   1263  O   LEU    82      26.733  29.988  31.702  1.00  0.00           O  
ATOM   1264  N   VAL    83      28.115  30.057  29.944  1.00  0.00           N  
ATOM   1265  H   VAL    83      28.235  30.083  28.941  1.00  0.00           H  
ATOM   1266  CA  VAL    83      29.351  29.778  30.681  1.00  0.00           C  
ATOM   1267  HA  VAL    83      29.189  29.719  31.757  1.00  0.00           H  
ATOM   1268  CB  VAL    83      29.962  28.396  30.349  1.00  0.00           C  
ATOM   1269  HB  VAL    83      30.245  28.430  29.297  1.00  0.00           H  
ATOM   1270  CG1 VAL    83      31.181  28.023  31.223  1.00  0.00           C  
ATOM   1271 HG11 VAL    83      31.322  26.943  31.259  1.00  0.00           H  
ATOM   1272 HG12 VAL    83      32.025  28.569  30.803  1.00  0.00           H  
ATOM   1273 HG13 VAL    83      30.780  28.263  32.208  1.00  0.00           H  
ATOM   1274  CG2 VAL    83      28.919  27.241  30.625  1.00  0.00           C  
ATOM   1275 HG21 VAL    83      28.254  27.214  29.762  1.00  0.00           H  
ATOM   1276 HG22 VAL    83      29.339  26.236  30.612  1.00  0.00           H  
ATOM   1277 HG23 VAL    83      28.411  27.357  31.583  1.00  0.00           H  
ATOM   1278  C   VAL    83      30.347  30.914  30.419  1.00  0.00           C  
ATOM   1279  O   VAL    83      30.508  31.174  29.227  1.00  0.00           O  
ATOM   1280  N   GLY    84      30.991  31.486  31.401  1.00  0.00           N  
ATOM   1281  H   GLY    84      30.675  31.374  32.354  1.00  0.00           H  
ATOM   1282  CA  GLY    84      31.959  32.513  31.188  1.00  0.00           C  
ATOM   1283  HA2 GLY    84      32.382  32.313  30.204  1.00  0.00           H  
ATOM   1284  HA3 GLY    84      31.387  33.441  31.205  1.00  0.00           H  
ATOM   1285  C   GLY    84      32.932  32.520  32.269  1.00  0.00           C  
ATOM   1286  O   GLY    84      32.623  32.261  33.435  1.00  0.00           O  
ATOM   1287  N   TYR    85      34.139  32.937  31.859  1.00  0.00           N  
ATOM   1288  H   TYR    85      34.161  33.260  30.902  1.00  0.00           H  
ATOM   1289  CA  TYR    85      35.315  33.266  32.645  1.00  0.00           C  
ATOM   1290  HA  TYR    85      35.043  33.009  33.669  1.00  0.00           H  
ATOM   1291  CB  TYR    85      36.572  32.397  32.305  1.00  0.00           C  
ATOM   1292  HB2 TYR    85      36.447  31.387  32.694  1.00  0.00           H  
ATOM   1293  HB3 TYR    85      36.580  32.406  31.215  1.00  0.00           H  
ATOM   1294  CG  TYR    85      37.863  33.020  32.885  1.00  0.00           C  
ATOM   1295  CD1 TYR    85      38.155  32.889  34.269  1.00  0.00           C  
ATOM   1296  HD1 TYR    85      37.475  32.334  34.897  1.00  0.00           H  
ATOM   1297  CE1 TYR    85      39.330  33.543  34.717  1.00  0.00           C  
ATOM   1298  HE1 TYR    85      39.607  33.409  35.752  1.00  0.00           H  
ATOM   1299  CZ  TYR    85      40.126  34.329  33.874  1.00  0.00           C  
ATOM   1300  OH  TYR    85      41.197  34.998  34.414  1.00  0.00           O  
ATOM   1301  HH  TYR    85      41.886  35.207  33.778  1.00  0.00           H  
ATOM   1302  CE2 TYR    85      39.777  34.463  32.499  1.00  0.00           C  
ATOM   1303  HE2 TYR    85      40.316  35.123  31.835  1.00  0.00           H  
ATOM   1304  CD2 TYR    85      38.706  33.704  32.002  1.00  0.00           C  
ATOM   1305  HD2 TYR    85      38.335  33.780  30.990  1.00  0.00           H  
ATOM   1306  C   TYR    85      35.660  34.797  32.600  1.00  0.00           C  
ATOM   1307  O   TYR    85      35.511  35.387  31.535  1.00  0.00           O  
ATOM   1308  N   SER    86      36.197  35.403  33.690  1.00  0.00           N  
ATOM   1309  H   SER    86      36.275  34.859  34.538  1.00  0.00           H  
ATOM   1310  CA  SER    86      36.479  36.861  33.815  1.00  0.00           C  
ATOM   1311  HA  SER    86      36.336  37.107  34.868  1.00  0.00           H  
ATOM   1312  CB  SER    86      38.016  37.239  33.736  1.00  0.00           C  
ATOM   1313  HB2 SER    86      38.136  38.313  33.874  1.00  0.00           H  
ATOM   1314  HB3 SER    86      38.583  36.713  34.504  1.00  0.00           H  
ATOM   1315  OG  SER    86      38.565  37.011  32.465  1.00  0.00           O  
ATOM   1316  HG  SER    86      39.512  37.160  32.520  1.00  0.00           H  
ATOM   1317  C   SER    86      35.563  37.845  33.040  1.00  0.00           C  
ATOM   1318  O   SER    86      34.471  38.067  33.518  1.00  0.00           O  
ATOM   1319  N   LEU    87      35.995  38.445  31.926  1.00  0.00           N  
ATOM   1320  H   LEU    87      36.963  38.255  31.710  1.00  0.00           H  
ATOM   1321  CA  LEU    87      35.207  39.264  31.025  1.00  0.00           C  
ATOM   1322  HA  LEU    87      34.872  40.118  31.614  1.00  0.00           H  
ATOM   1323  CB  LEU    87      36.026  39.756  29.829  1.00  0.00           C  
ATOM   1324  HB2 LEU    87      36.843  40.356  30.230  1.00  0.00           H  
ATOM   1325  HB3 LEU    87      36.462  38.911  29.295  1.00  0.00           H  
ATOM   1326  CG  LEU    87      35.233  40.641  28.849  1.00  0.00           C  
ATOM   1327  HG  LEU    87      34.390  39.996  28.598  1.00  0.00           H  
ATOM   1328  CD1 LEU    87      34.771  41.954  29.526  1.00  0.00           C  
ATOM   1329 HD11 LEU    87      34.023  41.671  30.266  1.00  0.00           H  
ATOM   1330 HD12 LEU    87      35.585  42.452  30.054  1.00  0.00           H  
ATOM   1331 HD13 LEU    87      34.282  42.641  28.835  1.00  0.00           H  
ATOM   1332  CD2 LEU    87      36.161  41.040  27.607  1.00  0.00           C  
ATOM   1333 HD21 LEU    87      36.434  40.249  26.908  1.00  0.00           H  
ATOM   1334 HD22 LEU    87      35.671  41.800  26.998  1.00  0.00           H  
ATOM   1335 HD23 LEU    87      37.033  41.575  27.983  1.00  0.00           H  
ATOM   1336  C   LEU    87      33.926  38.491  30.601  1.00  0.00           C  
ATOM   1337  O   LEU    87      32.840  38.956  30.934  1.00  0.00           O  
ATOM   1338  N   GLY    88      34.053  37.303  30.057  1.00  0.00           N  
ATOM   1339  H   GLY    88      34.967  36.879  30.134  1.00  0.00           H  
ATOM   1340  CA  GLY    88      32.984  36.404  29.699  1.00  0.00           C  
ATOM   1341  HA2 GLY    88      32.349  37.008  29.051  1.00  0.00           H  
ATOM   1342  HA3 GLY    88      33.274  35.508  29.150  1.00  0.00           H  
ATOM   1343  C   GLY    88      32.062  36.011  30.905  1.00  0.00           C  
ATOM   1344  O   GLY    88      30.871  35.822  30.732  1.00  0.00           O  
ATOM   1345  N   GLY    89      32.587  36.011  32.171  1.00  0.00           N  
ATOM   1346  H   GLY    89      33.586  36.155  32.188  1.00  0.00           H  
ATOM   1347  CA  GLY    89      31.792  36.009  33.403  1.00  0.00           C  
ATOM   1348  HA2 GLY    89      31.168  35.118  33.327  1.00  0.00           H  
ATOM   1349  HA3 GLY    89      32.478  35.852  34.235  1.00  0.00           H  
ATOM   1350  C   GLY    89      30.958  37.226  33.654  1.00  0.00           C  
ATOM   1351  O   GLY    89      29.719  37.070  33.680  1.00  0.00           O  
ATOM   1352  N   ARG    90      31.562  38.417  33.796  1.00  0.00           N  
ATOM   1353  H   ARG    90      32.570  38.476  33.833  1.00  0.00           H  
ATOM   1354  CA  ARG    90      30.825  39.703  33.949  1.00  0.00           C  
ATOM   1355  HA  ARG    90      30.229  39.611  34.857  1.00  0.00           H  
ATOM   1356  CB  ARG    90      31.781  40.926  34.112  1.00  0.00           C  
ATOM   1357  HB2 ARG    90      32.360  41.059  33.198  1.00  0.00           H  
ATOM   1358  HB3 ARG    90      31.189  41.835  34.217  1.00  0.00           H  
ATOM   1359  CG  ARG    90      32.723  40.611  35.288  1.00  0.00           C  
ATOM   1360  HG2 ARG    90      32.035  40.347  36.091  1.00  0.00           H  
ATOM   1361  HG3 ARG    90      33.472  39.835  35.135  1.00  0.00           H  
ATOM   1362  CD  ARG    90      33.480  41.773  35.849  1.00  0.00           C  
ATOM   1363  HD2 ARG    90      32.684  42.506  35.977  1.00  0.00           H  
ATOM   1364  HD3 ARG    90      34.072  41.544  36.735  1.00  0.00           H  
ATOM   1365  NE  ARG    90      34.552  42.192  34.934  1.00  0.00           N  
ATOM   1366  HE  ARG    90      35.452  41.736  34.988  1.00  0.00           H  
ATOM   1367  CZ  ARG    90      34.437  43.121  33.967  1.00  0.00           C  
ATOM   1368  NH1 ARG    90      33.366  43.812  33.849  1.00  0.00           N  
ATOM   1369 HH11 ARG    90      32.592  43.860  34.496  1.00  0.00           H  
ATOM   1370 HH12 ARG    90      33.536  44.689  33.378  1.00  0.00           H  
ATOM   1371  NH2 ARG    90      35.418  43.292  33.172  1.00  0.00           N  
ATOM   1372 HH21 ARG    90      36.240  42.711  33.254  1.00  0.00           H  
ATOM   1373 HH22 ARG    90      35.330  43.974  32.433  1.00  0.00           H  
ATOM   1374  C   ARG    90      29.807  39.918  32.837  1.00  0.00           C  
ATOM   1375  O   ARG    90      28.713  40.388  33.091  1.00  0.00           O  
ATOM   1376  N   VAL    91      30.102  39.589  31.622  1.00  0.00           N  
ATOM   1377  H   VAL    91      31.022  39.194  31.490  1.00  0.00           H  
ATOM   1378  CA  VAL    91      29.208  39.644  30.455  1.00  0.00           C  
ATOM   1379  HA  VAL    91      28.685  40.601  30.452  1.00  0.00           H  
ATOM   1380  CB  VAL    91      30.110  39.753  29.226  1.00  0.00           C  
ATOM   1381  HB  VAL    91      30.801  38.920  29.357  1.00  0.00           H  
ATOM   1382  CG1 VAL    91      29.398  39.805  27.930  1.00  0.00           C  
ATOM   1383 HG11 VAL    91      30.101  40.027  27.127  1.00  0.00           H  
ATOM   1384 HG12 VAL    91      28.985  38.811  27.765  1.00  0.00           H  
ATOM   1385 HG13 VAL    91      28.672  40.618  27.937  1.00  0.00           H  
ATOM   1386  CG2 VAL    91      30.878  41.144  29.207  1.00  0.00           C  
ATOM   1387 HG21 VAL    91      31.476  41.223  30.114  1.00  0.00           H  
ATOM   1388 HG22 VAL    91      31.630  41.175  28.418  1.00  0.00           H  
ATOM   1389 HG23 VAL    91      30.130  41.933  29.130  1.00  0.00           H  
ATOM   1390  C   VAL    91      28.125  38.588  30.415  1.00  0.00           C  
ATOM   1391  O   VAL    91      26.975  38.952  30.218  1.00  0.00           O  
ATOM   1392  N   ALA    92      28.416  37.315  30.663  1.00  0.00           N  
ATOM   1393  H   ALA    92      29.367  37.016  30.825  1.00  0.00           H  
ATOM   1394  CA  ALA    92      27.307  36.372  30.985  1.00  0.00           C  
ATOM   1395  HA  ALA    92      26.735  36.235  30.067  1.00  0.00           H  
ATOM   1396  CB  ALA    92      27.862  34.999  31.419  1.00  0.00           C  
ATOM   1397  HB1 ALA    92      28.404  34.510  30.610  1.00  0.00           H  
ATOM   1398  HB2 ALA    92      28.647  35.113  32.167  1.00  0.00           H  
ATOM   1399  HB3 ALA    92      27.120  34.339  31.867  1.00  0.00           H  
ATOM   1400  C   ALA    92      26.340  36.863  32.038  1.00  0.00           C  
ATOM   1401  O   ALA    92      25.155  36.523  31.989  1.00  0.00           O  
ATOM   1402  N   MET    93      26.890  37.551  33.064  1.00  0.00           N  
ATOM   1403  H   MET    93      27.864  37.750  33.244  1.00  0.00           H  
ATOM   1404  CA  MET    93      25.948  37.768  34.219  1.00  0.00           C  
ATOM   1405  HA  MET    93      25.381  36.883  34.508  1.00  0.00           H  
ATOM   1406  CB  MET    93      26.595  38.180  35.517  1.00  0.00           C  
ATOM   1407  HB2 MET    93      27.476  38.748  35.222  1.00  0.00           H  
ATOM   1408  HB3 MET    93      25.895  38.675  36.190  1.00  0.00           H  
ATOM   1409  CG  MET    93      27.115  36.962  36.274  1.00  0.00           C  
ATOM   1410  HG2 MET    93      26.248  36.367  36.563  1.00  0.00           H  
ATOM   1411  HG3 MET    93      27.688  36.417  35.523  1.00  0.00           H  
ATOM   1412  SD  MET    93      28.042  37.234  37.830  1.00  0.00           S  
ATOM   1413  CE  MET    93      29.444  38.247  37.292  1.00  0.00           C  
ATOM   1414  HE1 MET    93      30.192  38.064  38.064  1.00  0.00           H  
ATOM   1415  HE2 MET    93      29.902  37.883  36.372  1.00  0.00           H  
ATOM   1416  HE3 MET    93      29.171  39.285  37.105  1.00  0.00           H  
ATOM   1417  C   MET    93      25.056  38.958  33.813  1.00  0.00           C  
ATOM   1418  O   MET    93      23.847  38.914  34.098  1.00  0.00           O  
ATOM   1419  N   MET    94      25.664  39.930  33.168  1.00  0.00           N  
ATOM   1420  H   MET    94      26.647  39.923  32.937  1.00  0.00           H  
ATOM   1421  CA  MET    94      24.921  41.095  32.729  1.00  0.00           C  
ATOM   1422  HA  MET    94      24.488  41.576  33.606  1.00  0.00           H  
ATOM   1423  CB  MET    94      25.947  42.045  32.087  1.00  0.00           C  
ATOM   1424  HB2 MET    94      26.627  41.415  31.514  1.00  0.00           H  
ATOM   1425  HB3 MET    94      25.602  42.765  31.345  1.00  0.00           H  
ATOM   1426  CG  MET    94      26.740  42.866  33.112  1.00  0.00           C  
ATOM   1427  HG2 MET    94      27.075  42.119  33.832  1.00  0.00           H  
ATOM   1428  HG3 MET    94      27.575  43.388  32.644  1.00  0.00           H  
ATOM   1429  SD  MET    94      25.705  43.934  34.066  1.00  0.00           S  
ATOM   1430  CE  MET    94      25.149  45.109  32.804  1.00  0.00           C  
ATOM   1431  HE1 MET    94      24.964  44.534  31.897  1.00  0.00           H  
ATOM   1432  HE2 MET    94      24.189  45.604  32.948  1.00  0.00           H  
ATOM   1433  HE3 MET    94      25.920  45.805  32.474  1.00  0.00           H  
ATOM   1434  C   MET    94      23.817  40.774  31.699  1.00  0.00           C  
ATOM   1435  O   MET    94      22.739  41.338  31.830  1.00  0.00           O  
ATOM   1436  N   ALA    95      24.124  40.024  30.649  1.00  0.00           N  
ATOM   1437  H   ALA    95      25.058  39.660  30.525  1.00  0.00           H  
ATOM   1438  CA  ALA    95      23.169  39.549  29.716  1.00  0.00           C  
ATOM   1439  HA  ALA    95      22.611  40.385  29.293  1.00  0.00           H  
ATOM   1440  CB  ALA    95      23.896  38.829  28.607  1.00  0.00           C  
ATOM   1441  HB1 ALA    95      24.500  39.456  27.951  1.00  0.00           H  
ATOM   1442  HB2 ALA    95      24.551  38.112  29.102  1.00  0.00           H  
ATOM   1443  HB3 ALA    95      23.230  38.271  27.949  1.00  0.00           H  
ATOM   1444  C   ALA    95      22.111  38.595  30.369  1.00  0.00           C  
ATOM   1445  O   ALA    95      20.952  38.582  29.954  1.00  0.00           O  
ATOM   1446  N   ALA    96      22.458  37.788  31.378  1.00  0.00           N  
ATOM   1447  H   ALA    96      23.403  37.774  31.734  1.00  0.00           H  
ATOM   1448  CA  ALA    96      21.511  37.008  32.079  1.00  0.00           C  
ATOM   1449  HA  ALA    96      20.894  36.423  31.397  1.00  0.00           H  
ATOM   1450  CB  ALA    96      22.237  36.053  33.012  1.00  0.00           C  
ATOM   1451  HB1 ALA    96      22.879  36.617  33.689  1.00  0.00           H  
ATOM   1452  HB2 ALA    96      21.510  35.466  33.572  1.00  0.00           H  
ATOM   1453  HB3 ALA    96      22.816  35.358  32.404  1.00  0.00           H  
ATOM   1454  C   ALA    96      20.566  37.863  32.995  1.00  0.00           C  
ATOM   1455  O   ALA    96      19.351  37.745  32.833  1.00  0.00           O  
ATOM   1456  N   CYS    97      21.047  38.878  33.782  1.00  0.00           N  
ATOM   1457  H   CYS    97      22.043  38.960  33.926  1.00  0.00           H  
ATOM   1458  CA  CYS    97      20.244  39.742  34.624  1.00  0.00           C  
ATOM   1459  HA  CYS    97      19.753  39.166  35.409  1.00  0.00           H  
ATOM   1460  CB  CYS    97      21.237  40.602  35.363  1.00  0.00           C  
ATOM   1461  HB2 CYS    97      21.907  41.199  34.745  1.00  0.00           H  
ATOM   1462  HB3 CYS    97      20.643  41.290  35.965  1.00  0.00           H  
ATOM   1463  SG  CYS    97      22.158  39.557  36.510  1.00  0.00           S  
ATOM   1464  HG  CYS    97      23.192  39.221  35.734  1.00  0.00           H  
ATOM   1465  C   CYS    97      19.374  40.653  33.725  1.00  0.00           C  
ATOM   1466  O   CYS    97      18.261  40.916  34.135  1.00  0.00           O  
ATOM   1467  N   GLN    98      19.809  41.042  32.556  1.00  0.00           N  
ATOM   1468  H   GLN    98      20.777  41.001  32.270  1.00  0.00           H  
ATOM   1469  CA  GLN    98      18.951  41.708  31.575  1.00  0.00           C  
ATOM   1470  HA  GLN    98      18.319  42.381  32.155  1.00  0.00           H  
ATOM   1471  CB  GLN    98      19.740  42.686  30.580  1.00  0.00           C  
ATOM   1472  HB2 GLN    98      20.462  42.099  30.012  1.00  0.00           H  
ATOM   1473  HB3 GLN    98      18.938  43.028  29.925  1.00  0.00           H  
ATOM   1474  CG  GLN    98      20.344  43.941  31.339  1.00  0.00           C  
ATOM   1475  HG2 GLN    98      19.586  44.409  31.967  1.00  0.00           H  
ATOM   1476  HG3 GLN    98      21.104  43.551  32.016  1.00  0.00           H  
ATOM   1477  CD  GLN    98      20.982  44.929  30.384  1.00  0.00           C  
ATOM   1478  OE1 GLN    98      20.898  44.799  29.184  1.00  0.00           O  
ATOM   1479  NE2 GLN    98      21.603  45.982  30.853  1.00  0.00           N  
ATOM   1480 HE21 GLN    98      21.682  46.686  30.134  1.00  0.00           H  
ATOM   1481 HE22 GLN    98      21.745  46.169  31.835  1.00  0.00           H  
ATOM   1482  C   GLN    98      17.961  40.787  30.862  1.00  0.00           C  
ATOM   1483  O   GLN    98      16.857  41.182  30.435  1.00  0.00           O  
ATOM   1484  N   GLY    99      18.439  39.536  30.574  1.00  0.00           N  
ATOM   1485  H   GLY    99      19.404  39.438  30.855  1.00  0.00           H  
ATOM   1486  CA  GLY    99      17.695  38.372  30.100  1.00  0.00           C  
ATOM   1487  HA2 GLY    99      17.875  37.515  30.750  1.00  0.00           H  
ATOM   1488  HA3 GLY    99      16.619  38.539  30.150  1.00  0.00           H  
ATOM   1489  C   GLY    99      18.153  37.882  28.683  1.00  0.00           C  
ATOM   1490  O   GLY    99      18.355  38.678  27.782  1.00  0.00           O  
ATOM   1491  N   LEU   100      18.191  36.543  28.491  1.00  0.00           N  
ATOM   1492  H   LEU   100      18.056  35.900  29.258  1.00  0.00           H  
ATOM   1493  CA  LEU   100      18.384  35.930  27.205  1.00  0.00           C  
ATOM   1494  HA  LEU   100      18.216  36.587  26.352  1.00  0.00           H  
ATOM   1495  CB  LEU   100      19.728  35.231  27.172  1.00  0.00           C  
ATOM   1496  HB2 LEU   100      19.768  34.493  27.973  1.00  0.00           H  
ATOM   1497  HB3 LEU   100      19.735  34.711  26.214  1.00  0.00           H  
ATOM   1498  CG  LEU   100      20.973  36.126  27.230  1.00  0.00           C  
ATOM   1499  HG  LEU   100      20.901  36.799  28.085  1.00  0.00           H  
ATOM   1500  CD1 LEU   100      22.226  35.217  27.279  1.00  0.00           C  
ATOM   1501 HD11 LEU   100      22.193  34.496  28.096  1.00  0.00           H  
ATOM   1502 HD12 LEU   100      22.386  34.677  26.346  1.00  0.00           H  
ATOM   1503 HD13 LEU   100      23.082  35.775  27.658  1.00  0.00           H  
ATOM   1504  CD2 LEU   100      21.188  37.039  26.020  1.00  0.00           C  
ATOM   1505 HD21 LEU   100      20.295  37.627  25.809  1.00  0.00           H  
ATOM   1506 HD22 LEU   100      22.027  37.723  26.149  1.00  0.00           H  
ATOM   1507 HD23 LEU   100      21.525  36.521  25.122  1.00  0.00           H  
ATOM   1508  C   LEU   100      17.292  34.840  27.140  1.00  0.00           C  
ATOM   1509  O   LEU   100      16.951  34.148  28.101  1.00  0.00           O  
ATOM   1510  N   ALA   101      16.772  34.659  25.932  1.00  0.00           N  
ATOM   1511  H   ALA   101      17.218  35.115  25.149  1.00  0.00           H  
ATOM   1512  CA  ALA   101      15.579  33.744  25.689  1.00  0.00           C  
ATOM   1513  HA  ALA   101      14.986  33.873  26.595  1.00  0.00           H  
ATOM   1514  CB  ALA   101      14.897  34.316  24.462  1.00  0.00           C  
ATOM   1515  HB1 ALA   101      14.056  33.721  24.106  1.00  0.00           H  
ATOM   1516  HB2 ALA   101      14.481  35.314  24.594  1.00  0.00           H  
ATOM   1517  HB3 ALA   101      15.674  34.429  23.705  1.00  0.00           H  
ATOM   1518  C   ALA   101      15.978  32.249  25.655  1.00  0.00           C  
ATOM   1519  O   ALA   101      16.804  31.899  24.809  1.00  0.00           O  
ATOM   1520  N   GLY   102      15.404  31.370  26.502  1.00  0.00           N  
ATOM   1521  H   GLY   102      14.651  31.662  27.108  1.00  0.00           H  
ATOM   1522  CA  GLY   102      15.875  29.994  26.583  1.00  0.00           C  
ATOM   1523  HA2 GLY   102      15.019  29.357  26.805  1.00  0.00           H  
ATOM   1524  HA3 GLY   102      16.288  29.626  25.644  1.00  0.00           H  
ATOM   1525  C   GLY   102      16.913  29.708  27.650  1.00  0.00           C  
ATOM   1526  O   GLY   102      17.518  28.658  27.833  1.00  0.00           O  
ATOM   1527  N   LEU   103      17.312  30.650  28.478  1.00  0.00           N  
ATOM   1528  H   LEU   103      16.991  31.559  28.177  1.00  0.00           H  
ATOM   1529  CA  LEU   103      18.313  30.522  29.585  1.00  0.00           C  
ATOM   1530  HA  LEU   103      19.236  30.120  29.165  1.00  0.00           H  
ATOM   1531  CB  LEU   103      18.762  31.959  29.945  1.00  0.00           C  
ATOM   1532  HB2 LEU   103      18.969  32.556  29.057  1.00  0.00           H  
ATOM   1533  HB3 LEU   103      17.939  32.495  30.417  1.00  0.00           H  
ATOM   1534  CG  LEU   103      20.086  32.116  30.743  1.00  0.00           C  
ATOM   1535  HG  LEU   103      19.981  31.650  31.723  1.00  0.00           H  
ATOM   1536  CD1 LEU   103      21.339  31.512  30.063  1.00  0.00           C  
ATOM   1537 HD11 LEU   103      22.236  31.790  30.616  1.00  0.00           H  
ATOM   1538 HD12 LEU   103      21.242  30.427  30.038  1.00  0.00           H  
ATOM   1539 HD13 LEU   103      21.377  31.772  29.005  1.00  0.00           H  
ATOM   1540  CD2 LEU   103      20.421  33.609  30.928  1.00  0.00           C  
ATOM   1541 HD21 LEU   103      19.583  34.035  31.478  1.00  0.00           H  
ATOM   1542 HD22 LEU   103      21.311  33.711  31.550  1.00  0.00           H  
ATOM   1543 HD23 LEU   103      20.489  34.096  29.955  1.00  0.00           H  
ATOM   1544  C   LEU   103      17.979  29.635  30.850  1.00  0.00           C  
ATOM   1545  O   LEU   103      17.664  30.146  31.922  1.00  0.00           O  
ATOM   1546  N   CYS   104      18.099  28.330  30.719  1.00  0.00           N  
ATOM   1547  H   CYS   104      18.376  27.853  29.873  1.00  0.00           H  
ATOM   1548  CA  CYS   104      17.921  27.489  31.871  1.00  0.00           C  
ATOM   1549  HA  CYS   104      17.047  27.886  32.387  1.00  0.00           H  
ATOM   1550  CB  CYS   104      17.593  26.058  31.416  1.00  0.00           C  
ATOM   1551  HB2 CYS   104      17.263  25.496  32.290  1.00  0.00           H  
ATOM   1552  HB3 CYS   104      16.786  26.275  30.715  1.00  0.00           H  
ATOM   1553  SG  CYS   104      19.002  25.284  30.511  1.00  0.00           S  
ATOM   1554  HG  CYS   104      19.535  24.637  31.551  1.00  0.00           H  
ATOM   1555  C   CYS   104      18.983  27.588  32.993  1.00  0.00           C  
ATOM   1556  O   CYS   104      18.622  27.353  34.146  1.00  0.00           O  
ATOM   1557  N   GLY   105      20.300  27.833  32.725  1.00  0.00           N  
ATOM   1558  H   GLY   105      20.489  28.069  31.762  1.00  0.00           H  
ATOM   1559  CA  GLY   105      21.266  28.090  33.767  1.00  0.00           C  
ATOM   1560  HA2 GLY   105      20.855  28.615  34.630  1.00  0.00           H  
ATOM   1561  HA3 GLY   105      21.666  27.135  34.106  1.00  0.00           H  
ATOM   1562  C   GLY   105      22.467  28.923  33.320  1.00  0.00           C  
ATOM   1563  O   GLY   105      22.736  29.064  32.113  1.00  0.00           O  
ATOM   1564  N   VAL   106      23.183  29.470  34.307  1.00  0.00           N  
ATOM   1565  H   VAL   106      22.892  29.290  35.257  1.00  0.00           H  
ATOM   1566  CA  VAL   106      24.376  30.357  34.286  1.00  0.00           C  
ATOM   1567  HA  VAL   106      24.725  30.452  33.257  1.00  0.00           H  
ATOM   1568  CB  VAL   106      23.997  31.810  34.747  1.00  0.00           C  
ATOM   1569  HB  VAL   106      23.709  31.890  35.795  1.00  0.00           H  
ATOM   1570  CG1 VAL   106      25.184  32.872  34.571  1.00  0.00           C  
ATOM   1571 HG11 VAL   106      25.750  32.777  33.644  1.00  0.00           H  
ATOM   1572 HG12 VAL   106      24.897  33.913  34.716  1.00  0.00           H  
ATOM   1573 HG13 VAL   106      25.921  32.735  35.363  1.00  0.00           H  
ATOM   1574  CG2 VAL   106      22.826  32.237  33.908  1.00  0.00           C  
ATOM   1575 HG21 VAL   106      21.881  31.791  34.218  1.00  0.00           H  
ATOM   1576 HG22 VAL   106      22.652  33.305  34.039  1.00  0.00           H  
ATOM   1577 HG23 VAL   106      22.998  32.128  32.838  1.00  0.00           H  
ATOM   1578  C   VAL   106      25.565  29.752  35.071  1.00  0.00           C  
ATOM   1579  O   VAL   106      25.373  29.090  36.137  1.00  0.00           O  
ATOM   1580  N   ILE   107      26.837  30.006  34.641  1.00  0.00           N  
ATOM   1581  H   ILE   107      26.704  30.357  33.703  1.00  0.00           H  
ATOM   1582  CA  ILE   107      28.002  29.418  35.230  1.00  0.00           C  
ATOM   1583  HA  ILE   107      27.852  29.270  36.299  1.00  0.00           H  
ATOM   1584  CB  ILE   107      28.321  28.032  34.611  1.00  0.00           C  
ATOM   1585  HB  ILE   107      28.795  28.073  33.630  1.00  0.00           H  
ATOM   1586  CG2 ILE   107      29.369  27.334  35.589  1.00  0.00           C  
ATOM   1587 HG21 ILE   107      30.233  27.960  35.813  1.00  0.00           H  
ATOM   1588 HG22 ILE   107      28.912  27.043  36.535  1.00  0.00           H  
ATOM   1589 HG23 ILE   107      29.757  26.419  35.142  1.00  0.00           H  
ATOM   1590  CG1 ILE   107      27.150  27.075  34.364  1.00  0.00           C  
ATOM   1591 HG12 ILE   107      26.577  26.898  35.274  1.00  0.00           H  
ATOM   1592 HG13 ILE   107      26.487  27.505  33.613  1.00  0.00           H  
ATOM   1593  CD1 ILE   107      27.510  25.718  33.886  1.00  0.00           C  
ATOM   1594 HD11 ILE   107      27.738  25.086  34.745  1.00  0.00           H  
ATOM   1595 HD12 ILE   107      26.703  25.194  33.375  1.00  0.00           H  
ATOM   1596 HD13 ILE   107      28.354  25.754  33.197  1.00  0.00           H  
ATOM   1597  C   ILE   107      29.172  30.413  35.177  1.00  0.00           C  
ATOM   1598  O   ILE   107      29.475  30.821  34.039  1.00  0.00           O  
ATOM   1599  N   VAL   108      29.776  30.850  36.312  1.00  0.00           N  
ATOM   1600  H   VAL   108      29.559  30.426  37.202  1.00  0.00           H  
ATOM   1601  CA  VAL   108      30.610  32.050  36.319  1.00  0.00           C  
ATOM   1602  HA  VAL   108      30.981  32.315  35.329  1.00  0.00           H  
ATOM   1603  CB  VAL   108      29.899  33.332  36.897  1.00  0.00           C  
ATOM   1604  HB  VAL   108      29.845  33.226  37.980  1.00  0.00           H  
ATOM   1605  CG1 VAL   108      30.701  34.577  36.665  1.00  0.00           C  
ATOM   1606 HG11 VAL   108      30.656  34.910  35.628  1.00  0.00           H  
ATOM   1607 HG12 VAL   108      30.319  35.364  37.316  1.00  0.00           H  
ATOM   1608 HG13 VAL   108      31.763  34.546  36.907  1.00  0.00           H  
ATOM   1609  CG2 VAL   108      28.531  33.540  36.236  1.00  0.00           C  
ATOM   1610 HG21 VAL   108      28.630  33.476  35.152  1.00  0.00           H  
ATOM   1611 HG22 VAL   108      27.892  32.709  36.534  1.00  0.00           H  
ATOM   1612 HG23 VAL   108      27.990  34.450  36.494  1.00  0.00           H  
ATOM   1613  C   VAL   108      31.960  31.712  37.061  1.00  0.00           C  
ATOM   1614  O   VAL   108      31.934  31.273  38.215  1.00  0.00           O  
ATOM   1615  N   GLU   109      33.093  31.881  36.395  1.00  0.00           N  
ATOM   1616  H   GLU   109      33.007  32.063  35.405  1.00  0.00           H  
ATOM   1617  CA  GLU   109      34.396  31.710  36.968  1.00  0.00           C  
ATOM   1618  HA  GLU   109      34.310  31.404  38.011  1.00  0.00           H  
ATOM   1619  CB  GLU   109      35.216  30.739  36.094  1.00  0.00           C  
ATOM   1620  HB2 GLU   109      34.577  29.910  35.787  1.00  0.00           H  
ATOM   1621  HB3 GLU   109      35.546  31.234  35.181  1.00  0.00           H  
ATOM   1622  CG  GLU   109      36.492  30.225  36.712  1.00  0.00           C  
ATOM   1623  HG2 GLU   109      37.125  31.059  37.015  1.00  0.00           H  
ATOM   1624  HG3 GLU   109      36.253  29.675  37.622  1.00  0.00           H  
ATOM   1625  CD  GLU   109      37.296  29.283  35.880  1.00  0.00           C  
ATOM   1626  OE1 GLU   109      36.793  28.161  35.674  1.00  0.00           O  
ATOM   1627  OE2 GLU   109      38.419  29.656  35.448  1.00  0.00           O  
ATOM   1628  C   GLU   109      35.284  32.959  37.062  1.00  0.00           C  
ATOM   1629  O   GLU   109      35.488  33.703  36.057  1.00  0.00           O  
ATOM   1630  N   GLY   110      35.642  33.406  38.296  1.00  0.00           N  
ATOM   1631  H   GLY   110      35.437  32.803  39.079  1.00  0.00           H  
ATOM   1632  CA  GLY   110      36.588  34.494  38.350  1.00  0.00           C  
ATOM   1633  HA2 GLY   110      36.983  34.586  39.362  1.00  0.00           H  
ATOM   1634  HA3 GLY   110      37.414  34.209  37.698  1.00  0.00           H  
ATOM   1635  C   GLY   110      36.234  35.911  37.860  1.00  0.00           C  
ATOM   1636  O   GLY   110      37.113  36.730  37.727  1.00  0.00           O  
ATOM   1637  N   GLY   111      35.026  36.194  37.352  1.00  0.00           N  
ATOM   1638  H   GLY   111      34.465  35.360  37.247  1.00  0.00           H  
ATOM   1639  CA  GLY   111      34.415  37.449  37.031  1.00  0.00           C  
ATOM   1640  HA2 GLY   111      35.104  38.204  36.653  1.00  0.00           H  
ATOM   1641  HA3 GLY   111      33.613  37.252  36.320  1.00  0.00           H  
ATOM   1642  C   GLY   111      33.721  38.102  38.250  1.00  0.00           C  
ATOM   1643  O   GLY   111      32.928  37.433  38.944  1.00  0.00           O  
ATOM   1644  N   HIE   112      33.969  39.412  38.522  1.00  0.00           N  
ATOM   1645  H   HIE   112      34.617  39.953  37.967  1.00  0.00           H  
ATOM   1646  CA  HIE   112      33.460  40.184  39.664  1.00  0.00           C  
ATOM   1647  HA  HIE   112      33.485  39.528  40.534  1.00  0.00           H  
ATOM   1648  CB  HIE   112      34.431  41.345  39.998  1.00  0.00           C  
ATOM   1649  HB2 HIE   112      35.464  41.000  40.013  1.00  0.00           H  
ATOM   1650  HB3 HIE   112      34.484  42.155  39.271  1.00  0.00           H  
ATOM   1651  CG  HIE   112      34.037  41.954  41.302  1.00  0.00           C  
ATOM   1652  ND1 HIE   112      32.951  42.793  41.549  1.00  0.00           N  
ATOM   1653  CE1 HIE   112      33.146  43.169  42.833  1.00  0.00           C  
ATOM   1654  HE1 HIE   112      32.507  43.888  43.325  1.00  0.00           H  
ATOM   1655  NE2 HIE   112      34.219  42.694  43.349  1.00  0.00           N  
ATOM   1656  HE2 HIE   112      34.659  43.105  44.159  1.00  0.00           H  
ATOM   1657  CD2 HIE   112      34.811  41.931  42.377  1.00  0.00           C  
ATOM   1658  HD2 HIE   112      35.756  41.412  42.431  1.00  0.00           H  
ATOM   1659  C   HIE   112      31.936  40.580  39.547  1.00  0.00           C  
ATOM   1660  O   HIE   112      31.516  41.181  38.558  1.00  0.00           O  
ATOM   1661  N   PRO   113      31.040  40.259  40.473  1.00  0.00           N  
ATOM   1662  CD  PRO   113      31.311  39.540  41.687  1.00  0.00           C  
ATOM   1663  HD2 PRO   113      32.020  40.123  42.275  1.00  0.00           H  
ATOM   1664  HD3 PRO   113      31.681  38.546  41.436  1.00  0.00           H  
ATOM   1665  CG  PRO   113      30.019  39.574  42.483  1.00  0.00           C  
ATOM   1666  HG2 PRO   113      30.060  40.414  43.176  1.00  0.00           H  
ATOM   1667  HG3 PRO   113      29.904  38.690  43.109  1.00  0.00           H  
ATOM   1668  CB  PRO   113      28.871  39.770  41.381  1.00  0.00           C  
ATOM   1669  HB2 PRO   113      28.025  40.376  41.704  1.00  0.00           H  
ATOM   1670  HB3 PRO   113      28.474  38.853  40.947  1.00  0.00           H  
ATOM   1671  CA  PRO   113      29.573  40.611  40.352  1.00  0.00           C  
ATOM   1672  HA  PRO   113      29.230  40.362  39.348  1.00  0.00           H  
ATOM   1673  C   PRO   113      29.278  42.062  40.480  1.00  0.00           C  
ATOM   1674  O   PRO   113      28.125  42.396  40.206  1.00  0.00           O  
ATOM   1675  N   GLY   114      30.194  42.982  40.722  1.00  0.00           N  
ATOM   1676  H   GLY   114      31.136  42.628  40.814  1.00  0.00           H  
ATOM   1677  CA  GLY   114      30.013  44.419  40.847  1.00  0.00           C  
ATOM   1678  HA2 GLY   114      30.609  44.960  40.112  1.00  0.00           H  
ATOM   1679  HA3 GLY   114      28.981  44.625  40.562  1.00  0.00           H  
ATOM   1680  C   GLY   114      30.401  45.119  42.160  1.00  0.00           C  
ATOM   1681  O   GLY   114      29.959  44.627  43.236  1.00  0.00           O  
ATOM   1682  N   LEU   115      31.036  46.294  42.074  1.00  0.00           N  
ATOM   1683  H   LEU   115      31.327  46.596  41.155  1.00  0.00           H  
ATOM   1684  CA  LEU   115      31.444  47.160  43.157  1.00  0.00           C  
ATOM   1685  HA  LEU   115      31.988  46.540  43.869  1.00  0.00           H  
ATOM   1686  CB  LEU   115      32.440  48.231  42.593  1.00  0.00           C  
ATOM   1687  HB2 LEU   115      31.980  48.835  41.811  1.00  0.00           H  
ATOM   1688  HB3 LEU   115      32.672  48.853  43.457  1.00  0.00           H  
ATOM   1689  CG  LEU   115      33.798  47.740  42.100  1.00  0.00           C  
ATOM   1690  HG  LEU   115      33.588  47.040  41.291  1.00  0.00           H  
ATOM   1691  CD1 LEU   115      34.557  48.874  41.554  1.00  0.00           C  
ATOM   1692 HD11 LEU   115      34.740  49.717  42.220  1.00  0.00           H  
ATOM   1693 HD12 LEU   115      35.517  48.501  41.196  1.00  0.00           H  
ATOM   1694 HD13 LEU   115      33.970  49.306  40.744  1.00  0.00           H  
ATOM   1695  CD2 LEU   115      34.621  46.992  43.144  1.00  0.00           C  
ATOM   1696 HD21 LEU   115      34.208  45.989  43.245  1.00  0.00           H  
ATOM   1697 HD22 LEU   115      35.678  46.884  42.900  1.00  0.00           H  
ATOM   1698 HD23 LEU   115      34.319  47.388  44.113  1.00  0.00           H  
ATOM   1699  C   LEU   115      30.219  47.855  43.760  1.00  0.00           C  
ATOM   1700  O   LEU   115      29.134  47.976  43.242  1.00  0.00           O  
ATOM   1701  N   GLN   116      30.381  48.236  45.046  1.00  0.00           N  
ATOM   1702  H   GLN   116      31.281  48.102  45.483  1.00  0.00           H  
ATOM   1703  CA  GLN   116      29.283  48.543  45.958  1.00  0.00           C  
ATOM   1704  HA  GLN   116      28.339  48.523  45.413  1.00  0.00           H  
ATOM   1705  CB  GLN   116      29.209  47.439  47.046  1.00  0.00           C  
ATOM   1706  HB2 GLN   116      30.151  47.463  47.594  1.00  0.00           H  
ATOM   1707  HB3 GLN   116      28.434  47.776  47.734  1.00  0.00           H  
ATOM   1708  CG  GLN   116      28.866  46.091  46.521  1.00  0.00           C  
ATOM   1709  HG2 GLN   116      28.162  46.168  45.693  1.00  0.00           H  
ATOM   1710  HG3 GLN   116      29.732  45.640  46.038  1.00  0.00           H  
ATOM   1711  CD  GLN   116      28.354  45.230  47.620  1.00  0.00           C  
ATOM   1712  OE1 GLN   116      29.173  44.916  48.482  1.00  0.00           O  
ATOM   1713  NE2 GLN   116      27.153  44.770  47.581  1.00  0.00           N  
ATOM   1714 HE21 GLN   116      26.865  44.049  48.226  1.00  0.00           H  
ATOM   1715 HE22 GLN   116      26.541  44.998  46.810  1.00  0.00           H  
ATOM   1716  C   GLN   116      29.536  49.930  46.532  1.00  0.00           C  
ATOM   1717  O   GLN   116      28.617  50.458  47.057  1.00  0.00           O  
ATOM   1718  N   ASN   117      30.671  50.633  46.453  1.00  0.00           N  
ATOM   1719  H   ASN   117      31.518  50.209  46.102  1.00  0.00           H  
ATOM   1720  CA  ASN   117      30.822  52.014  46.962  1.00  0.00           C  
ATOM   1721  HA  ASN   117      29.853  52.506  46.867  1.00  0.00           H  
ATOM   1722  CB  ASN   117      31.203  51.883  48.495  1.00  0.00           C  
ATOM   1723  HB2 ASN   117      31.223  52.906  48.870  1.00  0.00           H  
ATOM   1724  HB3 ASN   117      30.434  51.318  49.023  1.00  0.00           H  
ATOM   1725  CG  ASN   117      32.565  51.224  48.715  1.00  0.00           C  
ATOM   1726  OD1 ASN   117      33.647  51.786  48.517  1.00  0.00           O  
ATOM   1727  ND2 ASN   117      32.621  50.048  49.278  1.00  0.00           N  
ATOM   1728 HD21 ASN   117      33.534  49.654  49.455  1.00  0.00           H  
ATOM   1729 HD22 ASN   117      31.807  49.488  49.486  1.00  0.00           H  
ATOM   1730  C   ASN   117      31.818  52.920  46.274  1.00  0.00           C  
ATOM   1731  O   ASN   117      32.536  52.504  45.410  1.00  0.00           O  
ATOM   1732  N   ALA   118      31.796  54.267  46.548  1.00  0.00           N  
ATOM   1733  H   ALA   118      31.123  54.655  47.193  1.00  0.00           H  
ATOM   1734  CA  ALA   118      32.585  55.285  45.831  1.00  0.00           C  
ATOM   1735  HA  ALA   118      32.244  55.249  44.796  1.00  0.00           H  
ATOM   1736  CB  ALA   118      32.111  56.681  46.297  1.00  0.00           C  
ATOM   1737  HB1 ALA   118      32.450  56.782  47.328  1.00  0.00           H  
ATOM   1738  HB2 ALA   118      32.445  57.444  45.594  1.00  0.00           H  
ATOM   1739  HB3 ALA   118      31.023  56.729  46.248  1.00  0.00           H  
ATOM   1740  C   ALA   118      34.067  55.036  45.914  1.00  0.00           C  
ATOM   1741  O   ALA   118      34.782  55.101  44.971  1.00  0.00           O  
ATOM   1742  N   GLU   119      34.492  54.677  47.081  1.00  0.00           N  
ATOM   1743  H   GLU   119      33.797  54.669  47.814  1.00  0.00           H  
ATOM   1744  CA  GLU   119      35.937  54.359  47.342  1.00  0.00           C  
ATOM   1745  HA  GLU   119      36.556  55.195  47.018  1.00  0.00           H  
ATOM   1746  CB  GLU   119      36.187  54.233  48.837  1.00  0.00           C  
ATOM   1747  HB2 GLU   119      35.268  53.865  49.294  1.00  0.00           H  
ATOM   1748  HB3 GLU   119      36.988  53.552  49.126  1.00  0.00           H  
ATOM   1749  CG  GLU   119      36.510  55.688  49.312  1.00  0.00           C  
ATOM   1750  HG2 GLU   119      37.338  56.081  48.721  1.00  0.00           H  
ATOM   1751  HG3 GLU   119      35.661  56.322  49.055  1.00  0.00           H  
ATOM   1752  CD  GLU   119      36.821  55.819  50.752  1.00  0.00           C  
ATOM   1753  OE1 GLU   119      37.986  56.066  51.046  1.00  0.00           O  
ATOM   1754  OE2 GLU   119      35.823  55.887  51.504  1.00  0.00           O  
ATOM   1755  C   GLU   119      36.591  53.283  46.521  1.00  0.00           C  
ATOM   1756  O   GLU   119      37.732  53.414  46.028  1.00  0.00           O  
ATOM   1757  N   GLN   120      35.805  52.186  46.298  1.00  0.00           N  
ATOM   1758  H   GLN   120      34.870  52.147  46.679  1.00  0.00           H  
ATOM   1759  CA  GLN   120      36.060  51.169  45.336  1.00  0.00           C  
ATOM   1760  HA  GLN   120      37.078  50.790  45.426  1.00  0.00           H  
ATOM   1761  CB  GLN   120      35.034  50.061  45.427  1.00  0.00           C  
ATOM   1762  HB2 GLN   120      34.053  50.442  45.142  1.00  0.00           H  
ATOM   1763  HB3 GLN   120      35.324  49.403  44.608  1.00  0.00           H  
ATOM   1764  CG  GLN   120      35.019  49.252  46.727  1.00  0.00           C  
ATOM   1765  HG2 GLN   120      35.915  48.638  46.811  1.00  0.00           H  
ATOM   1766  HG3 GLN   120      34.890  49.959  47.546  1.00  0.00           H  
ATOM   1767  CD  GLN   120      33.838  48.260  46.914  1.00  0.00           C  
ATOM   1768  OE1 GLN   120      32.829  48.447  46.312  1.00  0.00           O  
ATOM   1769  NE2 GLN   120      33.954  47.243  47.745  1.00  0.00           N  
ATOM   1770 HE21 GLN   120      33.159  46.640  47.899  1.00  0.00           H  
ATOM   1771 HE22 GLN   120      34.795  47.249  48.305  1.00  0.00           H  
ATOM   1772  C   GLN   120      35.883  51.612  43.919  1.00  0.00           C  
ATOM   1773  O   GLN   120      36.736  51.271  43.082  1.00  0.00           O  
ATOM   1774  N   ARG   121      34.798  52.280  43.529  1.00  0.00           N  
ATOM   1775  H   ARG   121      34.087  52.484  44.217  1.00  0.00           H  
ATOM   1776  CA  ARG   121      34.533  52.569  42.128  1.00  0.00           C  
ATOM   1777  HA  ARG   121      34.753  51.637  41.607  1.00  0.00           H  
ATOM   1778  CB  ARG   121      33.124  53.034  41.994  1.00  0.00           C  
ATOM   1779  HB2 ARG   121      32.972  53.774  42.780  1.00  0.00           H  
ATOM   1780  HB3 ARG   121      33.011  53.451  40.993  1.00  0.00           H  
ATOM   1781  CG  ARG   121      32.152  51.831  42.159  1.00  0.00           C  
ATOM   1782  HG2 ARG   121      32.347  51.051  41.423  1.00  0.00           H  
ATOM   1783  HG3 ARG   121      32.224  51.447  43.177  1.00  0.00           H  
ATOM   1784  CD  ARG   121      30.694  52.215  41.949  1.00  0.00           C  
ATOM   1785  HD2 ARG   121      30.478  53.000  42.674  1.00  0.00           H  
ATOM   1786  HD3 ARG   121      30.572  52.761  41.013  1.00  0.00           H  
ATOM   1787  NE  ARG   121      29.871  50.978  41.982  1.00  0.00           N  
ATOM   1788  HE  ARG   121      29.348  50.714  42.805  1.00  0.00           H  
ATOM   1789  CZ  ARG   121      29.466  50.411  40.836  1.00  0.00           C  
ATOM   1790  NH1 ARG   121      29.870  50.776  39.647  1.00  0.00           N  
ATOM   1791 HH11 ARG   121      30.599  51.472  39.602  1.00  0.00           H  
ATOM   1792 HH12 ARG   121      29.211  50.671  38.888  1.00  0.00           H  
ATOM   1793  NH2 ARG   121      28.480  49.530  40.916  1.00  0.00           N  
ATOM   1794 HH21 ARG   121      28.567  49.023  41.786  1.00  0.00           H  
ATOM   1795 HH22 ARG   121      28.195  49.058  40.070  1.00  0.00           H  
ATOM   1796  C   ARG   121      35.468  53.603  41.537  1.00  0.00           C  
ATOM   1797  O   ARG   121      35.921  53.573  40.402  1.00  0.00           O  
ATOM   1798  N   ALA   122      35.783  54.596  42.325  1.00  0.00           N  
ATOM   1799  H   ALA   122      35.335  54.635  43.229  1.00  0.00           H  
ATOM   1800  CA  ALA   122      36.684  55.751  42.023  1.00  0.00           C  
ATOM   1801  HA  ALA   122      36.417  56.262  41.098  1.00  0.00           H  
ATOM   1802  CB  ALA   122      36.602  56.737  43.176  1.00  0.00           C  
ATOM   1803  HB1 ALA   122      35.587  57.081  43.376  1.00  0.00           H  
ATOM   1804  HB2 ALA   122      37.051  56.356  44.093  1.00  0.00           H  
ATOM   1805  HB3 ALA   122      37.316  57.532  42.962  1.00  0.00           H  
ATOM   1806  C   ALA   122      38.067  55.209  41.688  1.00  0.00           C  
ATOM   1807  O   ALA   122      38.715  55.519  40.686  1.00  0.00           O  
ATOM   1808  N   GLU   123      38.656  54.366  42.601  1.00  0.00           N  
ATOM   1809  H   GLU   123      38.167  54.141  43.456  1.00  0.00           H  
ATOM   1810  CA  GLU   123      39.914  53.727  42.314  1.00  0.00           C  
ATOM   1811  HA  GLU   123      40.609  54.502  41.990  1.00  0.00           H  
ATOM   1812  CB  GLU   123      40.430  53.033  43.585  1.00  0.00           C  
ATOM   1813  HB2 GLU   123      40.541  53.734  44.411  1.00  0.00           H  
ATOM   1814  HB3 GLU   123      39.876  52.122  43.813  1.00  0.00           H  
ATOM   1815  CG  GLU   123      41.723  52.438  43.139  1.00  0.00           C  
ATOM   1816  HG2 GLU   123      42.043  51.765  43.935  1.00  0.00           H  
ATOM   1817  HG3 GLU   123      41.537  51.716  42.343  1.00  0.00           H  
ATOM   1818  CD  GLU   123      42.852  53.352  42.757  1.00  0.00           C  
ATOM   1819  OE1 GLU   123      42.873  54.561  43.115  1.00  0.00           O  
ATOM   1820  OE2 GLU   123      43.776  52.892  42.030  1.00  0.00           O  
ATOM   1821  C   GLU   123      39.890  52.828  41.072  1.00  0.00           C  
ATOM   1822  O   GLU   123      40.757  52.923  40.166  1.00  0.00           O  
ATOM   1823  N   ARG   124      38.843  52.002  40.866  1.00  0.00           N  
ATOM   1824  H   ARG   124      38.199  52.051  41.643  1.00  0.00           H  
ATOM   1825  CA  ARG   124      38.600  51.145  39.685  1.00  0.00           C  
ATOM   1826  HA  ARG   124      39.494  50.575  39.429  1.00  0.00           H  
ATOM   1827  CB  ARG   124      37.448  50.126  39.933  1.00  0.00           C  
ATOM   1828  HB2 ARG   124      37.494  49.711  40.940  1.00  0.00           H  
ATOM   1829  HB3 ARG   124      36.573  50.764  39.812  1.00  0.00           H  
ATOM   1830  CG  ARG   124      37.550  49.060  38.868  1.00  0.00           C  
ATOM   1831  HG2 ARG   124      36.945  48.211  39.186  1.00  0.00           H  
ATOM   1832  HG3 ARG   124      37.114  49.566  38.006  1.00  0.00           H  
ATOM   1833  CD  ARG   124      38.916  48.585  38.432  1.00  0.00           C  
ATOM   1834  HD2 ARG   124      39.492  49.340  37.897  1.00  0.00           H  
ATOM   1835  HD3 ARG   124      39.447  48.180  39.293  1.00  0.00           H  
ATOM   1836  NE  ARG   124      38.716  47.398  37.520  1.00  0.00           N  
ATOM   1837  HE  ARG   124      38.525  47.563  36.542  1.00  0.00           H  
ATOM   1838  CZ  ARG   124      38.578  46.137  37.786  1.00  0.00           C  
ATOM   1839  NH1 ARG   124      38.727  45.587  38.908  1.00  0.00           N  
ATOM   1840 HH11 ARG   124      38.608  46.047  39.800  1.00  0.00           H  
ATOM   1841 HH12 ARG   124      39.037  44.626  38.891  1.00  0.00           H  
ATOM   1842  NH2 ARG   124      38.260  45.382  36.767  1.00  0.00           N  
ATOM   1843 HH21 ARG   124      38.212  45.712  35.813  1.00  0.00           H  
ATOM   1844 HH22 ARG   124      38.132  44.388  36.891  1.00  0.00           H  
ATOM   1845  C   ARG   124      38.383  51.966  38.400  1.00  0.00           C  
ATOM   1846  O   ARG   124      38.786  51.500  37.310  1.00  0.00           O  
ATOM   1847  N   GLN   125      37.903  53.196  38.476  1.00  0.00           N  
ATOM   1848  H   GLN   125      37.589  53.563  39.364  1.00  0.00           H  
ATOM   1849  CA  GLN   125      37.879  54.149  37.390  1.00  0.00           C  
ATOM   1850  HA  GLN   125      37.473  53.571  36.560  1.00  0.00           H  
ATOM   1851  CB  GLN   125      36.846  55.270  37.644  1.00  0.00           C  
ATOM   1852  HB2 GLN   125      35.882  54.825  37.889  1.00  0.00           H  
ATOM   1853  HB3 GLN   125      37.197  55.830  38.510  1.00  0.00           H  
ATOM   1854  CG  GLN   125      36.608  56.302  36.551  1.00  0.00           C  
ATOM   1855  HG2 GLN   125      37.473  56.278  35.888  1.00  0.00           H  
ATOM   1856  HG3 GLN   125      35.675  56.124  36.015  1.00  0.00           H  
ATOM   1857  CD  GLN   125      36.562  57.741  37.023  1.00  0.00           C  
ATOM   1858  OE1 GLN   125      37.029  58.112  38.119  1.00  0.00           O  
ATOM   1859  NE2 GLN   125      35.839  58.638  36.353  1.00  0.00           N  
ATOM   1860 HE21 GLN   125      35.452  59.294  37.017  1.00  0.00           H  
ATOM   1861 HE22 GLN   125      35.272  58.273  35.602  1.00  0.00           H  
ATOM   1862  C   GLN   125      39.317  54.730  37.094  1.00  0.00           C  
ATOM   1863  O   GLN   125      39.787  54.699  35.932  1.00  0.00           O  
ATOM   1864  N   ARG   126      40.026  55.356  38.081  1.00  0.00           N  
ATOM   1865  H   ARG   126      39.569  55.365  38.982  1.00  0.00           H  
ATOM   1866  CA  ARG   126      41.424  55.873  38.005  1.00  0.00           C  
ATOM   1867  HA  ARG   126      41.477  56.770  37.388  1.00  0.00           H  
ATOM   1868  CB  ARG   126      41.849  56.341  39.372  1.00  0.00           C  
ATOM   1869  HB2 ARG   126      41.663  55.568  40.118  1.00  0.00           H  
ATOM   1870  HB3 ARG   126      42.928  56.435  39.251  1.00  0.00           H  
ATOM   1871  CG  ARG   126      41.172  57.584  39.890  1.00  0.00           C  
ATOM   1872  HG2 ARG   126      41.112  58.271  39.045  1.00  0.00           H  
ATOM   1873  HG3 ARG   126      40.122  57.381  40.101  1.00  0.00           H  
ATOM   1874  CD  ARG   126      41.910  58.186  41.117  1.00  0.00           C  
ATOM   1875  HD2 ARG   126      42.946  58.341  40.815  1.00  0.00           H  
ATOM   1876  HD3 ARG   126      41.426  59.142  41.319  1.00  0.00           H  
ATOM   1877  NE  ARG   126      41.861  57.288  42.235  1.00  0.00           N  
ATOM   1878  HE  ARG   126      42.483  56.498  42.144  1.00  0.00           H  
ATOM   1879  CZ  ARG   126      41.045  57.363  43.256  1.00  0.00           C  
ATOM   1880  NH1 ARG   126      40.062  58.235  43.402  1.00  0.00           N  
ATOM   1881 HH11 ARG   126      39.722  58.804  42.639  1.00  0.00           H  
ATOM   1882 HH12 ARG   126      39.583  58.341  44.285  1.00  0.00           H  
ATOM   1883  NH2 ARG   126      41.181  56.518  44.246  1.00  0.00           N  
ATOM   1884 HH21 ARG   126      41.966  55.899  44.101  1.00  0.00           H  
ATOM   1885 HH22 ARG   126      40.542  56.518  45.028  1.00  0.00           H  
ATOM   1886  C   ARG   126      42.395  54.823  37.331  1.00  0.00           C  
ATOM   1887  O   ARG   126      43.060  55.091  36.325  1.00  0.00           O  
ATOM   1888  N   SER   127      42.250  53.533  37.743  1.00  0.00           N  
ATOM   1889  H   SER   127      41.710  53.399  38.585  1.00  0.00           H  
ATOM   1890  CA  SER   127      42.977  52.416  37.202  1.00  0.00           C  
ATOM   1891  HA  SER   127      44.003  52.781  37.210  1.00  0.00           H  
ATOM   1892  CB  SER   127      42.908  51.274  38.128  1.00  0.00           C  
ATOM   1893  HB2 SER   127      43.048  51.664  39.137  1.00  0.00           H  
ATOM   1894  HB3 SER   127      41.889  50.903  38.025  1.00  0.00           H  
ATOM   1895  OG  SER   127      43.801  50.271  37.969  1.00  0.00           O  
ATOM   1896  HG  SER   127      43.316  49.572  37.525  1.00  0.00           H  
ATOM   1897  C   SER   127      42.641  52.063  35.761  1.00  0.00           C  
ATOM   1898  O   SER   127      43.569  52.025  34.913  1.00  0.00           O  
ATOM   1899  N   ASP   128      41.424  51.689  35.458  1.00  0.00           N  
ATOM   1900  H   ASP   128      40.675  51.835  36.120  1.00  0.00           H  
ATOM   1901  CA  ASP   128      41.082  51.279  34.114  1.00  0.00           C  
ATOM   1902  HA  ASP   128      41.669  50.397  33.855  1.00  0.00           H  
ATOM   1903  CB  ASP   128      39.596  50.827  34.067  1.00  0.00           C  
ATOM   1904  HB2 ASP   128      38.938  51.628  34.405  1.00  0.00           H  
ATOM   1905  HB3 ASP   128      39.443  50.480  33.045  1.00  0.00           H  
ATOM   1906  CG  ASP   128      39.277  49.502  34.760  1.00  0.00           C  
ATOM   1907  OD1 ASP   128      40.155  48.812  35.300  1.00  0.00           O  
ATOM   1908  OD2 ASP   128      38.071  49.063  34.793  1.00  0.00           O  
ATOM   1909  C   ASP   128      41.303  52.391  33.075  1.00  0.00           C  
ATOM   1910  O   ASP   128      41.513  52.091  31.893  1.00  0.00           O  
ATOM   1911  N   ARG   129      41.269  53.673  33.435  1.00  0.00           N  
ATOM   1912  H   ARG   129      41.098  53.808  34.422  1.00  0.00           H  
ATOM   1913  CA  ARG   129      41.746  54.814  32.711  1.00  0.00           C  
ATOM   1914  HA  ARG   129      41.157  55.007  31.815  1.00  0.00           H  
ATOM   1915  CB  ARG   129      41.412  56.075  33.496  1.00  0.00           C  
ATOM   1916  HB2 ARG   129      40.371  56.036  33.818  1.00  0.00           H  
ATOM   1917  HB3 ARG   129      42.035  56.274  34.368  1.00  0.00           H  
ATOM   1918  CG  ARG   129      41.534  57.350  32.668  1.00  0.00           C  
ATOM   1919  HG2 ARG   129      42.566  57.523  32.364  1.00  0.00           H  
ATOM   1920  HG3 ARG   129      40.925  57.448  31.769  1.00  0.00           H  
ATOM   1921  CD  ARG   129      41.141  58.603  33.426  1.00  0.00           C  
ATOM   1922  HD2 ARG   129      41.635  58.663  34.396  1.00  0.00           H  
ATOM   1923  HD3 ARG   129      41.311  59.444  32.754  1.00  0.00           H  
ATOM   1924  NE  ARG   129      39.689  58.711  33.625  1.00  0.00           N  
ATOM   1925  HE  ARG   129      39.089  58.016  33.204  1.00  0.00           H  
ATOM   1926  CZ  ARG   129      39.013  59.710  34.246  1.00  0.00           C  
ATOM   1927  NH1 ARG   129      39.564  60.806  34.716  1.00  0.00           N  
ATOM   1928 HH11 ARG   129      40.568  60.901  34.764  1.00  0.00           H  
ATOM   1929 HH12 ARG   129      38.941  61.395  35.250  1.00  0.00           H  
ATOM   1930  NH2 ARG   129      37.715  59.655  34.233  1.00  0.00           N  
ATOM   1931 HH21 ARG   129      37.285  58.820  33.861  1.00  0.00           H  
ATOM   1932 HH22 ARG   129      37.190  60.427  34.617  1.00  0.00           H  
ATOM   1933  C   ARG   129      43.277  54.709  32.386  1.00  0.00           C  
ATOM   1934  O   ARG   129      43.712  54.922  31.225  1.00  0.00           O  
ATOM   1935  N   GLN   130      44.146  54.341  33.322  1.00  0.00           N  
ATOM   1936  H   GLN   130      43.764  54.119  34.230  1.00  0.00           H  
ATOM   1937  CA  GLN   130      45.528  54.079  33.072  1.00  0.00           C  
ATOM   1938  HA  GLN   130      45.989  54.962  32.629  1.00  0.00           H  
ATOM   1939  CB  GLN   130      46.185  53.885  34.452  1.00  0.00           C  
ATOM   1940  HB2 GLN   130      45.712  53.039  34.950  1.00  0.00           H  
ATOM   1941  HB3 GLN   130      47.217  53.536  34.442  1.00  0.00           H  
ATOM   1942  CG  GLN   130      46.113  55.072  35.389  1.00  0.00           C  
ATOM   1943  HG2 GLN   130      46.737  55.851  34.952  1.00  0.00           H  
ATOM   1944  HG3 GLN   130      45.143  55.567  35.345  1.00  0.00           H  
ATOM   1945  CD  GLN   130      46.491  54.637  36.882  1.00  0.00           C  
ATOM   1946  OE1 GLN   130      47.173  53.670  37.198  1.00  0.00           O  
ATOM   1947  NE2 GLN   130      46.083  55.465  37.737  1.00  0.00           N  
ATOM   1948 HE21 GLN   130      45.955  55.172  38.695  1.00  0.00           H  
ATOM   1949 HE22 GLN   130      45.823  56.393  37.433  1.00  0.00           H  
ATOM   1950  C   GLN   130      45.757  52.803  32.224  1.00  0.00           C  
ATOM   1951  O   GLN   130      46.535  52.871  31.338  1.00  0.00           O  
ATOM   1952  N   TRP   131      45.042  51.697  32.415  1.00  0.00           N  
ATOM   1953  H   TRP   131      44.475  51.501  33.228  1.00  0.00           H  
ATOM   1954  CA  TRP   131      45.282  50.533  31.497  1.00  0.00           C  
ATOM   1955  HA  TRP   131      46.339  50.266  31.523  1.00  0.00           H  
ATOM   1956  CB  TRP   131      44.527  49.312  32.022  1.00  0.00           C  
ATOM   1957  HB2 TRP   131      43.464  49.549  32.064  1.00  0.00           H  
ATOM   1958  HB3 TRP   131      44.769  48.538  31.295  1.00  0.00           H  
ATOM   1959  CG  TRP   131      45.047  48.697  33.273  1.00  0.00           C  
ATOM   1960  CD1 TRP   131      44.393  48.649  34.467  1.00  0.00           C  
ATOM   1961  HD1 TRP   131      43.400  49.024  34.667  1.00  0.00           H  
ATOM   1962  NE1 TRP   131      45.116  48.018  35.391  1.00  0.00           N  
ATOM   1963  HE1 TRP   131      44.837  47.881  36.352  1.00  0.00           H  
ATOM   1964  CE2 TRP   131      46.290  47.580  34.906  1.00  0.00           C  
ATOM   1965  CZ2 TRP   131      47.399  46.899  35.438  1.00  0.00           C  
ATOM   1966  HZ2 TRP   131      47.476  46.742  36.504  1.00  0.00           H  
ATOM   1967  CH2 TRP   131      48.530  46.712  34.628  1.00  0.00           C  
ATOM   1968  HH2 TRP   131      49.391  46.197  35.026  1.00  0.00           H  
ATOM   1969  CZ3 TRP   131      48.455  47.044  33.254  1.00  0.00           C  
ATOM   1970  HZ3 TRP   131      49.317  46.899  32.621  1.00  0.00           H  
ATOM   1971  CE3 TRP   131      47.346  47.657  32.724  1.00  0.00           C  
ATOM   1972  HE3 TRP   131      47.243  47.831  31.663  1.00  0.00           H  
ATOM   1973  CD2 TRP   131      46.205  47.982  33.550  1.00  0.00           C  
ATOM   1974  C   TRP   131      44.796  50.779  30.055  1.00  0.00           C  
ATOM   1975  O   TRP   131      45.484  50.482  29.080  1.00  0.00           O  
ATOM   1976  N   VAL   132      43.737  51.621  29.854  1.00  0.00           N  
ATOM   1977  H   VAL   132      43.187  51.753  30.691  1.00  0.00           H  
ATOM   1978  CA  VAL   132      43.362  52.195  28.579  1.00  0.00           C  
ATOM   1979  HA  VAL   132      43.127  51.401  27.870  1.00  0.00           H  
ATOM   1980  CB  VAL   132      42.075  52.989  28.689  1.00  0.00           C  
ATOM   1981  HB  VAL   132      42.134  53.587  29.598  1.00  0.00           H  
ATOM   1982  CG1 VAL   132      41.801  54.013  27.561  1.00  0.00           C  
ATOM   1983 HG11 VAL   132      42.465  54.876  27.515  1.00  0.00           H  
ATOM   1984 HG12 VAL   132      42.008  53.430  26.664  1.00  0.00           H  
ATOM   1985 HG13 VAL   132      40.801  54.441  27.628  1.00  0.00           H  
ATOM   1986  CG2 VAL   132      40.847  52.087  28.837  1.00  0.00           C  
ATOM   1987 HG21 VAL   132      40.904  51.332  29.621  1.00  0.00           H  
ATOM   1988 HG22 VAL   132      39.963  52.694  29.034  1.00  0.00           H  
ATOM   1989 HG23 VAL   132      40.639  51.661  27.855  1.00  0.00           H  
ATOM   1990  C   VAL   132      44.430  53.073  27.887  1.00  0.00           C  
ATOM   1991  O   VAL   132      44.866  52.707  26.782  1.00  0.00           O  
ATOM   1992  N   GLN   133      44.931  54.119  28.584  1.00  0.00           N  
ATOM   1993  H   GLN   133      44.619  54.403  29.501  1.00  0.00           H  
ATOM   1994  CA  GLN   133      46.126  54.878  28.002  1.00  0.00           C  
ATOM   1995  HA  GLN   133      45.732  55.080  27.006  1.00  0.00           H  
ATOM   1996  CB  GLN   133      46.476  56.167  28.770  1.00  0.00           C  
ATOM   1997  HB2 GLN   133      46.630  55.939  29.825  1.00  0.00           H  
ATOM   1998  HB3 GLN   133      47.374  56.512  28.258  1.00  0.00           H  
ATOM   1999  CG  GLN   133      45.567  57.405  28.632  1.00  0.00           C  
ATOM   2000  HG2 GLN   133      44.682  57.132  29.207  1.00  0.00           H  
ATOM   2001  HG3 GLN   133      45.947  58.310  29.106  1.00  0.00           H  
ATOM   2002  CD  GLN   133      45.020  57.777  27.287  1.00  0.00           C  
ATOM   2003  OE1 GLN   133      45.682  58.217  26.361  1.00  0.00           O  
ATOM   2004  NE2 GLN   133      43.763  57.497  27.115  1.00  0.00           N  
ATOM   2005 HE21 GLN   133      43.275  57.676  26.249  1.00  0.00           H  
ATOM   2006 HE22 GLN   133      43.233  57.286  27.949  1.00  0.00           H  
ATOM   2007  C   GLN   133      47.322  54.028  27.764  1.00  0.00           C  
ATOM   2008  O   GLN   133      48.072  54.309  26.850  1.00  0.00           O  
ATOM   2009  N   ARG   134      47.532  53.016  28.597  1.00  0.00           N  
ATOM   2010  H   ARG   134      46.825  52.903  29.310  1.00  0.00           H  
ATOM   2011  CA  ARG   134      48.704  52.143  28.509  1.00  0.00           C  
ATOM   2012  HA  ARG   134      49.580  52.778  28.378  1.00  0.00           H  
ATOM   2013  CB  ARG   134      48.854  51.344  29.751  1.00  0.00           C  
ATOM   2014  HB2 ARG   134      47.911  50.915  30.090  1.00  0.00           H  
ATOM   2015  HB3 ARG   134      49.542  50.536  29.499  1.00  0.00           H  
ATOM   2016  CG  ARG   134      49.596  52.017  30.896  1.00  0.00           C  
ATOM   2017  HG2 ARG   134      50.468  52.578  30.558  1.00  0.00           H  
ATOM   2018  HG3 ARG   134      49.057  52.836  31.371  1.00  0.00           H  
ATOM   2019  CD  ARG   134      50.157  50.962  31.936  1.00  0.00           C  
ATOM   2020  HD2 ARG   134      50.332  51.579  32.817  1.00  0.00           H  
ATOM   2021  HD3 ARG   134      49.363  50.244  32.141  1.00  0.00           H  
ATOM   2022  NE  ARG   134      51.345  50.210  31.484  1.00  0.00           N  
ATOM   2023  HE  ARG   134      51.766  50.507  30.616  1.00  0.00           H  
ATOM   2024  CZ  ARG   134      52.039  49.316  32.160  1.00  0.00           C  
ATOM   2025  NH1 ARG   134      51.746  48.791  33.276  1.00  0.00           N  
ATOM   2026 HH11 ARG   134      50.875  49.040  33.722  1.00  0.00           H  
ATOM   2027 HH12 ARG   134      52.463  48.350  33.834  1.00  0.00           H  
ATOM   2028  NH2 ARG   134      53.243  49.000  31.707  1.00  0.00           N  
ATOM   2029 HH21 ARG   134      53.609  49.521  30.923  1.00  0.00           H  
ATOM   2030 HH22 ARG   134      53.828  48.486  32.350  1.00  0.00           H  
ATOM   2031  C   ARG   134      48.601  51.275  27.286  1.00  0.00           C  
ATOM   2032  O   ARG   134      49.591  51.245  26.571  1.00  0.00           O  
ATOM   2033  N   PHE   135      47.452  50.631  26.987  1.00  0.00           N  
ATOM   2034  H   PHE   135      46.680  50.650  27.638  1.00  0.00           H  
ATOM   2035  CA  PHE   135      47.256  49.879  25.773  1.00  0.00           C  
ATOM   2036  HA  PHE   135      48.038  49.125  25.678  1.00  0.00           H  
ATOM   2037  CB  PHE   135      45.817  49.220  25.754  1.00  0.00           C  
ATOM   2038  HB2 PHE   135      45.069  49.978  25.983  1.00  0.00           H  
ATOM   2039  HB3 PHE   135      45.755  48.845  24.732  1.00  0.00           H  
ATOM   2040  CG  PHE   135      45.564  47.968  26.648  1.00  0.00           C  
ATOM   2041  CD1 PHE   135      46.624  47.013  26.792  1.00  0.00           C  
ATOM   2042  HD1 PHE   135      47.507  46.954  26.173  1.00  0.00           H  
ATOM   2043  CE1 PHE   135      46.495  45.939  27.715  1.00  0.00           C  
ATOM   2044  HE1 PHE   135      47.263  45.179  27.701  1.00  0.00           H  
ATOM   2045  CZ  PHE   135      45.317  45.758  28.518  1.00  0.00           C  
ATOM   2046  HZ  PHE   135      45.172  44.937  29.205  1.00  0.00           H  
ATOM   2047  CE2 PHE   135      44.252  46.708  28.309  1.00  0.00           C  
ATOM   2048  HE2 PHE   135      43.340  46.546  28.865  1.00  0.00           H  
ATOM   2049  CD2 PHE   135      44.416  47.796  27.390  1.00  0.00           C  
ATOM   2050  HD2 PHE   135      43.617  48.511  27.259  1.00  0.00           H  
ATOM   2051  C   PHE   135      47.382  50.743  24.551  1.00  0.00           C  
ATOM   2052  O   PHE   135      47.940  50.274  23.526  1.00  0.00           O  
ATOM   2053  N   LEU   136      47.167  52.095  24.695  1.00  0.00           N  
ATOM   2054  H   LEU   136      46.883  52.515  25.568  1.00  0.00           H  
ATOM   2055  CA  LEU   136      47.377  52.972  23.570  1.00  0.00           C  
ATOM   2056  HA  LEU   136      47.242  52.462  22.616  1.00  0.00           H  
ATOM   2057  CB  LEU   136      46.506  54.284  23.691  1.00  0.00           C  
ATOM   2058  HB2 LEU   136      46.659  54.774  24.653  1.00  0.00           H  
ATOM   2059  HB3 LEU   136      46.793  55.059  22.980  1.00  0.00           H  
ATOM   2060  CG  LEU   136      45.019  53.883  23.571  1.00  0.00           C  
ATOM   2061  HG  LEU   136      44.736  53.077  24.248  1.00  0.00           H  
ATOM   2062  CD1 LEU   136      44.085  55.101  23.746  1.00  0.00           C  
ATOM   2063 HD11 LEU   136      44.118  55.912  23.019  1.00  0.00           H  
ATOM   2064 HD12 LEU   136      43.072  54.699  23.705  1.00  0.00           H  
ATOM   2065 HD13 LEU   136      43.999  55.488  24.761  1.00  0.00           H  
ATOM   2066  CD2 LEU   136      44.816  53.363  22.182  1.00  0.00           C  
ATOM   2067 HD21 LEU   136      43.754  53.340  21.938  1.00  0.00           H  
ATOM   2068 HD22 LEU   136      45.388  54.023  21.529  1.00  0.00           H  
ATOM   2069 HD23 LEU   136      45.188  52.340  22.141  1.00  0.00           H  
ATOM   2070  C   LEU   136      48.837  53.493  23.462  1.00  0.00           C  
ATOM   2071  O   LEU   136      49.194  54.068  22.427  1.00  0.00           O  
ATOM   2072  N   THR   137      49.643  53.463  24.463  1.00  0.00           N  
ATOM   2073  H   THR   137      49.277  52.971  25.266  1.00  0.00           H  
ATOM   2074  CA  THR   137      50.992  54.121  24.493  1.00  0.00           C  
ATOM   2075  HA  THR   137      51.334  54.447  23.510  1.00  0.00           H  
ATOM   2076  CB  THR   137      50.932  55.463  25.275  1.00  0.00           C  
ATOM   2077  HB  THR   137      51.955  55.838  25.298  1.00  0.00           H  
ATOM   2078  CG2 THR   137      50.057  56.588  24.869  1.00  0.00           C  
ATOM   2079 HG21 THR   137      49.517  56.427  23.936  1.00  0.00           H  
ATOM   2080 HG22 THR   137      49.291  56.754  25.627  1.00  0.00           H  
ATOM   2081 HG23 THR   137      50.491  57.583  24.777  1.00  0.00           H  
ATOM   2082  OG1 THR   137      50.585  55.185  26.591  1.00  0.00           O  
ATOM   2083  HG1 THR   137      49.661  54.929  26.632  1.00  0.00           H  
ATOM   2084  C   THR   137      52.173  53.301  24.856  1.00  0.00           C  
ATOM   2085  O   THR   137      53.360  53.781  24.858  1.00  0.00           O  
ATOM   2086  N   GLU   138      51.964  52.044  25.213  1.00  0.00           N  
ATOM   2087  H   GLU   138      51.021  51.682  25.205  1.00  0.00           H  
ATOM   2088  CA  GLU   138      53.001  51.106  25.505  1.00  0.00           C  
ATOM   2089  HA  GLU   138      53.918  51.610  25.203  1.00  0.00           H  
ATOM   2090  CB  GLU   138      53.077  50.894  26.988  1.00  0.00           C  
ATOM   2091  HB2 GLU   138      52.128  50.518  27.369  1.00  0.00           H  
ATOM   2092  HB3 GLU   138      53.856  50.146  27.136  1.00  0.00           H  
ATOM   2093  CG  GLU   138      53.517  52.156  27.743  1.00  0.00           C  
ATOM   2094  HG2 GLU   138      54.450  52.450  27.262  1.00  0.00           H  
ATOM   2095  HG3 GLU   138      52.903  53.056  27.698  1.00  0.00           H  
ATOM   2096  CD  GLU   138      53.651  52.026  29.234  1.00  0.00           C  
ATOM   2097  OE1 GLU   138      53.792  50.902  29.750  1.00  0.00           O  
ATOM   2098  OE2 GLU   138      53.655  52.994  29.984  1.00  0.00           O  
ATOM   2099  C   GLU   138      52.881  49.687  24.816  1.00  0.00           C  
ATOM   2100  O   GLU   138      51.757  49.311  24.525  1.00  0.00           O  
ATOM   2101  N   PRO   139      54.005  49.003  24.533  1.00  0.00           N  
ATOM   2102  CD  PRO   139      55.447  49.228  24.902  1.00  0.00           C  
ATOM   2103  HD2 PRO   139      55.718  48.726  25.831  1.00  0.00           H  
ATOM   2104  HD3 PRO   139      55.786  50.264  24.865  1.00  0.00           H  
ATOM   2105  CG  PRO   139      56.250  48.659  23.777  1.00  0.00           C  
ATOM   2106  HG2 PRO   139      57.298  48.643  24.079  1.00  0.00           H  
ATOM   2107  HG3 PRO   139      56.127  49.336  22.932  1.00  0.00           H  
ATOM   2108  CB  PRO   139      55.552  47.368  23.561  1.00  0.00           C  
ATOM   2109  HB2 PRO   139      55.809  46.687  24.372  1.00  0.00           H  
ATOM   2110  HB3 PRO   139      55.833  46.912  22.612  1.00  0.00           H  
ATOM   2111  CA  PRO   139      54.083  47.776  23.689  1.00  0.00           C  
ATOM   2112  HA  PRO   139      53.714  47.959  22.680  1.00  0.00           H  
ATOM   2113  C   PRO   139      53.316  46.643  24.320  1.00  0.00           C  
ATOM   2114  O   PRO   139      53.454  46.396  25.539  1.00  0.00           O  
ATOM   2115  N   LEU   140      52.319  46.060  23.572  1.00  0.00           N  
ATOM   2116  H   LEU   140      52.332  46.313  22.595  1.00  0.00           H  
ATOM   2117  CA  LEU   140      51.347  45.157  24.149  1.00  0.00           C  
ATOM   2118  HA  LEU   140      50.786  45.660  24.937  1.00  0.00           H  
ATOM   2119  CB  LEU   140      50.331  44.587  23.154  1.00  0.00           C  
ATOM   2120  HB2 LEU   140      50.968  44.142  22.390  1.00  0.00           H  
ATOM   2121  HB3 LEU   140      49.670  43.788  23.490  1.00  0.00           H  
ATOM   2122  CG  LEU   140      49.542  45.625  22.499  1.00  0.00           C  
ATOM   2123  HG  LEU   140      50.162  46.426  22.096  1.00  0.00           H  
ATOM   2124  CD1 LEU   140      48.488  45.132  21.492  1.00  0.00           C  
ATOM   2125 HD11 LEU   140      47.998  44.308  22.010  1.00  0.00           H  
ATOM   2126 HD12 LEU   140      47.649  45.794  21.277  1.00  0.00           H  
ATOM   2127 HD13 LEU   140      48.988  44.707  20.622  1.00  0.00           H  
ATOM   2128  CD2 LEU   140      48.665  46.336  23.577  1.00  0.00           C  
ATOM   2129 HD21 LEU   140      49.283  47.007  24.173  1.00  0.00           H  
ATOM   2130 HD22 LEU   140      47.887  46.999  23.200  1.00  0.00           H  
ATOM   2131 HD23 LEU   140      48.141  45.641  24.233  1.00  0.00           H  
ATOM   2132  C   LEU   140      51.884  43.964  24.927  1.00  0.00           C  
ATOM   2133  O   LEU   140      51.285  43.739  26.061  1.00  0.00           O  
ATOM   2134  N   THR   141      52.977  43.285  24.524  1.00  0.00           N  
ATOM   2135  H   THR   141      53.475  43.623  23.713  1.00  0.00           H  
ATOM   2136  CA  THR   141      53.617  42.204  25.306  1.00  0.00           C  
ATOM   2137  HA  THR   141      52.977  41.323  25.342  1.00  0.00           H  
ATOM   2138  CB  THR   141      54.814  41.522  24.596  1.00  0.00           C  
ATOM   2139  HB  THR   141      55.450  40.951  25.272  1.00  0.00           H  
ATOM   2140  CG2 THR   141      54.283  40.537  23.495  1.00  0.00           C  
ATOM   2141 HG21 THR   141      53.898  41.086  22.636  1.00  0.00           H  
ATOM   2142 HG22 THR   141      55.054  39.924  23.029  1.00  0.00           H  
ATOM   2143 HG23 THR   141      53.517  39.815  23.779  1.00  0.00           H  
ATOM   2144  OG1 THR   141      55.574  42.436  23.860  1.00  0.00           O  
ATOM   2145  HG1 THR   141      56.157  41.986  23.244  1.00  0.00           H  
ATOM   2146  C   THR   141      54.076  42.784  26.664  1.00  0.00           C  
ATOM   2147  O   THR   141      53.717  42.238  27.709  1.00  0.00           O  
ATOM   2148  N   ALA   142      54.709  43.980  26.667  1.00  0.00           N  
ATOM   2149  H   ALA   142      54.606  44.564  25.850  1.00  0.00           H  
ATOM   2150  CA  ALA   142      55.193  44.590  27.851  1.00  0.00           C  
ATOM   2151  HA  ALA   142      55.756  43.832  28.395  1.00  0.00           H  
ATOM   2152  CB  ALA   142      56.151  45.668  27.416  1.00  0.00           C  
ATOM   2153  HB1 ALA   142      56.587  46.175  28.277  1.00  0.00           H  
ATOM   2154  HB2 ALA   142      56.973  45.217  26.860  1.00  0.00           H  
ATOM   2155  HB3 ALA   142      55.728  46.385  26.711  1.00  0.00           H  
ATOM   2156  C   ALA   142      54.142  45.123  28.813  1.00  0.00           C  
ATOM   2157  O   ALA   142      54.285  45.020  30.013  1.00  0.00           O  
ATOM   2158  N   VAL   143      52.964  45.557  28.352  1.00  0.00           N  
ATOM   2159  H   VAL   143      52.879  45.665  27.351  1.00  0.00           H  
ATOM   2160  CA  VAL   143      51.735  45.933  29.126  1.00  0.00           C  
ATOM   2161  HA  VAL   143      51.961  46.595  29.961  1.00  0.00           H  
ATOM   2162  CB  VAL   143      50.659  46.685  28.290  1.00  0.00           C  
ATOM   2163  HB  VAL   143      50.368  46.140  27.392  1.00  0.00           H  
ATOM   2164  CG1 VAL   143      49.425  47.130  29.153  1.00  0.00           C  
ATOM   2165 HG11 VAL   143      49.818  47.781  29.934  1.00  0.00           H  
ATOM   2166 HG12 VAL   143      48.661  47.605  28.538  1.00  0.00           H  
ATOM   2167 HG13 VAL   143      48.842  46.290  29.531  1.00  0.00           H  
ATOM   2168  CG2 VAL   143      51.270  47.968  27.768  1.00  0.00           C  
ATOM   2169 HG21 VAL   143      51.813  48.493  28.554  1.00  0.00           H  
ATOM   2170 HG22 VAL   143      51.993  47.711  26.995  1.00  0.00           H  
ATOM   2171 HG23 VAL   143      50.423  48.583  27.462  1.00  0.00           H  
ATOM   2172  C   VAL   143      51.222  44.561  29.695  1.00  0.00           C  
ATOM   2173  O   VAL   143      50.880  44.495  30.878  1.00  0.00           O  
ATOM   2174  N   PHE   144      51.091  43.448  28.975  1.00  0.00           N  
ATOM   2175  H   PHE   144      51.010  43.523  27.971  1.00  0.00           H  
ATOM   2176  CA  PHE   144      50.602  42.142  29.474  1.00  0.00           C  
ATOM   2177  HA  PHE   144      49.677  42.292  30.030  1.00  0.00           H  
ATOM   2178  CB  PHE   144      50.127  41.165  28.343  1.00  0.00           C  
ATOM   2179  HB2 PHE   144      50.888  41.075  27.568  1.00  0.00           H  
ATOM   2180  HB3 PHE   144      50.086  40.142  28.717  1.00  0.00           H  
ATOM   2181  CG  PHE   144      48.800  41.471  27.719  1.00  0.00           C  
ATOM   2182  CD1 PHE   144      47.664  41.359  28.541  1.00  0.00           C  
ATOM   2183  HD1 PHE   144      47.808  41.140  29.588  1.00  0.00           H  
ATOM   2184  CE1 PHE   144      46.350  41.594  27.974  1.00  0.00           C  
ATOM   2185  HE1 PHE   144      45.469  41.585  28.599  1.00  0.00           H  
ATOM   2186  CZ  PHE   144      46.237  41.845  26.613  1.00  0.00           C  
ATOM   2187  HZ  PHE   144      45.308  42.217  26.207  1.00  0.00           H  
ATOM   2188  CE2 PHE   144      47.374  41.980  25.795  1.00  0.00           C  
ATOM   2189  HE2 PHE   144      47.202  42.138  24.740  1.00  0.00           H  
ATOM   2190  CD2 PHE   144      48.693  41.844  26.347  1.00  0.00           C  
ATOM   2191  HD2 PHE   144      49.575  42.011  25.747  1.00  0.00           H  
ATOM   2192  C   PHE   144      51.527  41.460  30.553  1.00  0.00           C  
ATOM   2193  O   PHE   144      51.094  40.694  31.438  1.00  0.00           O  
ATOM   2194  N   ALA   145      52.824  41.700  30.463  1.00  0.00           N  
ATOM   2195  H   ALA   145      53.132  42.221  29.654  1.00  0.00           H  
ATOM   2196  CA  ALA   145      53.686  41.309  31.551  1.00  0.00           C  
ATOM   2197  HA  ALA   145      53.447  40.287  31.844  1.00  0.00           H  
ATOM   2198  CB  ALA   145      55.098  41.268  31.043  1.00  0.00           C  
ATOM   2199  HB1 ALA   145      55.779  41.126  31.882  1.00  0.00           H  
ATOM   2200  HB2 ALA   145      55.400  40.507  30.323  1.00  0.00           H  
ATOM   2201  HB3 ALA   145      55.453  42.221  30.651  1.00  0.00           H  
ATOM   2202  C   ALA   145      53.485  42.114  32.836  1.00  0.00           C  
ATOM   2203  O   ALA   145      53.820  41.471  33.847  1.00  0.00           O  
ATOM   2204  N   ASP   146      52.941  43.332  32.914  1.00  0.00           N  
ATOM   2205  H   ASP   146      52.555  43.709  32.060  1.00  0.00           H  
ATOM   2206  CA  ASP   146      52.432  43.944  34.124  1.00  0.00           C  
ATOM   2207  HA  ASP   146      53.088  43.654  34.945  1.00  0.00           H  
ATOM   2208  CB  ASP   146      52.441  45.418  34.058  1.00  0.00           C  
ATOM   2209  HB2 ASP   146      51.798  45.746  33.242  1.00  0.00           H  
ATOM   2210  HB3 ASP   146      51.918  45.693  34.975  1.00  0.00           H  
ATOM   2211  CG  ASP   146      53.852  46.080  34.071  1.00  0.00           C  
ATOM   2212  OD1 ASP   146      54.878  45.441  34.006  1.00  0.00           O  
ATOM   2213  OD2 ASP   146      53.940  47.361  33.957  1.00  0.00           O  
ATOM   2214  C   ASP   146      50.938  43.516  34.489  1.00  0.00           C  
ATOM   2215  O   ASP   146      50.674  43.125  35.563  1.00  0.00           O  
ATOM   2216  N   TRP   147      50.109  43.348  33.499  1.00  0.00           N  
ATOM   2217  H   TRP   147      50.291  43.551  32.526  1.00  0.00           H  
ATOM   2218  CA  TRP   147      48.746  43.000  33.720  1.00  0.00           C  
ATOM   2219  HA  TRP   147      48.324  43.820  34.300  1.00  0.00           H  
ATOM   2220  CB  TRP   147      47.970  42.915  32.395  1.00  0.00           C  
ATOM   2221  HB2 TRP   147      48.000  43.878  31.885  1.00  0.00           H  
ATOM   2222  HB3 TRP   147      48.560  42.137  31.911  1.00  0.00           H  
ATOM   2223  CG  TRP   147      46.577  42.402  32.428  1.00  0.00           C  
ATOM   2224  CD1 TRP   147      46.082  41.145  32.356  1.00  0.00           C  
ATOM   2225  HD1 TRP   147      46.740  40.289  32.315  1.00  0.00           H  
ATOM   2226  NE1 TRP   147      44.754  41.147  32.204  1.00  0.00           N  
ATOM   2227  HE1 TRP   147      44.207  40.348  31.917  1.00  0.00           H  
ATOM   2228  CE2 TRP   147      44.225  42.406  32.264  1.00  0.00           C  
ATOM   2229  CZ2 TRP   147      42.947  42.918  32.140  1.00  0.00           C  
ATOM   2230  HZ2 TRP   147      42.221  42.193  31.801  1.00  0.00           H  
ATOM   2231  CH2 TRP   147      42.675  44.272  32.399  1.00  0.00           C  
ATOM   2232  HH2 TRP   147      41.702  44.728  32.289  1.00  0.00           H  
ATOM   2233  CZ3 TRP   147      43.797  45.115  32.707  1.00  0.00           C  
ATOM   2234  HZ3 TRP   147      43.624  46.177  32.797  1.00  0.00           H  
ATOM   2235  CE3 TRP   147      45.083  44.603  32.805  1.00  0.00           C  
ATOM   2236  HE3 TRP   147      45.917  45.240  33.059  1.00  0.00           H  
ATOM   2237  CD2 TRP   147      45.364  43.224  32.518  1.00  0.00           C  
ATOM   2238  C   TRP   147      48.630  41.659  34.357  1.00  0.00           C  
ATOM   2239  O   TRP   147      47.986  41.524  35.413  1.00  0.00           O  
ATOM   2240  N   TYR   148      49.459  40.686  33.949  1.00  0.00           N  
ATOM   2241  H   TYR   148      50.012  40.814  33.114  1.00  0.00           H  
ATOM   2242  CA  TYR   148      49.601  39.362  34.618  1.00  0.00           C  
ATOM   2243  HA  TYR   148      48.657  39.105  35.098  1.00  0.00           H  
ATOM   2244  CB  TYR   148      49.739  38.250  33.592  1.00  0.00           C  
ATOM   2245  HB2 TYR   148      50.625  38.496  33.006  1.00  0.00           H  
ATOM   2246  HB3 TYR   148      49.849  37.305  34.124  1.00  0.00           H  
ATOM   2247  CG  TYR   148      48.580  38.042  32.631  1.00  0.00           C  
ATOM   2248  CD1 TYR   148      47.316  37.768  33.148  1.00  0.00           C  
ATOM   2249  HD1 TYR   148      47.161  37.672  34.212  1.00  0.00           H  
ATOM   2250  CE1 TYR   148      46.245  37.806  32.274  1.00  0.00           C  
ATOM   2251  HE1 TYR   148      45.284  37.690  32.752  1.00  0.00           H  
ATOM   2252  CZ  TYR   148      46.360  38.135  30.921  1.00  0.00           C  
ATOM   2253  OH  TYR   148      45.263  38.326  30.124  1.00  0.00           O  
ATOM   2254  HH  TYR   148      44.447  38.049  30.547  1.00  0.00           H  
ATOM   2255  CE2 TYR   148      47.645  38.386  30.413  1.00  0.00           C  
ATOM   2256  HE2 TYR   148      47.697  38.680  29.375  1.00  0.00           H  
ATOM   2257  CD2 TYR   148      48.724  38.350  31.249  1.00  0.00           C  
ATOM   2258  HD2 TYR   148      49.690  38.557  30.813  1.00  0.00           H  
ATOM   2259  C   TYR   148      50.577  39.308  35.809  1.00  0.00           C  
ATOM   2260  O   TYR   148      51.078  38.258  36.237  1.00  0.00           O  
ATOM   2261  N   GLN   149      50.959  40.479  36.452  1.00  0.00           N  
ATOM   2262  H   GLN   149      50.769  41.330  35.941  1.00  0.00           H  
ATOM   2263  CA  GLN   149      51.665  40.659  37.672  1.00  0.00           C  
ATOM   2264  HA  GLN   149      51.965  39.691  38.076  1.00  0.00           H  
ATOM   2265  CB  GLN   149      52.947  41.447  37.334  1.00  0.00           C  
ATOM   2266  HB2 GLN   149      52.811  42.277  36.640  1.00  0.00           H  
ATOM   2267  HB3 GLN   149      53.297  41.949  38.236  1.00  0.00           H  
ATOM   2268  CG  GLN   149      54.010  40.507  36.607  1.00  0.00           C  
ATOM   2269  HG2 GLN   149      53.581  39.971  35.761  1.00  0.00           H  
ATOM   2270  HG3 GLN   149      54.799  41.129  36.185  1.00  0.00           H  
ATOM   2271  CD  GLN   149      54.667  39.485  37.531  1.00  0.00           C  
ATOM   2272  OE1 GLN   149      54.488  39.392  38.749  1.00  0.00           O  
ATOM   2273  NE2 GLN   149      55.621  38.791  36.966  1.00  0.00           N  
ATOM   2274 HE21 GLN   149      56.243  38.264  37.562  1.00  0.00           H  
ATOM   2275 HE22 GLN   149      55.850  38.957  35.996  1.00  0.00           H  
ATOM   2276  C   GLN   149      50.819  41.261  38.799  1.00  0.00           C  
ATOM   2277  O   GLN   149      51.332  41.267  39.910  1.00  0.00           O  
ATOM   2278  N   GLN   150      49.559  41.683  38.561  1.00  0.00           N  
ATOM   2279  H   GLN   150      49.164  41.508  37.648  1.00  0.00           H  
ATOM   2280  CA  GLN   150      48.651  42.031  39.654  1.00  0.00           C  
ATOM   2281  HA  GLN   150      49.048  42.948  40.090  1.00  0.00           H  
ATOM   2282  CB  GLN   150      47.317  42.409  38.990  1.00  0.00           C  
ATOM   2283  HB2 GLN   150      46.979  41.595  38.349  1.00  0.00           H  
ATOM   2284  HB3 GLN   150      46.584  42.576  39.779  1.00  0.00           H  
ATOM   2285  CG  GLN   150      47.486  43.641  38.120  1.00  0.00           C  
ATOM   2286  HG2 GLN   150      47.699  44.504  38.751  1.00  0.00           H  
ATOM   2287  HG3 GLN   150      48.280  43.497  37.387  1.00  0.00           H  
ATOM   2288  CD  GLN   150      46.224  43.883  37.328  1.00  0.00           C  
ATOM   2289  OE1 GLN   150      45.358  44.516  37.862  1.00  0.00           O  
ATOM   2290  NE2 GLN   150      46.016  43.203  36.191  1.00  0.00           N  
ATOM   2291 HE21 GLN   150      45.132  43.198  35.704  1.00  0.00           H  
ATOM   2292 HE22 GLN   150      46.770  42.572  35.958  1.00  0.00           H  
ATOM   2293  C   GLN   150      48.287  40.951  40.752  1.00  0.00           C  
ATOM   2294  O   GLN   150      48.432  39.760  40.447  1.00  0.00           O  
ATOM   2295  N   PRO   151      47.851  41.334  41.969  1.00  0.00           N  
ATOM   2296  CD  PRO   151      47.661  42.694  42.365  1.00  0.00           C  
ATOM   2297  HD2 PRO   151      46.719  42.968  41.890  1.00  0.00           H  
ATOM   2298  HD3 PRO   151      48.498  43.312  42.038  1.00  0.00           H  
ATOM   2299  CG  PRO   151      47.563  42.809  43.874  1.00  0.00           C  
ATOM   2300  HG2 PRO   151      46.938  43.591  44.305  1.00  0.00           H  
ATOM   2301  HG3 PRO   151      48.548  42.867  44.338  1.00  0.00           H  
ATOM   2302  CB  PRO   151      46.952  41.470  44.186  1.00  0.00           C  
ATOM   2303  HB2 PRO   151      45.883  41.521  43.979  1.00  0.00           H  
ATOM   2304  HB3 PRO   151      47.143  41.189  45.222  1.00  0.00           H  
ATOM   2305  CA  PRO   151      47.610  40.496  43.192  1.00  0.00           C  
ATOM   2306  HA  PRO   151      48.466  40.047  43.695  1.00  0.00           H  
ATOM   2307  C   PRO   151      46.630  39.309  42.945  1.00  0.00           C  
ATOM   2308  O   PRO   151      46.830  38.219  43.475  1.00  0.00           O  
ATOM   2309  N   VAL   152      45.597  39.454  42.049  1.00  0.00           N  
ATOM   2310  H   VAL   152      45.460  40.322  41.552  1.00  0.00           H  
ATOM   2311  CA  VAL   152      44.802  38.280  41.571  1.00  0.00           C  
ATOM   2312  HA  VAL   152      44.267  37.766  42.370  1.00  0.00           H  
ATOM   2313  CB  VAL   152      43.764  38.770  40.528  1.00  0.00           C  
ATOM   2314  HB  VAL   152      44.159  39.424  39.750  1.00  0.00           H  
ATOM   2315  CG1 VAL   152      43.138  37.711  39.665  1.00  0.00           C  
ATOM   2316 HG11 VAL   152      42.804  36.957  40.378  1.00  0.00           H  
ATOM   2317 HG12 VAL   152      42.310  38.157  39.114  1.00  0.00           H  
ATOM   2318 HG13 VAL   152      43.960  37.395  39.022  1.00  0.00           H  
ATOM   2319  CG2 VAL   152      42.629  39.634  41.108  1.00  0.00           C  
ATOM   2320 HG21 VAL   152      42.053  39.046  41.823  1.00  0.00           H  
ATOM   2321 HG22 VAL   152      43.025  40.458  41.701  1.00  0.00           H  
ATOM   2322 HG23 VAL   152      41.937  40.035  40.368  1.00  0.00           H  
ATOM   2323  C   VAL   152      45.799  37.227  40.948  1.00  0.00           C  
ATOM   2324  O   VAL   152      46.016  36.151  41.486  1.00  0.00           O  
ATOM   2325  N   PHE   153      46.580  37.643  39.942  1.00  0.00           N  
ATOM   2326  H   PHE   153      46.499  38.579  39.573  1.00  0.00           H  
ATOM   2327  CA  PHE   153      47.572  36.729  39.237  1.00  0.00           C  
ATOM   2328  HA  PHE   153      47.187  35.709  39.239  1.00  0.00           H  
ATOM   2329  CB  PHE   153      47.685  37.253  37.775  1.00  0.00           C  
ATOM   2330  HB2 PHE   153      48.079  38.268  37.828  1.00  0.00           H  
ATOM   2331  HB3 PHE   153      48.468  36.659  37.303  1.00  0.00           H  
ATOM   2332  CG  PHE   153      46.372  37.164  37.054  1.00  0.00           C  
ATOM   2333  CD1 PHE   153      45.698  35.918  36.983  1.00  0.00           C  
ATOM   2334  HD1 PHE   153      46.192  35.073  37.441  1.00  0.00           H  
ATOM   2335  CE1 PHE   153      44.481  35.761  36.291  1.00  0.00           C  
ATOM   2336  HE1 PHE   153      44.005  34.804  36.137  1.00  0.00           H  
ATOM   2337  CZ  PHE   153      43.895  36.969  35.807  1.00  0.00           C  
ATOM   2338  HZ  PHE   153      42.902  36.791  35.420  1.00  0.00           H  
ATOM   2339  CE2 PHE   153      44.499  38.209  35.961  1.00  0.00           C  
ATOM   2340  HE2 PHE   153      44.049  39.115  35.583  1.00  0.00           H  
ATOM   2341  CD2 PHE   153      45.754  38.293  36.538  1.00  0.00           C  
ATOM   2342  HD2 PHE   153      46.227  39.262  36.603  1.00  0.00           H  
ATOM   2343  C   PHE   153      48.960  36.562  39.940  1.00  0.00           C  
ATOM   2344  O   PHE   153      49.940  36.177  39.278  1.00  0.00           O  
ATOM   2345  N   ALA   154      49.022  36.952  41.183  1.00  0.00           N  
ATOM   2346  H   ALA   154      48.202  37.378  41.591  1.00  0.00           H  
ATOM   2347  CA  ALA   154      50.002  36.439  42.134  1.00  0.00           C  
ATOM   2348  HA  ALA   154      50.941  36.727  41.662  1.00  0.00           H  
ATOM   2349  CB  ALA   154      49.830  37.201  43.463  1.00  0.00           C  
ATOM   2350  HB1 ALA   154      50.694  37.028  44.104  1.00  0.00           H  
ATOM   2351  HB2 ALA   154      50.016  38.262  43.298  1.00  0.00           H  
ATOM   2352  HB3 ALA   154      48.925  37.064  44.055  1.00  0.00           H  
ATOM   2353  C   ALA   154      49.862  34.878  42.369  1.00  0.00           C  
ATOM   2354  O   ALA   154      50.862  34.282  42.859  1.00  0.00           O  
ATOM   2355  N   SER   155      48.680  34.271  42.114  1.00  0.00           N  
ATOM   2356  H   SER   155      47.875  34.773  41.766  1.00  0.00           H  
ATOM   2357  CA  SER   155      48.576  32.858  42.022  1.00  0.00           C  
ATOM   2358  HA  SER   155      48.895  32.457  42.984  1.00  0.00           H  
ATOM   2359  CB  SER   155      47.073  32.580  41.869  1.00  0.00           C  
ATOM   2360  HB2 SER   155      46.883  31.508  41.922  1.00  0.00           H  
ATOM   2361  HB3 SER   155      46.510  32.924  42.737  1.00  0.00           H  
ATOM   2362  OG  SER   155      46.605  33.130  40.706  1.00  0.00           O  
ATOM   2363  HG  SER   155      45.648  33.201  40.708  1.00  0.00           H  
ATOM   2364  C   SER   155      49.293  32.162  40.913  1.00  0.00           C  
ATOM   2365  O   SER   155      49.707  31.043  41.116  1.00  0.00           O  
ATOM   2366  N   LEU   156      49.599  32.829  39.760  1.00  0.00           N  
ATOM   2367  H   LEU   156      49.383  33.811  39.662  1.00  0.00           H  
ATOM   2368  CA  LEU   156      50.330  32.162  38.670  1.00  0.00           C  
ATOM   2369  HA  LEU   156      50.021  31.123  38.555  1.00  0.00           H  
ATOM   2370  CB  LEU   156      50.225  32.985  37.311  1.00  0.00           C  
ATOM   2371  HB2 LEU   156      50.594  33.998  37.472  1.00  0.00           H  
ATOM   2372  HB3 LEU   156      50.868  32.418  36.639  1.00  0.00           H  
ATOM   2373  CG  LEU   156      48.851  32.996  36.779  1.00  0.00           C  
ATOM   2374  HG  LEU   156      48.230  33.562  37.474  1.00  0.00           H  
ATOM   2375  CD1 LEU   156      48.870  33.721  35.488  1.00  0.00           C  
ATOM   2376 HD11 LEU   156      49.513  34.600  35.520  1.00  0.00           H  
ATOM   2377 HD12 LEU   156      49.373  33.106  34.742  1.00  0.00           H  
ATOM   2378 HD13 LEU   156      47.858  33.890  35.120  1.00  0.00           H  
ATOM   2379  CD2 LEU   156      48.130  31.694  36.516  1.00  0.00           C  
ATOM   2380 HD21 LEU   156      47.944  31.300  37.515  1.00  0.00           H  
ATOM   2381 HD22 LEU   156      47.164  31.792  36.021  1.00  0.00           H  
ATOM   2382 HD23 LEU   156      48.875  31.085  36.003  1.00  0.00           H  
ATOM   2383  C   LEU   156      51.811  32.105  38.974  1.00  0.00           C  
ATOM   2384  O   LEU   156      52.390  32.781  39.788  1.00  0.00           O  
ATOM   2385  N   ASN   157      52.525  31.263  38.191  1.00  0.00           N  
ATOM   2386  H   ASN   157      52.050  30.816  37.421  1.00  0.00           H  
ATOM   2387  CA  ASN   157      54.019  31.255  38.064  1.00  0.00           C  
ATOM   2388  HA  ASN   157      54.480  31.748  38.919  1.00  0.00           H  
ATOM   2389  CB  ASN   157      54.626  29.835  38.289  1.00  0.00           C  
ATOM   2390  HB2 ASN   157      55.680  29.941  38.547  1.00  0.00           H  
ATOM   2391  HB3 ASN   157      54.132  29.340  39.126  1.00  0.00           H  
ATOM   2392  CG  ASN   157      54.494  28.831  37.137  1.00  0.00           C  
ATOM   2393  OD1 ASN   157      54.412  29.161  35.935  1.00  0.00           O  
ATOM   2394  ND2 ASN   157      54.572  27.537  37.463  1.00  0.00           N  
ATOM   2395 HD21 ASN   157      54.779  26.865  36.739  1.00  0.00           H  
ATOM   2396 HD22 ASN   157      54.538  27.128  38.386  1.00  0.00           H  
ATOM   2397  C   ASN   157      54.351  31.883  36.698  1.00  0.00           C  
ATOM   2398  O   ASN   157      53.543  32.090  35.805  1.00  0.00           O  
ATOM   2399  N   ASP   158      55.716  32.179  36.549  1.00  0.00           N  
ATOM   2400  H   ASP   158      56.380  31.867  37.244  1.00  0.00           H  
ATOM   2401  CA  ASP   158      56.279  32.783  35.340  1.00  0.00           C  
ATOM   2402  HA  ASP   158      55.728  33.654  34.987  1.00  0.00           H  
ATOM   2403  CB  ASP   158      57.671  33.225  35.625  1.00  0.00           C  
ATOM   2404  HB2 ASP   158      58.369  32.393  35.711  1.00  0.00           H  
ATOM   2405  HB3 ASP   158      57.987  33.778  34.740  1.00  0.00           H  
ATOM   2406  CG  ASP   158      57.863  34.058  36.886  1.00  0.00           C  
ATOM   2407  OD1 ASP   158      57.283  35.176  37.046  1.00  0.00           O  
ATOM   2408  OD2 ASP   158      58.802  33.702  37.667  1.00  0.00           O  
ATOM   2409  C   ASP   158      56.163  31.922  34.063  1.00  0.00           C  
ATOM   2410  O   ASP   158      55.946  32.496  32.986  1.00  0.00           O  
ATOM   2411  N   ASP   159      56.206  30.615  34.192  1.00  0.00           N  
ATOM   2412  H   ASP   159      55.978  30.264  35.111  1.00  0.00           H  
ATOM   2413  CA  ASP   159      55.817  29.771  32.969  1.00  0.00           C  
ATOM   2414  HA  ASP   159      56.471  30.126  32.172  1.00  0.00           H  
ATOM   2415  CB  ASP   159      56.111  28.284  33.132  1.00  0.00           C  
ATOM   2416  HB2 ASP   159      55.422  27.889  33.879  1.00  0.00           H  
ATOM   2417  HB3 ASP   159      56.011  27.776  32.173  1.00  0.00           H  
ATOM   2418  CG  ASP   159      57.506  28.094  33.609  1.00  0.00           C  
ATOM   2419  OD1 ASP   159      58.470  28.764  33.133  1.00  0.00           O  
ATOM   2420  OD2 ASP   159      57.663  27.087  34.332  1.00  0.00           O  
ATOM   2421  C   ASP   159      54.391  29.995  32.442  1.00  0.00           C  
ATOM   2422  O   ASP   159      54.228  30.258  31.238  1.00  0.00           O  
ATOM   2423  N   GLN   160      53.354  30.032  33.353  1.00  0.00           N  
ATOM   2424  H   GLN   160      53.521  29.678  34.284  1.00  0.00           H  
ATOM   2425  CA  GLN   160      52.008  30.522  32.904  1.00  0.00           C  
ATOM   2426  HA  GLN   160      51.638  29.986  32.030  1.00  0.00           H  
ATOM   2427  CB  GLN   160      51.036  30.271  34.107  1.00  0.00           C  
ATOM   2428  HB2 GLN   160      51.530  30.673  34.991  1.00  0.00           H  
ATOM   2429  HB3 GLN   160      50.055  30.735  34.005  1.00  0.00           H  
ATOM   2430  CG  GLN   160      50.898  28.734  34.231  1.00  0.00           C  
ATOM   2431  HG2 GLN   160      50.161  28.336  33.533  1.00  0.00           H  
ATOM   2432  HG3 GLN   160      51.815  28.159  34.101  1.00  0.00           H  
ATOM   2433  CD  GLN   160      50.444  28.385  35.682  1.00  0.00           C  
ATOM   2434  OE1 GLN   160      50.975  28.947  36.652  1.00  0.00           O  
ATOM   2435  NE2 GLN   160      49.366  27.678  35.919  1.00  0.00           N  
ATOM   2436 HE21 GLN   160      49.288  27.441  36.897  1.00  0.00           H  
ATOM   2437 HE22 GLN   160      48.734  27.446  35.165  1.00  0.00           H  
ATOM   2438  C   GLN   160      51.842  31.990  32.513  1.00  0.00           C  
ATOM   2439  O   GLN   160      51.107  32.236  31.630  1.00  0.00           O  
ATOM   2440  N   ARG   161      52.533  32.893  33.138  1.00  0.00           N  
ATOM   2441  H   ARG   161      53.104  32.603  33.920  1.00  0.00           H  
ATOM   2442  CA  ARG   161      52.589  34.308  32.576  1.00  0.00           C  
ATOM   2443  HA  ARG   161      51.549  34.601  32.437  1.00  0.00           H  
ATOM   2444  CB  ARG   161      53.399  35.249  33.544  1.00  0.00           C  
ATOM   2445  HB2 ARG   161      54.425  34.887  33.600  1.00  0.00           H  
ATOM   2446  HB3 ARG   161      53.504  36.177  32.981  1.00  0.00           H  
ATOM   2447  CG  ARG   161      52.884  35.589  34.925  1.00  0.00           C  
ATOM   2448  HG2 ARG   161      51.923  36.099  34.855  1.00  0.00           H  
ATOM   2449  HG3 ARG   161      52.580  34.699  35.477  1.00  0.00           H  
ATOM   2450  CD  ARG   161      53.726  36.458  35.838  1.00  0.00           C  
ATOM   2451  HD2 ARG   161      54.761  36.124  35.907  1.00  0.00           H  
ATOM   2452  HD3 ARG   161      53.789  37.511  35.561  1.00  0.00           H  
ATOM   2453  NE  ARG   161      53.147  36.450  37.179  1.00  0.00           N  
ATOM   2454  HE  ARG   161      52.208  36.811  37.261  1.00  0.00           H  
ATOM   2455  CZ  ARG   161      53.524  35.769  38.253  1.00  0.00           C  
ATOM   2456  NH1 ARG   161      54.751  35.249  38.402  1.00  0.00           N  
ATOM   2457 HH11 ARG   161      55.458  35.462  37.713  1.00  0.00           H  
ATOM   2458 HH12 ARG   161      55.161  35.037  39.301  1.00  0.00           H  
ATOM   2459  NH2 ARG   161      52.736  35.646  39.255  1.00  0.00           N  
ATOM   2460 HH21 ARG   161      51.754  35.844  39.129  1.00  0.00           H  
ATOM   2461 HH22 ARG   161      53.071  35.089  40.028  1.00  0.00           H  
ATOM   2462  C   ARG   161      53.253  34.356  31.180  1.00  0.00           C  
ATOM   2463  O   ARG   161      52.683  34.979  30.269  1.00  0.00           O  
ATOM   2464  N   ARG   162      54.346  33.658  30.848  1.00  0.00           N  
ATOM   2465  H   ARG   162      54.733  33.168  31.643  1.00  0.00           H  
ATOM   2466  CA  ARG   162      55.046  33.767  29.575  1.00  0.00           C  
ATOM   2467  HA  ARG   162      55.238  34.840  29.568  1.00  0.00           H  
ATOM   2468  CB  ARG   162      56.304  32.957  29.607  1.00  0.00           C  
ATOM   2469  HB2 ARG   162      56.325  31.915  29.927  1.00  0.00           H  
ATOM   2470  HB3 ARG   162      56.588  33.025  28.557  1.00  0.00           H  
ATOM   2471  CG  ARG   162      57.401  33.647  30.511  1.00  0.00           C  
ATOM   2472  HG2 ARG   162      57.974  34.383  29.947  1.00  0.00           H  
ATOM   2473  HG3 ARG   162      56.941  34.163  31.355  1.00  0.00           H  
ATOM   2474  CD  ARG   162      58.400  32.560  30.932  1.00  0.00           C  
ATOM   2475  HD2 ARG   162      57.849  31.837  31.533  1.00  0.00           H  
ATOM   2476  HD3 ARG   162      58.818  31.955  30.127  1.00  0.00           H  
ATOM   2477  NE  ARG   162      59.472  33.124  31.733  1.00  0.00           N  
ATOM   2478  HE  ARG   162      59.629  34.112  31.593  1.00  0.00           H  
ATOM   2479  CZ  ARG   162      60.193  32.600  32.699  1.00  0.00           C  
ATOM   2480  NH1 ARG   162      60.119  31.394  33.170  1.00  0.00           N  
ATOM   2481 HH11 ARG   162      59.328  30.812  32.933  1.00  0.00           H  
ATOM   2482 HH12 ARG   162      60.807  31.131  33.861  1.00  0.00           H  
ATOM   2483  NH2 ARG   162      60.991  33.393  33.291  1.00  0.00           N  
ATOM   2484 HH21 ARG   162      61.021  34.356  32.988  1.00  0.00           H  
ATOM   2485 HH22 ARG   162      61.649  33.084  33.992  1.00  0.00           H  
ATOM   2486  C   ARG   162      54.192  33.495  28.379  1.00  0.00           C  
ATOM   2487  O   ARG   162      54.185  34.326  27.442  1.00  0.00           O  
ATOM   2488  N   GLU   163      53.507  32.361  28.471  1.00  0.00           N  
ATOM   2489  H   GLU   163      53.540  31.889  29.363  1.00  0.00           H  
ATOM   2490  CA  GLU   163      52.401  31.841  27.529  1.00  0.00           C  
ATOM   2491  HA  GLU   163      52.717  31.909  26.488  1.00  0.00           H  
ATOM   2492  CB  GLU   163      52.017  30.395  27.925  1.00  0.00           C  
ATOM   2493  HB2 GLU   163      52.864  29.712  27.866  1.00  0.00           H  
ATOM   2494  HB3 GLU   163      51.750  30.255  28.973  1.00  0.00           H  
ATOM   2495  CG  GLU   163      50.974  29.779  26.959  1.00  0.00           C  
ATOM   2496  HG2 GLU   163      49.956  30.135  27.118  1.00  0.00           H  
ATOM   2497  HG3 GLU   163      51.262  29.900  25.915  1.00  0.00           H  
ATOM   2498  CD  GLU   163      51.039  28.232  27.094  1.00  0.00           C  
ATOM   2499  OE1 GLU   163      50.779  27.520  26.018  1.00  0.00           O  
ATOM   2500  OE2 GLU   163      51.411  27.685  28.195  1.00  0.00           O  
ATOM   2501  C   GLU   163      51.210  32.854  27.367  1.00  0.00           C  
ATOM   2502  O   GLU   163      50.818  33.239  26.267  1.00  0.00           O  
ATOM   2503  N   LEU   164      50.683  33.396  28.498  1.00  0.00           N  
ATOM   2504  H   LEU   164      51.040  33.067  29.384  1.00  0.00           H  
ATOM   2505  CA  LEU   164      49.654  34.494  28.414  1.00  0.00           C  
ATOM   2506  HA  LEU   164      48.812  34.153  27.812  1.00  0.00           H  
ATOM   2507  CB  LEU   164      48.905  34.749  29.727  1.00  0.00           C  
ATOM   2508  HB2 LEU   164      49.636  34.935  30.514  1.00  0.00           H  
ATOM   2509  HB3 LEU   164      48.394  35.709  29.656  1.00  0.00           H  
ATOM   2510  CG  LEU   164      47.939  33.756  30.266  1.00  0.00           C  
ATOM   2511  HG  LEU   164      48.500  32.823  30.213  1.00  0.00           H  
ATOM   2512  CD1 LEU   164      47.622  34.179  31.703  1.00  0.00           C  
ATOM   2513 HD11 LEU   164      47.040  33.396  32.188  1.00  0.00           H  
ATOM   2514 HD12 LEU   164      48.595  34.422  32.130  1.00  0.00           H  
ATOM   2515 HD13 LEU   164      46.927  35.019  31.673  1.00  0.00           H  
ATOM   2516  CD2 LEU   164      46.619  33.703  29.426  1.00  0.00           C  
ATOM   2517 HD21 LEU   164      46.417  34.672  28.969  1.00  0.00           H  
ATOM   2518 HD22 LEU   164      46.724  32.995  28.604  1.00  0.00           H  
ATOM   2519 HD23 LEU   164      45.748  33.358  29.984  1.00  0.00           H  
ATOM   2520  C   LEU   164      50.160  35.824  27.787  1.00  0.00           C  
ATOM   2521  O   LEU   164      49.426  36.541  27.101  1.00  0.00           O  
ATOM   2522  N   VAL   165      51.381  36.176  27.999  1.00  0.00           N  
ATOM   2523  H   VAL   165      51.911  35.773  28.758  1.00  0.00           H  
ATOM   2524  CA  VAL   165      52.059  37.362  27.313  1.00  0.00           C  
ATOM   2525  HA  VAL   165      51.584  38.318  27.534  1.00  0.00           H  
ATOM   2526  CB  VAL   165      53.541  37.543  27.779  1.00  0.00           C  
ATOM   2527  HB  VAL   165      54.034  36.574  27.693  1.00  0.00           H  
ATOM   2528  CG1 VAL   165      54.319  38.578  26.827  1.00  0.00           C  
ATOM   2529 HG11 VAL   165      55.311  38.696  27.263  1.00  0.00           H  
ATOM   2530 HG12 VAL   165      54.313  38.372  25.756  1.00  0.00           H  
ATOM   2531 HG13 VAL   165      53.822  39.541  26.939  1.00  0.00           H  
ATOM   2532  CG2 VAL   165      53.647  38.044  29.250  1.00  0.00           C  
ATOM   2533 HG21 VAL   165      53.176  39.015  29.403  1.00  0.00           H  
ATOM   2534 HG22 VAL   165      53.016  37.481  29.937  1.00  0.00           H  
ATOM   2535 HG23 VAL   165      54.648  38.082  29.679  1.00  0.00           H  
ATOM   2536  C   VAL   165      51.986  37.240  25.801  1.00  0.00           C  
ATOM   2537  O   VAL   165      51.563  38.089  25.044  1.00  0.00           O  
ATOM   2538  N   ALA   166      52.406  36.001  25.352  1.00  0.00           N  
ATOM   2539  H   ALA   166      52.948  35.421  25.977  1.00  0.00           H  
ATOM   2540  CA  ALA   166      52.487  35.744  23.913  1.00  0.00           C  
ATOM   2541  HA  ALA   166      52.867  36.590  23.339  1.00  0.00           H  
ATOM   2542  CB  ALA   166      53.467  34.594  23.796  1.00  0.00           C  
ATOM   2543  HB1 ALA   166      53.132  33.678  24.282  1.00  0.00           H  
ATOM   2544  HB2 ALA   166      53.422  34.332  22.739  1.00  0.00           H  
ATOM   2545  HB3 ALA   166      54.438  34.776  24.256  1.00  0.00           H  
ATOM   2546  C   ALA   166      51.047  35.484  23.372  1.00  0.00           C  
ATOM   2547  O   ALA   166      50.730  36.016  22.288  1.00  0.00           O  
ATOM   2548  N   LEU   167      50.189  34.695  24.111  1.00  0.00           N  
ATOM   2549  H   LEU   167      50.461  34.407  25.040  1.00  0.00           H  
ATOM   2550  CA  LEU   167      48.828  34.324  23.560  1.00  0.00           C  
ATOM   2551  HA  LEU   167      48.884  33.745  22.638  1.00  0.00           H  
ATOM   2552  CB  LEU   167      48.233  33.348  24.672  1.00  0.00           C  
ATOM   2553  HB2 LEU   167      48.919  32.503  24.735  1.00  0.00           H  
ATOM   2554  HB3 LEU   167      48.212  33.824  25.653  1.00  0.00           H  
ATOM   2555  CG  LEU   167      46.834  32.748  24.289  1.00  0.00           C  
ATOM   2556  HG  LEU   167      46.114  33.560  24.381  1.00  0.00           H  
ATOM   2557  CD1 LEU   167      46.701  32.050  22.910  1.00  0.00           C  
ATOM   2558 HD11 LEU   167      47.490  31.333  22.686  1.00  0.00           H  
ATOM   2559 HD12 LEU   167      45.668  31.702  22.898  1.00  0.00           H  
ATOM   2560 HD13 LEU   167      46.777  32.736  22.066  1.00  0.00           H  
ATOM   2561  CD2 LEU   167      46.498  31.656  25.381  1.00  0.00           C  
ATOM   2562 HD21 LEU   167      47.312  30.937  25.476  1.00  0.00           H  
ATOM   2563 HD22 LEU   167      46.457  32.137  26.358  1.00  0.00           H  
ATOM   2564 HD23 LEU   167      45.585  31.112  25.139  1.00  0.00           H  
ATOM   2565  C   LEU   167      47.935  35.593  23.549  1.00  0.00           C  
ATOM   2566  O   LEU   167      47.198  35.793  22.648  1.00  0.00           O  
ATOM   2567  N   ARG   168      47.931  36.430  24.619  1.00  0.00           N  
ATOM   2568  H   ARG   168      48.588  36.194  25.349  1.00  0.00           H  
ATOM   2569  CA  ARG   168      47.130  37.609  24.685  1.00  0.00           C  
ATOM   2570  HA  ARG   168      46.226  37.344  24.137  1.00  0.00           H  
ATOM   2571  CB  ARG   168      46.756  38.104  26.136  1.00  0.00           C  
ATOM   2572  HB2 ARG   168      47.712  38.446  26.531  1.00  0.00           H  
ATOM   2573  HB3 ARG   168      46.098  38.971  26.189  1.00  0.00           H  
ATOM   2574  CG  ARG   168      46.126  36.928  26.953  1.00  0.00           C  
ATOM   2575  HG2 ARG   168      46.808  36.079  27.005  1.00  0.00           H  
ATOM   2576  HG3 ARG   168      45.950  37.245  27.981  1.00  0.00           H  
ATOM   2577  CD  ARG   168      44.819  36.426  26.404  1.00  0.00           C  
ATOM   2578  HD2 ARG   168      44.163  37.276  26.215  1.00  0.00           H  
ATOM   2579  HD3 ARG   168      45.037  35.896  25.476  1.00  0.00           H  
ATOM   2580  NE  ARG   168      44.220  35.441  27.274  1.00  0.00           N  
ATOM   2581  HE  ARG   168      44.015  35.759  28.211  1.00  0.00           H  
ATOM   2582  CZ  ARG   168      43.549  34.325  26.991  1.00  0.00           C  
ATOM   2583  NH1 ARG   168      43.487  33.756  25.774  1.00  0.00           N  
ATOM   2584 HH11 ARG   168      43.853  34.194  24.941  1.00  0.00           H  
ATOM   2585 HH12 ARG   168      42.843  32.979  25.731  1.00  0.00           H  
ATOM   2586  NH2 ARG   168      42.898  33.637  27.867  1.00  0.00           N  
ATOM   2587 HH21 ARG   168      42.679  34.043  28.765  1.00  0.00           H  
ATOM   2588 HH22 ARG   168      42.464  32.764  27.601  1.00  0.00           H  
ATOM   2589  C   ARG   168      47.604  38.782  23.852  1.00  0.00           C  
ATOM   2590  O   ARG   168      46.814  39.734  23.715  1.00  0.00           O  
ATOM   2591  N   SER   169      48.814  38.715  23.360  1.00  0.00           N  
ATOM   2592  H   SER   169      49.414  37.972  23.688  1.00  0.00           H  
ATOM   2593  CA  SER   169      49.358  39.857  22.507  1.00  0.00           C  
ATOM   2594  HA  SER   169      48.947  40.811  22.837  1.00  0.00           H  
ATOM   2595  CB  SER   169      50.913  39.969  22.537  1.00  0.00           C  
ATOM   2596  HB2 SER   169      51.361  38.981  22.430  1.00  0.00           H  
ATOM   2597  HB3 SER   169      51.268  40.759  21.875  1.00  0.00           H  
ATOM   2598  OG  SER   169      51.091  40.434  23.807  1.00  0.00           O  
ATOM   2599  HG  SER   169      51.054  39.605  24.289  1.00  0.00           H  
ATOM   2600  C   SER   169      48.928  39.745  21.029  1.00  0.00           C  
ATOM   2601  O   SER   169      49.337  40.604  20.236  1.00  0.00           O  
ATOM   2602  N   ASN   170      47.993  38.857  20.690  1.00  0.00           N  
ATOM   2603  H   ASN   170      47.732  38.165  21.378  1.00  0.00           H  
ATOM   2604  CA  ASN   170      47.354  38.710  19.373  1.00  0.00           C  
ATOM   2605  HA  ASN   170      48.117  38.914  18.621  1.00  0.00           H  
ATOM   2606  CB  ASN   170      46.848  37.229  19.276  1.00  0.00           C  
ATOM   2607  HB2 ASN   170      47.713  36.644  19.589  1.00  0.00           H  
ATOM   2608  HB3 ASN   170      45.988  37.070  19.926  1.00  0.00           H  
ATOM   2609  CG  ASN   170      46.383  36.790  17.925  1.00  0.00           C  
ATOM   2610  OD1 ASN   170      46.211  37.497  16.918  1.00  0.00           O  
ATOM   2611  ND2 ASN   170      46.057  35.529  17.973  1.00  0.00           N  
ATOM   2612 HD21 ASN   170      45.556  35.123  17.196  1.00  0.00           H  
ATOM   2613 HD22 ASN   170      45.968  35.174  18.915  1.00  0.00           H  
ATOM   2614  C   ASN   170      46.223  39.772  19.238  1.00  0.00           C  
ATOM   2615  O   ASN   170      45.032  39.497  19.033  1.00  0.00           O  
ATOM   2616  N   ASN   171      46.582  41.061  19.310  1.00  0.00           N  
ATOM   2617  H   ASN   171      47.566  41.207  19.481  1.00  0.00           H  
ATOM   2618  CA  ASN   171      45.690  42.252  19.536  1.00  0.00           C  
ATOM   2619  HA  ASN   171      44.811  42.096  18.911  1.00  0.00           H  
ATOM   2620  CB  ASN   171      45.291  42.342  20.996  1.00  0.00           C  
ATOM   2621  HB2 ASN   171      46.201  42.360  21.596  1.00  0.00           H  
ATOM   2622  HB3 ASN   171      44.815  43.313  21.135  1.00  0.00           H  
ATOM   2623  CG  ASN   171      44.168  41.332  21.435  1.00  0.00           C  
ATOM   2624  OD1 ASN   171      43.033  41.602  21.112  1.00  0.00           O  
ATOM   2625  ND2 ASN   171      44.387  40.397  22.313  1.00  0.00           N  
ATOM   2626 HD21 ASN   171      43.618  39.755  22.439  1.00  0.00           H  
ATOM   2627 HD22 ASN   171      45.314  40.098  22.581  1.00  0.00           H  
ATOM   2628  C   ASN   171      46.462  43.507  18.952  1.00  0.00           C  
ATOM   2629  O   ASN   171      47.697  43.447  19.047  1.00  0.00           O  
ATOM   2630  N   ASN   172      45.824  44.546  18.389  1.00  0.00           N  
ATOM   2631  H   ASN   172      44.825  44.472  18.257  1.00  0.00           H  
ATOM   2632  CA  ASN   172      46.111  45.987  18.477  1.00  0.00           C  
ATOM   2633  HA  ASN   172      47.180  46.110  18.651  1.00  0.00           H  
ATOM   2634  CB  ASN   172      45.771  46.763  17.129  1.00  0.00           C  
ATOM   2635  HB2 ASN   172      46.168  47.769  16.998  1.00  0.00           H  
ATOM   2636  HB3 ASN   172      46.193  46.198  16.297  1.00  0.00           H  
ATOM   2637  CG  ASN   172      44.273  46.960  16.998  1.00  0.00           C  
ATOM   2638  OD1 ASN   172      43.729  47.957  17.479  1.00  0.00           O  
ATOM   2639  ND2 ASN   172      43.593  46.117  16.277  1.00  0.00           N  
ATOM   2640 HD21 ASN   172      42.589  46.219  16.286  1.00  0.00           H  
ATOM   2641 HD22 ASN   172      43.867  45.179  16.022  1.00  0.00           H  
ATOM   2642  C   ASN   172      45.471  46.577  19.768  1.00  0.00           C  
ATOM   2643  O   ASN   172      44.470  46.138  20.288  1.00  0.00           O  
ATOM   2644  N   GLY   173      46.059  47.623  20.290  1.00  0.00           N  
ATOM   2645  H   GLY   173      46.925  47.847  19.822  1.00  0.00           H  
ATOM   2646  CA  GLY   173      45.736  48.498  21.462  1.00  0.00           C  
ATOM   2647  HA2 GLY   173      45.609  47.728  22.224  1.00  0.00           H  
ATOM   2648  HA3 GLY   173      46.543  49.177  21.739  1.00  0.00           H  
ATOM   2649  C   GLY   173      44.541  49.308  21.344  1.00  0.00           C  
ATOM   2650  O   GLY   173      43.845  49.496  22.363  1.00  0.00           O  
ATOM   2651  N   ALA   174      44.149  49.754  20.139  1.00  0.00           N  
ATOM   2652  H   ALA   174      44.691  49.530  19.316  1.00  0.00           H  
ATOM   2653  CA  ALA   174      42.809  50.439  19.943  1.00  0.00           C  
ATOM   2654  HA  ALA   174      42.825  51.251  20.669  1.00  0.00           H  
ATOM   2655  CB  ALA   174      42.783  51.062  18.548  1.00  0.00           C  
ATOM   2656  HB1 ALA   174      41.973  51.787  18.465  1.00  0.00           H  
ATOM   2657  HB2 ALA   174      43.691  51.586  18.252  1.00  0.00           H  
ATOM   2658  HB3 ALA   174      42.505  50.315  17.804  1.00  0.00           H  
ATOM   2659  C   ALA   174      41.636  49.507  20.233  1.00  0.00           C  
ATOM   2660  O   ALA   174      40.879  49.907  21.040  1.00  0.00           O  
ATOM   2661  N   THR   175      41.668  48.220  19.814  1.00  0.00           N  
ATOM   2662  H   THR   175      42.405  47.798  19.267  1.00  0.00           H  
ATOM   2663  CA  THR   175      40.563  47.251  20.168  1.00  0.00           C  
ATOM   2664  HA  THR   175      39.581  47.679  19.965  1.00  0.00           H  
ATOM   2665  CB  THR   175      40.557  45.976  19.257  1.00  0.00           C  
ATOM   2666  HB  THR   175      39.833  45.294  19.703  1.00  0.00           H  
ATOM   2667  CG2 THR   175      40.368  46.161  17.779  1.00  0.00           C  
ATOM   2668 HG21 THR   175      40.932  47.025  17.428  1.00  0.00           H  
ATOM   2669 HG22 THR   175      40.687  45.284  17.215  1.00  0.00           H  
ATOM   2670 HG23 THR   175      39.340  46.457  17.568  1.00  0.00           H  
ATOM   2671  OG1 THR   175      41.766  45.336  19.358  1.00  0.00           O  
ATOM   2672  HG1 THR   175      41.604  44.768  20.115  1.00  0.00           H  
ATOM   2673  C   THR   175      40.509  46.962  21.673  1.00  0.00           C  
ATOM   2674  O   THR   175      39.420  46.945  22.270  1.00  0.00           O  
ATOM   2675  N   LEU   176      41.647  46.746  22.257  1.00  0.00           N  
ATOM   2676  H   LEU   176      42.500  46.724  21.716  1.00  0.00           H  
ATOM   2677  CA  LEU   176      41.740  46.245  23.622  1.00  0.00           C  
ATOM   2678  HA  LEU   176      41.130  45.365  23.825  1.00  0.00           H  
ATOM   2679  CB  LEU   176      43.219  46.181  23.975  1.00  0.00           C  
ATOM   2680  HB2 LEU   176      43.826  47.000  23.588  1.00  0.00           H  
ATOM   2681  HB3 LEU   176      43.194  46.268  25.061  1.00  0.00           H  
ATOM   2682  CG  LEU   176      43.738  44.799  23.439  1.00  0.00           C  
ATOM   2683  HG  LEU   176      43.366  44.564  22.442  1.00  0.00           H  
ATOM   2684  CD1 LEU   176      45.257  44.900  23.440  1.00  0.00           C  
ATOM   2685 HD11 LEU   176      45.716  43.954  23.150  1.00  0.00           H  
ATOM   2686 HD12 LEU   176      45.648  45.675  22.781  1.00  0.00           H  
ATOM   2687 HD13 LEU   176      45.580  45.209  24.434  1.00  0.00           H  
ATOM   2688  CD2 LEU   176      43.438  43.672  24.377  1.00  0.00           C  
ATOM   2689 HD21 LEU   176      43.827  42.783  23.881  1.00  0.00           H  
ATOM   2690 HD22 LEU   176      43.930  43.780  25.344  1.00  0.00           H  
ATOM   2691 HD23 LEU   176      42.359  43.568  24.485  1.00  0.00           H  
ATOM   2692  C   LEU   176      41.165  47.384  24.517  1.00  0.00           C  
ATOM   2693  O   LEU   176      40.272  47.011  25.261  1.00  0.00           O  
ATOM   2694  N   ALA   177      41.725  48.537  24.311  1.00  0.00           N  
ATOM   2695  H   ALA   177      42.358  48.646  23.531  1.00  0.00           H  
ATOM   2696  CA  ALA   177      41.344  49.782  25.030  1.00  0.00           C  
ATOM   2697  HA  ALA   177      41.426  49.605  26.102  1.00  0.00           H  
ATOM   2698  CB  ALA   177      42.290  50.884  24.648  1.00  0.00           C  
ATOM   2699  HB1 ALA   177      43.281  50.666  25.047  1.00  0.00           H  
ATOM   2700  HB2 ALA   177      42.324  51.015  23.566  1.00  0.00           H  
ATOM   2701  HB3 ALA   177      42.077  51.861  25.081  1.00  0.00           H  
ATOM   2702  C   ALA   177      39.866  50.174  24.645  1.00  0.00           C  
ATOM   2703  O   ALA   177      39.087  50.504  25.517  1.00  0.00           O  
ATOM   2704  N   ALA   178      39.364  50.018  23.384  1.00  0.00           N  
ATOM   2705  H   ALA   178      39.900  49.544  22.671  1.00  0.00           H  
ATOM   2706  CA  ALA   178      37.911  50.314  23.131  1.00  0.00           C  
ATOM   2707  HA  ALA   178      37.619  51.270  23.567  1.00  0.00           H  
ATOM   2708  CB  ALA   178      37.679  50.208  21.640  1.00  0.00           C  
ATOM   2709  HB1 ALA   178      38.031  49.238  21.289  1.00  0.00           H  
ATOM   2710  HB2 ALA   178      36.608  50.295  21.459  1.00  0.00           H  
ATOM   2711  HB3 ALA   178      38.211  50.943  21.037  1.00  0.00           H  
ATOM   2712  C   ALA   178      36.976  49.303  23.835  1.00  0.00           C  
ATOM   2713  O   ALA   178      35.976  49.730  24.413  1.00  0.00           O  
ATOM   2714  N   MET   179      37.350  48.016  24.033  1.00  0.00           N  
ATOM   2715  H   MET   179      38.122  47.708  23.459  1.00  0.00           H  
ATOM   2716  CA  MET   179      36.532  47.003  24.710  1.00  0.00           C  
ATOM   2717  HA  MET   179      35.501  47.144  24.385  1.00  0.00           H  
ATOM   2718  CB  MET   179      36.898  45.627  24.210  1.00  0.00           C  
ATOM   2719  HB2 MET   179      36.716  45.640  23.136  1.00  0.00           H  
ATOM   2720  HB3 MET   179      37.944  45.488  24.485  1.00  0.00           H  
ATOM   2721  CG  MET   179      36.062  44.497  24.779  1.00  0.00           C  
ATOM   2722  HG2 MET   179      36.314  43.665  24.121  1.00  0.00           H  
ATOM   2723  HG3 MET   179      36.383  44.139  25.758  1.00  0.00           H  
ATOM   2724  SD  MET   179      34.258  44.812  24.839  1.00  0.00           S  
ATOM   2725  CE  MET   179      33.758  43.063  24.672  1.00  0.00           C  
ATOM   2726  HE1 MET   179      32.730  42.986  24.318  1.00  0.00           H  
ATOM   2727  HE2 MET   179      34.374  42.646  23.875  1.00  0.00           H  
ATOM   2728  HE3 MET   179      33.926  42.390  25.512  1.00  0.00           H  
ATOM   2729  C   MET   179      36.601  47.055  26.240  1.00  0.00           C  
ATOM   2730  O   MET   179      35.647  46.651  26.907  1.00  0.00           O  
ATOM   2731  N   LEU   180      37.718  47.550  26.773  1.00  0.00           N  
ATOM   2732  H   LEU   180      38.459  47.797  26.133  1.00  0.00           H  
ATOM   2733  CA  LEU   180      37.901  47.736  28.245  1.00  0.00           C  
ATOM   2734  HA  LEU   180      37.582  46.882  28.842  1.00  0.00           H  
ATOM   2735  CB  LEU   180      39.402  47.943  28.628  1.00  0.00           C  
ATOM   2736  HB2 LEU   180      39.931  47.029  28.356  1.00  0.00           H  
ATOM   2737  HB3 LEU   180      39.746  48.824  28.087  1.00  0.00           H  
ATOM   2738  CG  LEU   180      39.659  48.241  30.119  1.00  0.00           C  
ATOM   2739  HG  LEU   180      39.337  49.228  30.452  1.00  0.00           H  
ATOM   2740  CD1 LEU   180      39.044  47.249  31.065  1.00  0.00           C  
ATOM   2741 HD11 LEU   180      37.959  47.346  31.033  1.00  0.00           H  
ATOM   2742 HD12 LEU   180      39.408  46.250  30.824  1.00  0.00           H  
ATOM   2743 HD13 LEU   180      39.327  47.426  32.103  1.00  0.00           H  
ATOM   2744  CD2 LEU   180      41.161  48.083  30.327  1.00  0.00           C  
ATOM   2745 HD21 LEU   180      41.604  48.668  29.521  1.00  0.00           H  
ATOM   2746 HD22 LEU   180      41.512  48.199  31.353  1.00  0.00           H  
ATOM   2747 HD23 LEU   180      41.452  47.037  30.229  1.00  0.00           H  
ATOM   2748  C   LEU   180      37.139  48.915  28.770  1.00  0.00           C  
ATOM   2749  O   LEU   180      36.476  48.840  29.802  1.00  0.00           O  
ATOM   2750  N   GLU   181      37.184  49.994  27.974  1.00  0.00           N  
ATOM   2751  H   GLU   181      37.749  49.990  27.136  1.00  0.00           H  
ATOM   2752  CA  GLU   181      36.365  51.198  28.183  1.00  0.00           C  
ATOM   2753  HA  GLU   181      36.653  51.505  29.189  1.00  0.00           H  
ATOM   2754  CB  GLU   181      36.794  52.202  27.090  1.00  0.00           C  
ATOM   2755  HB2 GLU   181      37.833  52.465  27.289  1.00  0.00           H  
ATOM   2756  HB3 GLU   181      36.731  51.684  26.133  1.00  0.00           H  
ATOM   2757  CG  GLU   181      35.928  53.420  27.072  1.00  0.00           C  
ATOM   2758  HG2 GLU   181      36.059  53.813  26.063  1.00  0.00           H  
ATOM   2759  HG3 GLU   181      34.865  53.195  27.158  1.00  0.00           H  
ATOM   2760  CD  GLU   181      36.312  54.387  28.159  1.00  0.00           C  
ATOM   2761  OE1 GLU   181      37.415  54.360  28.786  1.00  0.00           O  
ATOM   2762  OE2 GLU   181      35.491  55.377  28.410  1.00  0.00           O  
ATOM   2763  C   GLU   181      34.915  50.767  28.281  1.00  0.00           C  
ATOM   2764  O   GLU   181      34.223  51.114  29.276  1.00  0.00           O  
ATOM   2765  N   ALA   182      34.404  50.071  27.274  1.00  0.00           N  
ATOM   2766  H   ALA   182      35.035  49.850  26.517  1.00  0.00           H  
ATOM   2767  CA  ALA   182      33.022  49.651  27.139  1.00  0.00           C  
ATOM   2768  HA  ALA   182      32.400  50.544  27.084  1.00  0.00           H  
ATOM   2769  CB  ALA   182      32.973  48.895  25.802  1.00  0.00           C  
ATOM   2770  HB1 ALA   182      33.180  49.611  25.007  1.00  0.00           H  
ATOM   2771  HB2 ALA   182      33.623  48.019  25.823  1.00  0.00           H  
ATOM   2772  HB3 ALA   182      31.980  48.445  25.804  1.00  0.00           H  
ATOM   2773  C   ALA   182      32.393  48.789  28.225  1.00  0.00           C  
ATOM   2774  O   ALA   182      31.176  48.743  28.372  1.00  0.00           O  
ATOM   2775  N   THR   183      33.277  48.060  28.907  1.00  0.00           N  
ATOM   2776  H   THR   183      34.228  48.393  28.852  1.00  0.00           H  
ATOM   2777  CA  THR   183      32.861  46.924  29.790  1.00  0.00           C  
ATOM   2778  HA  THR   183      31.803  47.001  30.041  1.00  0.00           H  
ATOM   2779  CB  THR   183      33.217  45.572  29.199  1.00  0.00           C  
ATOM   2780  HB  THR   183      32.956  44.795  29.918  1.00  0.00           H  
ATOM   2781  CG2 THR   183      32.604  45.336  27.827  1.00  0.00           C  
ATOM   2782 HG21 THR   183      31.519  45.444  27.798  1.00  0.00           H  
ATOM   2783 HG22 THR   183      33.119  46.007  27.141  1.00  0.00           H  
ATOM   2784 HG23 THR   183      32.876  44.326  27.521  1.00  0.00           H  
ATOM   2785  OG1 THR   183      34.596  45.486  29.094  1.00  0.00           O  
ATOM   2786  HG1 THR   183      34.787  45.973  28.289  1.00  0.00           H  
ATOM   2787  C   THR   183      33.499  47.042  31.233  1.00  0.00           C  
ATOM   2788  O   THR   183      33.594  46.088  31.991  1.00  0.00           O  
ATOM   2789  N   SER   184      33.963  48.246  31.586  1.00  0.00           N  
ATOM   2790  H   SER   184      34.005  48.939  30.853  1.00  0.00           H  
ATOM   2791  CA  SER   184      34.671  48.472  32.864  1.00  0.00           C  
ATOM   2792  HA  SER   184      35.516  47.788  32.792  1.00  0.00           H  
ATOM   2793  CB  SER   184      35.197  49.888  32.992  1.00  0.00           C  
ATOM   2794  HB2 SER   184      35.973  49.945  32.229  1.00  0.00           H  
ATOM   2795  HB3 SER   184      34.325  50.511  32.791  1.00  0.00           H  
ATOM   2796  OG  SER   184      35.782  50.238  34.231  1.00  0.00           O  
ATOM   2797  HG  SER   184      36.598  49.742  34.327  1.00  0.00           H  
ATOM   2798  C   SER   184      33.837  48.038  34.072  1.00  0.00           C  
ATOM   2799  O   SER   184      32.702  48.498  34.193  1.00  0.00           O  
ATOM   2800  N   LEU   185      34.416  47.280  35.041  1.00  0.00           N  
ATOM   2801  H   LEU   185      35.245  46.731  34.862  1.00  0.00           H  
ATOM   2802  CA  LEU   185      33.839  47.053  36.344  1.00  0.00           C  
ATOM   2803  HA  LEU   185      32.950  46.424  36.289  1.00  0.00           H  
ATOM   2804  CB  LEU   185      34.823  46.258  37.121  1.00  0.00           C  
ATOM   2805  HB2 LEU   185      35.090  45.340  36.597  1.00  0.00           H  
ATOM   2806  HB3 LEU   185      35.674  46.912  37.311  1.00  0.00           H  
ATOM   2807  CG  LEU   185      34.246  45.874  38.536  1.00  0.00           C  
ATOM   2808  HG  LEU   185      34.201  46.793  39.121  1.00  0.00           H  
ATOM   2809  CD1 LEU   185      32.910  45.076  38.567  1.00  0.00           C  
ATOM   2810 HD11 LEU   185      32.708  44.676  37.573  1.00  0.00           H  
ATOM   2811 HD12 LEU   185      32.869  44.407  39.427  1.00  0.00           H  
ATOM   2812 HD13 LEU   185      32.145  45.771  38.914  1.00  0.00           H  
ATOM   2813  CD2 LEU   185      35.407  44.959  39.234  1.00  0.00           C  
ATOM   2814 HD21 LEU   185      34.974  44.391  40.056  1.00  0.00           H  
ATOM   2815 HD22 LEU   185      35.671  44.266  38.435  1.00  0.00           H  
ATOM   2816 HD23 LEU   185      36.251  45.567  39.560  1.00  0.00           H  
ATOM   2817  C   LEU   185      33.431  48.344  37.014  1.00  0.00           C  
ATOM   2818  O   LEU   185      32.337  48.335  37.638  1.00  0.00           O  
ATOM   2819  N   ALA   186      34.275  49.414  36.874  1.00  0.00           N  
ATOM   2820  H   ALA   186      35.070  49.414  36.251  1.00  0.00           H  
ATOM   2821  CA  ALA   186      34.018  50.726  37.453  1.00  0.00           C  
ATOM   2822  HA  ALA   186      33.891  50.547  38.521  1.00  0.00           H  
ATOM   2823  CB  ALA   186      35.120  51.668  36.959  1.00  0.00           C  
ATOM   2824  HB1 ALA   186      36.048  51.110  37.084  1.00  0.00           H  
ATOM   2825  HB2 ALA   186      35.007  51.980  35.921  1.00  0.00           H  
ATOM   2826  HB3 ALA   186      35.202  52.643  37.439  1.00  0.00           H  
ATOM   2827  C   ALA   186      32.643  51.323  37.011  1.00  0.00           C  
ATOM   2828  O   ALA   186      32.036  51.992  37.854  1.00  0.00           O  
ATOM   2829  N   VAL   187      32.099  51.050  35.835  1.00  0.00           N  
ATOM   2830  H   VAL   187      32.531  50.299  35.316  1.00  0.00           H  
ATOM   2831  CA  VAL   187      30.752  51.404  35.460  1.00  0.00           C  
ATOM   2832  HA  VAL   187      30.497  52.258  36.088  1.00  0.00           H  
ATOM   2833  CB  VAL   187      30.642  51.943  34.019  1.00  0.00           C  
ATOM   2834  HB  VAL   187      29.601  52.203  33.826  1.00  0.00           H  
ATOM   2835  CG1 VAL   187      31.537  53.188  33.803  1.00  0.00           C  
ATOM   2836 HG11 VAL   187      31.356  53.736  34.727  1.00  0.00           H  
ATOM   2837 HG12 VAL   187      32.558  52.806  33.833  1.00  0.00           H  
ATOM   2838 HG13 VAL   187      31.327  53.711  32.870  1.00  0.00           H  
ATOM   2839  CG2 VAL   187      31.002  50.929  32.933  1.00  0.00           C  
ATOM   2840 HG21 VAL   187      30.817  51.421  31.978  1.00  0.00           H  
ATOM   2841 HG22 VAL   187      32.066  50.727  33.058  1.00  0.00           H  
ATOM   2842 HG23 VAL   187      30.433  50.003  33.021  1.00  0.00           H  
ATOM   2843  C   VAL   187      29.666  50.310  35.651  1.00  0.00           C  
ATOM   2844  O   VAL   187      28.425  50.521  35.560  1.00  0.00           O  
ATOM   2845  N   GLN   188      30.057  49.064  35.881  1.00  0.00           N  
ATOM   2846  H   GLN   188      31.041  48.839  35.920  1.00  0.00           H  
ATOM   2847  CA  GLN   188      29.102  47.921  36.085  1.00  0.00           C  
ATOM   2848  HA  GLN   188      28.312  48.021  35.340  1.00  0.00           H  
ATOM   2849  CB  GLN   188      29.867  46.626  35.753  1.00  0.00           C  
ATOM   2850  HB2 GLN   188      30.187  46.546  34.714  1.00  0.00           H  
ATOM   2851  HB3 GLN   188      30.759  46.545  36.374  1.00  0.00           H  
ATOM   2852  CG  GLN   188      29.118  45.382  36.176  1.00  0.00           C  
ATOM   2853  HG2 GLN   188      28.721  45.351  37.191  1.00  0.00           H  
ATOM   2854  HG3 GLN   188      28.244  45.262  35.536  1.00  0.00           H  
ATOM   2855  CD  GLN   188      29.973  44.144  36.244  1.00  0.00           C  
ATOM   2856  OE1 GLN   188      31.000  43.964  35.564  1.00  0.00           O  
ATOM   2857  NE2 GLN   188      29.724  43.268  37.223  1.00  0.00           N  
ATOM   2858 HE21 GLN   188      30.369  42.567  37.559  1.00  0.00           H  
ATOM   2859 HE22 GLN   188      28.968  43.506  37.848  1.00  0.00           H  
ATOM   2860  C   GLN   188      28.329  47.938  37.446  1.00  0.00           C  
ATOM   2861  O   GLN   188      28.982  48.182  38.517  1.00  0.00           O  
ATOM   2862  N   PRO   189      27.035  47.605  37.446  1.00  0.00           N  
ATOM   2863  CD  PRO   189      26.227  47.279  36.284  1.00  0.00           C  
ATOM   2864  HD2 PRO   189      26.637  46.526  35.610  1.00  0.00           H  
ATOM   2865  HD3 PRO   189      26.003  48.213  35.768  1.00  0.00           H  
ATOM   2866  CG  PRO   189      24.983  46.769  36.946  1.00  0.00           C  
ATOM   2867  HG2 PRO   189      25.053  45.695  37.117  1.00  0.00           H  
ATOM   2868  HG3 PRO   189      24.137  47.106  36.346  1.00  0.00           H  
ATOM   2869  CB  PRO   189      24.808  47.512  38.277  1.00  0.00           C  
ATOM   2870  HB2 PRO   189      24.295  46.925  39.039  1.00  0.00           H  
ATOM   2871  HB3 PRO   189      24.368  48.491  38.088  1.00  0.00           H  
ATOM   2872  CA  PRO   189      26.280  47.531  38.663  1.00  0.00           C  
ATOM   2873  HA  PRO   189      26.536  48.470  39.155  1.00  0.00           H  
ATOM   2874  C   PRO   189      26.703  46.402  39.589  1.00  0.00           C  
ATOM   2875  O   PRO   189      27.081  45.273  39.217  1.00  0.00           O  
ATOM   2876  N   ASP   190      26.376  46.629  40.876  1.00  0.00           N  
ATOM   2877  H   ASP   190      25.883  47.469  41.143  1.00  0.00           H  
ATOM   2878  CA  ASP   190      26.151  45.477  41.794  1.00  0.00           C  
ATOM   2879  HA  ASP   190      27.049  44.860  41.804  1.00  0.00           H  
ATOM   2880  CB  ASP   190      25.976  46.045  43.208  1.00  0.00           C  
ATOM   2881  HB2 ASP   190      26.905  46.522  43.520  1.00  0.00           H  
ATOM   2882  HB3 ASP   190      25.159  46.768  43.191  1.00  0.00           H  
ATOM   2883  CG  ASP   190      25.742  45.007  44.340  1.00  0.00           C  
ATOM   2884  OD1 ASP   190      25.609  43.830  44.072  1.00  0.00           O  
ATOM   2885  OD2 ASP   190      25.520  45.518  45.497  1.00  0.00           O  
ATOM   2886  C   ASP   190      24.905  44.580  41.370  1.00  0.00           C  
ATOM   2887  O   ASP   190      23.769  45.013  41.461  1.00  0.00           O  
ATOM   2888  N   LEU   191      25.190  43.402  40.870  1.00  0.00           N  
ATOM   2889  H   LEU   191      26.153  43.148  40.703  1.00  0.00           H  
ATOM   2890  CA  LEU   191      24.217  42.507  40.305  1.00  0.00           C  
ATOM   2891  HA  LEU   191      23.360  43.082  39.955  1.00  0.00           H  
ATOM   2892  CB  LEU   191      24.888  41.640  39.207  1.00  0.00           C  
ATOM   2893  HB2 LEU   191      25.861  41.236  39.488  1.00  0.00           H  
ATOM   2894  HB3 LEU   191      24.259  40.781  38.975  1.00  0.00           H  
ATOM   2895  CG  LEU   191      25.064  42.397  37.871  1.00  0.00           C  
ATOM   2896  HG  LEU   191      25.705  43.250  38.096  1.00  0.00           H  
ATOM   2897  CD1 LEU   191      25.471  41.392  36.792  1.00  0.00           C  
ATOM   2898 HD11 LEU   191      26.428  40.958  37.085  1.00  0.00           H  
ATOM   2899 HD12 LEU   191      24.650  40.717  36.553  1.00  0.00           H  
ATOM   2900 HD13 LEU   191      25.801  41.867  35.868  1.00  0.00           H  
ATOM   2901  CD2 LEU   191      23.698  42.970  37.426  1.00  0.00           C  
ATOM   2902 HD21 LEU   191      23.499  43.797  38.107  1.00  0.00           H  
ATOM   2903 HD22 LEU   191      23.725  43.545  36.500  1.00  0.00           H  
ATOM   2904 HD23 LEU   191      22.920  42.207  37.379  1.00  0.00           H  
ATOM   2905  C   LEU   191      23.517  41.656  41.435  1.00  0.00           C  
ATOM   2906  O   LEU   191      22.686  40.827  41.042  1.00  0.00           O  
ATOM   2907  N   ARG   192      23.965  41.692  42.696  1.00  0.00           N  
ATOM   2908  H   ARG   192      24.550  42.473  42.956  1.00  0.00           H  
ATOM   2909  CA  ARG   192      23.628  40.668  43.731  1.00  0.00           C  
ATOM   2910  HA  ARG   192      24.010  39.723  43.345  1.00  0.00           H  
ATOM   2911  CB  ARG   192      24.252  41.077  45.098  1.00  0.00           C  
ATOM   2912  HB2 ARG   192      23.883  42.079  45.315  1.00  0.00           H  
ATOM   2913  HB3 ARG   192      23.785  40.460  45.866  1.00  0.00           H  
ATOM   2914  CG  ARG   192      25.791  41.033  45.182  1.00  0.00           C  
ATOM   2915  HG2 ARG   192      26.006  39.975  45.030  1.00  0.00           H  
ATOM   2916  HG3 ARG   192      26.274  41.495  44.320  1.00  0.00           H  
ATOM   2917  CD  ARG   192      26.379  41.553  46.477  1.00  0.00           C  
ATOM   2918  HD2 ARG   192      25.934  42.547  46.512  1.00  0.00           H  
ATOM   2919  HD3 ARG   192      26.085  40.924  47.318  1.00  0.00           H  
ATOM   2920  NE  ARG   192      27.869  41.595  46.430  1.00  0.00           N  
ATOM   2921  HE  ARG   192      28.367  41.312  47.262  1.00  0.00           H  
ATOM   2922  CZ  ARG   192      28.693  42.290  45.646  1.00  0.00           C  
ATOM   2923  NH1 ARG   192      28.318  42.943  44.575  1.00  0.00           N  
ATOM   2924 HH11 ARG   192      27.337  42.916  44.335  1.00  0.00           H  
ATOM   2925 HH12 ARG   192      28.976  43.506  44.055  1.00  0.00           H  
ATOM   2926  NH2 ARG   192      29.951  42.328  46.010  1.00  0.00           N  
ATOM   2927 HH21 ARG   192      30.228  41.813  46.834  1.00  0.00           H  
ATOM   2928 HH22 ARG   192      30.588  43.008  45.621  1.00  0.00           H  
ATOM   2929  C   ARG   192      22.084  40.389  43.873  1.00  0.00           C  
ATOM   2930  O   ARG   192      21.614  39.254  43.917  1.00  0.00           O  
ATOM   2931  N   ALA   193      21.287  41.453  43.908  1.00  0.00           N  
ATOM   2932  H   ALA   193      21.704  42.368  44.001  1.00  0.00           H  
ATOM   2933  CA  ALA   193      19.823  41.458  44.061  1.00  0.00           C  
ATOM   2934  HA  ALA   193      19.601  40.847  44.936  1.00  0.00           H  
ATOM   2935  CB  ALA   193      19.231  42.867  44.263  1.00  0.00           C  
ATOM   2936  HB1 ALA   193      18.219  42.848  44.668  1.00  0.00           H  
ATOM   2937  HB2 ALA   193      19.881  43.521  44.843  1.00  0.00           H  
ATOM   2938  HB3 ALA   193      19.151  43.297  43.264  1.00  0.00           H  
ATOM   2939  C   ALA   193      19.279  40.904  42.705  1.00  0.00           C  
ATOM   2940  O   ALA   193      18.477  39.985  42.796  1.00  0.00           O  
ATOM   2941  N   ASN   194      19.660  41.399  41.518  1.00  0.00           N  
ATOM   2942  H   ASN   194      20.260  42.212  41.492  1.00  0.00           H  
ATOM   2943  CA  ASN   194      19.189  40.793  40.283  1.00  0.00           C  
ATOM   2944  HA  ASN   194      18.102  40.866  40.315  1.00  0.00           H  
ATOM   2945  CB  ASN   194      19.613  41.650  39.068  1.00  0.00           C  
ATOM   2946  HB2 ASN   194      20.681  41.605  38.854  1.00  0.00           H  
ATOM   2947  HB3 ASN   194      19.165  41.316  38.132  1.00  0.00           H  
ATOM   2948  CG  ASN   194      19.245  43.084  39.144  1.00  0.00           C  
ATOM   2949  OD1 ASN   194      18.522  43.498  40.062  1.00  0.00           O  
ATOM   2950  ND2 ASN   194      19.787  43.845  38.273  1.00  0.00           N  
ATOM   2951 HD21 ASN   194      19.450  44.789  38.147  1.00  0.00           H  
ATOM   2952 HD22 ASN   194      20.248  43.382  37.503  1.00  0.00           H  
ATOM   2953  C   ASN   194      19.476  39.293  40.213  1.00  0.00           C  
ATOM   2954  O   ASN   194      18.641  38.535  39.728  1.00  0.00           O  
ATOM   2955  N   LEU   195      20.725  38.961  40.542  1.00  0.00           N  
ATOM   2956  H   LEU   195      21.397  39.690  40.731  1.00  0.00           H  
ATOM   2957  CA  LEU   195      21.144  37.567  40.533  1.00  0.00           C  
ATOM   2958  HA  LEU   195      20.789  37.290  39.540  1.00  0.00           H  
ATOM   2959  CB  LEU   195      22.615  37.399  40.764  1.00  0.00           C  
ATOM   2960  HB2 LEU   195      22.972  37.953  41.632  1.00  0.00           H  
ATOM   2961  HB3 LEU   195      22.924  36.389  41.034  1.00  0.00           H  
ATOM   2962  CG  LEU   195      23.416  37.796  39.511  1.00  0.00           C  
ATOM   2963  HG  LEU   195      23.074  38.756  39.125  1.00  0.00           H  
ATOM   2964  CD1 LEU   195      24.910  38.018  40.063  1.00  0.00           C  
ATOM   2965 HD11 LEU   195      24.918  38.879  40.731  1.00  0.00           H  
ATOM   2966 HD12 LEU   195      25.205  37.197  40.715  1.00  0.00           H  
ATOM   2967 HD13 LEU   195      25.597  38.231  39.244  1.00  0.00           H  
ATOM   2968  CD2 LEU   195      23.527  36.706  38.414  1.00  0.00           C  
ATOM   2969 HD21 LEU   195      24.112  37.079  37.573  1.00  0.00           H  
ATOM   2970 HD22 LEU   195      24.030  35.803  38.761  1.00  0.00           H  
ATOM   2971 HD23 LEU   195      22.496  36.572  38.088  1.00  0.00           H  
ATOM   2972  C   LEU   195      20.270  36.727  41.503  1.00  0.00           C  
ATOM   2973  O   LEU   195      20.181  35.497  41.366  1.00  0.00           O  
ATOM   2974  N   SER   196      19.985  37.289  42.692  1.00  0.00           N  
ATOM   2975  H   SER   196      20.166  38.282  42.745  1.00  0.00           H  
ATOM   2976  CA  SER   196      19.051  36.661  43.599  1.00  0.00           C  
ATOM   2977  HA  SER   196      19.343  35.630  43.798  1.00  0.00           H  
ATOM   2978  CB  SER   196      19.121  37.294  44.959  1.00  0.00           C  
ATOM   2979  HB2 SER   196      18.815  38.329  44.808  1.00  0.00           H  
ATOM   2980  HB3 SER   196      18.406  36.804  45.619  1.00  0.00           H  
ATOM   2981  OG  SER   196      20.458  37.315  45.364  1.00  0.00           O  
ATOM   2982  HG  SER   196      20.857  38.088  44.959  1.00  0.00           H  
ATOM   2983  C   SER   196      17.634  36.451  43.101  1.00  0.00           C  
ATOM   2984  O   SER   196      17.123  35.336  43.334  1.00  0.00           O  
ATOM   2985  N   ALA   197      17.026  37.423  42.394  1.00  0.00           N  
ATOM   2986  H   ALA   197      17.539  38.286  42.285  1.00  0.00           H  
ATOM   2987  CA  ALA   197      15.657  37.414  41.768  1.00  0.00           C  
ATOM   2988  HA  ALA   197      14.896  37.142  42.500  1.00  0.00           H  
ATOM   2989  CB  ALA   197      15.329  38.926  41.685  1.00  0.00           C  
ATOM   2990  HB1 ALA   197      15.569  39.455  42.608  1.00  0.00           H  
ATOM   2991  HB2 ALA   197      15.890  39.431  40.898  1.00  0.00           H  
ATOM   2992  HB3 ALA   197      14.275  39.068  41.447  1.00  0.00           H  
ATOM   2993  C   ALA   197      15.500  36.624  40.496  1.00  0.00           C  
ATOM   2994  O   ALA   197      14.596  36.845  39.661  1.00  0.00           O  
ATOM   2995  N   ARG   198      16.477  35.723  40.206  1.00  0.00           N  
ATOM   2996  H   ARG   198      17.050  35.473  41.000  1.00  0.00           H  
ATOM   2997  CA  ARG   198      16.705  35.112  38.920  1.00  0.00           C  
ATOM   2998  HA  ARG   198      16.592  35.843  38.119  1.00  0.00           H  
ATOM   2999  CB  ARG   198      18.155  34.572  38.797  1.00  0.00           C  
ATOM   3000  HB2 ARG   198      18.287  34.165  37.795  1.00  0.00           H  
ATOM   3001  HB3 ARG   198      18.846  35.372  39.063  1.00  0.00           H  
ATOM   3002  CG  ARG   198      18.358  33.386  39.772  1.00  0.00           C  
ATOM   3003  HG2 ARG   198      18.127  33.783  40.761  1.00  0.00           H  
ATOM   3004  HG3 ARG   198      17.649  32.578  39.592  1.00  0.00           H  
ATOM   3005  CD  ARG   198      19.743  32.759  39.788  1.00  0.00           C  
ATOM   3006  HD2 ARG   198      20.006  32.352  38.812  1.00  0.00           H  
ATOM   3007  HD3 ARG   198      20.384  33.624  39.959  1.00  0.00           H  
ATOM   3008  NE  ARG   198      19.867  31.725  40.825  1.00  0.00           N  
ATOM   3009  HE  ARG   198      19.821  30.763  40.520  1.00  0.00           H  
ATOM   3010  CZ  ARG   198      20.364  31.906  42.055  1.00  0.00           C  
ATOM   3011  NH1 ARG   198      20.679  33.012  42.550  1.00  0.00           N  
ATOM   3012 HH11 ARG   198      20.686  33.792  41.908  1.00  0.00           H  
ATOM   3013 HH12 ARG   198      21.105  33.068  43.464  1.00  0.00           H  
ATOM   3014  NH2 ARG   198      20.599  30.907  42.845  1.00  0.00           N  
ATOM   3015 HH21 ARG   198      20.255  29.996  42.579  1.00  0.00           H  
ATOM   3016 HH22 ARG   198      20.747  31.077  43.829  1.00  0.00           H  
ATOM   3017  C   ARG   198      15.725  34.047  38.448  1.00  0.00           C  
ATOM   3018  O   ARG   198      15.203  33.335  39.277  1.00  0.00           O  
ATOM   3019  N   THR   199      15.545  33.807  37.136  1.00  0.00           N  
ATOM   3020  H   THR   199      15.851  34.505  36.473  1.00  0.00           H  
ATOM   3021  CA  THR   199      14.805  32.658  36.565  1.00  0.00           C  
ATOM   3022  HA  THR   199      14.090  32.336  37.323  1.00  0.00           H  
ATOM   3023  CB  THR   199      13.904  33.100  35.441  1.00  0.00           C  
ATOM   3024  HB  THR   199      13.342  32.260  35.031  1.00  0.00           H  
ATOM   3025  CG2 THR   199      12.902  34.111  36.012  1.00  0.00           C  
ATOM   3026 HG21 THR   199      12.226  34.496  35.249  1.00  0.00           H  
ATOM   3027 HG22 THR   199      12.267  33.670  36.780  1.00  0.00           H  
ATOM   3028 HG23 THR   199      13.422  34.986  36.403  1.00  0.00           H  
ATOM   3029  OG1 THR   199      14.778  33.549  34.475  1.00  0.00           O  
ATOM   3030  HG1 THR   199      14.631  32.942  33.745  1.00  0.00           H  
ATOM   3031  C   THR   199      15.582  31.453  36.094  1.00  0.00           C  
ATOM   3032  O   THR   199      15.065  30.399  35.804  1.00  0.00           O  
ATOM   3033  N   PHE   200      16.879  31.656  35.926  1.00  0.00           N  
ATOM   3034  H   PHE   200      17.157  32.567  36.261  1.00  0.00           H  
ATOM   3035  CA  PHE   200      17.931  30.649  35.568  1.00  0.00           C  
ATOM   3036  HA  PHE   200      17.518  29.857  34.943  1.00  0.00           H  
ATOM   3037  CB  PHE   200      18.974  31.424  34.710  1.00  0.00           C  
ATOM   3038  HB2 PHE   200      19.835  30.756  34.737  1.00  0.00           H  
ATOM   3039  HB3 PHE   200      18.582  31.564  33.703  1.00  0.00           H  
ATOM   3040  CG  PHE   200      19.350  32.817  35.222  1.00  0.00           C  
ATOM   3041  CD1 PHE   200      20.478  33.049  36.063  1.00  0.00           C  
ATOM   3042  HD1 PHE   200      20.978  32.162  36.425  1.00  0.00           H  
ATOM   3043  CE1 PHE   200      20.878  34.340  36.563  1.00  0.00           C  
ATOM   3044  HE1 PHE   200      21.682  34.466  37.273  1.00  0.00           H  
ATOM   3045  CZ  PHE   200      20.155  35.443  35.965  1.00  0.00           C  
ATOM   3046  HZ  PHE   200      20.317  36.427  36.381  1.00  0.00           H  
ATOM   3047  CE2 PHE   200      18.987  35.197  35.211  1.00  0.00           C  
ATOM   3048  HE2 PHE   200      18.505  36.086  34.833  1.00  0.00           H  
ATOM   3049  CD2 PHE   200      18.575  33.890  34.881  1.00  0.00           C  
ATOM   3050  HD2 PHE   200      17.669  33.767  34.306  1.00  0.00           H  
ATOM   3051  C   PHE   200      18.657  30.010  36.795  1.00  0.00           C  
ATOM   3052  O   PHE   200      18.551  30.576  37.880  1.00  0.00           O  
ATOM   3053  N   ALA   201      19.245  28.793  36.628  1.00  0.00           N  
ATOM   3054  H   ALA   201      19.221  28.391  35.702  1.00  0.00           H  
ATOM   3055  CA  ALA   201      20.049  28.147  37.721  1.00  0.00           C  
ATOM   3056  HA  ALA   201      19.539  28.377  38.656  1.00  0.00           H  
ATOM   3057  CB  ALA   201      20.093  26.664  37.501  1.00  0.00           C  
ATOM   3058  HB1 ALA   201      20.543  26.202  38.379  1.00  0.00           H  
ATOM   3059  HB2 ALA   201      19.115  26.184  37.459  1.00  0.00           H  
ATOM   3060  HB3 ALA   201      20.627  26.494  36.566  1.00  0.00           H  
ATOM   3061  C   ALA   201      21.456  28.863  37.771  1.00  0.00           C  
ATOM   3062  O   ALA   201      21.798  29.514  36.753  1.00  0.00           O  
ATOM   3063  N   PHE   202      22.229  28.841  38.859  1.00  0.00           N  
ATOM   3064  H   PHE   202      22.011  28.247  39.646  1.00  0.00           H  
ATOM   3065  CA  PHE   202      23.494  29.659  39.004  1.00  0.00           C  
ATOM   3066  HA  PHE   202      23.818  29.851  37.982  1.00  0.00           H  
ATOM   3067  CB  PHE   202      23.144  31.088  39.534  1.00  0.00           C  
ATOM   3068  HB2 PHE   202      22.470  31.560  38.819  1.00  0.00           H  
ATOM   3069  HB3 PHE   202      22.626  30.978  40.486  1.00  0.00           H  
ATOM   3070  CG  PHE   202      24.292  32.124  39.719  1.00  0.00           C  
ATOM   3071  CD1 PHE   202      25.441  32.099  38.932  1.00  0.00           C  
ATOM   3072  HD1 PHE   202      25.528  31.418  38.098  1.00  0.00           H  
ATOM   3073  CE1 PHE   202      26.487  32.994  39.212  1.00  0.00           C  
ATOM   3074  HE1 PHE   202      27.438  32.809  38.735  1.00  0.00           H  
ATOM   3075  CZ  PHE   202      26.420  33.864  40.295  1.00  0.00           C  
ATOM   3076  HZ  PHE   202      27.287  34.458  40.543  1.00  0.00           H  
ATOM   3077  CE2 PHE   202      25.176  33.983  40.968  1.00  0.00           C  
ATOM   3078  HE2 PHE   202      25.015  34.744  41.717  1.00  0.00           H  
ATOM   3079  CD2 PHE   202      24.112  33.100  40.675  1.00  0.00           C  
ATOM   3080  HD2 PHE   202      23.187  33.195  41.223  1.00  0.00           H  
ATOM   3081  C   PHE   202      24.563  28.958  39.800  1.00  0.00           C  
ATOM   3082  O   PHE   202      24.464  28.716  41.042  1.00  0.00           O  
ATOM   3083  N   TYR   203      25.654  28.709  39.085  1.00  0.00           N  
ATOM   3084  H   TYR   203      25.543  28.640  38.084  1.00  0.00           H  
ATOM   3085  CA  TYR   203      26.822  28.156  39.770  1.00  0.00           C  
ATOM   3086  HA  TYR   203      26.769  28.076  40.856  1.00  0.00           H  
ATOM   3087  CB  TYR   203      26.963  26.777  39.239  1.00  0.00           C  
ATOM   3088  HB2 TYR   203      26.817  26.712  38.161  1.00  0.00           H  
ATOM   3089  HB3 TYR   203      27.995  26.495  39.447  1.00  0.00           H  
ATOM   3090  CG  TYR   203      26.103  25.737  39.933  1.00  0.00           C  
ATOM   3091  CD1 TYR   203      24.956  25.299  39.238  1.00  0.00           C  
ATOM   3092  HD1 TYR   203      24.754  25.815  38.310  1.00  0.00           H  
ATOM   3093  CE1 TYR   203      24.277  24.153  39.725  1.00  0.00           C  
ATOM   3094  HE1 TYR   203      23.493  23.722  39.120  1.00  0.00           H  
ATOM   3095  CZ  TYR   203      24.513  23.673  40.947  1.00  0.00           C  
ATOM   3096  OH  TYR   203      23.940  22.570  41.352  1.00  0.00           O  
ATOM   3097  HH  TYR   203      23.788  22.600  42.299  1.00  0.00           H  
ATOM   3098  CE2 TYR   203      25.562  24.257  41.734  1.00  0.00           C  
ATOM   3099  HE2 TYR   203      25.894  23.835  42.671  1.00  0.00           H  
ATOM   3100  CD2 TYR   203      26.311  25.294  41.253  1.00  0.00           C  
ATOM   3101  HD2 TYR   203      27.073  25.740  41.875  1.00  0.00           H  
ATOM   3102  C   TYR   203      28.079  28.971  39.537  1.00  0.00           C  
ATOM   3103  O   TYR   203      28.395  29.420  38.410  1.00  0.00           O  
ATOM   3104  N   TYR   204      28.858  29.092  40.590  1.00  0.00           N  
ATOM   3105  H   TYR   204      28.531  28.799  41.500  1.00  0.00           H  
ATOM   3106  CA  TYR   204      30.136  29.822  40.538  1.00  0.00           C  
ATOM   3107  HA  TYR   204      30.135  30.308  39.563  1.00  0.00           H  
ATOM   3108  CB  TYR   204      30.244  30.993  41.558  1.00  0.00           C  
ATOM   3109  HB2 TYR   204      29.328  31.560  41.723  1.00  0.00           H  
ATOM   3110  HB3 TYR   204      30.491  30.649  42.563  1.00  0.00           H  
ATOM   3111  CG  TYR   204      31.188  32.152  41.211  1.00  0.00           C  
ATOM   3112  CD1 TYR   204      32.533  32.104  41.525  1.00  0.00           C  
ATOM   3113  HD1 TYR   204      32.942  31.265  42.068  1.00  0.00           H  
ATOM   3114  CE1 TYR   204      33.404  33.216  41.368  1.00  0.00           C  
ATOM   3115  HE1 TYR   204      34.461  33.081  41.544  1.00  0.00           H  
ATOM   3116  CZ  TYR   204      32.950  34.325  40.707  1.00  0.00           C  
ATOM   3117  OH  TYR   204      33.807  35.293  40.349  1.00  0.00           O  
ATOM   3118  HH  TYR   204      33.402  36.159  40.259  1.00  0.00           H  
ATOM   3119  CE2 TYR   204      31.595  34.448  40.295  1.00  0.00           C  
ATOM   3120  HE2 TYR   204      31.355  35.321  39.707  1.00  0.00           H  
ATOM   3121  CD2 TYR   204      30.698  33.340  40.581  1.00  0.00           C  
ATOM   3122  HD2 TYR   204      29.648  33.427  40.346  1.00  0.00           H  
ATOM   3123  C   TYR   204      31.301  28.837  40.619  1.00  0.00           C  
ATOM   3124  O   TYR   204      31.182  27.764  41.177  1.00  0.00           O  
ATOM   3125  N   LEU   205      32.469  29.211  40.079  1.00  0.00           N  
ATOM   3126  H   LEU   205      32.548  30.199  39.881  1.00  0.00           H  
ATOM   3127  CA  LEU   205      33.662  28.424  39.953  1.00  0.00           C  
ATOM   3128  HA  LEU   205      33.580  27.671  40.737  1.00  0.00           H  
ATOM   3129  CB  LEU   205      33.849  27.845  38.505  1.00  0.00           C  
ATOM   3130  HB2 LEU   205      33.917  28.614  37.736  1.00  0.00           H  
ATOM   3131  HB3 LEU   205      34.706  27.173  38.547  1.00  0.00           H  
ATOM   3132  CG  LEU   205      32.778  26.852  37.880  1.00  0.00           C  
ATOM   3133  HG  LEU   205      31.774  27.244  38.047  1.00  0.00           H  
ATOM   3134  CD1 LEU   205      32.950  26.635  36.416  1.00  0.00           C  
ATOM   3135 HD11 LEU   205      32.899  27.572  35.861  1.00  0.00           H  
ATOM   3136 HD12 LEU   205      33.900  26.152  36.185  1.00  0.00           H  
ATOM   3137 HD13 LEU   205      32.163  26.037  35.957  1.00  0.00           H  
ATOM   3138  CD2 LEU   205      32.843  25.496  38.564  1.00  0.00           C  
ATOM   3139 HD21 LEU   205      32.143  24.844  38.042  1.00  0.00           H  
ATOM   3140 HD22 LEU   205      33.756  24.919  38.418  1.00  0.00           H  
ATOM   3141 HD23 LEU   205      32.618  25.572  39.628  1.00  0.00           H  
ATOM   3142  C   LEU   205      34.883  29.358  40.354  1.00  0.00           C  
ATOM   3143  O   LEU   205      35.016  30.515  39.985  1.00  0.00           O  
ATOM   3144  N   CYS   206      35.873  28.692  41.011  1.00  0.00           N  
ATOM   3145  H   CYS   206      35.675  27.764  41.358  1.00  0.00           H  
ATOM   3146  CA  CYS   206      37.138  29.324  41.307  1.00  0.00           C  
ATOM   3147  HA  CYS   206      37.344  29.930  40.425  1.00  0.00           H  
ATOM   3148  CB  CYS   206      37.033  30.204  42.562  1.00  0.00           C  
ATOM   3149  HB2 CYS   206      36.104  30.774  42.536  1.00  0.00           H  
ATOM   3150  HB3 CYS   206      36.946  29.594  43.461  1.00  0.00           H  
ATOM   3151  SG  CYS   206      38.499  31.379  42.659  1.00  0.00           S  
ATOM   3152  HG  CYS   206      39.427  30.501  43.050  1.00  0.00           H  
ATOM   3153  C   CYS   206      38.254  28.284  41.556  1.00  0.00           C  
ATOM   3154  O   CYS   206      37.994  27.389  42.366  1.00  0.00           O  
ATOM   3155  N   GLY   207      39.451  28.415  40.905  1.00  0.00           N  
ATOM   3156  H   GLY   207      39.589  29.155  40.231  1.00  0.00           H  
ATOM   3157  CA  GLY   207      40.570  27.763  41.443  1.00  0.00           C  
ATOM   3158  HA2 GLY   207      40.535  26.675  41.385  1.00  0.00           H  
ATOM   3159  HA3 GLY   207      41.418  27.951  40.784  1.00  0.00           H  
ATOM   3160  C   GLY   207      40.911  28.095  42.921  1.00  0.00           C  
ATOM   3161  O   GLY   207      40.607  29.106  43.525  1.00  0.00           O  
ATOM   3162  N   GLU   208      41.504  27.117  43.629  1.00  0.00           N  
ATOM   3163  H   GLU   208      41.727  26.244  43.173  1.00  0.00           H  
ATOM   3164  CA  GLU   208      41.623  27.068  45.106  1.00  0.00           C  
ATOM   3165  HA  GLU   208      40.659  27.374  45.512  1.00  0.00           H  
ATOM   3166  CB  GLU   208      42.003  25.576  45.399  1.00  0.00           C  
ATOM   3167  HB2 GLU   208      41.208  24.871  45.153  1.00  0.00           H  
ATOM   3168  HB3 GLU   208      42.934  25.346  44.881  1.00  0.00           H  
ATOM   3169  CG  GLU   208      42.160  25.352  46.899  1.00  0.00           C  
ATOM   3170  HG2 GLU   208      41.822  26.254  47.409  1.00  0.00           H  
ATOM   3171  HG3 GLU   208      41.594  24.510  47.299  1.00  0.00           H  
ATOM   3172  CD  GLU   208      43.621  25.216  47.370  1.00  0.00           C  
ATOM   3173  OE1 GLU   208      44.342  24.525  46.624  1.00  0.00           O  
ATOM   3174  OE2 GLU   208      44.045  25.615  48.511  1.00  0.00           O  
ATOM   3175  C   GLU   208      42.594  28.080  45.730  1.00  0.00           C  
ATOM   3176  O   GLU   208      42.299  28.687  46.775  1.00  0.00           O  
ATOM   3177  N   ARG   209      43.732  28.387  45.098  1.00  0.00           N  
ATOM   3178  H   ARG   209      43.879  27.901  44.225  1.00  0.00           H  
ATOM   3179  CA  ARG   209      44.809  29.293  45.402  1.00  0.00           C  
ATOM   3180  HA  ARG   209      45.125  29.233  46.443  1.00  0.00           H  
ATOM   3181  CB  ARG   209      45.995  28.871  44.470  1.00  0.00           C  
ATOM   3182  HB2 ARG   209      45.812  28.966  43.400  1.00  0.00           H  
ATOM   3183  HB3 ARG   209      46.780  29.595  44.685  1.00  0.00           H  
ATOM   3184  CG  ARG   209      46.558  27.480  44.880  1.00  0.00           C  
ATOM   3185  HG2 ARG   209      46.661  27.468  45.966  1.00  0.00           H  
ATOM   3186  HG3 ARG   209      45.825  26.722  44.604  1.00  0.00           H  
ATOM   3187  CD  ARG   209      47.978  27.185  44.257  1.00  0.00           C  
ATOM   3188  HD2 ARG   209      48.599  28.071  44.391  1.00  0.00           H  
ATOM   3189  HD3 ARG   209      48.400  26.323  44.773  1.00  0.00           H  
ATOM   3190  NE  ARG   209      47.914  26.842  42.863  1.00  0.00           N  
ATOM   3191  HE  ARG   209      47.882  27.637  42.241  1.00  0.00           H  
ATOM   3192  CZ  ARG   209      48.158  25.662  42.381  1.00  0.00           C  
ATOM   3193  NH1 ARG   209      48.349  25.518  41.085  1.00  0.00           N  
ATOM   3194 HH11 ARG   209      48.481  26.305  40.466  1.00  0.00           H  
ATOM   3195 HH12 ARG   209      48.714  24.605  40.852  1.00  0.00           H  
ATOM   3196  NH2 ARG   209      48.253  24.525  42.998  1.00  0.00           N  
ATOM   3197 HH21 ARG   209      48.079  24.462  43.991  1.00  0.00           H  
ATOM   3198 HH22 ARG   209      48.758  23.760  42.573  1.00  0.00           H  
ATOM   3199  C   ARG   209      44.437  30.791  45.281  1.00  0.00           C  
ATOM   3200  O   ARG   209      45.416  31.526  45.255  1.00  0.00           O  
ATOM   3201  N   ASP   210      43.152  31.132  45.226  1.00  0.00           N  
ATOM   3202  H   ASP   210      42.466  30.442  45.497  1.00  0.00           H  
ATOM   3203  CA  ASP   210      42.581  32.481  45.192  1.00  0.00           C  
ATOM   3204  HA  ASP   210      43.141  33.039  44.441  1.00  0.00           H  
ATOM   3205  CB  ASP   210      41.151  32.393  44.764  1.00  0.00           C  
ATOM   3206  HB2 ASP   210      41.226  32.204  43.693  1.00  0.00           H  
ATOM   3207  HB3 ASP   210      40.694  31.526  45.241  1.00  0.00           H  
ATOM   3208  CG  ASP   210      40.259  33.604  45.034  1.00  0.00           C  
ATOM   3209  OD1 ASP   210      40.382  34.594  44.293  1.00  0.00           O  
ATOM   3210  OD2 ASP   210      39.410  33.546  45.961  1.00  0.00           O  
ATOM   3211  C   ASP   210      42.682  33.401  46.470  1.00  0.00           C  
ATOM   3212  O   ASP   210      42.896  32.840  47.585  1.00  0.00           O  
ATOM   3213  N   SER   211      42.653  34.733  46.284  1.00  0.00           N  
ATOM   3214  H   SER   211      42.859  35.123  45.375  1.00  0.00           H  
ATOM   3215  CA  SER   211      42.642  35.684  47.371  1.00  0.00           C  
ATOM   3216  HA  SER   211      42.550  35.043  48.248  1.00  0.00           H  
ATOM   3217  CB  SER   211      43.964  36.441  47.281  1.00  0.00           C  
ATOM   3218  HB2 SER   211      44.051  37.170  48.087  1.00  0.00           H  
ATOM   3219  HB3 SER   211      44.770  35.730  47.461  1.00  0.00           H  
ATOM   3220  OG  SER   211      44.029  37.164  46.118  1.00  0.00           O  
ATOM   3221  HG  SER   211      44.931  37.479  46.021  1.00  0.00           H  
ATOM   3222  C   SER   211      41.423  36.597  47.378  1.00  0.00           C  
ATOM   3223  O   SER   211      41.473  37.472  48.244  1.00  0.00           O  
ATOM   3224  N   LYS   212      40.447  36.483  46.538  1.00  0.00           N  
ATOM   3225  H   LYS   212      40.446  35.685  45.919  1.00  0.00           H  
ATOM   3226  CA  LYS   212      39.311  37.422  46.546  1.00  0.00           C  
ATOM   3227  HA  LYS   212      39.112  37.630  47.598  1.00  0.00           H  
ATOM   3228  CB  LYS   212      39.743  38.724  45.771  1.00  0.00           C  
ATOM   3229  HB2 LYS   212      40.680  39.028  46.240  1.00  0.00           H  
ATOM   3230  HB3 LYS   212      39.904  38.420  44.737  1.00  0.00           H  
ATOM   3231  CG  LYS   212      38.780  39.924  45.718  1.00  0.00           C  
ATOM   3232  HG2 LYS   212      39.345  40.784  45.358  1.00  0.00           H  
ATOM   3233  HG3 LYS   212      37.922  39.623  45.117  1.00  0.00           H  
ATOM   3234  CD  LYS   212      38.489  40.343  47.128  1.00  0.00           C  
ATOM   3235  HD2 LYS   212      37.886  39.570  47.605  1.00  0.00           H  
ATOM   3236  HD3 LYS   212      39.373  40.512  47.743  1.00  0.00           H  
ATOM   3237  CE  LYS   212      37.624  41.594  46.975  1.00  0.00           C  
ATOM   3238  HE2 LYS   212      38.297  42.435  46.804  1.00  0.00           H  
ATOM   3239  HE3 LYS   212      36.850  41.585  46.207  1.00  0.00           H  
ATOM   3240  NZ  LYS   212      36.903  41.804  48.308  1.00  0.00           N  
ATOM   3241  HZ1 LYS   212      37.555  42.131  49.007  1.00  0.00           H  
ATOM   3242  HZ2 LYS   212      36.237  42.556  48.202  1.00  0.00           H  
ATOM   3243  HZ3 LYS   212      36.336  41.027  48.615  1.00  0.00           H  
ATOM   3244  C   LYS   212      38.053  36.904  46.015  1.00  0.00           C  
ATOM   3245  O   LYS   212      36.990  37.148  46.613  1.00  0.00           O  
ATOM   3246  N   PHE   213      37.997  36.020  45.014  1.00  0.00           N  
ATOM   3247  H   PHE   213      38.865  35.779  44.558  1.00  0.00           H  
ATOM   3248  CA  PHE   213      36.794  35.597  44.392  1.00  0.00           C  
ATOM   3249  HA  PHE   213      36.160  36.484  44.403  1.00  0.00           H  
ATOM   3250  CB  PHE   213      37.048  35.328  42.904  1.00  0.00           C  
ATOM   3251  HB2 PHE   213      37.925  34.681  42.900  1.00  0.00           H  
ATOM   3252  HB3 PHE   213      36.216  34.796  42.443  1.00  0.00           H  
ATOM   3253  CG  PHE   213      37.452  36.603  42.137  1.00  0.00           C  
ATOM   3254  CD1 PHE   213      38.727  37.169  42.180  1.00  0.00           C  
ATOM   3255  HD1 PHE   213      39.518  36.677  42.727  1.00  0.00           H  
ATOM   3256  CE1 PHE   213      39.069  38.239  41.393  1.00  0.00           C  
ATOM   3257  HE1 PHE   213      40.098  38.567  41.353  1.00  0.00           H  
ATOM   3258  CZ  PHE   213      38.131  38.985  40.708  1.00  0.00           C  
ATOM   3259  HZ  PHE   213      38.414  39.836  40.107  1.00  0.00           H  
ATOM   3260  CE2 PHE   213      36.859  38.422  40.666  1.00  0.00           C  
ATOM   3261  HE2 PHE   213      36.090  38.870  40.054  1.00  0.00           H  
ATOM   3262  CD2 PHE   213      36.505  37.285  41.344  1.00  0.00           C  
ATOM   3263  HD2 PHE   213      35.506  36.878  41.394  1.00  0.00           H  
ATOM   3264  C   PHE   213      36.004  34.500  45.089  1.00  0.00           C  
ATOM   3265  O   PHE   213      34.783  34.553  44.963  1.00  0.00           O  
ATOM   3266  N   ARG   214      36.649  33.606  45.832  1.00  0.00           N  
ATOM   3267  H   ARG   214      37.654  33.583  45.738  1.00  0.00           H  
ATOM   3268  CA  ARG   214      35.931  32.636  46.697  1.00  0.00           C  
ATOM   3269  HA  ARG   214      35.308  32.055  46.018  1.00  0.00           H  
ATOM   3270  CB  ARG   214      36.967  31.663  47.409  1.00  0.00           C  
ATOM   3271  HB2 ARG   214      37.798  32.143  47.925  1.00  0.00           H  
ATOM   3272  HB3 ARG   214      36.445  31.037  48.132  1.00  0.00           H  
ATOM   3273  CG  ARG   214      37.576  30.742  46.292  1.00  0.00           C  
ATOM   3274  HG2 ARG   214      36.778  30.048  46.030  1.00  0.00           H  
ATOM   3275  HG3 ARG   214      38.070  31.332  45.519  1.00  0.00           H  
ATOM   3276  CD  ARG   214      38.642  29.873  46.958  1.00  0.00           C  
ATOM   3277  HD2 ARG   214      39.035  29.333  46.097  1.00  0.00           H  
ATOM   3278  HD3 ARG   214      39.420  30.483  47.418  1.00  0.00           H  
ATOM   3279  NE  ARG   214      38.131  28.928  47.975  1.00  0.00           N  
ATOM   3280  HE  ARG   214      37.150  28.860  48.205  1.00  0.00           H  
ATOM   3281  CZ  ARG   214      38.878  28.260  48.762  1.00  0.00           C  
ATOM   3282  NH1 ARG   214      40.214  28.354  48.795  1.00  0.00           N  
ATOM   3283 HH11 ARG   214      40.698  29.076  48.280  1.00  0.00           H  
ATOM   3284 HH12 ARG   214      40.742  27.884  49.516  1.00  0.00           H  
ATOM   3285  NH2 ARG   214      38.295  27.488  49.622  1.00  0.00           N  
ATOM   3286 HH21 ARG   214      37.309  27.554  49.830  1.00  0.00           H  
ATOM   3287 HH22 ARG   214      38.876  26.922  50.224  1.00  0.00           H  
ATOM   3288  C   ARG   214      35.069  33.386  47.738  1.00  0.00           C  
ATOM   3289  O   ARG   214      33.923  32.998  47.931  1.00  0.00           O  
ATOM   3290  N   ALA   215      35.504  34.537  48.236  1.00  0.00           N  
ATOM   3291  H   ALA   215      36.424  34.823  47.934  1.00  0.00           H  
ATOM   3292  CA  ALA   215      34.897  35.348  49.263  1.00  0.00           C  
ATOM   3293  HA  ALA   215      34.534  34.771  50.113  1.00  0.00           H  
ATOM   3294  CB  ALA   215      35.961  36.285  49.820  1.00  0.00           C  
ATOM   3295  HB1 ALA   215      36.078  37.193  49.229  1.00  0.00           H  
ATOM   3296  HB2 ALA   215      35.594  36.603  50.796  1.00  0.00           H  
ATOM   3297  HB3 ALA   215      36.935  35.796  49.811  1.00  0.00           H  
ATOM   3298  C   ALA   215      33.718  36.148  48.720  1.00  0.00           C  
ATOM   3299  O   ALA   215      32.692  36.198  49.448  1.00  0.00           O  
ATOM   3300  N   LEU   216      33.846  36.670  47.465  1.00  0.00           N  
ATOM   3301  H   LEU   216      34.730  36.682  46.977  1.00  0.00           H  
ATOM   3302  CA  LEU   216      32.680  37.136  46.736  1.00  0.00           C  
ATOM   3303  HA  LEU   216      32.043  37.826  47.289  1.00  0.00           H  
ATOM   3304  CB  LEU   216      33.237  37.827  45.511  1.00  0.00           C  
ATOM   3305  HB2 LEU   216      33.557  37.012  44.863  1.00  0.00           H  
ATOM   3306  HB3 LEU   216      32.322  38.231  45.078  1.00  0.00           H  
ATOM   3307  CG  LEU   216      34.248  39.027  45.647  1.00  0.00           C  
ATOM   3308  HG  LEU   216      35.056  38.627  46.261  1.00  0.00           H  
ATOM   3309  CD1 LEU   216      34.859  39.248  44.281  1.00  0.00           C  
ATOM   3310 HD11 LEU   216      35.265  38.313  43.894  1.00  0.00           H  
ATOM   3311 HD12 LEU   216      34.051  39.513  43.599  1.00  0.00           H  
ATOM   3312 HD13 LEU   216      35.616  40.000  44.502  1.00  0.00           H  
ATOM   3313  CD2 LEU   216      33.655  40.254  46.263  1.00  0.00           C  
ATOM   3314 HD21 LEU   216      32.823  40.656  45.684  1.00  0.00           H  
ATOM   3315 HD22 LEU   216      33.263  40.056  47.261  1.00  0.00           H  
ATOM   3316 HD23 LEU   216      34.303  41.124  46.365  1.00  0.00           H  
ATOM   3317  C   LEU   216      31.708  36.045  46.343  1.00  0.00           C  
ATOM   3318  O   LEU   216      30.485  36.199  46.546  1.00  0.00           O  
ATOM   3319  N   ALA   217      32.150  34.844  45.951  1.00  0.00           N  
ATOM   3320  H   ALA   217      33.114  34.691  45.691  1.00  0.00           H  
ATOM   3321  CA  ALA   217      31.138  33.812  45.589  1.00  0.00           C  
ATOM   3322  HA  ALA   217      30.468  34.269  44.861  1.00  0.00           H  
ATOM   3323  CB  ALA   217      31.880  32.668  44.865  1.00  0.00           C  
ATOM   3324  HB1 ALA   217      32.616  32.261  45.558  1.00  0.00           H  
ATOM   3325  HB2 ALA   217      31.197  31.853  44.623  1.00  0.00           H  
ATOM   3326  HB3 ALA   217      32.326  33.090  43.965  1.00  0.00           H  
ATOM   3327  C   ALA   217      30.294  33.314  46.818  1.00  0.00           C  
ATOM   3328  O   ALA   217      29.150  32.941  46.587  1.00  0.00           O  
ATOM   3329  N   ALA   218      30.782  33.351  48.078  1.00  0.00           N  
ATOM   3330  H   ALA   218      31.773  33.539  48.111  1.00  0.00           H  
ATOM   3331  CA  ALA   218      30.143  33.026  49.331  1.00  0.00           C  
ATOM   3332  HA  ALA   218      29.409  32.224  49.241  1.00  0.00           H  
ATOM   3333  CB  ALA   218      31.230  32.621  50.251  1.00  0.00           C  
ATOM   3334  HB1 ALA   218      30.942  31.837  50.951  1.00  0.00           H  
ATOM   3335  HB2 ALA   218      31.987  32.126  49.643  1.00  0.00           H  
ATOM   3336  HB3 ALA   218      31.727  33.463  50.733  1.00  0.00           H  
ATOM   3337  C   ALA   218      29.310  34.210  49.907  1.00  0.00           C  
ATOM   3338  O   ALA   218      28.489  34.008  50.763  1.00  0.00           O  
ATOM   3339  N   GLU   219      29.387  35.374  49.208  1.00  0.00           N  
ATOM   3340  H   GLU   219      30.015  35.376  48.417  1.00  0.00           H  
ATOM   3341  CA  GLU   219      28.484  36.505  49.328  1.00  0.00           C  
ATOM   3342  HA  GLU   219      28.038  36.483  50.322  1.00  0.00           H  
ATOM   3343  CB  GLU   219      29.198  37.836  49.065  1.00  0.00           C  
ATOM   3344  HB2 GLU   219      29.962  38.042  49.814  1.00  0.00           H  
ATOM   3345  HB3 GLU   219      29.671  37.664  48.098  1.00  0.00           H  
ATOM   3346  CG  GLU   219      28.220  39.035  48.972  1.00  0.00           C  
ATOM   3347  HG2 GLU   219      27.633  38.969  48.056  1.00  0.00           H  
ATOM   3348  HG3 GLU   219      27.680  38.954  49.915  1.00  0.00           H  
ATOM   3349  CD  GLU   219      28.881  40.365  49.021  1.00  0.00           C  
ATOM   3350  OE1 GLU   219      29.895  40.587  48.296  1.00  0.00           O  
ATOM   3351  OE2 GLU   219      28.462  41.292  49.717  1.00  0.00           O  
ATOM   3352  C   GLU   219      27.265  36.292  48.487  1.00  0.00           C  
ATOM   3353  O   GLU   219      26.164  36.646  48.847  1.00  0.00           O  
ATOM   3354  N   LEU   220      27.410  35.682  47.353  1.00  0.00           N  
ATOM   3355  H   LEU   220      28.362  35.608  47.025  1.00  0.00           H  
ATOM   3356  CA  LEU   220      26.360  35.475  46.442  1.00  0.00           C  
ATOM   3357  HA  LEU   220      25.940  36.471  46.306  1.00  0.00           H  
ATOM   3358  CB  LEU   220      26.937  35.060  45.071  1.00  0.00           C  
ATOM   3359  HB2 LEU   220      27.689  34.282  45.203  1.00  0.00           H  
ATOM   3360  HB3 LEU   220      26.081  34.717  44.491  1.00  0.00           H  
ATOM   3361  CG  LEU   220      27.679  36.241  44.421  1.00  0.00           C  
ATOM   3362  HG  LEU   220      28.557  36.512  45.007  1.00  0.00           H  
ATOM   3363  CD1 LEU   220      28.277  35.688  43.089  1.00  0.00           C  
ATOM   3364 HD11 LEU   220      27.472  35.230  42.514  1.00  0.00           H  
ATOM   3365 HD12 LEU   220      28.570  36.513  42.440  1.00  0.00           H  
ATOM   3366 HD13 LEU   220      29.027  34.919  43.275  1.00  0.00           H  
ATOM   3367  CD2 LEU   220      26.813  37.364  43.875  1.00  0.00           C  
ATOM   3368 HD21 LEU   220      26.186  37.846  44.625  1.00  0.00           H  
ATOM   3369 HD22 LEU   220      27.489  37.982  43.285  1.00  0.00           H  
ATOM   3370 HD23 LEU   220      26.149  36.903  43.144  1.00  0.00           H  
ATOM   3371  C   LEU   220      25.261  34.435  46.836  1.00  0.00           C  
ATOM   3372  O   LEU   220      25.503  33.512  47.607  1.00  0.00           O  
ATOM   3373  N   ALA   221      24.120  34.622  46.136  1.00  0.00           N  
ATOM   3374  H   ALA   221      23.954  35.460  45.596  1.00  0.00           H  
ATOM   3375  CA  ALA   221      22.989  33.731  46.283  1.00  0.00           C  
ATOM   3376  HA  ALA   221      23.027  33.455  47.337  1.00  0.00           H  
ATOM   3377  CB  ALA   221      21.736  34.509  46.035  1.00  0.00           C  
ATOM   3378  HB1 ALA   221      21.433  34.997  46.961  1.00  0.00           H  
ATOM   3379  HB2 ALA   221      21.820  35.156  45.161  1.00  0.00           H  
ATOM   3380  HB3 ALA   221      21.001  33.746  45.780  1.00  0.00           H  
ATOM   3381  C   ALA   221      23.184  32.374  45.556  1.00  0.00           C  
ATOM   3382  O   ALA   221      22.193  31.736  45.097  1.00  0.00           O  
ATOM   3383  N   ALA   222      24.420  31.940  45.274  1.00  0.00           N  
ATOM   3384  H   ALA   222      25.202  32.429  45.686  1.00  0.00           H  
ATOM   3385  CA  ALA   222      24.733  30.712  44.499  1.00  0.00           C  
ATOM   3386  HA  ALA   222      23.810  30.215  44.200  1.00  0.00           H  
ATOM   3387  CB  ALA   222      25.375  31.253  43.206  1.00  0.00           C  
ATOM   3388  HB1 ALA   222      25.836  30.518  42.546  1.00  0.00           H  
ATOM   3389  HB2 ALA   222      24.648  31.878  42.687  1.00  0.00           H  
ATOM   3390  HB3 ALA   222      26.151  31.950  43.520  1.00  0.00           H  
ATOM   3391  C   ALA   222      25.688  29.719  45.207  1.00  0.00           C  
ATOM   3392  O   ALA   222      26.540  30.165  46.048  1.00  0.00           O  
ATOM   3393  N   ASP   223      25.639  28.431  44.898  1.00  0.00           N  
ATOM   3394  H   ASP   223      25.044  28.167  44.125  1.00  0.00           H  
ATOM   3395  CA  ASP   223      26.680  27.476  45.301  1.00  0.00           C  
ATOM   3396  HA  ASP   223      26.969  27.602  46.345  1.00  0.00           H  
ATOM   3397  CB  ASP   223      26.237  25.995  45.183  1.00  0.00           C  
ATOM   3398  HB2 ASP   223      26.170  25.844  44.106  1.00  0.00           H  
ATOM   3399  HB3 ASP   223      27.078  25.354  45.449  1.00  0.00           H  
ATOM   3400  CG  ASP   223      25.004  25.576  45.896  1.00  0.00           C  
ATOM   3401  OD1 ASP   223      24.517  26.244  46.879  1.00  0.00           O  
ATOM   3402  OD2 ASP   223      24.377  24.615  45.447  1.00  0.00           O  
ATOM   3403  C   ASP   223      27.912  27.713  44.390  1.00  0.00           C  
ATOM   3404  O   ASP   223      27.710  27.853  43.206  1.00  0.00           O  
ATOM   3405  N   CYS   224      29.116  27.606  44.957  1.00  0.00           N  
ATOM   3406  H   CYS   224      29.173  27.340  45.930  1.00  0.00           H  
ATOM   3407  CA  CYS   224      30.339  27.787  44.282  1.00  0.00           C  
ATOM   3408  HA  CYS   224      30.141  27.842  43.212  1.00  0.00           H  
ATOM   3409  CB  CYS   224      30.892  29.082  44.739  1.00  0.00           C  
ATOM   3410  HB2 CYS   224      30.175  29.899  44.662  1.00  0.00           H  
ATOM   3411  HB3 CYS   224      31.190  29.053  45.787  1.00  0.00           H  
ATOM   3412  SG  CYS   224      32.547  29.270  43.971  1.00  0.00           S  
ATOM   3413  HG  CYS   224      33.005  28.089  44.395  1.00  0.00           H  
ATOM   3414  C   CYS   224      31.277  26.608  44.638  1.00  0.00           C  
ATOM   3415  O   CYS   224      31.647  26.421  45.798  1.00  0.00           O  
ATOM   3416  N   HIE   225      31.643  25.855  43.591  1.00  0.00           N  
ATOM   3417  H   HIE   225      31.279  26.104  42.682  1.00  0.00           H  
ATOM   3418  CA  HIE   225      32.632  24.752  43.611  1.00  0.00           C  
ATOM   3419  HA  HIE   225      32.497  24.337  44.610  1.00  0.00           H  
ATOM   3420  CB  HIE   225      32.480  23.660  42.528  1.00  0.00           C  
ATOM   3421  HB2 HIE   225      33.051  24.059  41.689  1.00  0.00           H  
ATOM   3422  HB3 HIE   225      32.835  22.696  42.892  1.00  0.00           H  
ATOM   3423  CG  HIE   225      31.107  23.353  41.988  1.00  0.00           C  
ATOM   3424  ND1 HIE   225      30.558  22.134  42.033  1.00  0.00           N  
ATOM   3425  CE1 HIE   225      29.430  22.239  41.309  1.00  0.00           C  
ATOM   3426  HE1 HIE   225      28.857  21.373  41.013  1.00  0.00           H  
ATOM   3427  NE2 HIE   225      29.407  23.389  40.728  1.00  0.00           N  
ATOM   3428  HE2 HIE   225      28.665  23.715  40.126  1.00  0.00           H  
ATOM   3429  CD2 HIE   225      30.364  24.191  41.180  1.00  0.00           C  
ATOM   3430  HD2 HIE   225      30.439  25.255  41.013  1.00  0.00           H  
ATOM   3431  C   HIE   225      34.110  25.253  43.588  1.00  0.00           C  
ATOM   3432  O   HIE   225      34.455  26.257  42.965  1.00  0.00           O  
ATOM   3433  N   VAL   226      35.034  24.620  44.307  1.00  0.00           N  
ATOM   3434  H   VAL   226      34.709  23.755  44.715  1.00  0.00           H  
ATOM   3435  CA  VAL   226      36.466  24.896  44.365  1.00  0.00           C  
ATOM   3436  HA  VAL   226      36.590  25.816  43.793  1.00  0.00           H  
ATOM   3437  CB  VAL   226      37.006  25.116  45.769  1.00  0.00           C  
ATOM   3438  HB  VAL   226      36.922  24.233  46.404  1.00  0.00           H  
ATOM   3439  CG1 VAL   226      38.379  25.726  45.906  1.00  0.00           C  
ATOM   3440 HG11 VAL   226      38.664  25.759  46.958  1.00  0.00           H  
ATOM   3441 HG12 VAL   226      39.088  25.173  45.290  1.00  0.00           H  
ATOM   3442 HG13 VAL   226      38.330  26.749  45.535  1.00  0.00           H  
ATOM   3443  CG2 VAL   226      36.143  26.071  46.672  1.00  0.00           C  
ATOM   3444 HG21 VAL   226      35.660  26.896  46.149  1.00  0.00           H  
ATOM   3445 HG22 VAL   226      35.221  25.618  47.037  1.00  0.00           H  
ATOM   3446 HG23 VAL   226      36.742  26.551  47.446  1.00  0.00           H  
ATOM   3447  C   VAL   226      37.323  23.827  43.623  1.00  0.00           C  
ATOM   3448  O   VAL   226      37.038  22.695  43.818  1.00  0.00           O  
ATOM   3449  N   ILE   227      38.336  24.354  42.915  1.00  0.00           N  
ATOM   3450  H   ILE   227      38.460  25.352  43.012  1.00  0.00           H  
ATOM   3451  CA  ILE   227      39.110  23.556  41.940  1.00  0.00           C  
ATOM   3452  HA  ILE   227      38.679  22.556  41.907  1.00  0.00           H  
ATOM   3453  CB  ILE   227      38.959  24.042  40.444  1.00  0.00           C  
ATOM   3454  HB  ILE   227      39.603  24.913  40.319  1.00  0.00           H  
ATOM   3455  CG2 ILE   227      39.563  23.010  39.405  1.00  0.00           C  
ATOM   3456 HG21 ILE   227      40.594  22.802  39.690  1.00  0.00           H  
ATOM   3457 HG22 ILE   227      38.950  22.115  39.507  1.00  0.00           H  
ATOM   3458 HG23 ILE   227      39.538  23.212  38.334  1.00  0.00           H  
ATOM   3459  CG1 ILE   227      37.533  24.443  40.053  1.00  0.00           C  
ATOM   3460 HG12 ILE   227      37.287  25.333  40.632  1.00  0.00           H  
ATOM   3461 HG13 ILE   227      37.389  24.742  39.015  1.00  0.00           H  
ATOM   3462  CD1 ILE   227      36.402  23.383  40.315  1.00  0.00           C  
ATOM   3463 HD11 ILE   227      35.581  23.659  39.655  1.00  0.00           H  
ATOM   3464 HD12 ILE   227      36.698  22.372  40.034  1.00  0.00           H  
ATOM   3465 HD13 ILE   227      36.115  23.446  41.365  1.00  0.00           H  
ATOM   3466  C   ILE   227      40.505  23.374  42.549  1.00  0.00           C  
ATOM   3467  O   ILE   227      41.259  24.359  42.454  1.00  0.00           O  
ATOM   3468  N   PRO   228      40.848  22.261  43.158  1.00  0.00           N  
ATOM   3469  CD  PRO   228      40.025  21.069  43.346  1.00  0.00           C  
ATOM   3470  HD2 PRO   228      39.610  20.750  42.390  1.00  0.00           H  
ATOM   3471  HD3 PRO   228      39.248  21.301  44.074  1.00  0.00           H  
ATOM   3472  CG  PRO   228      41.034  20.009  43.755  1.00  0.00           C  
ATOM   3473  HG2 PRO   228      41.500  19.655  42.836  1.00  0.00           H  
ATOM   3474  HG3 PRO   228      40.647  19.155  44.311  1.00  0.00           H  
ATOM   3475  CB  PRO   228      42.019  20.771  44.594  1.00  0.00           C  
ATOM   3476  HB2 PRO   228      43.020  20.342  44.553  1.00  0.00           H  
ATOM   3477  HB3 PRO   228      41.710  20.946  45.625  1.00  0.00           H  
ATOM   3478  CA  PRO   228      42.139  22.032  43.791  1.00  0.00           C  
ATOM   3479  HA  PRO   228      42.405  22.831  44.483  1.00  0.00           H  
ATOM   3480  C   PRO   228      43.290  22.001  42.768  1.00  0.00           C  
ATOM   3481  O   PRO   228      43.030  21.809  41.550  1.00  0.00           O  
ATOM   3482  N   ARG   229      44.499  22.182  43.255  1.00  0.00           N  
ATOM   3483  H   ARG   229      44.625  22.350  44.242  1.00  0.00           H  
ATOM   3484  CA  ARG   229      45.686  22.255  42.462  1.00  0.00           C  
ATOM   3485  HA  ARG   229      46.535  22.623  43.037  1.00  0.00           H  
ATOM   3486  CB  ARG   229      46.297  20.897  41.941  1.00  0.00           C  
ATOM   3487  HB2 ARG   229      45.746  20.551  41.067  1.00  0.00           H  
ATOM   3488  HB3 ARG   229      47.292  21.156  41.580  1.00  0.00           H  
ATOM   3489  CG  ARG   229      46.515  19.698  43.031  1.00  0.00           C  
ATOM   3490  HG2 ARG   229      47.095  20.150  43.836  1.00  0.00           H  
ATOM   3491  HG3 ARG   229      45.546  19.382  43.418  1.00  0.00           H  
ATOM   3492  CD  ARG   229      47.175  18.373  42.516  1.00  0.00           C  
ATOM   3493  HD2 ARG   229      48.083  18.601  41.959  1.00  0.00           H  
ATOM   3494  HD3 ARG   229      47.292  17.674  43.345  1.00  0.00           H  
ATOM   3495  NE  ARG   229      46.157  17.726  41.650  1.00  0.00           N  
ATOM   3496  HE  ARG   229      45.390  17.213  42.061  1.00  0.00           H  
ATOM   3497  CZ  ARG   229      46.008  17.778  40.371  1.00  0.00           C  
ATOM   3498  NH1 ARG   229      46.759  18.454  39.641  1.00  0.00           N  
ATOM   3499 HH11 ARG   229      47.370  19.158  40.030  1.00  0.00           H  
ATOM   3500 HH12 ARG   229      46.486  18.433  38.669  1.00  0.00           H  
ATOM   3501  NH2 ARG   229      45.083  17.122  39.777  1.00  0.00           N  
ATOM   3502 HH21 ARG   229      44.394  16.476  40.134  1.00  0.00           H  
ATOM   3503 HH22 ARG   229      45.024  17.255  38.777  1.00  0.00           H  
ATOM   3504  C   ARG   229      45.628  23.296  41.264  1.00  0.00           C  
ATOM   3505  O   ARG   229      46.194  23.097  40.204  1.00  0.00           O  
ATOM   3506  N   ALA   230      45.055  24.438  41.516  1.00  0.00           N  
ATOM   3507  H   ALA   230      44.558  24.467  42.395  1.00  0.00           H  
ATOM   3508  CA  ALA   230      44.804  25.575  40.576  1.00  0.00           C  
ATOM   3509  HA  ALA   230      45.716  25.648  39.983  1.00  0.00           H  
ATOM   3510  CB  ALA   230      43.629  25.205  39.614  1.00  0.00           C  
ATOM   3511  HB1 ALA   230      42.700  25.239  40.182  1.00  0.00           H  
ATOM   3512  HB2 ALA   230      43.505  25.898  38.782  1.00  0.00           H  
ATOM   3513  HB3 ALA   230      43.888  24.272  39.113  1.00  0.00           H  
ATOM   3514  C   ALA   230      44.599  26.867  41.358  1.00  0.00           C  
ATOM   3515  O   ALA   230      44.200  26.923  42.490  1.00  0.00           O  
ATOM   3516  N   GLY   231      44.748  28.023  40.691  1.00  0.00           N  
ATOM   3517  H   GLY   231      45.019  28.061  39.718  1.00  0.00           H  
ATOM   3518  CA  GLY   231      44.591  29.419  41.195  1.00  0.00           C  
ATOM   3519  HA2 GLY   231      44.103  29.376  42.168  1.00  0.00           H  
ATOM   3520  HA3 GLY   231      45.519  29.947  41.412  1.00  0.00           H  
ATOM   3521  C   GLY   231      43.781  30.295  40.227  1.00  0.00           C  
ATOM   3522  O   GLY   231      43.964  30.082  39.056  1.00  0.00           O  
ATOM   3523  N   HIE   232      42.839  31.097  40.775  1.00  0.00           N  
ATOM   3524  H   HIE   232      42.660  31.101  41.769  1.00  0.00           H  
ATOM   3525  CA  HIE   232      41.922  31.999  40.075  1.00  0.00           C  
ATOM   3526  HA  HIE   232      41.052  32.092  40.724  1.00  0.00           H  
ATOM   3527  CB  HIE   232      42.435  33.454  39.686  1.00  0.00           C  
ATOM   3528  HB2 HIE   232      42.816  33.882  40.612  1.00  0.00           H  
ATOM   3529  HB3 HIE   232      43.195  33.444  38.905  1.00  0.00           H  
ATOM   3530  CG  HIE   232      41.381  34.374  39.074  1.00  0.00           C  
ATOM   3531  ND1 HIE   232      40.631  35.258  39.812  1.00  0.00           N  
ATOM   3532  CE1 HIE   232      39.810  35.929  38.963  1.00  0.00           C  
ATOM   3533  HE1 HIE   232      39.043  36.621  39.276  1.00  0.00           H  
ATOM   3534  NE2 HIE   232      40.017  35.435  37.678  1.00  0.00           N  
ATOM   3535  HE2 HIE   232      39.451  35.658  36.872  1.00  0.00           H  
ATOM   3536  CD2 HIE   232      41.021  34.493  37.740  1.00  0.00           C  
ATOM   3537  HD2 HIE   232      41.411  34.050  36.835  1.00  0.00           H  
ATOM   3538  C   HIE   232      41.313  31.327  38.833  1.00  0.00           C  
ATOM   3539  O   HIE   232      40.374  30.535  38.956  1.00  0.00           O  
ATOM   3540  N   ASN   233      41.902  31.527  37.643  1.00  0.00           N  
ATOM   3541  H   ASN   233      42.700  32.146  37.648  1.00  0.00           H  
ATOM   3542  CA  ASN   233      41.385  30.907  36.432  1.00  0.00           C  
ATOM   3543  HA  ASN   233      40.303  31.041  36.430  1.00  0.00           H  
ATOM   3544  CB  ASN   233      41.945  31.649  35.193  1.00  0.00           C  
ATOM   3545  HB2 ASN   233      41.995  32.722  35.377  1.00  0.00           H  
ATOM   3546  HB3 ASN   233      42.995  31.361  35.247  1.00  0.00           H  
ATOM   3547  CG  ASN   233      41.415  31.239  33.836  1.00  0.00           C  
ATOM   3548  OD1 ASN   233      41.958  31.662  32.797  1.00  0.00           O  
ATOM   3549  ND2 ASN   233      40.379  30.459  33.649  1.00  0.00           N  
ATOM   3550 HD21 ASN   233      40.078  30.193  32.723  1.00  0.00           H  
ATOM   3551 HD22 ASN   233      39.721  30.218  34.377  1.00  0.00           H  
ATOM   3552  C   ASN   233      41.569  29.359  36.371  1.00  0.00           C  
ATOM   3553  O   ASN   233      42.612  28.805  35.996  1.00  0.00           O  
ATOM   3554  N   ALA   234      40.582  28.642  36.755  1.00  0.00           N  
ATOM   3555  H   ALA   234      39.794  29.155  37.124  1.00  0.00           H  
ATOM   3556  CA  ALA   234      40.413  27.151  36.862  1.00  0.00           C  
ATOM   3557  HA  ALA   234      41.333  26.727  37.265  1.00  0.00           H  
ATOM   3558  CB  ALA   234      39.231  26.723  37.819  1.00  0.00           C  
ATOM   3559  HB1 ALA   234      39.599  27.101  38.772  1.00  0.00           H  
ATOM   3560  HB2 ALA   234      38.313  27.212  37.492  1.00  0.00           H  
ATOM   3561  HB3 ALA   234      39.106  25.640  37.847  1.00  0.00           H  
ATOM   3562  C   ALA   234      40.299  26.464  35.490  1.00  0.00           C  
ATOM   3563  O   ALA   234      40.936  25.403  35.286  1.00  0.00           O  
ATOM   3564  N   HIE   235      39.675  27.077  34.520  1.00  0.00           N  
ATOM   3565  H   HIE   235      39.050  27.835  34.753  1.00  0.00           H  
ATOM   3566  CA  HIE   235      39.510  26.414  33.208  1.00  0.00           C  
ATOM   3567  HA  HIE   235      39.124  25.436  33.497  1.00  0.00           H  
ATOM   3568  CB  HIE   235      38.353  26.981  32.335  1.00  0.00           C  
ATOM   3569  HB2 HIE   235      37.775  26.217  31.814  1.00  0.00           H  
ATOM   3570  HB3 HIE   235      37.682  27.495  33.023  1.00  0.00           H  
ATOM   3571  CG  HIE   235      38.794  27.859  31.246  1.00  0.00           C  
ATOM   3572  ND1 HIE   235      39.268  29.183  31.350  1.00  0.00           N  
ATOM   3573  CE1 HIE   235      39.537  29.490  30.089  1.00  0.00           C  
ATOM   3574  HE1 HIE   235      40.062  30.378  29.769  1.00  0.00           H  
ATOM   3575  NE2 HIE   235      39.162  28.490  29.236  1.00  0.00           N  
ATOM   3576  HE2 HIE   235      39.276  28.508  28.232  1.00  0.00           H  
ATOM   3577  CD2 HIE   235      38.702  27.463  29.948  1.00  0.00           C  
ATOM   3578  HD2 HIE   235      38.350  26.493  29.631  1.00  0.00           H  
ATOM   3579  C   HIE   235      40.892  26.277  32.480  1.00  0.00           C  
ATOM   3580  O   HIE   235      41.166  25.360  31.734  1.00  0.00           O  
ATOM   3581  N   ARG   236      41.898  27.111  32.735  1.00  0.00           N  
ATOM   3582  H   ARG   236      41.632  27.963  33.208  1.00  0.00           H  
ATOM   3583  CA  ARG   236      43.271  27.170  32.176  1.00  0.00           C  
ATOM   3584  HA  ARG   236      43.287  26.710  31.188  1.00  0.00           H  
ATOM   3585  CB  ARG   236      43.568  28.633  31.958  1.00  0.00           C  
ATOM   3586  HB2 ARG   236      42.657  29.143  31.646  1.00  0.00           H  
ATOM   3587  HB3 ARG   236      43.827  29.060  32.927  1.00  0.00           H  
ATOM   3588  CG  ARG   236      44.701  28.887  30.958  1.00  0.00           C  
ATOM   3589  HG2 ARG   236      45.680  28.758  31.418  1.00  0.00           H  
ATOM   3590  HG3 ARG   236      44.589  28.147  30.165  1.00  0.00           H  
ATOM   3591  CD  ARG   236      44.686  30.279  30.323  1.00  0.00           C  
ATOM   3592  HD2 ARG   236      43.790  30.456  29.728  1.00  0.00           H  
ATOM   3593  HD3 ARG   236      44.754  30.995  31.143  1.00  0.00           H  
ATOM   3594  NE  ARG   236      45.760  30.349  29.370  1.00  0.00           N  
ATOM   3595  HE  ARG   236      46.679  30.453  29.774  1.00  0.00           H  
ATOM   3596  CZ  ARG   236      45.721  29.911  28.137  1.00  0.00           C  
ATOM   3597  NH1 ARG   236      44.586  29.779  27.587  1.00  0.00           N  
ATOM   3598 HH11 ARG   236      43.807  30.084  28.152  1.00  0.00           H  
ATOM   3599 HH12 ARG   236      44.297  29.437  26.682  1.00  0.00           H  
ATOM   3600  NH2 ARG   236      46.838  29.630  27.459  1.00  0.00           N  
ATOM   3601 HH21 ARG   236      47.748  29.437  27.852  1.00  0.00           H  
ATOM   3602 HH22 ARG   236      46.769  29.309  26.504  1.00  0.00           H  
ATOM   3603  C   ARG   236      44.327  26.530  33.028  1.00  0.00           C  
ATOM   3604  O   ARG   236      45.402  26.438  32.410  1.00  0.00           O  
ATOM   3605  N   GLU   237      44.087  26.109  34.277  1.00  0.00           N  
ATOM   3606  H   GLU   237      43.228  26.296  34.775  1.00  0.00           H  
ATOM   3607  CA  GLU   237      45.045  25.418  35.178  1.00  0.00           C  
ATOM   3608  HA  GLU   237      45.957  25.329  34.588  1.00  0.00           H  
ATOM   3609  CB  GLU   237      45.408  26.403  36.303  1.00  0.00           C  
ATOM   3610  HB2 GLU   237      45.806  27.308  35.845  1.00  0.00           H  
ATOM   3611  HB3 GLU   237      44.529  26.770  36.831  1.00  0.00           H  
ATOM   3612  CG  GLU   237      46.332  25.802  37.294  1.00  0.00           C  
ATOM   3613  HG2 GLU   237      45.749  25.153  37.948  1.00  0.00           H  
ATOM   3614  HG3 GLU   237      47.063  25.192  36.763  1.00  0.00           H  
ATOM   3615  CD  GLU   237      47.039  26.905  38.126  1.00  0.00           C  
ATOM   3616  OE1 GLU   237      46.339  27.932  38.435  1.00  0.00           O  
ATOM   3617  OE2 GLU   237      48.210  26.747  38.447  1.00  0.00           O  
ATOM   3618  C   GLU   237      44.714  24.014  35.764  1.00  0.00           C  
ATOM   3619  O   GLU   237      45.590  23.190  35.919  1.00  0.00           O  
ATOM   3620  N   ASN   238      43.422  23.730  36.008  1.00  0.00           N  
ATOM   3621  H   ASN   238      42.639  24.310  35.740  1.00  0.00           H  
ATOM   3622  CA  ASN   238      43.005  22.313  36.291  1.00  0.00           C  
ATOM   3623  HA  ASN   238      43.773  21.661  35.875  1.00  0.00           H  
ATOM   3624  CB  ASN   238      42.780  21.986  37.812  1.00  0.00           C  
ATOM   3625  HB2 ASN   238      43.665  22.389  38.304  1.00  0.00           H  
ATOM   3626  HB3 ASN   238      41.904  22.508  38.200  1.00  0.00           H  
ATOM   3627  CG  ASN   238      42.652  20.513  37.985  1.00  0.00           C  
ATOM   3628  OD1 ASN   238      42.542  19.770  37.018  1.00  0.00           O  
ATOM   3629  ND2 ASN   238      42.469  20.073  39.196  1.00  0.00           N  
ATOM   3630 HD21 ASN   238      42.020  19.172  39.272  1.00  0.00           H  
ATOM   3631 HD22 ASN   238      42.536  20.727  39.963  1.00  0.00           H  
ATOM   3632  C   ASN   238      41.701  22.142  35.455  1.00  0.00           C  
ATOM   3633  O   ASN   238      40.576  22.080  35.980  1.00  0.00           O  
ATOM   3634  N   PRO   239      41.807  21.841  34.153  1.00  0.00           N  
ATOM   3635  CD  PRO   239      43.004  21.702  33.366  1.00  0.00           C  
ATOM   3636  HD2 PRO   239      43.236  20.645  33.501  1.00  0.00           H  
ATOM   3637  HD3 PRO   239      43.825  22.329  33.714  1.00  0.00           H  
ATOM   3638  CG  PRO   239      42.599  21.845  31.953  1.00  0.00           C  
ATOM   3639  HG2 PRO   239      43.188  21.205  31.296  1.00  0.00           H  
ATOM   3640  HG3 PRO   239      42.659  22.911  31.735  1.00  0.00           H  
ATOM   3641  CB  PRO   239      41.153  21.517  31.879  1.00  0.00           C  
ATOM   3642  HB2 PRO   239      41.113  20.451  31.657  1.00  0.00           H  
ATOM   3643  HB3 PRO   239      40.615  22.169  31.191  1.00  0.00           H  
ATOM   3644  CA  PRO   239      40.608  21.617  33.314  1.00  0.00           C  
ATOM   3645  HA  PRO   239      39.898  22.438  33.409  1.00  0.00           H  
ATOM   3646  C   PRO   239      39.964  20.274  33.743  1.00  0.00           C  
ATOM   3647  O   PRO   239      38.744  20.209  33.906  1.00  0.00           O  
ATOM   3648  N   ALA   240      40.688  19.225  34.040  1.00  0.00           N  
ATOM   3649  H   ALA   240      41.669  19.350  33.832  1.00  0.00           H  
ATOM   3650  CA  ALA   240      40.020  18.065  34.737  1.00  0.00           C  
ATOM   3651  HA  ALA   240      39.456  17.473  34.016  1.00  0.00           H  
ATOM   3652  CB  ALA   240      41.153  17.185  35.123  1.00  0.00           C  
ATOM   3653  HB1 ALA   240      41.657  17.795  35.873  1.00  0.00           H  
ATOM   3654  HB2 ALA   240      40.812  16.235  35.536  1.00  0.00           H  
ATOM   3655  HB3 ALA   240      41.826  16.991  34.288  1.00  0.00           H  
ATOM   3656  C   ALA   240      39.055  18.380  35.883  1.00  0.00           C  
ATOM   3657  O   ALA   240      38.057  17.710  35.963  1.00  0.00           O  
ATOM   3658  N   GLY   241      39.284  19.362  36.804  1.00  0.00           N  
ATOM   3659  H   GLY   241      40.175  19.834  36.753  1.00  0.00           H  
ATOM   3660  CA  GLY   241      38.375  19.719  37.973  1.00  0.00           C  
ATOM   3661  HA2 GLY   241      37.843  18.823  38.295  1.00  0.00           H  
ATOM   3662  HA3 GLY   241      38.961  20.245  38.727  1.00  0.00           H  
ATOM   3663  C   GLY   241      37.208  20.631  37.586  1.00  0.00           C  
ATOM   3664  O   GLY   241      36.150  20.600  38.242  1.00  0.00           O  
ATOM   3665  N   VAL   242      37.369  21.322  36.478  1.00  0.00           N  
ATOM   3666  H   VAL   242      38.238  21.340  35.963  1.00  0.00           H  
ATOM   3667  CA  VAL   242      36.288  22.027  35.875  1.00  0.00           C  
ATOM   3668  HA  VAL   242      35.648  22.431  36.660  1.00  0.00           H  
ATOM   3669  CB  VAL   242      36.780  23.225  35.019  1.00  0.00           C  
ATOM   3670  HB  VAL   242      37.550  22.935  34.304  1.00  0.00           H  
ATOM   3671  CG1 VAL   242      35.604  23.885  34.267  1.00  0.00           C  
ATOM   3672 HG11 VAL   242      36.056  24.673  33.664  1.00  0.00           H  
ATOM   3673 HG12 VAL   242      35.187  23.101  33.635  1.00  0.00           H  
ATOM   3674 HG13 VAL   242      34.872  24.304  34.958  1.00  0.00           H  
ATOM   3675  CG2 VAL   242      37.333  24.218  36.036  1.00  0.00           C  
ATOM   3676 HG21 VAL   242      38.334  24.001  36.410  1.00  0.00           H  
ATOM   3677 HG22 VAL   242      37.485  25.178  35.543  1.00  0.00           H  
ATOM   3678 HG23 VAL   242      36.612  24.449  36.820  1.00  0.00           H  
ATOM   3679  C   VAL   242      35.350  21.161  35.071  1.00  0.00           C  
ATOM   3680  O   VAL   242      34.185  21.231  35.311  1.00  0.00           O  
ATOM   3681  N   ILE   243      35.865  20.163  34.342  1.00  0.00           N  
ATOM   3682  H   ILE   243      36.869  20.082  34.422  1.00  0.00           H  
ATOM   3683  CA  ILE   243      35.087  19.088  33.660  1.00  0.00           C  
ATOM   3684  HA  ILE   243      34.450  19.516  32.886  1.00  0.00           H  
ATOM   3685  CB  ILE   243      36.108  18.224  32.810  1.00  0.00           C  
ATOM   3686  HB  ILE   243      37.010  17.967  33.367  1.00  0.00           H  
ATOM   3687  CG2 ILE   243      35.312  17.029  32.391  1.00  0.00           C  
ATOM   3688 HG21 ILE   243      34.917  16.413  33.198  1.00  0.00           H  
ATOM   3689 HG22 ILE   243      34.448  17.371  31.820  1.00  0.00           H  
ATOM   3690 HG23 ILE   243      35.842  16.297  31.782  1.00  0.00           H  
ATOM   3691  CG1 ILE   243      36.619  18.999  31.561  1.00  0.00           C  
ATOM   3692 HG12 ILE   243      35.800  19.291  30.903  1.00  0.00           H  
ATOM   3693 HG13 ILE   243      37.195  19.886  31.824  1.00  0.00           H  
ATOM   3694  CD1 ILE   243      37.626  18.190  30.732  1.00  0.00           C  
ATOM   3695 HD11 ILE   243      38.108  18.967  30.138  1.00  0.00           H  
ATOM   3696 HD12 ILE   243      38.268  17.621  31.403  1.00  0.00           H  
ATOM   3697 HD13 ILE   243      36.969  17.486  30.221  1.00  0.00           H  
ATOM   3698  C   ILE   243      34.181  18.356  34.622  1.00  0.00           C  
ATOM   3699  O   ILE   243      33.005  18.246  34.332  1.00  0.00           O  
ATOM   3700  N   ALA   244      34.639  17.922  35.806  1.00  0.00           N  
ATOM   3701  H   ALA   244      35.615  18.010  36.052  1.00  0.00           H  
ATOM   3702  CA  ALA   244      33.917  17.257  36.933  1.00  0.00           C  
ATOM   3703  HA  ALA   244      33.228  16.581  36.426  1.00  0.00           H  
ATOM   3704  CB  ALA   244      34.939  16.579  37.944  1.00  0.00           C  
ATOM   3705  HB1 ALA   244      34.332  16.185  38.759  1.00  0.00           H  
ATOM   3706  HB2 ALA   244      35.451  15.719  37.513  1.00  0.00           H  
ATOM   3707  HB3 ALA   244      35.577  17.351  38.377  1.00  0.00           H  
ATOM   3708  C   ALA   244      32.924  18.195  37.706  1.00  0.00           C  
ATOM   3709  O   ALA   244      31.800  17.805  38.085  1.00  0.00           O  
ATOM   3710  N   SER   245      33.155  19.524  37.711  1.00  0.00           N  
ATOM   3711  H   SER   245      34.038  19.769  37.285  1.00  0.00           H  
ATOM   3712  CA  SER   245      32.295  20.545  38.328  1.00  0.00           C  
ATOM   3713  HA  SER   245      31.870  20.029  39.189  1.00  0.00           H  
ATOM   3714  CB  SER   245      33.070  21.744  38.732  1.00  0.00           C  
ATOM   3715  HB2 SER   245      33.687  22.222  37.971  1.00  0.00           H  
ATOM   3716  HB3 SER   245      32.485  22.522  39.223  1.00  0.00           H  
ATOM   3717  OG  SER   245      34.009  21.203  39.667  1.00  0.00           O  
ATOM   3718  HG  SER   245      34.813  21.033  39.170  1.00  0.00           H  
ATOM   3719  C   SER   245      31.190  20.951  37.348  1.00  0.00           C  
ATOM   3720  O   SER   245      30.020  20.920  37.789  1.00  0.00           O  
ATOM   3721  N   LEU   246      31.449  21.147  36.067  1.00  0.00           N  
ATOM   3722  H   LEU   246      32.402  21.232  35.744  1.00  0.00           H  
ATOM   3723  CA  LEU   246      30.529  21.156  34.974  1.00  0.00           C  
ATOM   3724  HA  LEU   246      29.812  21.951  35.180  1.00  0.00           H  
ATOM   3725  CB  LEU   246      31.286  21.491  33.693  1.00  0.00           C  
ATOM   3726  HB2 LEU   246      32.092  20.811  33.417  1.00  0.00           H  
ATOM   3727  HB3 LEU   246      30.571  21.243  32.909  1.00  0.00           H  
ATOM   3728  CG  LEU   246      31.729  22.935  33.448  1.00  0.00           C  
ATOM   3729  HG  LEU   246      32.417  23.263  34.227  1.00  0.00           H  
ATOM   3730  CD1 LEU   246      32.383  22.985  32.040  1.00  0.00           C  
ATOM   3731 HD11 LEU   246      32.800  23.988  31.940  1.00  0.00           H  
ATOM   3732 HD12 LEU   246      33.197  22.262  32.070  1.00  0.00           H  
ATOM   3733 HD13 LEU   246      31.622  22.889  31.266  1.00  0.00           H  
ATOM   3734  CD2 LEU   246      30.498  23.746  33.292  1.00  0.00           C  
ATOM   3735 HD21 LEU   246      29.960  23.856  34.234  1.00  0.00           H  
ATOM   3736 HD22 LEU   246      30.768  24.767  33.025  1.00  0.00           H  
ATOM   3737 HD23 LEU   246      29.772  23.372  32.571  1.00  0.00           H  
ATOM   3738  C   LEU   246      29.687  19.868  34.906  1.00  0.00           C  
ATOM   3739  O   LEU   246      28.489  19.985  34.801  1.00  0.00           O  
ATOM   3740  N   ALA   247      30.259  18.712  35.115  1.00  0.00           N  
ATOM   3741  H   ALA   247      31.259  18.705  35.255  1.00  0.00           H  
ATOM   3742  CA  ALA   247      29.566  17.377  35.069  1.00  0.00           C  
ATOM   3743  HA  ALA   247      28.937  17.427  34.180  1.00  0.00           H  
ATOM   3744  CB  ALA   247      30.680  16.268  35.015  1.00  0.00           C  
ATOM   3745  HB1 ALA   247      31.433  16.483  34.257  1.00  0.00           H  
ATOM   3746  HB2 ALA   247      31.149  16.155  35.993  1.00  0.00           H  
ATOM   3747  HB3 ALA   247      30.218  15.353  34.644  1.00  0.00           H  
ATOM   3748  C   ALA   247      28.508  17.343  36.203  1.00  0.00           C  
ATOM   3749  O   ALA   247      27.399  16.869  35.965  1.00  0.00           O  
ATOM   3750  N   GLN   248      28.817  17.851  37.362  1.00  0.00           N  
ATOM   3751  H   GLN   248      29.790  18.076  37.517  1.00  0.00           H  
ATOM   3752  CA  GLN   248      27.872  17.947  38.499  1.00  0.00           C  
ATOM   3753  HA  GLN   248      27.374  16.983  38.603  1.00  0.00           H  
ATOM   3754  CB  GLN   248      28.780  18.105  39.774  1.00  0.00           C  
ATOM   3755  HB2 GLN   248      29.724  17.574  39.650  1.00  0.00           H  
ATOM   3756  HB3 GLN   248      28.920  19.173  39.937  1.00  0.00           H  
ATOM   3757  CG  GLN   248      28.230  17.540  41.157  1.00  0.00           C  
ATOM   3758  HG2 GLN   248      27.315  17.954  41.581  1.00  0.00           H  
ATOM   3759  HG3 GLN   248      28.164  16.477  40.927  1.00  0.00           H  
ATOM   3760  CD  GLN   248      29.366  17.721  42.221  1.00  0.00           C  
ATOM   3761  OE1 GLN   248      30.096  18.717  42.412  1.00  0.00           O  
ATOM   3762  NE2 GLN   248      29.590  16.728  43.033  1.00  0.00           N  
ATOM   3763 HE21 GLN   248      30.281  16.732  43.770  1.00  0.00           H  
ATOM   3764 HE22 GLN   248      29.044  15.891  42.883  1.00  0.00           H  
ATOM   3765  C   GLN   248      26.829  19.052  38.367  1.00  0.00           C  
ATOM   3766  O   GLN   248      25.715  18.862  38.859  1.00  0.00           O  
ATOM   3767  N   ILE   249      27.051  20.147  37.607  1.00  0.00           N  
ATOM   3768  H   ILE   249      27.950  20.372  37.205  1.00  0.00           H  
ATOM   3769  CA  ILE   249      26.018  21.090  37.291  1.00  0.00           C  
ATOM   3770  HA  ILE   249      25.357  21.345  38.120  1.00  0.00           H  
ATOM   3771  CB  ILE   249      26.687  22.423  36.736  1.00  0.00           C  
ATOM   3772  HB  ILE   249      27.315  22.193  35.875  1.00  0.00           H  
ATOM   3773  CG2 ILE   249      25.552  23.337  36.232  1.00  0.00           C  
ATOM   3774 HG21 ILE   249      24.681  23.495  36.869  1.00  0.00           H  
ATOM   3775 HG22 ILE   249      25.947  24.329  36.014  1.00  0.00           H  
ATOM   3776 HG23 ILE   249      25.212  22.827  35.331  1.00  0.00           H  
ATOM   3777  CG1 ILE   249      27.568  23.119  37.838  1.00  0.00           C  
ATOM   3778 HG12 ILE   249      26.868  23.582  38.533  1.00  0.00           H  
ATOM   3779 HG13 ILE   249      28.162  22.429  38.437  1.00  0.00           H  
ATOM   3780  CD1 ILE   249      28.564  24.190  37.335  1.00  0.00           C  
ATOM   3781 HD11 ILE   249      29.285  23.773  36.632  1.00  0.00           H  
ATOM   3782 HD12 ILE   249      28.036  25.081  36.994  1.00  0.00           H  
ATOM   3783 HD13 ILE   249      29.046  24.593  38.225  1.00  0.00           H  
ATOM   3784  C   ILE   249      25.006  20.537  36.321  1.00  0.00           C  
ATOM   3785  O   ILE   249      23.855  20.971  36.274  1.00  0.00           O  
ATOM   3786  N   LEU   250      25.447  19.627  35.461  1.00  0.00           N  
ATOM   3787  H   LEU   250      26.411  19.332  35.518  1.00  0.00           H  
ATOM   3788  CA  LEU   250      24.652  19.169  34.291  1.00  0.00           C  
ATOM   3789  HA  LEU   250      23.860  19.894  34.103  1.00  0.00           H  
ATOM   3790  CB  LEU   250      25.489  19.353  32.991  1.00  0.00           C  
ATOM   3791  HB2 LEU   250      26.336  18.678  32.863  1.00  0.00           H  
ATOM   3792  HB3 LEU   250      24.797  19.150  32.174  1.00  0.00           H  
ATOM   3793  CG  LEU   250      26.012  20.773  32.882  1.00  0.00           C  
ATOM   3794  HG  LEU   250      26.222  21.249  33.840  1.00  0.00           H  
ATOM   3795  CD1 LEU   250      27.233  20.943  31.953  1.00  0.00           C  
ATOM   3796 HD11 LEU   250      27.618  21.913  32.268  1.00  0.00           H  
ATOM   3797 HD12 LEU   250      27.897  20.129  32.243  1.00  0.00           H  
ATOM   3798 HD13 LEU   250      27.043  20.896  30.881  1.00  0.00           H  
ATOM   3799  CD2 LEU   250      24.999  21.734  32.289  1.00  0.00           C  
ATOM   3800 HD21 LEU   250      25.389  22.733  32.091  1.00  0.00           H  
ATOM   3801 HD22 LEU   250      24.666  21.299  31.347  1.00  0.00           H  
ATOM   3802 HD23 LEU   250      24.157  21.776  32.979  1.00  0.00           H  
ATOM   3803  C   LEU   250      24.039  17.774  34.411  1.00  0.00           C  
ATOM   3804  O   LEU   250      22.863  17.492  34.253  1.00  0.00           O  
ATOM   3805  N   ARG   251      24.819  16.697  34.623  1.00  0.00           N  
ATOM   3806  H   ARG   251      25.765  16.924  34.895  1.00  0.00           H  
ATOM   3807  CA  ARG   251      24.455  15.309  34.351  1.00  0.00           C  
ATOM   3808  HA  ARG   251      23.846  15.314  33.447  1.00  0.00           H  
ATOM   3809  CB  ARG   251      25.712  14.419  34.022  1.00  0.00           C  
ATOM   3810  HB2 ARG   251      26.449  14.528  34.817  1.00  0.00           H  
ATOM   3811  HB3 ARG   251      25.363  13.392  33.917  1.00  0.00           H  
ATOM   3812  CG  ARG   251      26.527  14.666  32.706  1.00  0.00           C  
ATOM   3813  HG2 ARG   251      25.853  14.981  31.909  1.00  0.00           H  
ATOM   3814  HG3 ARG   251      27.221  15.480  32.915  1.00  0.00           H  
ATOM   3815  CD  ARG   251      27.395  13.432  32.309  1.00  0.00           C  
ATOM   3816  HD2 ARG   251      27.988  13.263  33.208  1.00  0.00           H  
ATOM   3817  HD3 ARG   251      26.701  12.600  32.188  1.00  0.00           H  
ATOM   3818  NE  ARG   251      28.271  13.776  31.183  1.00  0.00           N  
ATOM   3819  HE  ARG   251      29.209  14.118  31.336  1.00  0.00           H  
ATOM   3820  CZ  ARG   251      27.829  13.863  29.924  1.00  0.00           C  
ATOM   3821  NH1 ARG   251      26.679  13.318  29.544  1.00  0.00           N  
ATOM   3822 HH11 ARG   251      26.119  12.726  30.141  1.00  0.00           H  
ATOM   3823 HH12 ARG   251      26.581  13.223  28.543  1.00  0.00           H  
ATOM   3824  NH2 ARG   251      28.559  14.477  29.009  1.00  0.00           N  
ATOM   3825 HH21 ARG   251      29.350  14.967  29.403  1.00  0.00           H  
ATOM   3826 HH22 ARG   251      28.250  14.478  28.048  1.00  0.00           H  
ATOM   3827  C   ARG   251      23.715  14.705  35.565  1.00  0.00           C  
ATOM   3828  O   ARG   251      22.911  13.761  35.318  1.00  0.00           O  
ATOM   3829  N   PHE   252      24.007  15.203  36.820  1.00  0.00           N  
ATOM   3830  H   PHE   252      24.811  15.811  36.753  1.00  0.00           H  
ATOM   3831  CA  PHE   252      23.389  14.875  38.092  1.00  0.00           C  
ATOM   3832  HA  PHE   252      23.533  13.798  38.182  1.00  0.00           H  
ATOM   3833  CB  PHE   252      24.134  15.548  39.274  1.00  0.00           C  
ATOM   3834  HB2 PHE   252      25.206  15.380  39.169  1.00  0.00           H  
ATOM   3835  HB3 PHE   252      23.788  16.579  39.349  1.00  0.00           H  
ATOM   3836  CG  PHE   252      23.927  14.999  40.684  1.00  0.00           C  
ATOM   3837  CD1 PHE   252      24.119  13.615  40.938  1.00  0.00           C  
ATOM   3838  HD1 PHE   252      24.289  12.950  40.104  1.00  0.00           H  
ATOM   3839  CE1 PHE   252      24.173  13.106  42.255  1.00  0.00           C  
ATOM   3840  HE1 PHE   252      24.381  12.053  42.376  1.00  0.00           H  
ATOM   3841  CZ  PHE   252      24.093  13.983  43.334  1.00  0.00           C  
ATOM   3842  HZ  PHE   252      24.243  13.542  44.308  1.00  0.00           H  
ATOM   3843  CE2 PHE   252      23.809  15.364  43.064  1.00  0.00           C  
ATOM   3844  HE2 PHE   252      23.861  16.033  43.910  1.00  0.00           H  
ATOM   3845  CD2 PHE   252      23.704  15.853  41.793  1.00  0.00           C  
ATOM   3846  HD2 PHE   252      23.495  16.904  41.659  1.00  0.00           H  
ATOM   3847  C   PHE   252      21.837  15.170  38.137  1.00  0.00           C  
ATOM   3848  O   PHE   252      21.062  14.207  38.191  1.00  0.00           O  
ATOM   3849  OXT PHE   252      21.443  16.309  37.865  1.00  0.00           O  
TER    3850      PHE   252 
ATOM   3850  O   LIG   253      43.248  38.435  31.688  1.00  0.00           O  
ATOM   3851  C   LIG   253      42.091  38.326  32.163  1.00  0.00           C  
ATOM   3852  O21 LIG   253      41.315  37.414  31.839  1.00  0.00           O  
ATOM   3853  C13 LIG   253      41.757  39.210  33.385  1.00  0.00           C  
ATOM   3854  H18 LIG   253      41.542  38.503  34.196  1.00  0.00           H  
ATOM   3855  H19 LIG   253      42.682  39.742  33.637  1.00  0.00           H  
ATOM   3856  C12 LIG   253      40.554  40.114  33.222  1.00  0.00           C  
ATOM   3857  H16 LIG   253      40.634  40.598  32.241  1.00  0.00           H  
ATOM   3858  H17 LIG   253      39.657  39.484  33.248  1.00  0.00           H  
ATOM   3859  C11 LIG   253      40.453  41.149  34.372  1.00  0.00           C  
ATOM   3860  O20 LIG   253      40.891  42.257  34.261  1.00  0.00           O  
ATOM   3861  C02 LIG   253      39.935  40.664  35.702  1.00  0.00           C  
ATOM   3862  C05 LIG   253      41.157  40.718  36.612  1.00  0.00           C  
ATOM   3863  C06 LIG   253      41.267  41.350  37.797  1.00  0.00           C  
ATOM   3864  H06 LIG   253      42.179  41.322  38.390  1.00  0.00           H  
ATOM   3865  H05 LIG   253      42.036  40.119  36.384  1.00  0.00           H  
ATOM   3866  H02 LIG   253      39.636  39.609  35.736  1.00  0.00           H  
ATOM   3867  C01 LIG   253      38.650  41.561  36.198  1.00  0.00           C  
ATOM   3868  C07 LIG   253      37.371  40.889  35.806  1.00  0.00           C  
ATOM   3869  O15 LIG   253      37.186  40.817  34.595  1.00  0.00           O  
ATOM   3870  O16 LIG   253      36.422  40.759  36.564  1.00  0.00           O  
ATOM   3871  H01 LIG   253      38.633  42.523  35.673  1.00  0.00           H  
ATOM   3872  C03 LIG   253      38.693  41.880  37.701  1.00  0.00           C  
ATOM   3873  O14 LIG   253      37.848  42.947  37.930  1.00  0.00           O  
ATOM   3874  H   LIG   253      37.011  42.522  37.674  1.00  0.00           H  
ATOM   3875  H03 LIG   253      38.327  40.985  38.219  1.00  0.00           H  
ATOM   3876  C04 LIG   253      40.160  42.278  38.314  1.00  0.00           C  
ATOM   3877  H04 LIG   253      40.515  43.281  38.046  1.00  0.00           H  
ATOM   3878  O17 LIG   253      40.092  42.087  39.774  1.00  0.00           O  
ATOM   3879  C08 LIG   253      39.689  43.043  40.651  1.00  0.00           C  
ATOM   3880  C09 LIG   253      38.506  42.974  41.320  1.00  0.00           C  
ATOM   3881  H10 LIG   253      37.966  42.065  41.061  1.00  0.00           H  
ATOM   3882  H11 LIG   253      38.149  43.608  42.128  1.00  0.00           H  
ATOM   3883  C10 LIG   253      40.637  44.225  40.893  1.00  0.00           C  
ATOM   3884  O19 LIG   253      40.388  45.047  41.766  1.00  0.00           O  
ATOM   3885  O18 LIG   253      41.665  44.391  40.238  1.00  0.00           O  
TER    3886      LIG   253 
END   
