# Supplementary material for: Time-dependent catalytic activity in aging condensates
Source: Nat Commun. 2025 Jul 29;16:6959. doi: 10.1038/s41467-025-62074-5 (PMC12307654; doi:10.1038/s41467-025-62074-5)
Supplement: Supplementary file 11 — Supplementary Data 6 [file 41467_2025_62074_MOESM11_ESM.txt]

CRYST1   68.500   71.004   62.180  90.00  90.00  90.00               1
ATOM      1  N   MET     1      19.005  39.285  18.807  1.00  0.00           N  
ATOM      2  H1  MET     1      18.661  40.084  18.293  1.00  0.00           H  
ATOM      3  H2  MET     1      18.804  39.465  19.780  1.00  0.00           H  
ATOM      4  H3  MET     1      18.445  38.463  18.630  1.00  0.00           H  
ATOM      5  CA  MET     1      20.462  39.142  18.615  1.00  0.00           C  
ATOM      6  HA  MET     1      20.613  38.730  17.617  1.00  0.00           H  
ATOM      7  CB  MET     1      21.289  40.468  18.665  1.00  0.00           C  
ATOM      8  HB2 MET     1      20.679  41.288  18.285  1.00  0.00           H  
ATOM      9  HB3 MET     1      21.586  40.746  19.677  1.00  0.00           H  
ATOM     10  CG  MET     1      22.599  40.370  17.809  1.00  0.00           C  
ATOM     11  HG2 MET     1      23.308  41.122  18.155  1.00  0.00           H  
ATOM     12  HG3 MET     1      23.124  39.461  18.104  1.00  0.00           H  
ATOM     13  SD  MET     1      22.242  40.482  16.019  1.00  0.00           S  
ATOM     14  CE  MET     1      23.199  42.012  15.630  1.00  0.00           C  
ATOM     15  HE1 MET     1      22.709  42.876  16.079  1.00  0.00           H  
ATOM     16  HE2 MET     1      24.229  42.076  15.979  1.00  0.00           H  
ATOM     17  HE3 MET     1      23.155  42.117  14.546  1.00  0.00           H  
ATOM     18  C   MET     1      21.154  38.226  19.601  1.00  0.00           C  
ATOM     19  O   MET     1      20.815  38.183  20.757  1.00  0.00           O  
ATOM     20  N   ILE     2      22.225  37.502  19.162  1.00  0.00           N  
ATOM     21  H   ILE     2      22.468  37.433  18.184  1.00  0.00           H  
ATOM     22  CA  ILE     2      22.798  36.509  20.028  1.00  0.00           C  
ATOM     23  HA  ILE     2      22.627  36.819  21.059  1.00  0.00           H  
ATOM     24  CB  ILE     2      22.146  35.117  19.906  1.00  0.00           C  
ATOM     25  HB  ILE     2      22.756  34.476  20.543  1.00  0.00           H  
ATOM     26  CG2 ILE     2      20.753  35.074  20.467  1.00  0.00           C  
ATOM     27 HG21 ILE     2      20.686  35.498  21.469  1.00  0.00           H  
ATOM     28 HG22 ILE     2      20.169  35.678  19.772  1.00  0.00           H  
ATOM     29 HG23 ILE     2      20.451  34.026  20.451  1.00  0.00           H  
ATOM     30  CG1 ILE     2      22.359  34.585  18.502  1.00  0.00           C  
ATOM     31 HG12 ILE     2      21.602  35.067  17.883  1.00  0.00           H  
ATOM     32 HG13 ILE     2      23.406  34.690  18.221  1.00  0.00           H  
ATOM     33  CD1 ILE     2      22.233  32.995  18.472  1.00  0.00           C  
ATOM     34 HD11 ILE     2      23.078  32.525  18.976  1.00  0.00           H  
ATOM     35 HD12 ILE     2      21.279  32.597  18.815  1.00  0.00           H  
ATOM     36 HD13 ILE     2      22.385  32.720  17.428  1.00  0.00           H  
ATOM     37  C   ILE     2      24.294  36.429  19.877  1.00  0.00           C  
ATOM     38  O   ILE     2      24.929  36.831  18.879  1.00  0.00           O  
ATOM     39  N   LEU     3      24.949  36.039  20.997  1.00  0.00           N  
ATOM     40  H   LEU     3      24.464  35.830  21.857  1.00  0.00           H  
ATOM     41  CA  LEU     3      26.350  35.727  21.053  1.00  0.00           C  
ATOM     42  HA  LEU     3      26.920  36.534  20.592  1.00  0.00           H  
ATOM     43  CB  LEU     3      26.651  35.462  22.561  1.00  0.00           C  
ATOM     44  HB2 LEU     3      25.946  34.702  22.897  1.00  0.00           H  
ATOM     45  HB3 LEU     3      27.674  35.090  22.612  1.00  0.00           H  
ATOM     46  CG  LEU     3      26.409  36.719  23.378  1.00  0.00           C  
ATOM     47  HG  LEU     3      25.361  36.965  23.207  1.00  0.00           H  
ATOM     48  CD1 LEU     3      26.538  36.473  24.859  1.00  0.00           C  
ATOM     49 HD11 LEU     3      25.845  37.217  25.252  1.00  0.00           H  
ATOM     50 HD12 LEU     3      26.127  35.480  25.043  1.00  0.00           H  
ATOM     51 HD13 LEU     3      27.602  36.521  25.094  1.00  0.00           H  
ATOM     52  CD2 LEU     3      27.067  38.099  22.942  1.00  0.00           C  
ATOM     53 HD21 LEU     3      28.127  37.908  22.771  1.00  0.00           H  
ATOM     54 HD22 LEU     3      26.726  38.522  21.998  1.00  0.00           H  
ATOM     55 HD23 LEU     3      26.924  38.888  23.681  1.00  0.00           H  
ATOM     56  C   LEU     3      26.813  34.565  20.208  1.00  0.00           C  
ATOM     57  O   LEU     3      26.089  33.572  20.141  1.00  0.00           O  
ATOM     58  N   HIE     4      27.933  34.678  19.481  1.00  0.00           N  
ATOM     59  H   HIE     4      28.553  35.445  19.697  1.00  0.00           H  
ATOM     60  CA  HIE     4      28.567  33.509  18.795  1.00  0.00           C  
ATOM     61  HA  HIE     4      27.849  33.025  18.131  1.00  0.00           H  
ATOM     62  CB  HIE     4      29.664  34.010  17.892  1.00  0.00           C  
ATOM     63  HB2 HIE     4      29.227  34.643  17.120  1.00  0.00           H  
ATOM     64  HB3 HIE     4      30.413  34.617  18.401  1.00  0.00           H  
ATOM     65  CG  HIE     4      30.349  32.907  17.073  1.00  0.00           C  
ATOM     66  ND1 HIE     4      29.824  32.151  16.006  1.00  0.00           N  
ATOM     67  CE1 HIE     4      30.718  31.130  15.800  1.00  0.00           C  
ATOM     68  HE1 HIE     4      30.529  30.297  15.139  1.00  0.00           H  
ATOM     69  NE2 HIE     4      31.681  31.185  16.691  1.00  0.00           N  
ATOM     70  HE2 HIE     4      32.318  30.427  16.888  1.00  0.00           H  
ATOM     71  CD2 HIE     4      31.509  32.272  17.489  1.00  0.00           C  
ATOM     72  HD2 HIE     4      32.136  32.608  18.301  1.00  0.00           H  
ATOM     73  C   HIE     4      29.060  32.534  19.808  1.00  0.00           C  
ATOM     74  O   HIE     4      29.455  32.826  20.973  1.00  0.00           O  
ATOM     75  N   ALA     5      29.157  31.300  19.294  1.00  0.00           N  
ATOM     76  H   ALA     5      28.743  31.122  18.390  1.00  0.00           H  
ATOM     77  CA  ALA     5      29.654  30.096  20.048  1.00  0.00           C  
ATOM     78  HA  ALA     5      30.554  30.482  20.528  1.00  0.00           H  
ATOM     79  CB  ALA     5      28.581  29.489  21.004  1.00  0.00           C  
ATOM     80  HB1 ALA     5      29.072  28.914  21.789  1.00  0.00           H  
ATOM     81  HB2 ALA     5      28.076  30.349  21.444  1.00  0.00           H  
ATOM     82  HB3 ALA     5      27.868  28.985  20.352  1.00  0.00           H  
ATOM     83  C   ALA     5      30.211  28.951  19.117  1.00  0.00           C  
ATOM     84  O   ALA     5      29.691  28.802  18.059  1.00  0.00           O  
ATOM     85  N   GLN     6      31.206  28.134  19.594  1.00  0.00           N  
ATOM     86  H   GLN     6      31.581  28.548  20.436  1.00  0.00           H  
ATOM     87  CA  GLN     6      31.306  26.749  19.132  1.00  0.00           C  
ATOM     88  HA  GLN     6      30.957  26.594  18.111  1.00  0.00           H  
ATOM     89  CB  GLN     6      32.751  26.245  19.225  1.00  0.00           C  
ATOM     90  HB2 GLN     6      33.069  26.325  20.265  1.00  0.00           H  
ATOM     91  HB3 GLN     6      32.795  25.202  18.911  1.00  0.00           H  
ATOM     92  CG  GLN     6      33.739  27.081  18.405  1.00  0.00           C  
ATOM     93  HG2 GLN     6      33.992  28.040  18.857  1.00  0.00           H  
ATOM     94  HG3 GLN     6      34.698  26.563  18.390  1.00  0.00           H  
ATOM     95  CD  GLN     6      33.360  27.339  16.914  1.00  0.00           C  
ATOM     96  OE1 GLN     6      33.397  28.416  16.384  1.00  0.00           O  
ATOM     97  NE2 GLN     6      33.067  26.248  16.275  1.00  0.00           N  
ATOM     98 HE21 GLN     6      32.881  26.380  15.291  1.00  0.00           H  
ATOM     99 HE22 GLN     6      32.980  25.325  16.675  1.00  0.00           H  
ATOM    100  C   GLN     6      30.524  25.787  20.051  1.00  0.00           C  
ATOM    101  O   GLN     6      30.515  25.905  21.278  1.00  0.00           O  
ATOM    102  N   ALA     7      29.758  24.812  19.512  1.00  0.00           N  
ATOM    103  H   ALA     7      29.695  24.843  18.505  1.00  0.00           H  
ATOM    104  CA  ALA     7      28.999  23.789  20.215  1.00  0.00           C  
ATOM    105  HA  ALA     7      29.151  24.020  21.270  1.00  0.00           H  
ATOM    106  CB  ALA     7      27.521  24.042  19.873  1.00  0.00           C  
ATOM    107  HB1 ALA     7      27.191  25.079  19.931  1.00  0.00           H  
ATOM    108  HB2 ALA     7      27.428  23.796  18.815  1.00  0.00           H  
ATOM    109  HB3 ALA     7      26.885  23.409  20.491  1.00  0.00           H  
ATOM    110  C   ALA     7      29.579  22.381  19.962  1.00  0.00           C  
ATOM    111  O   ALA     7      30.037  22.118  18.883  1.00  0.00           O  
ATOM    112  N   LYS     8      29.651  21.525  20.988  1.00  0.00           N  
ATOM    113  H   LYS     8      29.445  21.887  21.908  1.00  0.00           H  
ATOM    114  CA  LYS     8      29.921  20.119  20.916  1.00  0.00           C  
ATOM    115  HA  LYS     8      29.675  19.779  19.910  1.00  0.00           H  
ATOM    116  CB  LYS     8      31.397  19.874  21.295  1.00  0.00           C  
ATOM    117  HB2 LYS     8      31.764  20.787  21.764  1.00  0.00           H  
ATOM    118  HB3 LYS     8      31.412  18.951  21.874  1.00  0.00           H  
ATOM    119  CG  LYS     8      32.131  19.627  19.927  1.00  0.00           C  
ATOM    120  HG2 LYS     8      31.625  18.807  19.418  1.00  0.00           H  
ATOM    121  HG3 LYS     8      31.971  20.470  19.256  1.00  0.00           H  
ATOM    122  CD  LYS     8      33.646  19.401  20.261  1.00  0.00           C  
ATOM    123  HD2 LYS     8      33.874  20.243  20.915  1.00  0.00           H  
ATOM    124  HD3 LYS     8      33.715  18.446  20.781  1.00  0.00           H  
ATOM    125  CE  LYS     8      34.407  19.332  18.974  1.00  0.00           C  
ATOM    126  HE2 LYS     8      34.188  18.389  18.473  1.00  0.00           H  
ATOM    127  HE3 LYS     8      34.112  20.273  18.511  1.00  0.00           H  
ATOM    128  NZ  LYS     8      35.908  19.401  19.190  1.00  0.00           N  
ATOM    129  HZ1 LYS     8      36.167  18.666  19.832  1.00  0.00           H  
ATOM    130  HZ2 LYS     8      36.382  19.323  18.302  1.00  0.00           H  
ATOM    131  HZ3 LYS     8      36.282  20.271  19.542  1.00  0.00           H  
ATOM    132  C   LYS     8      28.936  19.306  21.768  1.00  0.00           C  
ATOM    133  O   LYS     8      28.655  19.599  22.921  1.00  0.00           O  
ATOM    134  N   HIE     9      28.253  18.351  21.120  1.00  0.00           N  
ATOM    135  H   HIE     9      28.452  18.058  20.174  1.00  0.00           H  
ATOM    136  CA  HIE     9      27.010  17.733  21.655  1.00  0.00           C  
ATOM    137  HA  HIE     9      26.550  18.442  22.343  1.00  0.00           H  
ATOM    138  CB  HIE     9      26.010  17.467  20.567  1.00  0.00           C  
ATOM    139  HB2 HIE     9      25.079  17.231  21.083  1.00  0.00           H  
ATOM    140  HB3 HIE     9      25.739  18.393  20.059  1.00  0.00           H  
ATOM    141  CG  HIE     9      26.296  16.419  19.527  1.00  0.00           C  
ATOM    142  ND1 HIE     9      26.401  15.060  19.841  1.00  0.00           N  
ATOM    143  CE1 HIE     9      26.925  14.434  18.730  1.00  0.00           C  
ATOM    144  HE1 HIE     9      27.135  13.375  18.695  1.00  0.00           H  
ATOM    145  NE2 HIE     9      27.166  15.376  17.816  1.00  0.00           N  
ATOM    146  HE2 HIE     9      27.518  15.301  16.872  1.00  0.00           H  
ATOM    147  CD2 HIE     9      26.712  16.613  18.244  1.00  0.00           C  
ATOM    148  HD2 HIE     9      26.852  17.574  17.771  1.00  0.00           H  
ATOM    149  C   HIE     9      27.267  16.469  22.525  1.00  0.00           C  
ATOM    150  O   HIE     9      28.099  15.683  22.209  1.00  0.00           O  
ATOM    151  N   GLY    10      26.439  16.201  23.523  1.00  0.00           N  
ATOM    152  H   GLY    10      25.765  16.930  23.707  1.00  0.00           H  
ATOM    153  CA  GLY    10      26.388  14.919  24.278  1.00  0.00           C  
ATOM    154  HA2 GLY    10      27.003  14.211  23.722  1.00  0.00           H  
ATOM    155  HA3 GLY    10      26.659  15.105  25.317  1.00  0.00           H  
ATOM    156  C   GLY    10      25.059  14.194  24.320  1.00  0.00           C  
ATOM    157  O   GLY    10      24.250  14.423  23.507  1.00  0.00           O  
ATOM    158  N   LYS    11      24.882  13.415  25.400  1.00  0.00           N  
ATOM    159  H   LYS    11      25.660  13.268  26.028  1.00  0.00           H  
ATOM    160  CA  LYS    11      23.719  12.588  25.648  1.00  0.00           C  
ATOM    161  HA  LYS    11      23.606  11.991  24.743  1.00  0.00           H  
ATOM    162  CB  LYS    11      24.031  11.724  26.933  1.00  0.00           C  
ATOM    163  HB2 LYS    11      25.088  11.459  26.926  1.00  0.00           H  
ATOM    164  HB3 LYS    11      23.666  12.265  27.806  1.00  0.00           H  
ATOM    165  CG  LYS    11      23.352  10.338  27.016  1.00  0.00           C  
ATOM    166  HG2 LYS    11      22.276  10.493  26.929  1.00  0.00           H  
ATOM    167  HG3 LYS    11      23.564   9.730  26.136  1.00  0.00           H  
ATOM    168  CD  LYS    11      23.681   9.536  28.298  1.00  0.00           C  
ATOM    169  HD2 LYS    11      24.752   9.641  28.469  1.00  0.00           H  
ATOM    170  HD3 LYS    11      23.126   9.943  29.143  1.00  0.00           H  
ATOM    171  CE  LYS    11      23.519   8.028  28.155  1.00  0.00           C  
ATOM    172  HE2 LYS    11      23.658   7.685  27.130  1.00  0.00           H  
ATOM    173  HE3 LYS    11      24.313   7.530  28.711  1.00  0.00           H  
ATOM    174  NZ  LYS    11      22.282   7.549  28.720  1.00  0.00           N  
ATOM    175  HZ1 LYS    11      21.791   6.816  28.229  1.00  0.00           H  
ATOM    176  HZ2 LYS    11      22.412   7.138  29.634  1.00  0.00           H  
ATOM    177  HZ3 LYS    11      21.628   8.318  28.757  1.00  0.00           H  
ATOM    178  C   LYS    11      22.451  13.406  25.869  1.00  0.00           C  
ATOM    179  O   LYS    11      22.500  14.430  26.591  1.00  0.00           O  
ATOM    180  N   PRO    12      21.266  12.926  25.413  1.00  0.00           N  
ATOM    181  CD  PRO    12      21.083  11.823  24.490  1.00  0.00           C  
ATOM    182  HD2 PRO    12      21.517  10.865  24.774  1.00  0.00           H  
ATOM    183  HD3 PRO    12      21.528  12.043  23.519  1.00  0.00           H  
ATOM    184  CG  PRO    12      19.508  11.649  24.265  1.00  0.00           C  
ATOM    185  HG2 PRO    12      19.242  10.874  24.984  1.00  0.00           H  
ATOM    186  HG3 PRO    12      19.260  11.474  23.218  1.00  0.00           H  
ATOM    187  CB  PRO    12      18.988  13.077  24.808  1.00  0.00           C  
ATOM    188  HB2 PRO    12      18.048  12.945  25.344  1.00  0.00           H  
ATOM    189  HB3 PRO    12      18.806  13.850  24.061  1.00  0.00           H  
ATOM    190  CA  PRO    12      20.016  13.552  25.796  1.00  0.00           C  
ATOM    191  HA  PRO    12      20.126  14.633  25.709  1.00  0.00           H  
ATOM    192  C   PRO    12      19.803  13.283  27.281  1.00  0.00           C  
ATOM    193  O   PRO    12      20.129  12.273  27.908  1.00  0.00           O  
ATOM    194  N   GLY    13      19.207  14.246  27.953  1.00  0.00           N  
ATOM    195  H   GLY    13      18.917  15.045  27.408  1.00  0.00           H  
ATOM    196  CA  GLY    13      18.987  14.280  29.414  1.00  0.00           C  
ATOM    197  HA2 GLY    13      18.100  14.877  29.629  1.00  0.00           H  
ATOM    198  HA3 GLY    13      18.766  13.324  29.890  1.00  0.00           H  
ATOM    199  C   GLY    13      20.150  14.901  30.258  1.00  0.00           C  
ATOM    200  O   GLY    13      19.959  15.391  31.381  1.00  0.00           O  
ATOM    201  N   LEU    14      21.278  14.987  29.620  1.00  0.00           N  
ATOM    202  H   LEU    14      21.267  14.650  28.668  1.00  0.00           H  
ATOM    203  CA  LEU    14      22.397  15.679  30.213  1.00  0.00           C  
ATOM    204  HA  LEU    14      22.261  15.579  31.290  1.00  0.00           H  
ATOM    205  CB  LEU    14      23.733  15.060  29.814  1.00  0.00           C  
ATOM    206  HB2 LEU    14      23.658  15.099  28.727  1.00  0.00           H  
ATOM    207  HB3 LEU    14      24.516  15.715  30.194  1.00  0.00           H  
ATOM    208  CG  LEU    14      24.084  13.694  30.401  1.00  0.00           C  
ATOM    209  HG  LEU    14      24.851  13.120  29.880  1.00  0.00           H  
ATOM    210  CD1 LEU    14      24.597  13.890  31.865  1.00  0.00           C  
ATOM    211 HD11 LEU    14      24.724  12.922  32.350  1.00  0.00           H  
ATOM    212 HD12 LEU    14      25.569  14.362  31.722  1.00  0.00           H  
ATOM    213 HD13 LEU    14      23.777  14.395  32.375  1.00  0.00           H  
ATOM    214  CD2 LEU    14      22.919  12.662  30.376  1.00  0.00           C  
ATOM    215 HD21 LEU    14      22.193  12.822  31.173  1.00  0.00           H  
ATOM    216 HD22 LEU    14      22.454  12.626  29.391  1.00  0.00           H  
ATOM    217 HD23 LEU    14      23.396  11.753  30.742  1.00  0.00           H  
ATOM    218  C   LEU    14      22.300  17.208  29.891  1.00  0.00           C  
ATOM    219  O   LEU    14      21.870  17.519  28.771  1.00  0.00           O  
ATOM    220  N   PRO    15      22.701  18.104  30.761  1.00  0.00           N  
ATOM    221  CD  PRO    15      23.279  17.821  32.094  1.00  0.00           C  
ATOM    222  HD2 PRO    15      24.211  17.279  31.932  1.00  0.00           H  
ATOM    223  HD3 PRO    15      22.475  17.292  32.607  1.00  0.00           H  
ATOM    224  CG  PRO    15      23.697  19.207  32.696  1.00  0.00           C  
ATOM    225  HG2 PRO    15      24.753  19.385  32.491  1.00  0.00           H  
ATOM    226  HG3 PRO    15      23.538  19.337  33.767  1.00  0.00           H  
ATOM    227  CB  PRO    15      22.705  20.130  31.972  1.00  0.00           C  
ATOM    228  HB2 PRO    15      22.927  21.197  31.976  1.00  0.00           H  
ATOM    229  HB3 PRO    15      21.705  20.161  32.405  1.00  0.00           H  
ATOM    230  CA  PRO    15      22.615  19.565  30.555  1.00  0.00           C  
ATOM    231  HA  PRO    15      21.638  19.882  30.190  1.00  0.00           H  
ATOM    232  C   PRO    15      23.787  20.052  29.663  1.00  0.00           C  
ATOM    233  O   PRO    15      24.743  19.295  29.372  1.00  0.00           O  
ATOM    234  N   TRP    16      23.686  21.318  29.322  1.00  0.00           N  
ATOM    235  H   TRP    16      22.870  21.859  29.572  1.00  0.00           H  
ATOM    236  CA  TRP    16      24.785  22.035  28.643  1.00  0.00           C  
ATOM    237  HA  TRP    16      25.202  21.454  27.821  1.00  0.00           H  
ATOM    238  CB  TRP    16      24.176  23.193  27.810  1.00  0.00           C  
ATOM    239  HB2 TRP    16      23.337  23.611  28.367  1.00  0.00           H  
ATOM    240  HB3 TRP    16      24.936  23.953  27.626  1.00  0.00           H  
ATOM    241  CG  TRP    16      23.565  22.711  26.535  1.00  0.00           C  
ATOM    242  CD1 TRP    16      22.300  22.330  26.295  1.00  0.00           C  
ATOM    243  HD1 TRP    16      21.540  22.285  27.060  1.00  0.00           H  
ATOM    244  NE1 TRP    16      22.085  22.294  24.926  1.00  0.00           N  
ATOM    245  HE1 TRP    16      21.171  22.081  24.554  1.00  0.00           H  
ATOM    246  CE2 TRP    16      23.199  22.560  24.187  1.00  0.00           C  
ATOM    247  CZ2 TRP    16      23.464  22.662  22.828  1.00  0.00           C  
ATOM    248  HZ2 TRP    16      22.687  22.665  22.078  1.00  0.00           H  
ATOM    249  CH2 TRP    16      24.822  22.724  22.421  1.00  0.00           C  
ATOM    250  HH2 TRP    16      24.998  22.602  21.363  1.00  0.00           H  
ATOM    251  CZ3 TRP    16      25.837  22.860  23.370  1.00  0.00           C  
ATOM    252  HZ3 TRP    16      26.863  22.950  23.043  1.00  0.00           H  
ATOM    253  CE3 TRP    16      25.527  22.857  24.727  1.00  0.00           C  
ATOM    254  HE3 TRP    16      26.313  23.027  25.447  1.00  0.00           H  
ATOM    255  CD2 TRP    16      24.221  22.662  25.223  1.00  0.00           C  
ATOM    256  C   TRP    16      25.792  22.547  29.613  1.00  0.00           C  
ATOM    257  O   TRP    16      25.454  23.124  30.627  1.00  0.00           O  
ATOM    258  N   LEU    17      27.083  22.255  29.362  1.00  0.00           N  
ATOM    259  H   LEU    17      27.292  21.767  28.503  1.00  0.00           H  
ATOM    260  CA  LEU    17      28.123  22.964  30.059  1.00  0.00           C  
ATOM    261  HA  LEU    17      27.804  23.396  31.007  1.00  0.00           H  
ATOM    262  CB  LEU    17      29.341  22.049  30.238  1.00  0.00           C  
ATOM    263  HB2 LEU    17      29.684  21.682  29.270  1.00  0.00           H  
ATOM    264  HB3 LEU    17      30.195  22.601  30.633  1.00  0.00           H  
ATOM    265  CG  LEU    17      29.054  20.818  31.134  1.00  0.00           C  
ATOM    266  HG  LEU    17      28.198  20.305  30.696  1.00  0.00           H  
ATOM    267  CD1 LEU    17      30.200  19.832  31.116  1.00  0.00           C  
ATOM    268 HD11 LEU    17      30.349  19.397  30.127  1.00  0.00           H  
ATOM    269 HD12 LEU    17      31.071  20.381  31.473  1.00  0.00           H  
ATOM    270 HD13 LEU    17      29.891  18.971  31.707  1.00  0.00           H  
ATOM    271  CD2 LEU    17      28.657  21.189  32.553  1.00  0.00           C  
ATOM    272 HD21 LEU    17      28.775  20.283  33.149  1.00  0.00           H  
ATOM    273 HD22 LEU    17      29.435  21.856  32.922  1.00  0.00           H  
ATOM    274 HD23 LEU    17      27.628  21.549  32.514  1.00  0.00           H  
ATOM    275  C   LEU    17      28.462  24.172  29.217  1.00  0.00           C  
ATOM    276  O   LEU    17      29.085  24.009  28.152  1.00  0.00           O  
ATOM    277  N   VAL    18      28.098  25.391  29.676  1.00  0.00           N  
ATOM    278  H   VAL    18      27.647  25.491  30.574  1.00  0.00           H  
ATOM    279  CA  VAL    18      28.339  26.663  28.929  1.00  0.00           C  
ATOM    280  HA  VAL    18      28.554  26.465  27.879  1.00  0.00           H  
ATOM    281  CB  VAL    18      27.062  27.560  28.998  1.00  0.00           C  
ATOM    282  HB  VAL    18      26.749  27.820  30.009  1.00  0.00           H  
ATOM    283  CG1 VAL    18      27.234  28.883  28.201  1.00  0.00           C  
ATOM    284 HG11 VAL    18      27.484  28.663  27.164  1.00  0.00           H  
ATOM    285 HG12 VAL    18      26.328  29.490  28.202  1.00  0.00           H  
ATOM    286 HG13 VAL    18      28.157  29.417  28.430  1.00  0.00           H  
ATOM    287  CG2 VAL    18      25.816  26.854  28.419  1.00  0.00           C  
ATOM    288 HG21 VAL    18      26.042  26.394  27.457  1.00  0.00           H  
ATOM    289 HG22 VAL    18      25.355  26.107  29.065  1.00  0.00           H  
ATOM    290 HG23 VAL    18      25.089  27.620  28.149  1.00  0.00           H  
ATOM    291  C   VAL    18      29.560  27.299  29.494  1.00  0.00           C  
ATOM    292  O   VAL    18      29.491  27.943  30.536  1.00  0.00           O  
ATOM    293  N   PHE    19      30.668  27.048  28.785  1.00  0.00           N  
ATOM    294  H   PHE    19      30.619  26.436  27.983  1.00  0.00           H  
ATOM    295  CA  PHE    19      31.951  27.599  29.044  1.00  0.00           C  
ATOM    296  HA  PHE    19      32.092  27.617  30.125  1.00  0.00           H  
ATOM    297  CB  PHE    19      33.001  26.678  28.341  1.00  0.00           C  
ATOM    298  HB2 PHE    19      32.764  26.576  27.282  1.00  0.00           H  
ATOM    299  HB3 PHE    19      33.952  27.205  28.427  1.00  0.00           H  
ATOM    300  CG  PHE    19      33.022  25.324  29.011  1.00  0.00           C  
ATOM    301  CD1 PHE    19      33.844  25.222  30.102  1.00  0.00           C  
ATOM    302  HD1 PHE    19      34.482  26.022  30.445  1.00  0.00           H  
ATOM    303  CE1 PHE    19      33.947  23.894  30.702  1.00  0.00           C  
ATOM    304  HE1 PHE    19      34.671  23.777  31.495  1.00  0.00           H  
ATOM    305  CZ  PHE    19      33.229  22.758  30.162  1.00  0.00           C  
ATOM    306  HZ  PHE    19      33.290  21.747  30.538  1.00  0.00           H  
ATOM    307  CE2 PHE    19      32.385  23.007  29.059  1.00  0.00           C  
ATOM    308  HE2 PHE    19      31.945  22.105  28.659  1.00  0.00           H  
ATOM    309  CD2 PHE    19      32.240  24.301  28.498  1.00  0.00           C  
ATOM    310  HD2 PHE    19      31.694  24.393  27.570  1.00  0.00           H  
ATOM    311  C   PHE    19      32.089  29.096  28.543  1.00  0.00           C  
ATOM    312  O   PHE    19      31.731  29.457  27.409  1.00  0.00           O  
ATOM    313  N   LEU    20      32.602  29.910  29.418  1.00  0.00           N  
ATOM    314  H   LEU    20      32.755  29.553  30.351  1.00  0.00           H  
ATOM    315  CA  LEU    20      32.668  31.370  29.236  1.00  0.00           C  
ATOM    316  HA  LEU    20      32.337  31.653  28.237  1.00  0.00           H  
ATOM    317  CB  LEU    20      31.723  32.040  30.229  1.00  0.00           C  
ATOM    318  HB2 LEU    20      31.904  31.526  31.173  1.00  0.00           H  
ATOM    319  HB3 LEU    20      31.947  33.088  30.427  1.00  0.00           H  
ATOM    320  CG  LEU    20      30.176  31.960  30.180  1.00  0.00           C  
ATOM    321  HG  LEU    20      29.838  30.933  30.044  1.00  0.00           H  
ATOM    322  CD1 LEU    20      29.490  32.538  31.427  1.00  0.00           C  
ATOM    323 HD11 LEU    20      29.795  32.026  32.340  1.00  0.00           H  
ATOM    324 HD12 LEU    20      29.679  33.603  31.558  1.00  0.00           H  
ATOM    325 HD13 LEU    20      28.422  32.337  31.344  1.00  0.00           H  
ATOM    326  CD2 LEU    20      29.710  32.723  28.969  1.00  0.00           C  
ATOM    327 HD21 LEU    20      29.972  32.122  28.098  1.00  0.00           H  
ATOM    328 HD22 LEU    20      28.626  32.685  28.867  1.00  0.00           H  
ATOM    329 HD23 LEU    20      29.996  33.770  28.867  1.00  0.00           H  
ATOM    330  C   LEU    20      34.080  31.768  29.504  1.00  0.00           C  
ATOM    331  O   LEU    20      34.664  31.646  30.591  1.00  0.00           O  
ATOM    332  N   HIE    21      34.789  32.091  28.426  1.00  0.00           N  
ATOM    333  H   HIE    21      34.387  32.087  27.500  1.00  0.00           H  
ATOM    334  CA  HIE    21      36.147  32.654  28.378  1.00  0.00           C  
ATOM    335  HA  HIE    21      36.790  32.153  29.101  1.00  0.00           H  
ATOM    336  CB  HIE    21      36.837  32.397  27.022  1.00  0.00           C  
ATOM    337  HB2 HIE    21      37.706  33.055  27.008  1.00  0.00           H  
ATOM    338  HB3 HIE    21      37.174  31.361  26.985  1.00  0.00           H  
ATOM    339  CG  HIE    21      36.013  32.518  25.750  1.00  0.00           C  
ATOM    340  ND1 HIE    21      35.032  31.567  25.340  1.00  0.00           N  
ATOM    341  CE1 HIE    21      34.769  31.754  24.052  1.00  0.00           C  
ATOM    342  HE1 HIE    21      34.191  31.153  23.365  1.00  0.00           H  
ATOM    343  NE2 HIE    21      35.557  32.747  23.609  1.00  0.00           N  
ATOM    344  HE2 HIE    21      35.358  33.195  22.725  1.00  0.00           H  
ATOM    345  CD2 HIE    21      36.308  33.260  24.663  1.00  0.00           C  
ATOM    346  HD2 HIE    21      37.069  34.012  24.512  1.00  0.00           H  
ATOM    347  C   HIE    21      36.016  34.227  28.650  1.00  0.00           C  
ATOM    348  O   HIE    21      34.991  34.899  28.308  1.00  0.00           O  
ATOM    349  N   GLY    22      37.123  34.756  29.188  1.00  0.00           N  
ATOM    350  H   GLY    22      37.830  34.064  29.390  1.00  0.00           H  
ATOM    351  CA  GLY    22      37.168  36.029  29.829  1.00  0.00           C  
ATOM    352  HA2 GLY    22      36.238  36.217  30.365  1.00  0.00           H  
ATOM    353  HA3 GLY    22      37.978  35.845  30.535  1.00  0.00           H  
ATOM    354  C   GLY    22      37.618  37.229  28.963  1.00  0.00           C  
ATOM    355  O   GLY    22      37.270  37.307  27.798  1.00  0.00           O  
ATOM    356  N   PHE    23      38.073  38.307  29.632  1.00  0.00           N  
ATOM    357  H   PHE    23      38.041  38.292  30.641  1.00  0.00           H  
ATOM    358  CA  PHE    23      38.420  39.589  28.993  1.00  0.00           C  
ATOM    359  HA  PHE    23      37.520  39.937  28.486  1.00  0.00           H  
ATOM    360  CB  PHE    23      38.887  40.590  30.041  1.00  0.00           C  
ATOM    361  HB2 PHE    23      38.127  40.635  30.821  1.00  0.00           H  
ATOM    362  HB3 PHE    23      39.760  40.079  30.448  1.00  0.00           H  
ATOM    363  CG  PHE    23      39.286  41.892  29.496  1.00  0.00           C  
ATOM    364  CD1 PHE    23      38.396  42.884  29.104  1.00  0.00           C  
ATOM    365  HD1 PHE    23      37.332  42.696  29.122  1.00  0.00           H  
ATOM    366  CE1 PHE    23      38.818  44.024  28.453  1.00  0.00           C  
ATOM    367  HE1 PHE    23      38.113  44.755  28.084  1.00  0.00           H  
ATOM    368  CZ  PHE    23      40.186  44.337  28.490  1.00  0.00           C  
ATOM    369  HZ  PHE    23      40.590  45.272  28.130  1.00  0.00           H  
ATOM    370  CE2 PHE    23      41.081  43.386  28.771  1.00  0.00           C  
ATOM    371  HE2 PHE    23      42.147  43.558  28.758  1.00  0.00           H  
ATOM    372  CD2 PHE    23      40.658  42.172  29.341  1.00  0.00           C  
ATOM    373  HD2 PHE    23      41.516  41.555  29.565  1.00  0.00           H  
ATOM    374  C   PHE    23      39.523  39.229  27.963  1.00  0.00           C  
ATOM    375  O   PHE    23      40.572  38.681  28.307  1.00  0.00           O  
ATOM    376  N   SER    24      39.157  39.409  26.678  1.00  0.00           N  
ATOM    377  H   SER    24      38.194  39.688  26.556  1.00  0.00           H  
ATOM    378  CA  SER    24      39.896  38.923  25.499  1.00  0.00           C  
ATOM    379  HA  SER    24      39.121  38.979  24.734  1.00  0.00           H  
ATOM    380  CB  SER    24      41.039  39.897  25.210  1.00  0.00           C  
ATOM    381  HB2 SER    24      40.596  40.858  25.470  1.00  0.00           H  
ATOM    382  HB3 SER    24      41.899  39.755  25.865  1.00  0.00           H  
ATOM    383  OG  SER    24      41.385  39.934  23.845  1.00  0.00           O  
ATOM    384  HG  SER    24      42.321  40.100  23.709  1.00  0.00           H  
ATOM    385  C   SER    24      40.323  37.422  25.534  1.00  0.00           C  
ATOM    386  O   SER    24      41.429  37.049  25.068  1.00  0.00           O  
ATOM    387  N   GLY    25      39.657  36.522  26.299  1.00  0.00           N  
ATOM    388  H   GLY    25      38.929  36.916  26.878  1.00  0.00           H  
ATOM    389  CA  GLY    25      40.074  35.151  26.357  1.00  0.00           C  
ATOM    390  HA2 GLY    25      41.114  34.999  26.648  1.00  0.00           H  
ATOM    391  HA3 GLY    25      39.512  34.679  27.162  1.00  0.00           H  
ATOM    392  C   GLY    25      39.828  34.228  25.084  1.00  0.00           C  
ATOM    393  O   GLY    25      39.302  34.627  24.079  1.00  0.00           O  
ATOM    394  N   ASP    26      40.494  33.095  25.200  1.00  0.00           N  
ATOM    395  H   ASP    26      41.034  32.942  26.040  1.00  0.00           H  
ATOM    396  CA  ASP    26      40.625  31.983  24.171  1.00  0.00           C  
ATOM    397  HA  ASP    26      40.558  32.370  23.155  1.00  0.00           H  
ATOM    398  CB  ASP    26      42.062  31.484  24.463  1.00  0.00           C  
ATOM    399  HB2 ASP    26      42.170  31.077  25.469  1.00  0.00           H  
ATOM    400  HB3 ASP    26      42.187  30.586  23.859  1.00  0.00           H  
ATOM    401  CG  ASP    26      43.298  32.437  24.286  1.00  0.00           C  
ATOM    402  OD1 ASP    26      43.233  33.361  23.422  1.00  0.00           O  
ATOM    403  OD2 ASP    26      44.327  32.221  24.998  1.00  0.00           O  
ATOM    404  C   ASP    26      39.559  30.878  24.336  1.00  0.00           C  
ATOM    405  O   ASP    26      39.605  30.059  25.295  1.00  0.00           O  
ATOM    406  N   CYS    27      38.614  30.803  23.374  1.00  0.00           N  
ATOM    407  H   CYS    27      38.577  31.513  22.657  1.00  0.00           H  
ATOM    408  CA  CYS    27      37.642  29.738  23.286  1.00  0.00           C  
ATOM    409  HA  CYS    27      36.948  29.936  24.103  1.00  0.00           H  
ATOM    410  CB  CYS    27      36.857  29.900  21.922  1.00  0.00           C  
ATOM    411  HB2 CYS    27      36.212  30.778  21.943  1.00  0.00           H  
ATOM    412  HB3 CYS    27      37.671  30.037  21.210  1.00  0.00           H  
ATOM    413  SG  CYS    27      35.841  28.525  21.467  1.00  0.00           S  
ATOM    414  HG  CYS    27      35.975  28.790  20.164  1.00  0.00           H  
ATOM    415  C   CYS    27      38.311  28.307  23.498  1.00  0.00           C  
ATOM    416  O   CYS    27      37.727  27.523  24.295  1.00  0.00           O  
ATOM    417  N   HIE    28      39.392  27.948  22.818  1.00  0.00           N  
ATOM    418  H   HIE    28      39.779  28.662  22.218  1.00  0.00           H  
ATOM    419  CA  HIE    28      40.092  26.641  22.927  1.00  0.00           C  
ATOM    420  HA  HIE    28      39.222  25.986  22.957  1.00  0.00           H  
ATOM    421  CB  HIE    28      40.971  26.385  21.668  1.00  0.00           C  
ATOM    422  HB2 HIE    28      41.528  25.460  21.815  1.00  0.00           H  
ATOM    423  HB3 HIE    28      40.341  26.294  20.783  1.00  0.00           H  
ATOM    424  CG  HIE    28      42.035  27.446  21.485  1.00  0.00           C  
ATOM    425  ND1 HIE    28      42.013  28.827  21.745  1.00  0.00           N  
ATOM    426  CE1 HIE    28      43.146  29.365  21.301  1.00  0.00           C  
ATOM    427  HE1 HIE    28      43.528  30.356  21.496  1.00  0.00           H  
ATOM    428  NE2 HIE    28      43.986  28.374  20.924  1.00  0.00           N  
ATOM    429  HE2 HIE    28      44.935  28.423  20.581  1.00  0.00           H  
ATOM    430  CD2 HIE    28      43.289  27.149  21.011  1.00  0.00           C  
ATOM    431  HD2 HIE    28      43.583  26.167  20.670  1.00  0.00           H  
ATOM    432  C   HIE    28      40.810  26.387  24.283  1.00  0.00           C  
ATOM    433  O   HIE    28      40.986  25.248  24.669  1.00  0.00           O  
ATOM    434  N   GLU    29      41.085  27.448  25.050  1.00  0.00           N  
ATOM    435  H   GLU    29      40.949  28.381  24.687  1.00  0.00           H  
ATOM    436  CA  GLU    29      41.695  27.156  26.341  1.00  0.00           C  
ATOM    437  HA  GLU    29      42.525  26.527  26.021  1.00  0.00           H  
ATOM    438  CB  GLU    29      42.306  28.453  26.897  1.00  0.00           C  
ATOM    439  HB2 GLU    29      42.983  28.775  26.106  1.00  0.00           H  
ATOM    440  HB3 GLU    29      41.572  29.225  27.126  1.00  0.00           H  
ATOM    441  CG  GLU    29      43.282  28.244  28.030  1.00  0.00           C  
ATOM    442  HG2 GLU    29      42.885  28.028  29.021  1.00  0.00           H  
ATOM    443  HG3 GLU    29      43.923  27.395  27.789  1.00  0.00           H  
ATOM    444  CD  GLU    29      44.168  29.453  28.088  1.00  0.00           C  
ATOM    445  OE1 GLU    29      45.347  29.308  27.772  1.00  0.00           O  
ATOM    446  OE2 GLU    29      43.809  30.454  28.756  1.00  0.00           O  
ATOM    447  C   GLU    29      40.772  26.520  27.367  1.00  0.00           C  
ATOM    448  O   GLU    29      41.216  25.729  28.223  1.00  0.00           O  
ATOM    449  N   TRP    30      39.464  26.576  27.171  1.00  0.00           N  
ATOM    450  H   TRP    30      39.114  27.259  26.515  1.00  0.00           H  
ATOM    451  CA  TRP    30      38.495  25.832  27.949  1.00  0.00           C  
ATOM    452  HA  TRP    30      38.859  25.724  28.971  1.00  0.00           H  
ATOM    453  CB  TRP    30      37.166  26.646  27.962  1.00  0.00           C  
ATOM    454  HB2 TRP    30      37.141  27.251  27.055  1.00  0.00           H  
ATOM    455  HB3 TRP    30      36.322  25.975  27.796  1.00  0.00           H  
ATOM    456  CG  TRP    30      36.942  27.485  29.173  1.00  0.00           C  
ATOM    457  CD1 TRP    30      36.463  28.792  29.112  1.00  0.00           C  
ATOM    458  HD1 TRP    30      36.319  29.443  28.263  1.00  0.00           H  
ATOM    459  NE1 TRP    30      36.041  29.074  30.385  1.00  0.00           N  
ATOM    460  HE1 TRP    30      35.685  29.989  30.621  1.00  0.00           H  
ATOM    461  CE2 TRP    30      36.401  28.155  31.301  1.00  0.00           C  
ATOM    462  CZ2 TRP    30      36.309  28.200  32.663  1.00  0.00           C  
ATOM    463  HZ2 TRP    30      35.840  29.052  33.131  1.00  0.00           H  
ATOM    464  CH2 TRP    30      36.751  27.141  33.455  1.00  0.00           C  
ATOM    465  HH2 TRP    30      36.718  27.067  34.532  1.00  0.00           H  
ATOM    466  CZ3 TRP    30      37.187  26.017  32.722  1.00  0.00           C  
ATOM    467  HZ3 TRP    30      37.492  25.176  33.326  1.00  0.00           H  
ATOM    468  CE3 TRP    30      37.256  25.926  31.276  1.00  0.00           C  
ATOM    469  HE3 TRP    30      37.779  25.127  30.772  1.00  0.00           H  
ATOM    470  CD2 TRP    30      36.914  27.074  30.556  1.00  0.00           C  
ATOM    471  C   TRP    30      38.257  24.511  27.390  1.00  0.00           C  
ATOM    472  O   TRP    30      38.026  23.615  28.110  1.00  0.00           O  
ATOM    473  N   GLN    31      38.310  24.383  26.082  1.00  0.00           N  
ATOM    474  H   GLN    31      38.681  25.077  25.449  1.00  0.00           H  
ATOM    475  CA  GLN    31      38.112  23.021  25.535  1.00  0.00           C  
ATOM    476  HA  GLN    31      37.136  22.651  25.848  1.00  0.00           H  
ATOM    477  CB  GLN    31      38.176  23.143  23.965  1.00  0.00           C  
ATOM    478  HB2 GLN    31      39.182  23.407  23.639  1.00  0.00           H  
ATOM    479  HB3 GLN    31      37.952  22.141  23.599  1.00  0.00           H  
ATOM    480  CG  GLN    31      37.209  24.203  23.438  1.00  0.00           C  
ATOM    481  HG2 GLN    31      36.170  23.920  23.610  1.00  0.00           H  
ATOM    482  HG3 GLN    31      37.273  25.092  24.064  1.00  0.00           H  
ATOM    483  CD  GLN    31      37.326  24.630  22.010  1.00  0.00           C  
ATOM    484  OE1 GLN    31      38.341  24.344  21.358  1.00  0.00           O  
ATOM    485  NE2 GLN    31      36.312  25.252  21.431  1.00  0.00           N  
ATOM    486 HE21 GLN    31      36.516  25.714  20.556  1.00  0.00           H  
ATOM    487 HE22 GLN    31      35.539  25.608  21.973  1.00  0.00           H  
ATOM    488  C   GLN    31      39.102  21.968  26.099  1.00  0.00           C  
ATOM    489  O   GLN    31      38.626  20.802  26.329  1.00  0.00           O  
ATOM    490  N   GLU    32      40.375  22.357  26.284  1.00  0.00           N  
ATOM    491  H   GLU    32      40.738  23.211  25.886  1.00  0.00           H  
ATOM    492  CA  GLU    32      41.372  21.611  27.136  1.00  0.00           C  
ATOM    493  HA  GLU    32      41.736  20.767  26.549  1.00  0.00           H  
ATOM    494  CB  GLU    32      42.545  22.561  27.370  1.00  0.00           C  
ATOM    495  HB2 GLU    32      42.842  22.955  26.398  1.00  0.00           H  
ATOM    496  HB3 GLU    32      42.176  23.354  28.020  1.00  0.00           H  
ATOM    497  CG  GLU    32      43.760  22.028  28.079  1.00  0.00           C  
ATOM    498  HG2 GLU    32      44.521  22.805  28.008  1.00  0.00           H  
ATOM    499  HG3 GLU    32      43.516  21.830  29.123  1.00  0.00           H  
ATOM    500  CD  GLU    32      44.363  20.803  27.339  1.00  0.00           C  
ATOM    501  OE1 GLU    32      44.758  20.861  26.115  1.00  0.00           O  
ATOM    502  OE2 GLU    32      44.457  19.772  28.042  1.00  0.00           O  
ATOM    503  C   GLU    32      40.737  21.028  28.393  1.00  0.00           C  
ATOM    504  O   GLU    32      41.071  19.941  28.763  1.00  0.00           O  
ATOM    505  N   VAL    33      39.801  21.674  29.104  1.00  0.00           N  
ATOM    506  H   VAL    33      39.509  22.573  28.750  1.00  0.00           H  
ATOM    507  CA  VAL    33      39.042  21.091  30.212  1.00  0.00           C  
ATOM    508  HA  VAL    33      39.618  20.285  30.668  1.00  0.00           H  
ATOM    509  CB  VAL    33      38.697  22.234  31.215  1.00  0.00           C  
ATOM    510  HB  VAL    33      38.363  23.055  30.581  1.00  0.00           H  
ATOM    511  CG1 VAL    33      37.596  21.841  32.250  1.00  0.00           C  
ATOM    512 HG11 VAL    33      37.761  20.941  32.842  1.00  0.00           H  
ATOM    513 HG12 VAL    33      37.442  22.636  32.980  1.00  0.00           H  
ATOM    514 HG13 VAL    33      36.665  21.611  31.731  1.00  0.00           H  
ATOM    515  CG2 VAL    33      40.064  22.579  31.896  1.00  0.00           C  
ATOM    516 HG21 VAL    33      40.272  21.743  32.565  1.00  0.00           H  
ATOM    517 HG22 VAL    33      40.831  22.570  31.122  1.00  0.00           H  
ATOM    518 HG23 VAL    33      39.906  23.432  32.555  1.00  0.00           H  
ATOM    519  C   VAL    33      37.714  20.504  29.752  1.00  0.00           C  
ATOM    520  O   VAL    33      37.398  19.419  30.118  1.00  0.00           O  
ATOM    521  N   GLY    34      36.912  21.196  28.995  1.00  0.00           N  
ATOM    522  H   GLY    34      37.198  22.131  28.741  1.00  0.00           H  
ATOM    523  CA  GLY    34      35.509  20.935  28.741  1.00  0.00           C  
ATOM    524  HA2 GLY    34      35.074  20.624  29.691  1.00  0.00           H  
ATOM    525  HA3 GLY    34      34.977  21.803  28.350  1.00  0.00           H  
ATOM    526  C   GLY    34      35.123  19.657  27.873  1.00  0.00           C  
ATOM    527  O   GLY    34      34.135  18.989  28.095  1.00  0.00           O  
ATOM    528  N   GLU    35      36.020  19.302  26.983  1.00  0.00           N  
ATOM    529  H   GLU    35      36.887  19.804  26.854  1.00  0.00           H  
ATOM    530  CA  GLU    35      35.925  18.005  26.204  1.00  0.00           C  
ATOM    531  HA  GLU    35      34.905  17.888  25.838  1.00  0.00           H  
ATOM    532  CB  GLU    35      36.964  17.999  24.996  1.00  0.00           C  
ATOM    533  HB2 GLU    35      37.968  18.140  25.396  1.00  0.00           H  
ATOM    534  HB3 GLU    35      36.893  16.961  24.671  1.00  0.00           H  
ATOM    535  CG  GLU    35      36.547  19.033  23.903  1.00  0.00           C  
ATOM    536  HG2 GLU    35      36.572  20.034  24.332  1.00  0.00           H  
ATOM    537  HG3 GLU    35      37.199  19.012  23.030  1.00  0.00           H  
ATOM    538  CD  GLU    35      35.148  18.747  23.431  1.00  0.00           C  
ATOM    539  OE1 GLU    35      35.011  17.629  22.889  1.00  0.00           O  
ATOM    540  OE2 GLU    35      34.206  19.493  23.703  1.00  0.00           O  
ATOM    541  C   GLU    35      36.216  16.786  27.088  1.00  0.00           C  
ATOM    542  O   GLU    35      35.843  15.693  26.702  1.00  0.00           O  
ATOM    543  N   ALA    36      36.701  16.891  28.332  1.00  0.00           N  
ATOM    544  H   ALA    36      36.990  17.805  28.651  1.00  0.00           H  
ATOM    545  CA  ALA    36      36.677  15.731  29.231  1.00  0.00           C  
ATOM    546  HA  ALA    36      37.085  14.889  28.671  1.00  0.00           H  
ATOM    547  CB  ALA    36      37.497  16.082  30.428  1.00  0.00           C  
ATOM    548  HB1 ALA    36      37.454  15.344  31.230  1.00  0.00           H  
ATOM    549  HB2 ALA    36      38.527  16.212  30.094  1.00  0.00           H  
ATOM    550  HB3 ALA    36      37.117  16.974  30.925  1.00  0.00           H  
ATOM    551  C   ALA    36      35.218  15.416  29.728  1.00  0.00           C  
ATOM    552  O   ALA    36      35.161  14.317  30.331  1.00  0.00           O  
ATOM    553  N   PHE    37      34.100  16.130  29.484  1.00  0.00           N  
ATOM    554  H   PHE    37      34.231  16.968  28.936  1.00  0.00           H  
ATOM    555  CA  PHE    37      32.741  15.823  30.035  1.00  0.00           C  
ATOM    556  HA  PHE    37      32.848  14.986  30.725  1.00  0.00           H  
ATOM    557  CB  PHE    37      32.185  17.063  30.819  1.00  0.00           C  
ATOM    558  HB2 PHE    37      32.291  17.933  30.171  1.00  0.00           H  
ATOM    559  HB3 PHE    37      31.135  16.943  31.087  1.00  0.00           H  
ATOM    560  CG  PHE    37      32.963  17.280  32.087  1.00  0.00           C  
ATOM    561  CD1 PHE    37      33.807  18.393  32.295  1.00  0.00           C  
ATOM    562  HD1 PHE    37      33.948  19.148  31.535  1.00  0.00           H  
ATOM    563  CE1 PHE    37      34.541  18.466  33.474  1.00  0.00           C  
ATOM    564  HE1 PHE    37      35.265  19.261  33.577  1.00  0.00           H  
ATOM    565  CZ  PHE    37      34.371  17.510  34.500  1.00  0.00           C  
ATOM    566  HZ  PHE    37      34.821  17.538  35.481  1.00  0.00           H  
ATOM    567  CE2 PHE    37      33.484  16.481  34.305  1.00  0.00           C  
ATOM    568  HE2 PHE    37      33.293  15.740  35.067  1.00  0.00           H  
ATOM    569  CD2 PHE    37      32.773  16.367  33.107  1.00  0.00           C  
ATOM    570  HD2 PHE    37      32.103  15.527  33.002  1.00  0.00           H  
ATOM    571  C   PHE    37      31.922  15.357  28.845  1.00  0.00           C  
ATOM    572  O   PHE    37      30.775  15.779  28.789  1.00  0.00           O  
ATOM    573  N   ALA    38      32.410  14.441  27.951  1.00  0.00           N  
ATOM    574  H   ALA    38      33.345  14.062  28.006  1.00  0.00           H  
ATOM    575  CA  ALA    38      31.672  14.071  26.730  1.00  0.00           C  
ATOM    576  HA  ALA    38      31.430  14.985  26.188  1.00  0.00           H  
ATOM    577  CB  ALA    38      32.615  13.227  25.793  1.00  0.00           C  
ATOM    578  HB1 ALA    38      32.062  13.070  24.867  1.00  0.00           H  
ATOM    579  HB2 ALA    38      33.446  13.861  25.483  1.00  0.00           H  
ATOM    580  HB3 ALA    38      32.948  12.306  26.271  1.00  0.00           H  
ATOM    581  C   ALA    38      30.304  13.394  26.964  1.00  0.00           C  
ATOM    582  O   ALA    38      29.605  13.026  26.046  1.00  0.00           O  
ATOM    583  N   ASP    39      29.894  13.026  28.251  1.00  0.00           N  
ATOM    584  H   ASP    39      30.540  13.162  29.016  1.00  0.00           H  
ATOM    585  CA  ASP    39      28.505  12.680  28.496  1.00  0.00           C  
ATOM    586  HA  ASP    39      28.148  11.873  27.856  1.00  0.00           H  
ATOM    587  CB  ASP    39      28.365  12.276  29.991  1.00  0.00           C  
ATOM    588  HB2 ASP    39      28.184  13.157  30.606  1.00  0.00           H  
ATOM    589  HB3 ASP    39      27.376  11.832  30.099  1.00  0.00           H  
ATOM    590  CG  ASP    39      29.514  11.506  30.720  1.00  0.00           C  
ATOM    591  OD1 ASP    39      29.207  10.627  31.509  1.00  0.00           O  
ATOM    592  OD2 ASP    39      30.698  11.916  30.652  1.00  0.00           O  
ATOM    593  C   ASP    39      27.545  13.902  28.229  1.00  0.00           C  
ATOM    594  O   ASP    39      26.415  13.592  27.831  1.00  0.00           O  
ATOM    595  N   TYR    40      28.056  15.144  28.373  1.00  0.00           N  
ATOM    596  H   TYR    40      29.058  15.142  28.497  1.00  0.00           H  
ATOM    597  CA  TYR    40      27.310  16.460  28.434  1.00  0.00           C  
ATOM    598  HA  TYR    40      26.238  16.283  28.517  1.00  0.00           H  
ATOM    599  CB  TYR    40      27.785  17.429  29.535  1.00  0.00           C  
ATOM    600  HB2 TYR    40      28.836  17.690  29.407  1.00  0.00           H  
ATOM    601  HB3 TYR    40      27.127  18.295  29.467  1.00  0.00           H  
ATOM    602  CG  TYR    40      27.699  16.896  30.926  1.00  0.00           C  
ATOM    603  CD1 TYR    40      28.530  15.800  31.397  1.00  0.00           C  
ATOM    604  HD1 TYR    40      29.242  15.371  30.707  1.00  0.00           H  
ATOM    605  CE1 TYR    40      28.291  15.230  32.680  1.00  0.00           C  
ATOM    606  HE1 TYR    40      28.934  14.468  33.094  1.00  0.00           H  
ATOM    607  CZ  TYR    40      27.324  15.827  33.557  1.00  0.00           C  
ATOM    608  OH  TYR    40      27.239  15.424  34.833  1.00  0.00           O  
ATOM    609  HH  TYR    40      26.563  15.971  35.240  1.00  0.00           H  
ATOM    610  CE2 TYR    40      26.647  16.998  33.100  1.00  0.00           C  
ATOM    611  HE2 TYR    40      26.032  17.575  33.775  1.00  0.00           H  
ATOM    612  CD2 TYR    40      26.832  17.474  31.817  1.00  0.00           C  
ATOM    613  HD2 TYR    40      26.288  18.367  31.550  1.00  0.00           H  
ATOM    614  C   TYR    40      27.598  17.140  27.052  1.00  0.00           C  
ATOM    615  O   TYR    40      28.518  16.817  26.379  1.00  0.00           O  
ATOM    616  N   SER    41      26.749  18.140  26.770  1.00  0.00           N  
ATOM    617  H   SER    41      25.913  18.254  27.326  1.00  0.00           H  
ATOM    618  CA  SER    41      26.952  19.075  25.687  1.00  0.00           C  
ATOM    619  HA  SER    41      27.577  18.671  24.890  1.00  0.00           H  
ATOM    620  CB  SER    41      25.730  19.613  25.057  1.00  0.00           C  
ATOM    621  HB2 SER    41      25.115  20.136  25.790  1.00  0.00           H  
ATOM    622  HB3 SER    41      26.108  20.194  24.216  1.00  0.00           H  
ATOM    623  OG  SER    41      24.939  18.607  24.515  1.00  0.00           O  
ATOM    624  HG  SER    41      24.577  18.143  25.273  1.00  0.00           H  
ATOM    625  C   SER    41      27.776  20.292  26.214  1.00  0.00           C  
ATOM    626  O   SER    41      27.619  20.616  27.386  1.00  0.00           O  
ATOM    627  N   ARG    42      28.657  20.866  25.383  1.00  0.00           N  
ATOM    628  H   ARG    42      28.699  20.496  24.444  1.00  0.00           H  
ATOM    629  CA  ARG    42      29.631  21.922  25.631  1.00  0.00           C  
ATOM    630  HA  ARG    42      29.454  22.261  26.651  1.00  0.00           H  
ATOM    631  CB  ARG    42      31.067  21.318  25.713  1.00  0.00           C  
ATOM    632  HB2 ARG    42      31.330  21.142  24.670  1.00  0.00           H  
ATOM    633  HB3 ARG    42      31.709  22.175  25.914  1.00  0.00           H  
ATOM    634  CG  ARG    42      31.316  20.129  26.633  1.00  0.00           C  
ATOM    635  HG2 ARG    42      32.361  20.216  26.933  1.00  0.00           H  
ATOM    636  HG3 ARG    42      30.649  20.394  27.453  1.00  0.00           H  
ATOM    637  CD  ARG    42      31.015  18.788  25.986  1.00  0.00           C  
ATOM    638  HD2 ARG    42      31.136  18.077  26.803  1.00  0.00           H  
ATOM    639  HD3 ARG    42      29.970  18.824  25.676  1.00  0.00           H  
ATOM    640  NE  ARG    42      31.814  18.339  24.796  1.00  0.00           N  
ATOM    641  HE  ARG    42      32.692  18.803  24.615  1.00  0.00           H  
ATOM    642  CZ  ARG    42      31.551  17.302  24.077  1.00  0.00           C  
ATOM    643  NH1 ARG    42      32.375  16.887  23.155  1.00  0.00           N  
ATOM    644 HH11 ARG    42      33.259  17.369  23.073  1.00  0.00           H  
ATOM    645 HH12 ARG    42      32.123  16.110  22.560  1.00  0.00           H  
ATOM    646  NH2 ARG    42      30.386  16.639  24.001  1.00  0.00           N  
ATOM    647 HH21 ARG    42      29.617  16.836  24.626  1.00  0.00           H  
ATOM    648 HH22 ARG    42      30.325  15.887  23.330  1.00  0.00           H  
ATOM    649  C   ARG    42      29.386  23.013  24.595  1.00  0.00           C  
ATOM    650  O   ARG    42      29.319  22.825  23.382  1.00  0.00           O  
ATOM    651  N   LEU    43      29.296  24.214  25.084  1.00  0.00           N  
ATOM    652  H   LEU    43      29.329  24.307  26.089  1.00  0.00           H  
ATOM    653  CA  LEU    43      29.081  25.407  24.378  1.00  0.00           C  
ATOM    654  HA  LEU    43      29.241  25.202  23.319  1.00  0.00           H  
ATOM    655  CB  LEU    43      27.665  25.875  24.754  1.00  0.00           C  
ATOM    656  HB2 LEU    43      27.001  25.020  24.626  1.00  0.00           H  
ATOM    657  HB3 LEU    43      27.583  26.149  25.806  1.00  0.00           H  
ATOM    658  CG  LEU    43      27.086  27.106  23.936  1.00  0.00           C  
ATOM    659  HG  LEU    43      27.656  27.996  24.205  1.00  0.00           H  
ATOM    660  CD1 LEU    43      27.210  26.954  22.413  1.00  0.00           C  
ATOM    661 HD11 LEU    43      28.246  27.079  22.098  1.00  0.00           H  
ATOM    662 HD12 LEU    43      27.041  25.886  22.274  1.00  0.00           H  
ATOM    663 HD13 LEU    43      26.419  27.557  21.968  1.00  0.00           H  
ATOM    664  CD2 LEU    43      25.589  27.210  24.212  1.00  0.00           C  
ATOM    665 HD21 LEU    43      25.145  26.388  23.650  1.00  0.00           H  
ATOM    666 HD22 LEU    43      25.465  26.879  25.243  1.00  0.00           H  
ATOM    667 HD23 LEU    43      25.188  28.216  24.094  1.00  0.00           H  
ATOM    668  C   LEU    43      30.212  26.340  24.860  1.00  0.00           C  
ATOM    669  O   LEU    43      30.307  26.600  26.039  1.00  0.00           O  
ATOM    670  N   TYR    44      31.006  26.909  23.908  1.00  0.00           N  
ATOM    671  H   TYR    44      30.816  26.854  22.918  1.00  0.00           H  
ATOM    672  CA  TYR    44      32.128  27.748  24.206  1.00  0.00           C  
ATOM    673  HA  TYR    44      32.412  27.801  25.257  1.00  0.00           H  
ATOM    674  CB  TYR    44      33.416  27.024  23.654  1.00  0.00           C  
ATOM    675  HB2 TYR    44      33.255  27.066  22.576  1.00  0.00           H  
ATOM    676  HB3 TYR    44      34.349  27.558  23.833  1.00  0.00           H  
ATOM    677  CG  TYR    44      33.510  25.563  24.140  1.00  0.00           C  
ATOM    678  CD1 TYR    44      34.140  25.321  25.406  1.00  0.00           C  
ATOM    679  HD1 TYR    44      34.455  26.182  25.976  1.00  0.00           H  
ATOM    680  CE1 TYR    44      34.361  23.990  25.885  1.00  0.00           C  
ATOM    681  HE1 TYR    44      34.721  23.877  26.897  1.00  0.00           H  
ATOM    682  CZ  TYR    44      34.146  22.843  24.961  1.00  0.00           C  
ATOM    683  OH  TYR    44      34.676  21.649  25.326  1.00  0.00           O  
ATOM    684  HH  TYR    44      34.374  20.925  24.773  1.00  0.00           H  
ATOM    685  CE2 TYR    44      33.650  23.167  23.686  1.00  0.00           C  
ATOM    686  HE2 TYR    44      33.472  22.384  22.964  1.00  0.00           H  
ATOM    687  CD2 TYR    44      33.243  24.446  23.303  1.00  0.00           C  
ATOM    688  HD2 TYR    44      32.803  24.542  22.321  1.00  0.00           H  
ATOM    689  C   TYR    44      31.870  29.168  23.722  1.00  0.00           C  
ATOM    690  O   TYR    44      31.923  29.396  22.516  1.00  0.00           O  
ATOM    691  N   VAL    45      31.530  30.154  24.531  1.00  0.00           N  
ATOM    692  H   VAL    45      31.689  29.953  25.508  1.00  0.00           H  
ATOM    693  CA  VAL    45      30.791  31.361  24.074  1.00  0.00           C  
ATOM    694  HA  VAL    45      30.461  31.307  23.037  1.00  0.00           H  
ATOM    695  CB  VAL    45      29.571  31.671  25.006  1.00  0.00           C  
ATOM    696  HB  VAL    45      29.972  31.523  26.009  1.00  0.00           H  
ATOM    697  CG1 VAL    45      29.034  33.130  24.865  1.00  0.00           C  
ATOM    698 HG11 VAL    45      29.733  33.882  25.229  1.00  0.00           H  
ATOM    699 HG12 VAL    45      28.625  33.398  23.891  1.00  0.00           H  
ATOM    700 HG13 VAL    45      28.285  33.298  25.639  1.00  0.00           H  
ATOM    701  CG2 VAL    45      28.539  30.562  24.572  1.00  0.00           C  
ATOM    702 HG21 VAL    45      29.053  29.602  24.525  1.00  0.00           H  
ATOM    703 HG22 VAL    45      27.699  30.475  25.261  1.00  0.00           H  
ATOM    704 HG23 VAL    45      28.159  30.655  23.554  1.00  0.00           H  
ATOM    705  C   VAL    45      31.668  32.581  24.078  1.00  0.00           C  
ATOM    706  O   VAL    45      32.304  32.885  25.095  1.00  0.00           O  
ATOM    707  N   ASP    46      31.524  33.309  22.923  1.00  0.00           N  
ATOM    708  H   ASP    46      30.854  32.903  22.285  1.00  0.00           H  
ATOM    709  CA  ASP    46      32.099  34.595  22.600  1.00  0.00           C  
ATOM    710  HA  ASP    46      33.053  34.645  23.125  1.00  0.00           H  
ATOM    711  CB  ASP    46      32.329  34.722  21.083  1.00  0.00           C  
ATOM    712  HB2 ASP    46      31.326  34.536  20.698  1.00  0.00           H  
ATOM    713  HB3 ASP    46      32.596  35.753  20.852  1.00  0.00           H  
ATOM    714  CG  ASP    46      33.375  33.816  20.458  1.00  0.00           C  
ATOM    715  OD1 ASP    46      33.740  34.084  19.267  1.00  0.00           O  
ATOM    716  OD2 ASP    46      34.003  32.963  21.115  1.00  0.00           O  
ATOM    717  C   ASP    46      31.168  35.695  23.111  1.00  0.00           C  
ATOM    718  O   ASP    46      30.219  36.119  22.525  1.00  0.00           O  
ATOM    719  N   LEU    47      31.502  36.282  24.271  1.00  0.00           N  
ATOM    720  H   LEU    47      32.246  35.902  24.838  1.00  0.00           H  
ATOM    721  CA  LEU    47      30.848  37.446  24.825  1.00  0.00           C  
ATOM    722  HA  LEU    47      29.783  37.262  24.965  1.00  0.00           H  
ATOM    723  CB  LEU    47      31.477  37.634  26.247  1.00  0.00           C  
ATOM    724  HB2 LEU    47      32.564  37.590  26.178  1.00  0.00           H  
ATOM    725  HB3 LEU    47      31.199  38.624  26.607  1.00  0.00           H  
ATOM    726  CG  LEU    47      31.104  36.615  27.309  1.00  0.00           C  
ATOM    727  HG  LEU    47      31.229  35.598  26.938  1.00  0.00           H  
ATOM    728  CD1 LEU    47      32.037  36.714  28.566  1.00  0.00           C  
ATOM    729 HD11 LEU    47      31.726  35.990  29.319  1.00  0.00           H  
ATOM    730 HD12 LEU    47      33.064  36.531  28.251  1.00  0.00           H  
ATOM    731 HD13 LEU    47      32.053  37.729  28.962  1.00  0.00           H  
ATOM    732  CD2 LEU    47      29.699  36.876  27.944  1.00  0.00           C  
ATOM    733 HD21 LEU    47      29.830  37.907  28.274  1.00  0.00           H  
ATOM    734 HD22 LEU    47      28.943  36.776  27.165  1.00  0.00           H  
ATOM    735 HD23 LEU    47      29.534  36.081  28.670  1.00  0.00           H  
ATOM    736  C   LEU    47      31.053  38.688  23.994  1.00  0.00           C  
ATOM    737  O   LEU    47      31.948  38.834  23.137  1.00  0.00           O  
ATOM    738  N   PRO    48      30.171  39.681  24.262  1.00  0.00           N  
ATOM    739  CD  PRO    48      29.152  39.794  25.330  1.00  0.00           C  
ATOM    740  HD2 PRO    48      29.623  39.769  26.312  1.00  0.00           H  
ATOM    741  HD3 PRO    48      28.390  39.024  25.213  1.00  0.00           H  
ATOM    742  CG  PRO    48      28.562  41.187  25.138  1.00  0.00           C  
ATOM    743  HG2 PRO    48      29.051  41.963  25.727  1.00  0.00           H  
ATOM    744  HG3 PRO    48      27.520  41.225  25.456  1.00  0.00           H  
ATOM    745  CB  PRO    48      28.766  41.511  23.682  1.00  0.00           C  
ATOM    746  HB2 PRO    48      28.758  42.571  23.427  1.00  0.00           H  
ATOM    747  HB3 PRO    48      27.983  40.980  23.140  1.00  0.00           H  
ATOM    748  CA  PRO    48      30.100  40.862  23.370  1.00  0.00           C  
ATOM    749  HA  PRO    48      29.872  40.548  22.351  1.00  0.00           H  
ATOM    750  C   PRO    48      31.303  41.776  23.478  1.00  0.00           C  
ATOM    751  O   PRO    48      31.685  42.027  24.634  1.00  0.00           O  
ATOM    752  N   GLY    49      31.993  42.242  22.435  1.00  0.00           N  
ATOM    753  H   GLY    49      31.580  41.962  21.557  1.00  0.00           H  
ATOM    754  CA  GLY    49      33.262  43.023  22.412  1.00  0.00           C  
ATOM    755  HA2 GLY    49      33.161  43.843  21.701  1.00  0.00           H  
ATOM    756  HA3 GLY    49      33.444  43.481  23.385  1.00  0.00           H  
ATOM    757  C   GLY    49      34.473  42.144  22.010  1.00  0.00           C  
ATOM    758  O   GLY    49      35.613  42.723  21.859  1.00  0.00           O  
ATOM    759  N   HIE    50      34.338  40.848  21.693  1.00  0.00           N  
ATOM    760  H   HIE    50      33.417  40.470  21.867  1.00  0.00           H  
ATOM    761  CA  HIE    50      35.497  39.979  21.264  1.00  0.00           C  
ATOM    762  HA  HIE    50      36.128  40.521  20.559  1.00  0.00           H  
ATOM    763  CB  HIE    50      36.414  39.540  22.468  1.00  0.00           C  
ATOM    764  HB2 HIE    50      37.384  39.460  21.977  1.00  0.00           H  
ATOM    765  HB3 HIE    50      36.569  40.277  23.257  1.00  0.00           H  
ATOM    766  CG  HIE    50      36.125  38.305  23.183  1.00  0.00           C  
ATOM    767  ND1 HIE    50      37.138  37.763  23.967  1.00  0.00           N  
ATOM    768  CE1 HIE    50      36.452  36.913  24.715  1.00  0.00           C  
ATOM    769  HE1 HIE    50      36.939  36.376  25.516  1.00  0.00           H  
ATOM    770  NE2 HIE    50      35.143  36.757  24.373  1.00  0.00           N  
ATOM    771  HE2 HIE    50      34.366  36.405  24.914  1.00  0.00           H  
ATOM    772  CD2 HIE    50      34.942  37.665  23.358  1.00  0.00           C  
ATOM    773  HD2 HIE    50      33.998  37.939  22.909  1.00  0.00           H  
ATOM    774  C   HIE    50      34.987  38.767  20.419  1.00  0.00           C  
ATOM    775  O   HIE    50      33.796  38.544  20.368  1.00  0.00           O  
ATOM    776  N   GLY    51      35.895  37.902  19.843  1.00  0.00           N  
ATOM    777  H   GLY    51      36.865  37.952  20.121  1.00  0.00           H  
ATOM    778  CA  GLY    51      35.492  36.817  19.000  1.00  0.00           C  
ATOM    779  HA2 GLY    51      36.458  36.373  18.759  1.00  0.00           H  
ATOM    780  HA3 GLY    51      34.978  36.100  19.641  1.00  0.00           H  
ATOM    781  C   GLY    51      34.606  37.182  17.808  1.00  0.00           C  
ATOM    782  O   GLY    51      34.568  38.312  17.379  1.00  0.00           O  
ATOM    783  N   GLY    52      33.666  36.328  17.356  1.00  0.00           N  
ATOM    784  H   GLY    52      33.677  35.351  17.612  1.00  0.00           H  
ATOM    785  CA  GLY    52      32.557  36.656  16.482  1.00  0.00           C  
ATOM    786  HA2 GLY    52      32.959  37.288  15.690  1.00  0.00           H  
ATOM    787  HA3 GLY    52      32.092  35.736  16.126  1.00  0.00           H  
ATOM    788  C   GLY    52      31.456  37.464  17.140  1.00  0.00           C  
ATOM    789  O   GLY    52      30.447  37.633  16.518  1.00  0.00           O  
ATOM    790  N   SER    53      31.573  37.831  18.412  1.00  0.00           N  
ATOM    791  H   SER    53      32.245  37.361  19.001  1.00  0.00           H  
ATOM    792  CA  SER    53      30.699  38.842  19.004  1.00  0.00           C  
ATOM    793  HA  SER    53      29.802  38.978  18.399  1.00  0.00           H  
ATOM    794  CB  SER    53      30.179  38.294  20.374  1.00  0.00           C  
ATOM    795  HB2 SER    53      31.036  38.077  21.011  1.00  0.00           H  
ATOM    796  HB3 SER    53      29.510  38.993  20.876  1.00  0.00           H  
ATOM    797  OG  SER    53      29.505  37.041  20.143  1.00  0.00           O  
ATOM    798  HG  SER    53      29.839  36.615  20.936  1.00  0.00           H  
ATOM    799  C   SER    53      31.435  40.224  19.145  1.00  0.00           C  
ATOM    800  O   SER    53      30.889  41.084  19.887  1.00  0.00           O  
ATOM    801  N   ALA    54      32.555  40.488  18.487  1.00  0.00           N  
ATOM    802  H   ALA    54      33.079  39.719  18.095  1.00  0.00           H  
ATOM    803  CA  ALA    54      33.158  41.845  18.624  1.00  0.00           C  
ATOM    804  HA  ALA    54      33.143  42.158  19.668  1.00  0.00           H  
ATOM    805  CB  ALA    54      34.597  41.857  18.125  1.00  0.00           C  
ATOM    806  HB1 ALA    54      34.898  42.872  18.385  1.00  0.00           H  
ATOM    807  HB2 ALA    54      35.295  41.097  18.474  1.00  0.00           H  
ATOM    808  HB3 ALA    54      34.614  41.657  17.054  1.00  0.00           H  
ATOM    809  C   ALA    54      32.416  43.039  17.923  1.00  0.00           C  
ATOM    810  O   ALA    54      32.574  44.213  18.232  1.00  0.00           O  
ATOM    811  N   ALA    55      31.412  42.762  17.023  1.00  0.00           N  
ATOM    812  H   ALA    55      31.334  41.811  16.695  1.00  0.00           H  
ATOM    813  CA  ALA    55      30.451  43.717  16.469  1.00  0.00           C  
ATOM    814  HA  ALA    55      30.911  44.698  16.582  1.00  0.00           H  
ATOM    815  CB  ALA    55      30.308  43.521  14.924  1.00  0.00           C  
ATOM    816  HB1 ALA    55      29.664  44.284  14.488  1.00  0.00           H  
ATOM    817  HB2 ALA    55      31.254  43.478  14.383  1.00  0.00           H  
ATOM    818  HB3 ALA    55      29.830  42.565  14.708  1.00  0.00           H  
ATOM    819  C   ALA    55      29.068  43.794  17.141  1.00  0.00           C  
ATOM    820  O   ALA    55      28.369  44.685  16.740  1.00  0.00           O  
ATOM    821  N   ILE    56      28.824  42.998  18.233  1.00  0.00           N  
ATOM    822  H   ILE    56      29.580  42.390  18.513  1.00  0.00           H  
ATOM    823  CA  ILE    56      27.575  43.004  19.036  1.00  0.00           C  
ATOM    824  HA  ILE    56      26.723  42.950  18.357  1.00  0.00           H  
ATOM    825  CB  ILE    56      27.358  41.776  19.967  1.00  0.00           C  
ATOM    826  HB  ILE    56      28.227  41.807  20.624  1.00  0.00           H  
ATOM    827  CG2 ILE    56      26.121  41.818  20.900  1.00  0.00           C  
ATOM    828 HG21 ILE    56      26.150  40.910  21.503  1.00  0.00           H  
ATOM    829 HG22 ILE    56      25.981  42.650  21.589  1.00  0.00           H  
ATOM    830 HG23 ILE    56      25.172  41.628  20.399  1.00  0.00           H  
ATOM    831  CG1 ILE    56      27.416  40.412  19.247  1.00  0.00           C  
ATOM    832 HG12 ILE    56      28.300  40.301  18.619  1.00  0.00           H  
ATOM    833 HG13 ILE    56      27.492  39.596  19.965  1.00  0.00           H  
ATOM    834  CD1 ILE    56      26.318  40.127  18.311  1.00  0.00           C  
ATOM    835 HD11 ILE    56      25.402  39.776  18.787  1.00  0.00           H  
ATOM    836 HD12 ILE    56      26.207  40.976  17.636  1.00  0.00           H  
ATOM    837 HD13 ILE    56      26.594  39.212  17.787  1.00  0.00           H  
ATOM    838  C   ILE    56      27.452  44.334  19.894  1.00  0.00           C  
ATOM    839  O   ILE    56      28.435  44.691  20.511  1.00  0.00           O  
ATOM    840  N   SER    57      26.338  45.021  19.623  1.00  0.00           N  
ATOM    841  H   SER    57      25.672  44.548  19.030  1.00  0.00           H  
ATOM    842  CA  SER    57      25.862  46.347  20.011  1.00  0.00           C  
ATOM    843  HA  SER    57      26.767  46.940  20.145  1.00  0.00           H  
ATOM    844  CB  SER    57      24.888  46.856  18.931  1.00  0.00           C  
ATOM    845  HB2 SER    57      24.176  46.127  18.542  1.00  0.00           H  
ATOM    846  HB3 SER    57      24.332  47.672  19.392  1.00  0.00           H  
ATOM    847  OG  SER    57      25.479  47.502  17.808  1.00  0.00           O  
ATOM    848  HG  SER    57      25.317  46.908  17.071  1.00  0.00           H  
ATOM    849  C   SER    57      25.241  46.232  21.378  1.00  0.00           C  
ATOM    850  O   SER    57      24.041  45.997  21.508  1.00  0.00           O  
ATOM    851  N   VAL    58      26.049  46.444  22.423  1.00  0.00           N  
ATOM    852  H   VAL    58      26.985  46.687  22.130  1.00  0.00           H  
ATOM    853  CA  VAL    58      25.716  46.656  23.880  1.00  0.00           C  
ATOM    854  HA  VAL    58      24.680  46.988  23.813  1.00  0.00           H  
ATOM    855  CB  VAL    58      25.760  45.241  24.604  1.00  0.00           C  
ATOM    856  HB  VAL    58      25.010  44.564  24.196  1.00  0.00           H  
ATOM    857  CG1 VAL    58      27.186  44.636  24.503  1.00  0.00           C  
ATOM    858 HG11 VAL    58      28.021  45.242  24.855  1.00  0.00           H  
ATOM    859 HG12 VAL    58      27.228  43.663  24.992  1.00  0.00           H  
ATOM    860 HG13 VAL    58      27.237  44.573  23.416  1.00  0.00           H  
ATOM    861  CG2 VAL    58      25.495  45.292  26.101  1.00  0.00           C  
ATOM    862 HG21 VAL    58      24.578  45.878  26.156  1.00  0.00           H  
ATOM    863 HG22 VAL    58      25.327  44.245  26.353  1.00  0.00           H  
ATOM    864 HG23 VAL    58      26.326  45.785  26.605  1.00  0.00           H  
ATOM    865  C   VAL    58      26.576  47.742  24.577  1.00  0.00           C  
ATOM    866  O   VAL    58      27.765  47.789  24.337  1.00  0.00           O  
ATOM    867  N   ASP    59      26.005  48.440  25.608  1.00  0.00           N  
ATOM    868  H   ASP    59      25.004  48.371  25.722  1.00  0.00           H  
ATOM    869  CA  ASP    59      26.635  49.342  26.536  1.00  0.00           C  
ATOM    870  HA  ASP    59      27.707  49.162  26.465  1.00  0.00           H  
ATOM    871  CB  ASP    59      26.273  50.788  26.133  1.00  0.00           C  
ATOM    872  HB2 ASP    59      26.868  51.506  26.698  1.00  0.00           H  
ATOM    873  HB3 ASP    59      26.484  50.948  25.075  1.00  0.00           H  
ATOM    874  CG  ASP    59      24.779  51.146  26.438  1.00  0.00           C  
ATOM    875  OD1 ASP    59      24.497  52.378  26.221  1.00  0.00           O  
ATOM    876  OD2 ASP    59      23.855  50.335  26.619  1.00  0.00           O  
ATOM    877  C   ASP    59      26.237  49.142  28.010  1.00  0.00           C  
ATOM    878  O   ASP    59      26.623  49.904  28.897  1.00  0.00           O  
ATOM    879  N   GLY    60      25.540  48.104  28.343  1.00  0.00           N  
ATOM    880  H   GLY    60      25.470  47.304  27.730  1.00  0.00           H  
ATOM    881  CA  GLY    60      25.103  47.869  29.754  1.00  0.00           C  
ATOM    882  HA2 GLY    60      25.695  48.371  30.519  1.00  0.00           H  
ATOM    883  HA3 GLY    60      24.042  48.119  29.742  1.00  0.00           H  
ATOM    884  C   GLY    60      25.071  46.427  30.172  1.00  0.00           C  
ATOM    885  O   GLY    60      24.581  45.579  29.366  1.00  0.00           O  
ATOM    886  N   PHE    61      25.555  46.189  31.368  1.00  0.00           N  
ATOM    887  H   PHE    61      25.927  47.035  31.777  1.00  0.00           H  
ATOM    888  CA  PHE    61      25.652  44.861  31.973  1.00  0.00           C  
ATOM    889  HA  PHE    61      26.215  44.266  31.253  1.00  0.00           H  
ATOM    890  CB  PHE    61      26.458  45.059  33.259  1.00  0.00           C  
ATOM    891  HB2 PHE    61      27.171  45.883  33.241  1.00  0.00           H  
ATOM    892  HB3 PHE    61      25.790  45.381  34.058  1.00  0.00           H  
ATOM    893  CG  PHE    61      27.171  43.808  33.752  1.00  0.00           C  
ATOM    894  CD1 PHE    61      28.210  43.131  33.052  1.00  0.00           C  
ATOM    895  HD1 PHE    61      28.358  43.520  32.055  1.00  0.00           H  
ATOM    896  CE1 PHE    61      28.933  42.089  33.572  1.00  0.00           C  
ATOM    897  HE1 PHE    61      29.738  41.659  32.994  1.00  0.00           H  
ATOM    898  CZ  PHE    61      28.644  41.578  34.824  1.00  0.00           C  
ATOM    899  HZ  PHE    61      29.117  40.669  35.163  1.00  0.00           H  
ATOM    900  CE2 PHE    61      27.667  42.204  35.615  1.00  0.00           C  
ATOM    901  HE2 PHE    61      27.483  41.844  36.616  1.00  0.00           H  
ATOM    902  CD2 PHE    61      26.951  43.281  35.042  1.00  0.00           C  
ATOM    903  HD2 PHE    61      26.263  43.846  35.653  1.00  0.00           H  
ATOM    904  C   PHE    61      24.365  44.095  32.133  1.00  0.00           C  
ATOM    905  O   PHE    61      24.380  42.914  32.080  1.00  0.00           O  
ATOM    906  N   ASP    62      23.186  44.793  32.210  1.00  0.00           N  
ATOM    907  H   ASP    62      23.216  45.798  32.112  1.00  0.00           H  
ATOM    908  CA  ASP    62      21.881  44.107  32.189  1.00  0.00           C  
ATOM    909  HA  ASP    62      21.917  43.177  32.756  1.00  0.00           H  
ATOM    910  CB  ASP    62      20.780  44.988  32.683  1.00  0.00           C  
ATOM    911  HB2 ASP    62      20.776  45.830  31.991  1.00  0.00           H  
ATOM    912  HB3 ASP    62      19.885  44.367  32.669  1.00  0.00           H  
ATOM    913  CG  ASP    62      20.852  45.630  34.071  1.00  0.00           C  
ATOM    914  OD1 ASP    62      21.550  45.051  34.947  1.00  0.00           O  
ATOM    915  OD2 ASP    62      20.354  46.747  34.297  1.00  0.00           O  
ATOM    916  C   ASP    62      21.512  43.641  30.762  1.00  0.00           C  
ATOM    917  O   ASP    62      20.711  42.705  30.687  1.00  0.00           O  
ATOM    918  N   ASP    63      22.035  44.185  29.634  1.00  0.00           N  
ATOM    919  H   ASP    63      22.781  44.841  29.819  1.00  0.00           H  
ATOM    920  CA  ASP    63      21.918  43.721  28.294  1.00  0.00           C  
ATOM    921  HA  ASP    63      20.979  43.219  28.059  1.00  0.00           H  
ATOM    922  CB  ASP    63      21.861  44.877  27.367  1.00  0.00           C  
ATOM    923  HB2 ASP    63      22.690  45.563  27.544  1.00  0.00           H  
ATOM    924  HB3 ASP    63      21.986  44.500  26.352  1.00  0.00           H  
ATOM    925  CG  ASP    63      20.578  45.767  27.450  1.00  0.00           C  
ATOM    926  OD1 ASP    63      20.632  47.002  27.240  1.00  0.00           O  
ATOM    927  OD2 ASP    63      19.462  45.293  27.779  1.00  0.00           O  
ATOM    928  C   ASP    63      23.001  42.733  27.870  1.00  0.00           C  
ATOM    929  O   ASP    63      22.657  41.865  27.127  1.00  0.00           O  
ATOM    930  N   VAL    64      24.219  42.798  28.367  1.00  0.00           N  
ATOM    931  H   VAL    64      24.295  43.460  29.126  1.00  0.00           H  
ATOM    932  CA  VAL    64      25.122  41.635  28.243  1.00  0.00           C  
ATOM    933  HA  VAL    64      25.229  41.410  27.181  1.00  0.00           H  
ATOM    934  CB  VAL    64      26.466  41.880  28.896  1.00  0.00           C  
ATOM    935  HB  VAL    64      26.294  42.122  29.945  1.00  0.00           H  
ATOM    936  CG1 VAL    64      27.511  40.767  28.662  1.00  0.00           C  
ATOM    937 HG11 VAL    64      27.521  40.340  27.659  1.00  0.00           H  
ATOM    938 HG12 VAL    64      28.513  41.100  28.932  1.00  0.00           H  
ATOM    939 HG13 VAL    64      27.258  39.904  29.277  1.00  0.00           H  
ATOM    940  CG2 VAL    64      27.166  43.188  28.316  1.00  0.00           C  
ATOM    941 HG21 VAL    64      27.478  43.134  27.273  1.00  0.00           H  
ATOM    942 HG22 VAL    64      26.436  43.995  28.249  1.00  0.00           H  
ATOM    943 HG23 VAL    64      28.059  43.441  28.886  1.00  0.00           H  
ATOM    944  C   VAL    64      24.546  40.435  28.867  1.00  0.00           C  
ATOM    945  O   VAL    64      24.436  39.383  28.278  1.00  0.00           O  
ATOM    946  N   THR    65      23.842  40.618  30.016  1.00  0.00           N  
ATOM    947  H   THR    65      23.856  41.447  30.592  1.00  0.00           H  
ATOM    948  CA  THR    65      23.123  39.538  30.735  1.00  0.00           C  
ATOM    949  HA  THR    65      23.806  38.697  30.857  1.00  0.00           H  
ATOM    950  CB  THR    65      22.718  39.888  32.169  1.00  0.00           C  
ATOM    951  HB  THR    65      22.031  40.734  32.194  1.00  0.00           H  
ATOM    952  CG2 THR    65      22.074  38.706  32.887  1.00  0.00           C  
ATOM    953 HG21 THR    65      22.717  37.825  32.886  1.00  0.00           H  
ATOM    954 HG22 THR    65      21.940  38.938  33.943  1.00  0.00           H  
ATOM    955 HG23 THR    65      21.074  38.469  32.524  1.00  0.00           H  
ATOM    956  OG1 THR    65      23.913  40.175  32.896  1.00  0.00           O  
ATOM    957  HG1 THR    65      24.067  41.103  32.703  1.00  0.00           H  
ATOM    958  C   THR    65      21.829  39.062  29.907  1.00  0.00           C  
ATOM    959  O   THR    65      21.579  37.885  29.870  1.00  0.00           O  
ATOM    960  N   ASP    66      21.232  39.947  29.165  1.00  0.00           N  
ATOM    961  H   ASP    66      21.594  40.878  29.314  1.00  0.00           H  
ATOM    962  CA  ASP    66      20.137  39.552  28.280  1.00  0.00           C  
ATOM    963  HA  ASP    66      19.425  38.954  28.849  1.00  0.00           H  
ATOM    964  CB  ASP    66      19.367  40.879  27.897  1.00  0.00           C  
ATOM    965  HB2 ASP    66      19.337  41.451  28.825  1.00  0.00           H  
ATOM    966  HB3 ASP    66      19.809  41.433  27.069  1.00  0.00           H  
ATOM    967  CG  ASP    66      17.889  40.485  27.572  1.00  0.00           C  
ATOM    968  OD1 ASP    66      17.214  39.767  28.330  1.00  0.00           O  
ATOM    969  OD2 ASP    66      17.397  41.001  26.554  1.00  0.00           O  
ATOM    970  C   ASP    66      20.548  38.885  26.951  1.00  0.00           C  
ATOM    971  O   ASP    66      19.817  38.030  26.462  1.00  0.00           O  
ATOM    972  N   LEU    67      21.726  39.268  26.437  1.00  0.00           N  
ATOM    973  H   LEU    67      22.254  39.980  26.922  1.00  0.00           H  
ATOM    974  CA  LEU    67      22.252  38.598  25.230  1.00  0.00           C  
ATOM    975  HA  LEU    67      21.657  38.657  24.319  1.00  0.00           H  
ATOM    976  CB  LEU    67      23.552  39.205  24.777  1.00  0.00           C  
ATOM    977  HB2 LEU    67      24.259  39.293  25.602  1.00  0.00           H  
ATOM    978  HB3 LEU    67      23.981  38.505  24.061  1.00  0.00           H  
ATOM    979  CG  LEU    67      23.391  40.432  23.914  1.00  0.00           C  
ATOM    980  HG  LEU    67      22.546  41.014  24.283  1.00  0.00           H  
ATOM    981  CD1 LEU    67      24.644  41.346  23.969  1.00  0.00           C  
ATOM    982 HD11 LEU    67      24.529  42.290  23.437  1.00  0.00           H  
ATOM    983 HD12 LEU    67      24.833  41.588  25.015  1.00  0.00           H  
ATOM    984 HD13 LEU    67      25.548  40.866  23.593  1.00  0.00           H  
ATOM    985  CD2 LEU    67      23.245  40.145  22.427  1.00  0.00           C  
ATOM    986 HD21 LEU    67      24.155  39.794  21.939  1.00  0.00           H  
ATOM    987 HD22 LEU    67      22.450  39.433  22.205  1.00  0.00           H  
ATOM    988 HD23 LEU    67      22.974  41.043  21.873  1.00  0.00           H  
ATOM    989  C   LEU    67      22.473  37.055  25.582  1.00  0.00           C  
ATOM    990  O   LEU    67      22.149  36.205  24.812  1.00  0.00           O  
ATOM    991  N   LEU    68      23.051  36.718  26.801  1.00  0.00           N  
ATOM    992  H   LEU    68      23.425  37.456  27.381  1.00  0.00           H  
ATOM    993  CA  LEU    68      23.275  35.289  27.122  1.00  0.00           C  
ATOM    994  HA  LEU    68      23.869  34.865  26.313  1.00  0.00           H  
ATOM    995  CB  LEU    68      24.183  35.232  28.378  1.00  0.00           C  
ATOM    996  HB2 LEU    68      24.938  36.018  28.389  1.00  0.00           H  
ATOM    997  HB3 LEU    68      23.505  35.298  29.229  1.00  0.00           H  
ATOM    998  CG  LEU    68      24.899  33.899  28.689  1.00  0.00           C  
ATOM    999  HG  LEU    68      24.216  33.095  28.962  1.00  0.00           H  
ATOM   1000  CD1 LEU    68      25.757  33.398  27.525  1.00  0.00           C  
ATOM   1001 HD11 LEU    68      25.270  33.425  26.551  1.00  0.00           H  
ATOM   1002 HD12 LEU    68      26.666  34.001  27.536  1.00  0.00           H  
ATOM   1003 HD13 LEU    68      25.910  32.331  27.686  1.00  0.00           H  
ATOM   1004  CD2 LEU    68      25.737  34.002  29.977  1.00  0.00           C  
ATOM   1005 HD21 LEU    68      26.670  34.519  29.752  1.00  0.00           H  
ATOM   1006 HD22 LEU    68      25.229  34.511  30.795  1.00  0.00           H  
ATOM   1007 HD23 LEU    68      25.977  32.966  30.219  1.00  0.00           H  
ATOM   1008  C   LEU    68      22.008  34.426  27.239  1.00  0.00           C  
ATOM   1009  O   LEU    68      21.886  33.330  26.687  1.00  0.00           O  
ATOM   1010  N   ARG    69      20.924  34.945  27.825  1.00  0.00           N  
ATOM   1011  H   ARG    69      21.180  35.795  28.309  1.00  0.00           H  
ATOM   1012  CA  ARG    69      19.529  34.481  27.765  1.00  0.00           C  
ATOM   1013  HA  ARG    69      19.599  33.525  28.283  1.00  0.00           H  
ATOM   1014  CB  ARG    69      18.592  35.422  28.553  1.00  0.00           C  
ATOM   1015  HB2 ARG    69      18.830  35.545  29.610  1.00  0.00           H  
ATOM   1016  HB3 ARG    69      18.550  36.425  28.128  1.00  0.00           H  
ATOM   1017  CG  ARG    69      17.171  34.921  28.589  1.00  0.00           C  
ATOM   1018  HG2 ARG    69      16.833  34.630  27.595  1.00  0.00           H  
ATOM   1019  HG3 ARG    69      17.004  34.091  29.276  1.00  0.00           H  
ATOM   1020  CD  ARG    69      16.124  35.990  28.968  1.00  0.00           C  
ATOM   1021  HD2 ARG    69      15.127  35.552  29.012  1.00  0.00           H  
ATOM   1022  HD3 ARG    69      16.361  36.364  29.964  1.00  0.00           H  
ATOM   1023  NE  ARG    69      16.088  37.152  28.018  1.00  0.00           N  
ATOM   1024  HE  ARG    69      16.708  37.905  28.279  1.00  0.00           H  
ATOM   1025  CZ  ARG    69      15.301  37.351  26.990  1.00  0.00           C  
ATOM   1026  NH1 ARG    69      14.518  36.400  26.561  1.00  0.00           N  
ATOM   1027 HH11 ARG    69      14.359  35.572  27.118  1.00  0.00           H  
ATOM   1028 HH12 ARG    69      13.852  36.623  25.835  1.00  0.00           H  
ATOM   1029  NH2 ARG    69      15.263  38.521  26.396  1.00  0.00           N  
ATOM   1030 HH21 ARG    69      15.758  39.288  26.826  1.00  0.00           H  
ATOM   1031 HH22 ARG    69      14.549  38.624  25.688  1.00  0.00           H  
ATOM   1032  C   ARG    69      19.086  34.221  26.370  1.00  0.00           C  
ATOM   1033  O   ARG    69      18.769  33.073  26.078  1.00  0.00           O  
ATOM   1034  N   LYS    70      19.039  35.217  25.472  1.00  0.00           N  
ATOM   1035  H   LYS    70      19.421  36.089  25.810  1.00  0.00           H  
ATOM   1036  CA  LYS    70      18.588  34.930  24.056  1.00  0.00           C  
ATOM   1037  HA  LYS    70      17.550  34.598  24.067  1.00  0.00           H  
ATOM   1038  CB  LYS    70      18.534  36.280  23.314  1.00  0.00           C  
ATOM   1039  HB2 LYS    70      19.567  36.615  23.215  1.00  0.00           H  
ATOM   1040  HB3 LYS    70      18.186  35.954  22.334  1.00  0.00           H  
ATOM   1041  CG  LYS    70      17.612  37.448  23.734  1.00  0.00           C  
ATOM   1042  HG2 LYS    70      16.583  37.157  23.525  1.00  0.00           H  
ATOM   1043  HG3 LYS    70      17.799  37.714  24.774  1.00  0.00           H  
ATOM   1044  CD  LYS    70      18.008  38.611  22.833  1.00  0.00           C  
ATOM   1045  HD2 LYS    70      19.057  38.880  22.956  1.00  0.00           H  
ATOM   1046  HD3 LYS    70      17.885  38.196  21.832  1.00  0.00           H  
ATOM   1047  CE  LYS    70      17.063  39.781  22.857  1.00  0.00           C  
ATOM   1048  HE2 LYS    70      17.214  40.309  21.915  1.00  0.00           H  
ATOM   1049  HE3 LYS    70      16.020  39.466  22.891  1.00  0.00           H  
ATOM   1050  NZ  LYS    70      17.339  40.795  23.865  1.00  0.00           N  
ATOM   1051  HZ1 LYS    70      16.978  40.551  24.776  1.00  0.00           H  
ATOM   1052  HZ2 LYS    70      18.317  41.039  23.808  1.00  0.00           H  
ATOM   1053  HZ3 LYS    70      16.846  41.643  23.621  1.00  0.00           H  
ATOM   1054  C   LYS    70      19.470  33.908  23.350  1.00  0.00           C  
ATOM   1055  O   LYS    70      18.969  33.194  22.468  1.00  0.00           O  
ATOM   1056  N   THR    71      20.722  33.912  23.678  1.00  0.00           N  
ATOM   1057  H   THR    71      21.075  34.699  24.204  1.00  0.00           H  
ATOM   1058  CA  THR    71      21.645  32.937  23.146  1.00  0.00           C  
ATOM   1059  HA  THR    71      21.515  32.973  22.064  1.00  0.00           H  
ATOM   1060  CB  THR    71      23.172  33.237  23.420  1.00  0.00           C  
ATOM   1061  HB  THR    71      23.442  33.055  24.460  1.00  0.00           H  
ATOM   1062  CG2 THR    71      24.056  32.306  22.619  1.00  0.00           C  
ATOM   1063 HG21 THR    71      25.099  32.578  22.778  1.00  0.00           H  
ATOM   1064 HG22 THR    71      23.944  31.285  22.985  1.00  0.00           H  
ATOM   1065 HG23 THR    71      23.818  32.324  21.556  1.00  0.00           H  
ATOM   1066  OG1 THR    71      23.447  34.454  22.949  1.00  0.00           O  
ATOM   1067  HG1 THR    71      23.003  35.129  23.468  1.00  0.00           H  
ATOM   1068  C   THR    71      21.192  31.537  23.633  1.00  0.00           C  
ATOM   1069  O   THR    71      21.171  30.599  22.831  1.00  0.00           O  
ATOM   1070  N   LEU    72      20.783  31.321  24.821  1.00  0.00           N  
ATOM   1071  H   LEU    72      20.754  32.086  25.479  1.00  0.00           H  
ATOM   1072  CA  LEU    72      20.391  30.054  25.370  1.00  0.00           C  
ATOM   1073  HA  LEU    72      21.048  29.236  25.076  1.00  0.00           H  
ATOM   1074  CB  LEU    72      20.468  30.155  26.831  1.00  0.00           C  
ATOM   1075  HB2 LEU    72      20.258  31.195  27.083  1.00  0.00           H  
ATOM   1076  HB3 LEU    72      19.690  29.510  27.238  1.00  0.00           H  
ATOM   1077  CG  LEU    72      21.817  29.724  27.512  1.00  0.00           C  
ATOM   1078  HG  LEU    72      21.866  28.675  27.804  1.00  0.00           H  
ATOM   1079  CD1 LEU    72      23.122  30.062  26.748  1.00  0.00           C  
ATOM   1080 HD11 LEU    72      24.064  29.785  27.222  1.00  0.00           H  
ATOM   1081 HD12 LEU    72      23.003  29.660  25.742  1.00  0.00           H  
ATOM   1082 HD13 LEU    72      23.138  31.149  26.675  1.00  0.00           H  
ATOM   1083  CD2 LEU    72      22.028  30.486  28.894  1.00  0.00           C  
ATOM   1084 HD21 LEU    72      22.006  31.569  28.773  1.00  0.00           H  
ATOM   1085 HD22 LEU    72      21.192  30.165  29.515  1.00  0.00           H  
ATOM   1086 HD23 LEU    72      22.973  30.189  29.349  1.00  0.00           H  
ATOM   1087  C   LEU    72      18.917  29.616  24.961  1.00  0.00           C  
ATOM   1088  O   LEU    72      18.751  28.467  24.501  1.00  0.00           O  
ATOM   1089  N   VAL    73      18.017  30.570  25.022  1.00  0.00           N  
ATOM   1090  H   VAL    73      18.159  31.338  25.661  1.00  0.00           H  
ATOM   1091  CA  VAL    73      16.738  30.448  24.305  1.00  0.00           C  
ATOM   1092  HA  VAL    73      16.151  29.630  24.722  1.00  0.00           H  
ATOM   1093  CB  VAL    73      15.922  31.779  24.310  1.00  0.00           C  
ATOM   1094  HB  VAL    73      16.584  32.582  23.985  1.00  0.00           H  
ATOM   1095  CG1 VAL    73      14.670  31.789  23.441  1.00  0.00           C  
ATOM   1096 HG11 VAL    73      14.988  31.591  22.418  1.00  0.00           H  
ATOM   1097 HG12 VAL    73      14.018  30.960  23.716  1.00  0.00           H  
ATOM   1098 HG13 VAL    73      14.180  32.763  23.475  1.00  0.00           H  
ATOM   1099  CG2 VAL    73      15.346  32.018  25.732  1.00  0.00           C  
ATOM   1100 HG21 VAL    73      16.137  32.061  26.481  1.00  0.00           H  
ATOM   1101 HG22 VAL    73      15.055  33.068  25.706  1.00  0.00           H  
ATOM   1102 HG23 VAL    73      14.475  31.448  26.057  1.00  0.00           H  
ATOM   1103  C   VAL    73      16.961  30.058  22.809  1.00  0.00           C  
ATOM   1104  O   VAL    73      16.207  29.202  22.309  1.00  0.00           O  
ATOM   1105  N   SER    74      18.013  30.443  22.074  1.00  0.00           N  
ATOM   1106  H   SER    74      18.706  31.129  22.339  1.00  0.00           H  
ATOM   1107  CA  SER    74      17.997  30.244  20.625  1.00  0.00           C  
ATOM   1108  HA  SER    74      16.972  30.270  20.256  1.00  0.00           H  
ATOM   1109  CB  SER    74      18.811  31.291  19.900  1.00  0.00           C  
ATOM   1110  HB2 SER    74      19.840  31.287  20.260  1.00  0.00           H  
ATOM   1111  HB3 SER    74      18.728  31.144  18.823  1.00  0.00           H  
ATOM   1112  OG  SER    74      18.301  32.563  20.016  1.00  0.00           O  
ATOM   1113  HG  SER    74      18.162  32.805  20.935  1.00  0.00           H  
ATOM   1114  C   SER    74      18.576  28.865  20.249  1.00  0.00           C  
ATOM   1115  O   SER    74      18.029  28.261  19.319  1.00  0.00           O  
ATOM   1116  N   TYR    75      19.559  28.322  21.056  1.00  0.00           N  
ATOM   1117  H   TYR    75      19.809  28.879  21.861  1.00  0.00           H  
ATOM   1118  CA  TYR    75      19.923  26.907  21.114  1.00  0.00           C  
ATOM   1119  HA  TYR    75      19.984  26.480  20.113  1.00  0.00           H  
ATOM   1120  CB  TYR    75      21.327  26.786  21.674  1.00  0.00           C  
ATOM   1121  HB2 TYR    75      21.324  27.204  22.681  1.00  0.00           H  
ATOM   1122  HB3 TYR    75      21.487  25.713  21.781  1.00  0.00           H  
ATOM   1123  CG  TYR    75      22.477  27.216  20.836  1.00  0.00           C  
ATOM   1124  CD1 TYR    75      22.724  28.605  20.591  1.00  0.00           C  
ATOM   1125  HD1 TYR    75      22.085  29.340  21.057  1.00  0.00           H  
ATOM   1126  CE1 TYR    75      23.870  29.024  19.870  1.00  0.00           C  
ATOM   1127  HE1 TYR    75      24.166  30.062  19.821  1.00  0.00           H  
ATOM   1128  CZ  TYR    75      24.712  28.091  19.334  1.00  0.00           C  
ATOM   1129  OH  TYR    75      25.758  28.609  18.608  1.00  0.00           O  
ATOM   1130  HH  TYR    75      25.644  29.562  18.623  1.00  0.00           H  
ATOM   1131  CE2 TYR    75      24.506  26.718  19.564  1.00  0.00           C  
ATOM   1132  HE2 TYR    75      25.185  25.942  19.243  1.00  0.00           H  
ATOM   1133  CD2 TYR    75      23.369  26.318  20.224  1.00  0.00           C  
ATOM   1134  HD2 TYR    75      23.205  25.251  20.265  1.00  0.00           H  
ATOM   1135  C   TYR    75      18.820  26.082  21.859  1.00  0.00           C  
ATOM   1136  O   TYR    75      19.077  24.945  22.289  1.00  0.00           O  
ATOM   1137  N   ASN    76      17.541  26.566  21.967  1.00  0.00           N  
ATOM   1138  H   ASN    76      17.405  27.460  21.517  1.00  0.00           H  
ATOM   1139  CA  ASN    76      16.372  25.929  22.637  1.00  0.00           C  
ATOM   1140  HA  ASN    76      15.716  26.798  22.689  1.00  0.00           H  
ATOM   1141  CB  ASN    76      15.621  25.034  21.639  1.00  0.00           C  
ATOM   1142  HB2 ASN    76      16.248  24.219  21.276  1.00  0.00           H  
ATOM   1143  HB3 ASN    76      14.731  24.575  22.071  1.00  0.00           H  
ATOM   1144  CG  ASN    76      15.008  25.860  20.482  1.00  0.00           C  
ATOM   1145  OD1 ASN    76      14.038  26.604  20.669  1.00  0.00           O  
ATOM   1146  ND2 ASN    76      15.572  25.810  19.276  1.00  0.00           N  
ATOM   1147 HD21 ASN    76      15.093  26.227  18.490  1.00  0.00           H  
ATOM   1148 HD22 ASN    76      16.385  25.219  19.170  1.00  0.00           H  
ATOM   1149  C   ASN    76      16.518  25.286  24.003  1.00  0.00           C  
ATOM   1150  O   ASN    76      15.911  24.235  24.323  1.00  0.00           O  
ATOM   1151  N   ILE    77      17.396  25.856  24.828  1.00  0.00           N  
ATOM   1152  H   ILE    77      17.738  26.783  24.616  1.00  0.00           H  
ATOM   1153  CA  ILE    77      18.066  25.096  25.910  1.00  0.00           C  
ATOM   1154  HA  ILE    77      18.279  24.085  25.562  1.00  0.00           H  
ATOM   1155  CB  ILE    77      19.468  25.706  26.204  1.00  0.00           C  
ATOM   1156  HB  ILE    77      19.395  26.788  26.318  1.00  0.00           H  
ATOM   1157  CG2 ILE    77      19.875  25.088  27.572  1.00  0.00           C  
ATOM   1158 HG21 ILE    77      19.937  24.001  27.533  1.00  0.00           H  
ATOM   1159 HG22 ILE    77      20.898  25.395  27.790  1.00  0.00           H  
ATOM   1160 HG23 ILE    77      19.254  25.424  28.403  1.00  0.00           H  
ATOM   1161  CG1 ILE    77      20.460  25.504  25.060  1.00  0.00           C  
ATOM   1162 HG12 ILE    77      20.390  24.479  24.697  1.00  0.00           H  
ATOM   1163 HG13 ILE    77      20.151  26.116  24.213  1.00  0.00           H  
ATOM   1164  CD1 ILE    77      21.897  25.956  25.461  1.00  0.00           C  
ATOM   1165 HD11 ILE    77      22.380  25.354  26.232  1.00  0.00           H  
ATOM   1166 HD12 ILE    77      22.577  26.070  24.618  1.00  0.00           H  
ATOM   1167 HD13 ILE    77      21.846  27.009  25.736  1.00  0.00           H  
ATOM   1168  C   ILE    77      17.136  25.135  27.121  1.00  0.00           C  
ATOM   1169  O   ILE    77      16.459  26.158  27.409  1.00  0.00           O  
ATOM   1170  N   LEU    78      16.991  23.999  27.824  1.00  0.00           N  
ATOM   1171  H   LEU    78      17.479  23.193  27.459  1.00  0.00           H  
ATOM   1172  CA  LEU    78      16.211  23.883  29.117  1.00  0.00           C  
ATOM   1173  HA  LEU    78      15.523  24.712  29.283  1.00  0.00           H  
ATOM   1174  CB  LEU    78      15.410  22.570  28.917  1.00  0.00           C  
ATOM   1175  HB2 LEU    78      16.151  21.802  28.694  1.00  0.00           H  
ATOM   1176  HB3 LEU    78      15.018  22.165  29.849  1.00  0.00           H  
ATOM   1177  CG  LEU    78      14.318  22.534  27.860  1.00  0.00           C  
ATOM   1178  HG  LEU    78      14.738  22.754  26.879  1.00  0.00           H  
ATOM   1179  CD1 LEU    78      13.847  21.110  27.765  1.00  0.00           C  
ATOM   1180 HD11 LEU    78      13.002  21.117  27.077  1.00  0.00           H  
ATOM   1181 HD12 LEU    78      14.603  20.442  27.352  1.00  0.00           H  
ATOM   1182 HD13 LEU    78      13.366  20.717  28.661  1.00  0.00           H  
ATOM   1183  CD2 LEU    78      13.179  23.494  28.043  1.00  0.00           C  
ATOM   1184 HD21 LEU    78      12.615  23.513  27.111  1.00  0.00           H  
ATOM   1185 HD22 LEU    78      12.667  23.066  28.905  1.00  0.00           H  
ATOM   1186 HD23 LEU    78      13.468  24.465  28.445  1.00  0.00           H  
ATOM   1187  C   LEU    78      17.152  23.773  30.319  1.00  0.00           C  
ATOM   1188  O   LEU    78      16.915  24.469  31.322  1.00  0.00           O  
ATOM   1189  N   ASP    79      18.218  22.964  30.162  1.00  0.00           N  
ATOM   1190  H   ASP    79      18.310  22.544  29.248  1.00  0.00           H  
ATOM   1191  CA  ASP    79      19.123  22.611  31.289  1.00  0.00           C  
ATOM   1192  HA  ASP    79      18.833  23.038  32.249  1.00  0.00           H  
ATOM   1193  CB  ASP    79      19.156  21.145  31.508  1.00  0.00           C  
ATOM   1194  HB2 ASP    79      19.734  20.670  30.715  1.00  0.00           H  
ATOM   1195  HB3 ASP    79      19.814  20.973  32.360  1.00  0.00           H  
ATOM   1196  CG  ASP    79      17.787  20.385  31.694  1.00  0.00           C  
ATOM   1197  OD1 ASP    79      16.892  20.973  32.341  1.00  0.00           O  
ATOM   1198  OD2 ASP    79      17.695  19.229  31.180  1.00  0.00           O  
ATOM   1199  C   ASP    79      20.532  23.051  31.010  1.00  0.00           C  
ATOM   1200  O   ASP    79      21.147  22.761  29.985  1.00  0.00           O  
ATOM   1201  N   PHE    80      21.166  23.906  31.867  1.00  0.00           N  
ATOM   1202  H   PHE    80      20.632  24.137  32.693  1.00  0.00           H  
ATOM   1203  CA  PHE    80      22.525  24.502  31.566  1.00  0.00           C  
ATOM   1204  HA  PHE    80      23.212  23.877  30.995  1.00  0.00           H  
ATOM   1205  CB  PHE    80      22.501  25.792  30.734  1.00  0.00           C  
ATOM   1206  HB2 PHE    80      23.462  26.307  30.707  1.00  0.00           H  
ATOM   1207  HB3 PHE    80      22.309  25.388  29.740  1.00  0.00           H  
ATOM   1208  CG  PHE    80      21.473  26.866  31.091  1.00  0.00           C  
ATOM   1209  CD1 PHE    80      20.064  26.660  31.123  1.00  0.00           C  
ATOM   1210  HD1 PHE    80      19.704  25.761  30.644  1.00  0.00           H  
ATOM   1211  CE1 PHE    80      19.167  27.589  31.628  1.00  0.00           C  
ATOM   1212  HE1 PHE    80      18.108  27.379  31.652  1.00  0.00           H  
ATOM   1213  CZ  PHE    80      19.652  28.765  32.189  1.00  0.00           C  
ATOM   1214  HZ  PHE    80      19.007  29.485  32.670  1.00  0.00           H  
ATOM   1215  CE2 PHE    80      21.098  29.016  32.184  1.00  0.00           C  
ATOM   1216  HE2 PHE    80      21.440  30.010  32.433  1.00  0.00           H  
ATOM   1217  CD2 PHE    80      21.992  28.060  31.650  1.00  0.00           C  
ATOM   1218  HD2 PHE    80      23.042  28.302  31.584  1.00  0.00           H  
ATOM   1219  C   PHE    80      23.288  24.846  32.862  1.00  0.00           C  
ATOM   1220  O   PHE    80      22.762  25.455  33.754  1.00  0.00           O  
ATOM   1221  N   TRP    81      24.574  24.484  32.981  1.00  0.00           N  
ATOM   1222  H   TRP    81      25.005  23.998  32.207  1.00  0.00           H  
ATOM   1223  CA  TRP    81      25.614  24.980  33.894  1.00  0.00           C  
ATOM   1224  HA  TRP    81      25.106  25.302  34.804  1.00  0.00           H  
ATOM   1225  CB  TRP    81      26.603  23.835  34.134  1.00  0.00           C  
ATOM   1226  HB2 TRP    81      27.034  23.504  33.189  1.00  0.00           H  
ATOM   1227  HB3 TRP    81      27.471  24.178  34.698  1.00  0.00           H  
ATOM   1228  CG  TRP    81      26.054  22.730  34.989  1.00  0.00           C  
ATOM   1229  CD1 TRP    81      25.559  21.544  34.531  1.00  0.00           C  
ATOM   1230  HD1 TRP    81      25.347  21.249  33.514  1.00  0.00           H  
ATOM   1231  NE1 TRP    81      25.199  20.840  35.622  1.00  0.00           N  
ATOM   1232  HE1 TRP    81      24.647  20.000  35.526  1.00  0.00           H  
ATOM   1233  CE2 TRP    81      25.458  21.492  36.786  1.00  0.00           C  
ATOM   1234  CZ2 TRP    81      25.335  21.087  38.167  1.00  0.00           C  
ATOM   1235  HZ2 TRP    81      24.881  20.148  38.449  1.00  0.00           H  
ATOM   1236  CH2 TRP    81      25.634  22.043  39.178  1.00  0.00           C  
ATOM   1237  HH2 TRP    81      25.490  21.733  40.202  1.00  0.00           H  
ATOM   1238  CZ3 TRP    81      26.155  23.305  38.772  1.00  0.00           C  
ATOM   1239  HZ3 TRP    81      26.386  23.948  39.609  1.00  0.00           H  
ATOM   1240  CE3 TRP    81      26.272  23.692  37.405  1.00  0.00           C  
ATOM   1241  HE3 TRP    81      26.694  24.636  37.096  1.00  0.00           H  
ATOM   1242  CD2 TRP    81      25.940  22.756  36.365  1.00  0.00           C  
ATOM   1243  C   TRP    81      26.318  26.162  33.200  1.00  0.00           C  
ATOM   1244  O   TRP    81      26.544  26.162  32.035  1.00  0.00           O  
ATOM   1245  N   LEU    82      26.692  27.237  33.967  1.00  0.00           N  
ATOM   1246  H   LEU    82      26.413  27.265  34.938  1.00  0.00           H  
ATOM   1247  CA  LEU    82      27.528  28.342  33.475  1.00  0.00           C  
ATOM   1248  HA  LEU    82      27.735  28.159  32.421  1.00  0.00           H  
ATOM   1249  CB  LEU    82      26.894  29.693  33.801  1.00  0.00           C  
ATOM   1250  HB2 LEU    82      26.873  29.646  34.890  1.00  0.00           H  
ATOM   1251  HB3 LEU    82      27.619  30.402  33.399  1.00  0.00           H  
ATOM   1252  CG  LEU    82      25.473  29.976  33.323  1.00  0.00           C  
ATOM   1253  HG  LEU    82      24.826  29.157  33.637  1.00  0.00           H  
ATOM   1254  CD1 LEU    82      24.894  31.302  33.772  1.00  0.00           C  
ATOM   1255 HD11 LEU    82      25.558  32.078  33.392  1.00  0.00           H  
ATOM   1256 HD12 LEU    82      23.894  31.518  33.395  1.00  0.00           H  
ATOM   1257 HD13 LEU    82      24.916  31.285  34.862  1.00  0.00           H  
ATOM   1258  CD2 LEU    82      25.520  29.887  31.801  1.00  0.00           C  
ATOM   1259 HD21 LEU    82      25.826  28.880  31.516  1.00  0.00           H  
ATOM   1260 HD22 LEU    82      24.543  30.154  31.397  1.00  0.00           H  
ATOM   1261 HD23 LEU    82      26.257  30.619  31.471  1.00  0.00           H  
ATOM   1262  C   LEU    82      28.892  28.237  34.204  1.00  0.00           C  
ATOM   1263  O   LEU    82      28.920  28.258  35.417  1.00  0.00           O  
ATOM   1264  N   VAL    83      29.984  27.972  33.426  1.00  0.00           N  
ATOM   1265  H   VAL    83      29.863  28.064  32.427  1.00  0.00           H  
ATOM   1266  CA  VAL    83      31.391  27.678  33.861  1.00  0.00           C  
ATOM   1267  HA  VAL    83      31.497  27.619  34.945  1.00  0.00           H  
ATOM   1268  CB  VAL    83      31.903  26.338  33.310  1.00  0.00           C  
ATOM   1269  HB  VAL    83      31.990  26.370  32.224  1.00  0.00           H  
ATOM   1270  CG1 VAL    83      33.224  25.947  33.916  1.00  0.00           C  
ATOM   1271 HG11 VAL    83      33.066  25.757  34.978  1.00  0.00           H  
ATOM   1272 HG12 VAL    83      33.629  25.099  33.363  1.00  0.00           H  
ATOM   1273 HG13 VAL    83      33.867  26.820  33.800  1.00  0.00           H  
ATOM   1274  CG2 VAL    83      30.943  25.139  33.477  1.00  0.00           C  
ATOM   1275 HG21 VAL    83      29.955  25.365  33.074  1.00  0.00           H  
ATOM   1276 HG22 VAL    83      31.320  24.294  32.901  1.00  0.00           H  
ATOM   1277 HG23 VAL    83      30.797  24.866  34.522  1.00  0.00           H  
ATOM   1278  C   VAL    83      32.261  28.867  33.427  1.00  0.00           C  
ATOM   1279  O   VAL    83      32.702  28.914  32.255  1.00  0.00           O  
ATOM   1280  N   GLY    84      32.623  29.941  34.171  1.00  0.00           N  
ATOM   1281  H   GLY    84      32.291  29.993  35.124  1.00  0.00           H  
ATOM   1282  CA  GLY    84      33.478  31.061  33.707  1.00  0.00           C  
ATOM   1283  HA2 GLY    84      33.893  30.785  32.738  1.00  0.00           H  
ATOM   1284  HA3 GLY    84      32.929  31.994  33.574  1.00  0.00           H  
ATOM   1285  C   GLY    84      34.600  31.490  34.627  1.00  0.00           C  
ATOM   1286  O   GLY    84      34.361  31.488  35.813  1.00  0.00           O  
ATOM   1287  N   TYR    85      35.743  31.744  34.116  1.00  0.00           N  
ATOM   1288  H   TYR    85      35.771  31.812  33.109  1.00  0.00           H  
ATOM   1289  CA  TYR    85      36.717  32.537  34.812  1.00  0.00           C  
ATOM   1290  HA  TYR    85      36.688  32.358  35.886  1.00  0.00           H  
ATOM   1291  CB  TYR    85      38.133  31.986  34.477  1.00  0.00           C  
ATOM   1292  HB2 TYR    85      38.713  32.392  35.305  1.00  0.00           H  
ATOM   1293  HB3 TYR    85      38.073  30.899  34.528  1.00  0.00           H  
ATOM   1294  CG  TYR    85      38.662  32.370  33.181  1.00  0.00           C  
ATOM   1295  CD1 TYR    85      39.575  33.464  33.229  1.00  0.00           C  
ATOM   1296  HD1 TYR    85      39.768  34.100  34.081  1.00  0.00           H  
ATOM   1297  CE1 TYR    85      40.069  33.886  31.979  1.00  0.00           C  
ATOM   1298  HE1 TYR    85      40.632  34.805  31.922  1.00  0.00           H  
ATOM   1299  CZ  TYR    85      39.738  33.195  30.797  1.00  0.00           C  
ATOM   1300  OH  TYR    85      40.092  33.691  29.569  1.00  0.00           O  
ATOM   1301  HH  TYR    85      40.336  34.615  29.656  1.00  0.00           H  
ATOM   1302  CE2 TYR    85      38.829  32.058  30.878  1.00  0.00           C  
ATOM   1303  HE2 TYR    85      38.562  31.462  30.018  1.00  0.00           H  
ATOM   1304  CD2 TYR    85      38.284  31.698  32.066  1.00  0.00           C  
ATOM   1305  HD2 TYR    85      37.647  30.826  32.086  1.00  0.00           H  
ATOM   1306  C   TYR    85      36.659  34.057  34.505  1.00  0.00           C  
ATOM   1307  O   TYR    85      35.938  34.485  33.581  1.00  0.00           O  
ATOM   1308  N   SER    86      37.270  34.858  35.331  1.00  0.00           N  
ATOM   1309  H   SER    86      37.690  34.434  36.146  1.00  0.00           H  
ATOM   1310  CA  SER    86      37.235  36.324  35.319  1.00  0.00           C  
ATOM   1311  HA  SER    86      37.414  36.532  36.374  1.00  0.00           H  
ATOM   1312  CB  SER    86      38.548  36.735  34.564  1.00  0.00           C  
ATOM   1313  HB2 SER    86      38.664  37.791  34.808  1.00  0.00           H  
ATOM   1314  HB3 SER    86      39.435  36.271  34.996  1.00  0.00           H  
ATOM   1315  OG  SER    86      38.520  36.445  33.115  1.00  0.00           O  
ATOM   1316  HG  SER    86      39.311  36.779  32.684  1.00  0.00           H  
ATOM   1317  C   SER    86      35.890  36.986  34.899  1.00  0.00           C  
ATOM   1318  O   SER    86      34.878  36.678  35.532  1.00  0.00           O  
ATOM   1319  N   LEU    87      35.920  37.709  33.813  1.00  0.00           N  
ATOM   1320  H   LEU    87      36.760  37.771  33.255  1.00  0.00           H  
ATOM   1321  CA  LEU    87      34.651  38.321  33.348  1.00  0.00           C  
ATOM   1322  HA  LEU    87      34.170  38.885  34.147  1.00  0.00           H  
ATOM   1323  CB  LEU    87      34.845  39.247  32.131  1.00  0.00           C  
ATOM   1324  HB2 LEU    87      35.382  40.116  32.513  1.00  0.00           H  
ATOM   1325  HB3 LEU    87      35.430  38.662  31.422  1.00  0.00           H  
ATOM   1326  CG  LEU    87      33.535  39.752  31.420  1.00  0.00           C  
ATOM   1327  HG  LEU    87      32.931  38.888  31.145  1.00  0.00           H  
ATOM   1328  CD1 LEU    87      32.661  40.610  32.234  1.00  0.00           C  
ATOM   1329 HD11 LEU    87      32.543  40.219  33.245  1.00  0.00           H  
ATOM   1330 HD12 LEU    87      33.115  41.595  32.345  1.00  0.00           H  
ATOM   1331 HD13 LEU    87      31.724  40.728  31.691  1.00  0.00           H  
ATOM   1332  CD2 LEU    87      33.961  40.335  30.063  1.00  0.00           C  
ATOM   1333 HD21 LEU    87      34.459  39.512  29.552  1.00  0.00           H  
ATOM   1334 HD22 LEU    87      33.133  40.707  29.459  1.00  0.00           H  
ATOM   1335 HD23 LEU    87      34.641  41.183  30.139  1.00  0.00           H  
ATOM   1336  C   LEU    87      33.592  37.232  33.068  1.00  0.00           C  
ATOM   1337  O   LEU    87      32.434  37.400  33.497  1.00  0.00           O  
ATOM   1338  N   GLY    88      34.023  36.073  32.554  1.00  0.00           N  
ATOM   1339  H   GLY    88      35.020  35.938  32.462  1.00  0.00           H  
ATOM   1340  CA  GLY    88      33.137  35.006  32.229  1.00  0.00           C  
ATOM   1341  HA2 GLY    88      32.379  35.354  31.527  1.00  0.00           H  
ATOM   1342  HA3 GLY    88      33.585  34.158  31.710  1.00  0.00           H  
ATOM   1343  C   GLY    88      32.346  34.578  33.457  1.00  0.00           C  
ATOM   1344  O   GLY    88      31.141  34.467  33.423  1.00  0.00           O  
ATOM   1345  N   GLY    89      32.994  34.555  34.648  1.00  0.00           N  
ATOM   1346  H   GLY    89      33.989  34.729  34.685  1.00  0.00           H  
ATOM   1347  CA  GLY    89      32.470  34.263  35.977  1.00  0.00           C  
ATOM   1348  HA2 GLY    89      31.835  33.378  36.015  1.00  0.00           H  
ATOM   1349  HA3 GLY    89      33.297  34.138  36.675  1.00  0.00           H  
ATOM   1350  C   GLY    89      31.639  35.448  36.545  1.00  0.00           C  
ATOM   1351  O   GLY    89      30.615  35.148  37.211  1.00  0.00           O  
ATOM   1352  N   ARG    90      31.984  36.712  36.276  1.00  0.00           N  
ATOM   1353  H   ARG    90      32.886  36.902  35.864  1.00  0.00           H  
ATOM   1354  CA  ARG    90      31.232  37.857  36.708  1.00  0.00           C  
ATOM   1355  HA  ARG    90      30.934  37.765  37.753  1.00  0.00           H  
ATOM   1356  CB  ARG    90      32.056  39.112  36.524  1.00  0.00           C  
ATOM   1357  HB2 ARG    90      32.378  39.130  35.483  1.00  0.00           H  
ATOM   1358  HB3 ARG    90      31.367  39.930  36.734  1.00  0.00           H  
ATOM   1359  CG  ARG    90      33.281  39.195  37.439  1.00  0.00           C  
ATOM   1360  HG2 ARG    90      32.976  38.930  38.452  1.00  0.00           H  
ATOM   1361  HG3 ARG    90      34.049  38.494  37.115  1.00  0.00           H  
ATOM   1362  CD  ARG    90      33.794  40.574  37.441  1.00  0.00           C  
ATOM   1363  HD2 ARG    90      33.117  41.294  37.902  1.00  0.00           H  
ATOM   1364  HD3 ARG    90      34.705  40.547  38.038  1.00  0.00           H  
ATOM   1365  NE  ARG    90      34.450  41.054  36.188  1.00  0.00           N  
ATOM   1366  HE  ARG    90      35.288  40.594  35.860  1.00  0.00           H  
ATOM   1367  CZ  ARG    90      34.141  42.167  35.461  1.00  0.00           C  
ATOM   1368  NH1 ARG    90      33.118  42.902  35.675  1.00  0.00           N  
ATOM   1369 HH11 ARG    90      32.416  42.685  36.368  1.00  0.00           H  
ATOM   1370 HH12 ARG    90      32.896  43.701  35.099  1.00  0.00           H  
ATOM   1371  NH2 ARG    90      34.926  42.415  34.458  1.00  0.00           N  
ATOM   1372 HH21 ARG    90      35.803  41.915  34.466  1.00  0.00           H  
ATOM   1373 HH22 ARG    90      34.742  43.156  33.797  1.00  0.00           H  
ATOM   1374  C   ARG    90      29.945  38.002  35.956  1.00  0.00           C  
ATOM   1375  O   ARG    90      28.871  38.152  36.569  1.00  0.00           O  
ATOM   1376  N   VAL    91      29.936  37.832  34.638  1.00  0.00           N  
ATOM   1377  H   VAL    91      30.857  37.640  34.271  1.00  0.00           H  
ATOM   1378  CA  VAL    91      28.758  37.586  33.760  1.00  0.00           C  
ATOM   1379  HA  VAL    91      28.136  38.477  33.681  1.00  0.00           H  
ATOM   1380  CB  VAL    91      29.110  37.197  32.339  1.00  0.00           C  
ATOM   1381  HB  VAL    91      29.718  36.297  32.438  1.00  0.00           H  
ATOM   1382  CG1 VAL    91      27.820  36.871  31.532  1.00  0.00           C  
ATOM   1383 HG11 VAL    91      27.215  37.776  31.487  1.00  0.00           H  
ATOM   1384 HG12 VAL    91      28.172  36.554  30.550  1.00  0.00           H  
ATOM   1385 HG13 VAL    91      27.145  36.150  31.993  1.00  0.00           H  
ATOM   1386  CG2 VAL    91      29.865  38.242  31.623  1.00  0.00           C  
ATOM   1387 HG21 VAL    91      29.246  39.066  31.267  1.00  0.00           H  
ATOM   1388 HG22 VAL    91      30.527  38.739  32.333  1.00  0.00           H  
ATOM   1389 HG23 VAL    91      30.360  37.761  30.780  1.00  0.00           H  
ATOM   1390  C   VAL    91      27.886  36.475  34.391  1.00  0.00           C  
ATOM   1391  O   VAL    91      26.707  36.682  34.561  1.00  0.00           O  
ATOM   1392  N   ALA    92      28.494  35.353  34.711  1.00  0.00           N  
ATOM   1393  H   ALA    92      29.476  35.240  34.504  1.00  0.00           H  
ATOM   1394  CA  ALA    92      27.738  34.225  35.297  1.00  0.00           C  
ATOM   1395  HA  ALA    92      26.963  34.014  34.560  1.00  0.00           H  
ATOM   1396  CB  ALA    92      28.642  32.996  35.433  1.00  0.00           C  
ATOM   1397  HB1 ALA    92      29.114  32.894  34.456  1.00  0.00           H  
ATOM   1398  HB2 ALA    92      29.344  33.233  36.232  1.00  0.00           H  
ATOM   1399  HB3 ALA    92      27.922  32.233  35.731  1.00  0.00           H  
ATOM   1400  C   ALA    92      27.026  34.506  36.628  1.00  0.00           C  
ATOM   1401  O   ALA    92      25.978  33.954  36.907  1.00  0.00           O  
ATOM   1402  N   MET    93      27.654  35.228  37.517  1.00  0.00           N  
ATOM   1403  H   MET    93      28.449  35.756  37.188  1.00  0.00           H  
ATOM   1404  CA  MET    93      27.096  35.730  38.784  1.00  0.00           C  
ATOM   1405  HA  MET    93      26.596  34.955  39.366  1.00  0.00           H  
ATOM   1406  CB  MET    93      28.188  36.328  39.677  1.00  0.00           C  
ATOM   1407  HB2 MET    93      28.653  37.190  39.199  1.00  0.00           H  
ATOM   1408  HB3 MET    93      27.859  36.600  40.680  1.00  0.00           H  
ATOM   1409  CG  MET    93      29.169  35.195  40.052  1.00  0.00           C  
ATOM   1410  HG2 MET    93      28.555  34.386  40.448  1.00  0.00           H  
ATOM   1411  HG3 MET    93      29.568  34.819  39.110  1.00  0.00           H  
ATOM   1412  SD  MET    93      30.422  35.511  41.262  1.00  0.00           S  
ATOM   1413  CE  MET    93      31.491  36.748  40.410  1.00  0.00           C  
ATOM   1414  HE1 MET    93      30.908  37.661  40.284  1.00  0.00           H  
ATOM   1415  HE2 MET    93      32.274  36.946  41.142  1.00  0.00           H  
ATOM   1416  HE3 MET    93      31.982  36.418  39.495  1.00  0.00           H  
ATOM   1417  C   MET    93      25.963  36.723  38.440  1.00  0.00           C  
ATOM   1418  O   MET    93      24.942  36.483  38.984  1.00  0.00           O  
ATOM   1419  N   MET    94      26.122  37.610  37.511  1.00  0.00           N  
ATOM   1420  H   MET    94      27.021  37.706  37.062  1.00  0.00           H  
ATOM   1421  CA  MET    94      25.040  38.511  37.205  1.00  0.00           C  
ATOM   1422  HA  MET    94      24.617  38.823  38.160  1.00  0.00           H  
ATOM   1423  CB  MET    94      25.550  39.655  36.349  1.00  0.00           C  
ATOM   1424  HB2 MET    94      26.383  40.090  36.900  1.00  0.00           H  
ATOM   1425  HB3 MET    94      25.861  39.138  35.441  1.00  0.00           H  
ATOM   1426  CG  MET    94      24.560  40.822  35.879  1.00  0.00           C  
ATOM   1427  HG2 MET    94      24.960  41.334  35.003  1.00  0.00           H  
ATOM   1428  HG3 MET    94      23.559  40.433  35.696  1.00  0.00           H  
ATOM   1429  SD  MET    94      24.435  41.980  37.153  1.00  0.00           S  
ATOM   1430  CE  MET    94      22.869  41.460  38.037  1.00  0.00           C  
ATOM   1431  HE1 MET    94      23.116  40.564  38.606  1.00  0.00           H  
ATOM   1432  HE2 MET    94      22.765  42.192  38.838  1.00  0.00           H  
ATOM   1433  HE3 MET    94      22.014  41.309  37.377  1.00  0.00           H  
ATOM   1434  C   MET    94      23.862  37.886  36.415  1.00  0.00           C  
ATOM   1435  O   MET    94      22.781  38.294  36.737  1.00  0.00           O  
ATOM   1436  N   ALA    95      24.151  36.910  35.531  1.00  0.00           N  
ATOM   1437  H   ALA    95      25.136  36.716  35.419  1.00  0.00           H  
ATOM   1438  CA  ALA    95      23.224  35.892  34.968  1.00  0.00           C  
ATOM   1439  HA  ALA    95      22.420  36.440  34.477  1.00  0.00           H  
ATOM   1440  CB  ALA    95      23.983  35.009  34.002  1.00  0.00           C  
ATOM   1441  HB1 ALA    95      24.701  34.460  34.611  1.00  0.00           H  
ATOM   1442  HB2 ALA    95      23.281  34.347  33.495  1.00  0.00           H  
ATOM   1443  HB3 ALA    95      24.383  35.707  33.267  1.00  0.00           H  
ATOM   1444  C   ALA    95      22.527  35.078  36.099  1.00  0.00           C  
ATOM   1445  O   ALA    95      21.288  35.055  36.063  1.00  0.00           O  
ATOM   1446  N   ALA    96      23.157  34.715  37.223  1.00  0.00           N  
ATOM   1447  H   ALA    96      24.146  34.742  37.424  1.00  0.00           H  
ATOM   1448  CA  ALA    96      22.496  34.047  38.339  1.00  0.00           C  
ATOM   1449  HA  ALA    96      21.857  33.230  38.003  1.00  0.00           H  
ATOM   1450  CB  ALA    96      23.570  33.412  39.177  1.00  0.00           C  
ATOM   1451  HB1 ALA    96      24.297  32.795  38.649  1.00  0.00           H  
ATOM   1452  HB2 ALA    96      24.076  34.155  39.793  1.00  0.00           H  
ATOM   1453  HB3 ALA    96      23.051  32.843  39.948  1.00  0.00           H  
ATOM   1454  C   ALA    96      21.654  34.988  39.215  1.00  0.00           C  
ATOM   1455  O   ALA    96      20.569  34.591  39.541  1.00  0.00           O  
ATOM   1456  N   CYS    97      22.068  36.233  39.419  1.00  0.00           N  
ATOM   1457  H   CYS    97      22.974  36.449  39.030  1.00  0.00           H  
ATOM   1458  CA  CYS    97      21.301  37.259  40.203  1.00  0.00           C  
ATOM   1459  HA  CYS    97      21.091  36.780  41.159  1.00  0.00           H  
ATOM   1460  CB  CYS    97      22.188  38.555  40.428  1.00  0.00           C  
ATOM   1461  HB2 CYS    97      22.408  39.031  39.472  1.00  0.00           H  
ATOM   1462  HB3 CYS    97      21.617  39.337  40.928  1.00  0.00           H  
ATOM   1463  SG  CYS    97      23.777  38.107  41.240  1.00  0.00           S  
ATOM   1464  HG  CYS    97      24.317  37.315  40.309  1.00  0.00           H  
ATOM   1465  C   CYS    97      19.988  37.614  39.572  1.00  0.00           C  
ATOM   1466  O   CYS    97      19.157  38.216  40.227  1.00  0.00           O  
ATOM   1467  N   GLN    98      19.911  37.474  38.244  1.00  0.00           N  
ATOM   1468  H   GLN    98      20.658  36.976  37.783  1.00  0.00           H  
ATOM   1469  CA  GLN    98      18.919  38.015  37.383  1.00  0.00           C  
ATOM   1470  HA  GLN    98      18.477  38.868  37.898  1.00  0.00           H  
ATOM   1471  CB  GLN    98      19.539  38.580  36.040  1.00  0.00           C  
ATOM   1472  HB2 GLN    98      20.182  39.419  36.310  1.00  0.00           H  
ATOM   1473  HB3 GLN    98      20.201  37.823  35.619  1.00  0.00           H  
ATOM   1474  CG  GLN    98      18.598  39.071  34.948  1.00  0.00           C  
ATOM   1475  HG2 GLN    98      19.101  39.283  34.005  1.00  0.00           H  
ATOM   1476  HG3 GLN    98      17.945  38.226  34.730  1.00  0.00           H  
ATOM   1477  CD  GLN    98      17.718  40.221  35.496  1.00  0.00           C  
ATOM   1478  OE1 GLN    98      17.812  40.616  36.679  1.00  0.00           O  
ATOM   1479  NE2 GLN    98      16.998  40.974  34.663  1.00  0.00           N  
ATOM   1480 HE21 GLN    98      16.488  41.767  35.026  1.00  0.00           H  
ATOM   1481 HE22 GLN    98      16.985  40.862  33.659  1.00  0.00           H  
ATOM   1482  C   GLN    98      17.784  37.005  37.189  1.00  0.00           C  
ATOM   1483  O   GLN    98      16.723  37.311  36.641  1.00  0.00           O  
ATOM   1484  N   GLY    99      17.917  35.767  37.702  1.00  0.00           N  
ATOM   1485  H   GLY    99      18.800  35.553  38.144  1.00  0.00           H  
ATOM   1486  CA  GLY    99      16.722  34.816  37.916  1.00  0.00           C  
ATOM   1487  HA2 GLY    99      16.831  34.142  38.765  1.00  0.00           H  
ATOM   1488  HA3 GLY    99      15.832  35.414  38.114  1.00  0.00           H  
ATOM   1489  C   GLY    99      16.418  33.987  36.673  1.00  0.00           C  
ATOM   1490  O   GLY    99      15.267  33.495  36.493  1.00  0.00           O  
ATOM   1491  N   LEU   100      17.391  33.753  35.802  1.00  0.00           N  
ATOM   1492  H   LEU   100      18.275  34.226  35.923  1.00  0.00           H  
ATOM   1493  CA  LEU   100      17.340  32.913  34.572  1.00  0.00           C  
ATOM   1494  HA  LEU   100      16.686  33.348  33.817  1.00  0.00           H  
ATOM   1495  CB  LEU   100      18.719  32.811  33.915  1.00  0.00           C  
ATOM   1496  HB2 LEU   100      19.379  33.076  34.741  1.00  0.00           H  
ATOM   1497  HB3 LEU   100      18.782  31.747  33.688  1.00  0.00           H  
ATOM   1498  CG  LEU   100      18.903  33.678  32.592  1.00  0.00           C  
ATOM   1499  HG  LEU   100      18.170  33.360  31.851  1.00  0.00           H  
ATOM   1500  CD1 LEU   100      18.858  35.183  32.890  1.00  0.00           C  
ATOM   1501 HD11 LEU   100      19.835  35.498  33.258  1.00  0.00           H  
ATOM   1502 HD12 LEU   100      18.718  35.646  31.913  1.00  0.00           H  
ATOM   1503 HD13 LEU   100      17.941  35.380  33.443  1.00  0.00           H  
ATOM   1504  CD2 LEU   100      20.271  33.368  31.942  1.00  0.00           C  
ATOM   1505 HD21 LEU   100      20.220  32.412  31.420  1.00  0.00           H  
ATOM   1506 HD22 LEU   100      20.444  34.119  31.171  1.00  0.00           H  
ATOM   1507 HD23 LEU   100      21.089  33.414  32.661  1.00  0.00           H  
ATOM   1508  C   LEU   100      16.822  31.502  35.018  1.00  0.00           C  
ATOM   1509  O   LEU   100      17.349  30.908  35.918  1.00  0.00           O  
ATOM   1510  N   ALA   101      15.836  30.924  34.306  1.00  0.00           N  
ATOM   1511  H   ALA   101      15.515  31.353  33.450  1.00  0.00           H  
ATOM   1512  CA  ALA   101      15.111  29.697  34.820  1.00  0.00           C  
ATOM   1513  HA  ALA   101      15.203  29.602  35.902  1.00  0.00           H  
ATOM   1514  CB  ALA   101      13.595  29.820  34.620  1.00  0.00           C  
ATOM   1515  HB1 ALA   101      13.372  30.447  33.757  1.00  0.00           H  
ATOM   1516  HB2 ALA   101      13.249  28.797  34.471  1.00  0.00           H  
ATOM   1517  HB3 ALA   101      13.139  30.262  35.505  1.00  0.00           H  
ATOM   1518  C   ALA   101      15.721  28.530  34.027  1.00  0.00           C  
ATOM   1519  O   ALA   101      15.895  28.570  32.799  1.00  0.00           O  
ATOM   1520  N   GLY   102      15.960  27.453  34.723  1.00  0.00           N  
ATOM   1521  H   GLY   102      15.666  27.500  35.688  1.00  0.00           H  
ATOM   1522  CA  GLY   102      16.517  26.170  34.287  1.00  0.00           C  
ATOM   1523  HA2 GLY   102      16.017  25.300  34.711  1.00  0.00           H  
ATOM   1524  HA3 GLY   102      16.402  26.129  33.204  1.00  0.00           H  
ATOM   1525  C   GLY   102      17.963  25.961  34.525  1.00  0.00           C  
ATOM   1526  O   GLY   102      18.447  24.836  34.249  1.00  0.00           O  
ATOM   1527  N   LEU   103      18.655  27.033  34.890  1.00  0.00           N  
ATOM   1528  H   LEU   103      18.068  27.847  35.002  1.00  0.00           H  
ATOM   1529  CA  LEU   103      20.047  27.034  35.325  1.00  0.00           C  
ATOM   1530  HA  LEU   103      20.543  26.764  34.392  1.00  0.00           H  
ATOM   1531  CB  LEU   103      20.316  28.538  35.633  1.00  0.00           C  
ATOM   1532  HB2 LEU   103      20.295  29.070  34.682  1.00  0.00           H  
ATOM   1533  HB3 LEU   103      19.587  29.044  36.266  1.00  0.00           H  
ATOM   1534  CG  LEU   103      21.676  28.791  36.367  1.00  0.00           C  
ATOM   1535  HG  LEU   103      21.853  28.019  37.116  1.00  0.00           H  
ATOM   1536  CD1 LEU   103      22.736  28.604  35.277  1.00  0.00           C  
ATOM   1537 HD11 LEU   103      22.519  29.275  34.446  1.00  0.00           H  
ATOM   1538 HD12 LEU   103      23.690  28.876  35.729  1.00  0.00           H  
ATOM   1539 HD13 LEU   103      22.796  27.600  34.857  1.00  0.00           H  
ATOM   1540  CD2 LEU   103      21.828  30.151  36.947  1.00  0.00           C  
ATOM   1541 HD21 LEU   103      22.588  30.199  37.727  1.00  0.00           H  
ATOM   1542 HD22 LEU   103      22.021  30.835  36.120  1.00  0.00           H  
ATOM   1543 HD23 LEU   103      20.851  30.260  37.416  1.00  0.00           H  
ATOM   1544  C   LEU   103      20.389  26.002  36.363  1.00  0.00           C  
ATOM   1545  O   LEU   103      19.884  26.032  37.491  1.00  0.00           O  
ATOM   1546  N   CYS   104      21.253  25.025  36.055  1.00  0.00           N  
ATOM   1547  H   CYS   104      21.707  25.080  35.155  1.00  0.00           H  
ATOM   1548  CA  CYS   104      21.679  23.968  36.924  1.00  0.00           C  
ATOM   1549  HA  CYS   104      20.754  23.554  37.327  1.00  0.00           H  
ATOM   1550  CB  CYS   104      22.570  23.042  36.125  1.00  0.00           C  
ATOM   1551  HB2 CYS   104      23.417  23.587  35.708  1.00  0.00           H  
ATOM   1552  HB3 CYS   104      22.989  22.389  36.890  1.00  0.00           H  
ATOM   1553  SG  CYS   104      21.725  22.080  34.872  1.00  0.00           S  
ATOM   1554  HG  CYS   104      21.253  21.082  35.624  1.00  0.00           H  
ATOM   1555  C   CYS   104      22.468  24.426  38.174  1.00  0.00           C  
ATOM   1556  O   CYS   104      22.634  23.650  39.121  1.00  0.00           O  
ATOM   1557  N   GLY   105      23.125  25.641  38.187  1.00  0.00           N  
ATOM   1558  H   GLY   105      23.250  26.140  37.318  1.00  0.00           H  
ATOM   1559  CA  GLY   105      24.092  26.012  39.203  1.00  0.00           C  
ATOM   1560  HA2 GLY   105      23.594  26.629  39.951  1.00  0.00           H  
ATOM   1561  HA3 GLY   105      24.574  25.210  39.761  1.00  0.00           H  
ATOM   1562  C   GLY   105      25.314  26.878  38.586  1.00  0.00           C  
ATOM   1563  O   GLY   105      25.495  26.920  37.381  1.00  0.00           O  
ATOM   1564  N   VAL   106      26.121  27.350  39.500  1.00  0.00           N  
ATOM   1565  H   VAL   106      25.939  27.254  40.489  1.00  0.00           H  
ATOM   1566  CA  VAL   106      27.024  28.450  39.064  1.00  0.00           C  
ATOM   1567  HA  VAL   106      27.042  28.483  37.975  1.00  0.00           H  
ATOM   1568  CB  VAL   106      26.635  29.769  39.691  1.00  0.00           C  
ATOM   1569  HB  VAL   106      26.885  29.807  40.751  1.00  0.00           H  
ATOM   1570  CG1 VAL   106      27.395  30.959  39.049  1.00  0.00           C  
ATOM   1571 HG11 VAL   106      28.398  30.944  39.477  1.00  0.00           H  
ATOM   1572 HG12 VAL   106      27.487  30.817  37.972  1.00  0.00           H  
ATOM   1573 HG13 VAL   106      26.867  31.885  39.276  1.00  0.00           H  
ATOM   1574  CG2 VAL   106      25.115  30.206  39.523  1.00  0.00           C  
ATOM   1575 HG21 VAL   106      24.952  31.164  40.017  1.00  0.00           H  
ATOM   1576 HG22 VAL   106      24.866  30.468  38.495  1.00  0.00           H  
ATOM   1577 HG23 VAL   106      24.467  29.440  39.950  1.00  0.00           H  
ATOM   1578  C   VAL   106      28.533  28.188  39.456  1.00  0.00           C  
ATOM   1579  O   VAL   106      28.899  28.070  40.622  1.00  0.00           O  
ATOM   1580  N   ILE   107      29.370  28.059  38.414  1.00  0.00           N  
ATOM   1581  H   ILE   107      29.128  28.326  37.470  1.00  0.00           H  
ATOM   1582  CA  ILE   107      30.730  27.684  38.640  1.00  0.00           C  
ATOM   1583  HA  ILE   107      30.891  27.542  39.709  1.00  0.00           H  
ATOM   1584  CB  ILE   107      31.023  26.331  37.973  1.00  0.00           C  
ATOM   1585  HB  ILE   107      31.066  26.601  36.918  1.00  0.00           H  
ATOM   1586  CG2 ILE   107      32.431  26.038  38.331  1.00  0.00           C  
ATOM   1587 HG21 ILE   107      33.111  26.833  38.026  1.00  0.00           H  
ATOM   1588 HG22 ILE   107      32.577  25.789  39.382  1.00  0.00           H  
ATOM   1589 HG23 ILE   107      32.678  25.129  37.783  1.00  0.00           H  
ATOM   1590  CG1 ILE   107      30.116  25.149  38.396  1.00  0.00           C  
ATOM   1591 HG12 ILE   107      30.379  24.664  39.335  1.00  0.00           H  
ATOM   1592 HG13 ILE   107      29.101  25.475  38.621  1.00  0.00           H  
ATOM   1593  CD1 ILE   107      29.897  24.127  37.314  1.00  0.00           C  
ATOM   1594 HD11 ILE   107      29.289  23.286  37.645  1.00  0.00           H  
ATOM   1595 HD12 ILE   107      29.469  24.601  36.431  1.00  0.00           H  
ATOM   1596 HD13 ILE   107      30.837  23.701  36.962  1.00  0.00           H  
ATOM   1597  C   ILE   107      31.553  28.888  38.205  1.00  0.00           C  
ATOM   1598  O   ILE   107      31.523  29.274  37.001  1.00  0.00           O  
ATOM   1599  N   VAL   108      32.249  29.541  39.136  1.00  0.00           N  
ATOM   1600  H   VAL   108      32.077  29.265  40.092  1.00  0.00           H  
ATOM   1601  CA  VAL   108      33.172  30.682  38.857  1.00  0.00           C  
ATOM   1602  HA  VAL   108      33.047  30.974  37.814  1.00  0.00           H  
ATOM   1603  CB  VAL   108      32.651  31.836  39.736  1.00  0.00           C  
ATOM   1604  HB  VAL   108      32.845  31.590  40.780  1.00  0.00           H  
ATOM   1605  CG1 VAL   108      33.527  33.098  39.535  1.00  0.00           C  
ATOM   1606 HG11 VAL   108      33.840  33.268  38.505  1.00  0.00           H  
ATOM   1607 HG12 VAL   108      33.099  34.045  39.865  1.00  0.00           H  
ATOM   1608 HG13 VAL   108      34.448  32.917  40.089  1.00  0.00           H  
ATOM   1609  CG2 VAL   108      31.260  32.286  39.238  1.00  0.00           C  
ATOM   1610 HG21 VAL   108      30.490  31.604  39.598  1.00  0.00           H  
ATOM   1611 HG22 VAL   108      31.096  33.269  39.679  1.00  0.00           H  
ATOM   1612 HG23 VAL   108      31.291  32.291  38.148  1.00  0.00           H  
ATOM   1613  C   VAL   108      34.632  30.318  39.101  1.00  0.00           C  
ATOM   1614  O   VAL   108      34.927  29.735  40.074  1.00  0.00           O  
ATOM   1615  N   GLU   109      35.515  31.060  38.395  1.00  0.00           N  
ATOM   1616  H   GLU   109      35.184  31.595  37.605  1.00  0.00           H  
ATOM   1617  CA  GLU   109      36.938  31.182  38.776  1.00  0.00           C  
ATOM   1618  HA  GLU   109      37.135  30.819  39.785  1.00  0.00           H  
ATOM   1619  CB  GLU   109      37.830  30.236  37.888  1.00  0.00           C  
ATOM   1620  HB2 GLU   109      37.288  29.291  37.859  1.00  0.00           H  
ATOM   1621  HB3 GLU   109      37.862  30.603  36.862  1.00  0.00           H  
ATOM   1622  CG  GLU   109      39.305  29.939  38.380  1.00  0.00           C  
ATOM   1623  HG2 GLU   109      39.311  29.562  39.402  1.00  0.00           H  
ATOM   1624  HG3 GLU   109      39.609  29.038  37.847  1.00  0.00           H  
ATOM   1625  CD  GLU   109      40.349  31.033  38.123  1.00  0.00           C  
ATOM   1626  OE1 GLU   109      40.367  31.536  36.972  1.00  0.00           O  
ATOM   1627  OE2 GLU   109      41.057  31.369  39.075  1.00  0.00           O  
ATOM   1628  C   GLU   109      37.390  32.648  38.809  1.00  0.00           C  
ATOM   1629  O   GLU   109      37.199  33.407  37.858  1.00  0.00           O  
ATOM   1630  N   GLY   110      38.016  33.034  39.888  1.00  0.00           N  
ATOM   1631  H   GLY   110      38.164  32.383  40.646  1.00  0.00           H  
ATOM   1632  CA  GLY   110      38.567  34.391  40.113  1.00  0.00           C  
ATOM   1633  HA2 GLY   110      38.906  34.562  41.134  1.00  0.00           H  
ATOM   1634  HA3 GLY   110      39.425  34.490  39.448  1.00  0.00           H  
ATOM   1635  C   GLY   110      37.675  35.602  39.848  1.00  0.00           C  
ATOM   1636  O   GLY   110      38.270  36.674  39.604  1.00  0.00           O  
ATOM   1637  N   GLY   111      36.344  35.434  39.862  1.00  0.00           N  
ATOM   1638  H   GLY   111      36.056  34.523  40.188  1.00  0.00           H  
ATOM   1639  CA  GLY   111      35.323  36.360  39.569  1.00  0.00           C  
ATOM   1640  HA2 GLY   111      35.583  36.869  38.641  1.00  0.00           H  
ATOM   1641  HA3 GLY   111      34.346  35.905  39.408  1.00  0.00           H  
ATOM   1642  C   GLY   111      35.107  37.385  40.660  1.00  0.00           C  
ATOM   1643  O   GLY   111      34.927  37.036  41.822  1.00  0.00           O  
ATOM   1644  N   HIE   112      35.237  38.661  40.408  1.00  0.00           N  
ATOM   1645  H   HIE   112      35.518  39.025  39.509  1.00  0.00           H  
ATOM   1646  CA  HIE   112      35.141  39.715  41.391  1.00  0.00           C  
ATOM   1647  HA  HIE   112      35.705  39.368  42.257  1.00  0.00           H  
ATOM   1648  CB  HIE   112      35.699  40.978  40.765  1.00  0.00           C  
ATOM   1649  HB2 HIE   112      36.652  40.766  40.282  1.00  0.00           H  
ATOM   1650  HB3 HIE   112      34.992  41.372  40.034  1.00  0.00           H  
ATOM   1651  CG  HIE   112      35.887  42.107  41.725  1.00  0.00           C  
ATOM   1652  ND1 HIE   112      34.823  42.934  42.127  1.00  0.00           N  
ATOM   1653  CE1 HIE   112      35.258  43.664  43.148  1.00  0.00           C  
ATOM   1654  HE1 HIE   112      34.708  44.458  43.631  1.00  0.00           H  
ATOM   1655  NE2 HIE   112      36.514  43.235  43.501  1.00  0.00           N  
ATOM   1656  HE2 HIE   112      37.058  43.725  44.196  1.00  0.00           H  
ATOM   1657  CD2 HIE   112      36.905  42.246  42.621  1.00  0.00           C  
ATOM   1658  HD2 HIE   112      37.842  41.709  42.624  1.00  0.00           H  
ATOM   1659  C   HIE   112      33.709  40.071  41.796  1.00  0.00           C  
ATOM   1660  O   HIE   112      32.920  40.211  40.862  1.00  0.00           O  
ATOM   1661  N   PRO   113      33.397  40.295  43.083  1.00  0.00           N  
ATOM   1662  CD  PRO   113      34.371  40.077  44.121  1.00  0.00           C  
ATOM   1663  HD2 PRO   113      35.309  40.534  43.805  1.00  0.00           H  
ATOM   1664  HD3 PRO   113      34.572  39.009  44.200  1.00  0.00           H  
ATOM   1665  CG  PRO   113      33.708  40.651  45.352  1.00  0.00           C  
ATOM   1666  HG2 PRO   113      33.987  41.703  45.413  1.00  0.00           H  
ATOM   1667  HG3 PRO   113      34.080  40.116  46.226  1.00  0.00           H  
ATOM   1668  CB  PRO   113      32.257  40.448  45.148  1.00  0.00           C  
ATOM   1669  HB2 PRO   113      31.733  41.216  45.715  1.00  0.00           H  
ATOM   1670  HB3 PRO   113      31.821  39.472  45.361  1.00  0.00           H  
ATOM   1671  CA  PRO   113      32.087  40.568  43.645  1.00  0.00           C  
ATOM   1672  HA  PRO   113      31.454  39.706  43.433  1.00  0.00           H  
ATOM   1673  C   PRO   113      31.339  41.793  43.269  1.00  0.00           C  
ATOM   1674  O   PRO   113      30.113  41.779  43.409  1.00  0.00           O  
ATOM   1675  N   GLY   114      32.043  42.843  42.749  1.00  0.00           N  
ATOM   1676  H   GLY   114      33.040  42.683  42.719  1.00  0.00           H  
ATOM   1677  CA  GLY   114      31.508  44.203  42.711  1.00  0.00           C  
ATOM   1678  HA2 GLY   114      31.899  44.770  41.867  1.00  0.00           H  
ATOM   1679  HA3 GLY   114      30.424  44.259  42.613  1.00  0.00           H  
ATOM   1680  C   GLY   114      31.921  45.052  43.833  1.00  0.00           C  
ATOM   1681  O   GLY   114      32.273  44.652  44.894  1.00  0.00           O  
ATOM   1682  N   LEU   115      31.955  46.431  43.627  1.00  0.00           N  
ATOM   1683  H   LEU   115      31.615  46.806  42.753  1.00  0.00           H  
ATOM   1684  CA  LEU   115      32.336  47.462  44.527  1.00  0.00           C  
ATOM   1685  HA  LEU   115      32.972  47.069  45.319  1.00  0.00           H  
ATOM   1686  CB  LEU   115      33.110  48.594  43.681  1.00  0.00           C  
ATOM   1687  HB2 LEU   115      32.417  48.937  42.912  1.00  0.00           H  
ATOM   1688  HB3 LEU   115      33.301  49.450  44.329  1.00  0.00           H  
ATOM   1689  CG  LEU   115      34.453  48.183  43.017  1.00  0.00           C  
ATOM   1690  HG  LEU   115      34.439  47.274  42.416  1.00  0.00           H  
ATOM   1691  CD1 LEU   115      34.828  49.301  42.025  1.00  0.00           C  
ATOM   1692 HD11 LEU   115      34.812  50.201  42.640  1.00  0.00           H  
ATOM   1693 HD12 LEU   115      35.836  49.145  41.641  1.00  0.00           H  
ATOM   1694 HD13 LEU   115      34.175  49.328  41.153  1.00  0.00           H  
ATOM   1695  CD2 LEU   115      35.524  47.957  44.074  1.00  0.00           C  
ATOM   1696 HD21 LEU   115      35.186  47.310  44.883  1.00  0.00           H  
ATOM   1697 HD22 LEU   115      36.395  47.566  43.546  1.00  0.00           H  
ATOM   1698 HD23 LEU   115      35.651  48.930  44.548  1.00  0.00           H  
ATOM   1699  C   LEU   115      31.055  48.000  45.213  1.00  0.00           C  
ATOM   1700  O   LEU   115      30.013  48.155  44.562  1.00  0.00           O  
ATOM   1701  N   GLN   116      31.240  48.514  46.422  1.00  0.00           N  
ATOM   1702  H   GLN   116      32.125  48.551  46.907  1.00  0.00           H  
ATOM   1703  CA  GLN   116      30.065  48.593  47.259  1.00  0.00           C  
ATOM   1704  HA  GLN   116      29.538  47.643  47.169  1.00  0.00           H  
ATOM   1705  CB  GLN   116      30.643  48.674  48.650  1.00  0.00           C  
ATOM   1706  HB2 GLN   116      31.363  47.864  48.770  1.00  0.00           H  
ATOM   1707  HB3 GLN   116      31.186  49.615  48.731  1.00  0.00           H  
ATOM   1708  CG  GLN   116      29.595  48.568  49.789  1.00  0.00           C  
ATOM   1709  HG2 GLN   116      28.973  49.463  49.825  1.00  0.00           H  
ATOM   1710  HG3 GLN   116      29.105  47.621  49.565  1.00  0.00           H  
ATOM   1711  CD  GLN   116      30.268  48.324  51.119  1.00  0.00           C  
ATOM   1712  OE1 GLN   116      31.401  47.882  51.279  1.00  0.00           O  
ATOM   1713  NE2 GLN   116      29.719  48.872  52.174  1.00  0.00           N  
ATOM   1714 HE21 GLN   116      30.257  48.789  53.025  1.00  0.00           H  
ATOM   1715 HE22 GLN   116      28.895  49.447  52.074  1.00  0.00           H  
ATOM   1716  C   GLN   116      29.156  49.827  46.958  1.00  0.00           C  
ATOM   1717  O   GLN   116      27.964  49.768  47.088  1.00  0.00           O  
ATOM   1718  N   ASN   117      29.768  50.912  46.510  1.00  0.00           N  
ATOM   1719  H   ASN   117      30.773  50.904  46.407  1.00  0.00           H  
ATOM   1720  CA  ASN   117      29.188  52.238  46.623  1.00  0.00           C  
ATOM   1721  HA  ASN   117      28.102  52.168  46.557  1.00  0.00           H  
ATOM   1722  CB  ASN   117      29.417  52.837  48.020  1.00  0.00           C  
ATOM   1723  HB2 ASN   117      28.591  53.504  48.267  1.00  0.00           H  
ATOM   1724  HB3 ASN   117      29.418  52.130  48.849  1.00  0.00           H  
ATOM   1725  CG  ASN   117      30.718  53.620  48.044  1.00  0.00           C  
ATOM   1726  OD1 ASN   117      31.083  54.553  47.304  1.00  0.00           O  
ATOM   1727  ND2 ASN   117      31.576  53.292  49.005  1.00  0.00           N  
ATOM   1728 HD21 ASN   117      32.471  53.758  49.064  1.00  0.00           H  
ATOM   1729 HD22 ASN   117      31.298  52.547  49.627  1.00  0.00           H  
ATOM   1730  C   ASN   117      29.536  53.204  45.431  1.00  0.00           C  
ATOM   1731  O   ASN   117      30.394  52.790  44.644  1.00  0.00           O  
ATOM   1732  N   ALA   118      28.800  54.375  45.317  1.00  0.00           N  
ATOM   1733  H   ALA   118      28.058  54.639  45.949  1.00  0.00           H  
ATOM   1734  CA  ALA   118      29.010  55.179  44.117  1.00  0.00           C  
ATOM   1735  HA  ALA   118      28.842  54.584  43.220  1.00  0.00           H  
ATOM   1736  CB  ALA   118      27.993  56.350  44.195  1.00  0.00           C  
ATOM   1737  HB1 ALA   118      28.486  57.129  44.776  1.00  0.00           H  
ATOM   1738  HB2 ALA   118      27.684  56.653  43.194  1.00  0.00           H  
ATOM   1739  HB3 ALA   118      27.053  55.974  44.599  1.00  0.00           H  
ATOM   1740  C   ALA   118      30.459  55.829  43.996  1.00  0.00           C  
ATOM   1741  O   ALA   118      31.051  55.937  42.921  1.00  0.00           O  
ATOM   1742  N   GLU   119      31.041  56.336  45.073  1.00  0.00           N  
ATOM   1743  H   GLU   119      30.460  56.286  45.897  1.00  0.00           H  
ATOM   1744  CA  GLU   119      32.392  56.929  45.138  1.00  0.00           C  
ATOM   1745  HA  GLU   119      32.456  57.685  44.355  1.00  0.00           H  
ATOM   1746  CB  GLU   119      32.434  57.588  46.471  1.00  0.00           C  
ATOM   1747  HB2 GLU   119      32.386  56.850  47.272  1.00  0.00           H  
ATOM   1748  HB3 GLU   119      33.507  57.777  46.505  1.00  0.00           H  
ATOM   1749  CG  GLU   119      31.669  58.866  46.671  1.00  0.00           C  
ATOM   1750  HG2 GLU   119      30.614  58.620  46.556  1.00  0.00           H  
ATOM   1751  HG3 GLU   119      31.808  59.183  47.705  1.00  0.00           H  
ATOM   1752  CD  GLU   119      32.065  59.915  45.634  1.00  0.00           C  
ATOM   1753  OE1 GLU   119      33.220  60.036  45.129  1.00  0.00           O  
ATOM   1754  OE2 GLU   119      31.277  60.825  45.301  1.00  0.00           O  
ATOM   1755  C   GLU   119      33.571  55.862  44.793  1.00  0.00           C  
ATOM   1756  O   GLU   119      34.456  56.254  44.091  1.00  0.00           O  
ATOM   1757  N   GLN   120      33.375  54.603  45.162  1.00  0.00           N  
ATOM   1758  H   GLN   120      32.690  54.321  45.848  1.00  0.00           H  
ATOM   1759  CA  GLN   120      34.322  53.586  44.619  1.00  0.00           C  
ATOM   1760  HA  GLN   120      35.345  53.914  44.806  1.00  0.00           H  
ATOM   1761  CB  GLN   120      34.214  52.240  45.358  1.00  0.00           C  
ATOM   1762  HB2 GLN   120      33.233  51.800  45.182  1.00  0.00           H  
ATOM   1763  HB3 GLN   120      35.004  51.533  45.102  1.00  0.00           H  
ATOM   1764  CG  GLN   120      34.364  52.375  46.936  1.00  0.00           C  
ATOM   1765  HG2 GLN   120      35.395  52.251  47.267  1.00  0.00           H  
ATOM   1766  HG3 GLN   120      33.872  53.276  47.301  1.00  0.00           H  
ATOM   1767  CD  GLN   120      33.604  51.258  47.685  1.00  0.00           C  
ATOM   1768  OE1 GLN   120      32.632  50.789  47.183  1.00  0.00           O  
ATOM   1769  NE2 GLN   120      33.853  51.030  48.915  1.00  0.00           N  
ATOM   1770 HE21 GLN   120      33.404  50.329  49.487  1.00  0.00           H  
ATOM   1771 HE22 GLN   120      34.657  51.488  49.319  1.00  0.00           H  
ATOM   1772  C   GLN   120      34.155  53.311  43.122  1.00  0.00           C  
ATOM   1773  O   GLN   120      35.127  53.041  42.423  1.00  0.00           O  
ATOM   1774  N   ARG   121      32.922  53.356  42.619  1.00  0.00           N  
ATOM   1775  H   ARG   121      32.139  53.611  43.203  1.00  0.00           H  
ATOM   1776  CA  ARG   121      32.680  53.094  41.175  1.00  0.00           C  
ATOM   1777  HA  ARG   121      33.190  52.187  40.851  1.00  0.00           H  
ATOM   1778  CB  ARG   121      31.146  52.905  41.034  1.00  0.00           C  
ATOM   1779  HB2 ARG   121      30.580  53.823  41.194  1.00  0.00           H  
ATOM   1780  HB3 ARG   121      30.967  52.705  39.978  1.00  0.00           H  
ATOM   1781  CG  ARG   121      30.653  51.696  41.819  1.00  0.00           C  
ATOM   1782  HG2 ARG   121      30.896  50.820  41.218  1.00  0.00           H  
ATOM   1783  HG3 ARG   121      31.206  51.671  42.758  1.00  0.00           H  
ATOM   1784  CD  ARG   121      29.052  51.717  41.984  1.00  0.00           C  
ATOM   1785  HD2 ARG   121      28.793  52.753  42.202  1.00  0.00           H  
ATOM   1786  HD3 ARG   121      28.589  51.395  41.051  1.00  0.00           H  
ATOM   1787  NE  ARG   121      28.693  50.713  42.952  1.00  0.00           N  
ATOM   1788  HE  ARG   121      29.454  50.262  43.438  1.00  0.00           H  
ATOM   1789  CZ  ARG   121      27.495  50.381  43.305  1.00  0.00           C  
ATOM   1790  NH1 ARG   121      26.449  50.929  42.697  1.00  0.00           N  
ATOM   1791 HH11 ARG   121      26.562  51.691  42.044  1.00  0.00           H  
ATOM   1792 HH12 ARG   121      25.560  50.584  43.029  1.00  0.00           H  
ATOM   1793  NH2 ARG   121      27.308  49.474  44.215  1.00  0.00           N  
ATOM   1794 HH21 ARG   121      28.126  48.997  44.566  1.00  0.00           H  
ATOM   1795 HH22 ARG   121      26.359  49.182  44.397  1.00  0.00           H  
ATOM   1796  C   ARG   121      33.215  54.283  40.354  1.00  0.00           C  
ATOM   1797  O   ARG   121      33.950  54.038  39.416  1.00  0.00           O  
ATOM   1798  N   ALA   122      32.900  55.469  40.742  1.00  0.00           N  
ATOM   1799  H   ALA   122      32.089  55.488  41.342  1.00  0.00           H  
ATOM   1800  CA  ALA   122      33.325  56.692  40.039  1.00  0.00           C  
ATOM   1801  HA  ALA   122      32.967  56.693  39.010  1.00  0.00           H  
ATOM   1802  CB  ALA   122      32.733  57.839  40.791  1.00  0.00           C  
ATOM   1803  HB1 ALA   122      32.821  57.724  41.871  1.00  0.00           H  
ATOM   1804  HB2 ALA   122      33.069  58.840  40.517  1.00  0.00           H  
ATOM   1805  HB3 ALA   122      31.649  57.831  40.673  1.00  0.00           H  
ATOM   1806  C   ALA   122      34.857  56.777  40.051  1.00  0.00           C  
ATOM   1807  O   ALA   122      35.453  57.111  39.060  1.00  0.00           O  
ATOM   1808  N   GLU   123      35.471  56.324  41.121  1.00  0.00           N  
ATOM   1809  H   GLU   123      34.873  56.180  41.922  1.00  0.00           H  
ATOM   1810  CA  GLU   123      36.932  56.260  41.284  1.00  0.00           C  
ATOM   1811  HA  GLU   123      37.393  57.232  41.108  1.00  0.00           H  
ATOM   1812  CB  GLU   123      37.239  55.727  42.738  1.00  0.00           C  
ATOM   1813  HB2 GLU   123      36.790  56.451  43.417  1.00  0.00           H  
ATOM   1814  HB3 GLU   123      36.682  54.791  42.780  1.00  0.00           H  
ATOM   1815  CG  GLU   123      38.682  55.345  43.022  1.00  0.00           C  
ATOM   1816  HG2 GLU   123      38.816  54.877  43.998  1.00  0.00           H  
ATOM   1817  HG3 GLU   123      38.982  54.663  42.226  1.00  0.00           H  
ATOM   1818  CD  GLU   123      39.663  56.494  43.033  1.00  0.00           C  
ATOM   1819  OE1 GLU   123      39.321  57.674  42.697  1.00  0.00           O  
ATOM   1820  OE2 GLU   123      40.851  56.220  43.341  1.00  0.00           O  
ATOM   1821  C   GLU   123      37.488  55.242  40.241  1.00  0.00           C  
ATOM   1822  O   GLU   123      38.487  55.561  39.644  1.00  0.00           O  
ATOM   1823  N   ARG   124      36.834  54.102  40.008  1.00  0.00           N  
ATOM   1824  H   ARG   124      36.088  53.823  40.629  1.00  0.00           H  
ATOM   1825  CA  ARG   124      37.223  53.096  38.956  1.00  0.00           C  
ATOM   1826  HA  ARG   124      38.310  53.015  38.969  1.00  0.00           H  
ATOM   1827  CB  ARG   124      36.555  51.745  39.282  1.00  0.00           C  
ATOM   1828  HB2 ARG   124      36.792  51.422  40.295  1.00  0.00           H  
ATOM   1829  HB3 ARG   124      35.474  51.867  39.355  1.00  0.00           H  
ATOM   1830  CG  ARG   124      36.798  50.544  38.359  1.00  0.00           C  
ATOM   1831  HG2 ARG   124      36.393  49.606  38.741  1.00  0.00           H  
ATOM   1832  HG3 ARG   124      36.335  50.671  37.381  1.00  0.00           H  
ATOM   1833  CD  ARG   124      38.301  50.208  37.998  1.00  0.00           C  
ATOM   1834  HD2 ARG   124      38.853  50.979  37.461  1.00  0.00           H  
ATOM   1835  HD3 ARG   124      38.851  50.280  38.936  1.00  0.00           H  
ATOM   1836  NE  ARG   124      38.501  48.872  37.388  1.00  0.00           N  
ATOM   1837  HE  ARG   124      38.485  48.949  36.381  1.00  0.00           H  
ATOM   1838  CZ  ARG   124      38.616  47.733  38.017  1.00  0.00           C  
ATOM   1839  NH1 ARG   124      38.638  47.730  39.359  1.00  0.00           N  
ATOM   1840 HH11 ARG   124      38.578  48.641  39.790  1.00  0.00           H  
ATOM   1841 HH12 ARG   124      38.982  46.917  39.850  1.00  0.00           H  
ATOM   1842  NH2 ARG   124      38.782  46.597  37.445  1.00  0.00           N  
ATOM   1843 HH21 ARG   124      38.890  46.557  36.442  1.00  0.00           H  
ATOM   1844 HH22 ARG   124      38.711  45.769  38.020  1.00  0.00           H  
ATOM   1845  C   ARG   124      36.895  53.562  37.483  1.00  0.00           C  
ATOM   1846  O   ARG   124      37.685  53.338  36.601  1.00  0.00           O  
ATOM   1847  N   GLN   125      35.895  54.318  37.258  1.00  0.00           N  
ATOM   1848  H   GLN   125      35.190  54.509  37.955  1.00  0.00           H  
ATOM   1849  CA  GLN   125      35.584  54.928  35.921  1.00  0.00           C  
ATOM   1850  HA  GLN   125      35.582  54.106  35.205  1.00  0.00           H  
ATOM   1851  CB  GLN   125      34.237  55.704  35.897  1.00  0.00           C  
ATOM   1852  HB2 GLN   125      33.389  55.215  36.376  1.00  0.00           H  
ATOM   1853  HB3 GLN   125      34.263  56.429  36.710  1.00  0.00           H  
ATOM   1854  CG  GLN   125      33.811  56.361  34.554  1.00  0.00           C  
ATOM   1855  HG2 GLN   125      34.121  55.790  33.679  1.00  0.00           H  
ATOM   1856  HG3 GLN   125      32.727  56.475  34.564  1.00  0.00           H  
ATOM   1857  CD  GLN   125      34.267  57.770  34.333  1.00  0.00           C  
ATOM   1858  OE1 GLN   125      35.084  58.432  35.059  1.00  0.00           O  
ATOM   1859  NE2 GLN   125      33.677  58.359  33.327  1.00  0.00           N  
ATOM   1860 HE21 GLN   125      33.773  59.328  33.058  1.00  0.00           H  
ATOM   1861 HE22 GLN   125      32.915  57.884  32.865  1.00  0.00           H  
ATOM   1862  C   GLN   125      36.635  55.790  35.357  1.00  0.00           C  
ATOM   1863  O   GLN   125      36.808  55.683  34.145  1.00  0.00           O  
ATOM   1864  N   ARG   126      37.426  56.521  36.179  1.00  0.00           N  
ATOM   1865  H   ARG   126      37.014  56.638  37.094  1.00  0.00           H  
ATOM   1866  CA  ARG   126      38.610  57.364  35.785  1.00  0.00           C  
ATOM   1867  HA  ARG   126      38.326  58.019  34.962  1.00  0.00           H  
ATOM   1868  CB  ARG   126      39.027  58.155  37.070  1.00  0.00           C  
ATOM   1869  HB2 ARG   126      38.732  57.543  37.922  1.00  0.00           H  
ATOM   1870  HB3 ARG   126      40.113  58.228  37.127  1.00  0.00           H  
ATOM   1871  CG  ARG   126      38.231  59.485  37.146  1.00  0.00           C  
ATOM   1872  HG2 ARG   126      38.451  60.074  36.255  1.00  0.00           H  
ATOM   1873  HG3 ARG   126      37.179  59.208  37.222  1.00  0.00           H  
ATOM   1874  CD  ARG   126      38.593  60.491  38.275  1.00  0.00           C  
ATOM   1875  HD2 ARG   126      39.632  60.810  38.192  1.00  0.00           H  
ATOM   1876  HD3 ARG   126      37.881  61.314  38.200  1.00  0.00           H  
ATOM   1877  NE  ARG   126      38.416  59.878  39.633  1.00  0.00           N  
ATOM   1878  HE  ARG   126      39.132  59.217  39.898  1.00  0.00           H  
ATOM   1879  CZ  ARG   126      37.469  60.096  40.568  1.00  0.00           C  
ATOM   1880  NH1 ARG   126      36.539  60.961  40.407  1.00  0.00           N  
ATOM   1881 HH11 ARG   126      36.353  61.512  39.581  1.00  0.00           H  
ATOM   1882 HH12 ARG   126      35.979  61.106  41.235  1.00  0.00           H  
ATOM   1883  NH2 ARG   126      37.523  59.591  41.803  1.00  0.00           N  
ATOM   1884 HH21 ARG   126      38.387  59.159  42.098  1.00  0.00           H  
ATOM   1885 HH22 ARG   126      36.746  59.755  42.428  1.00  0.00           H  
ATOM   1886  C   ARG   126      39.735  56.434  35.273  1.00  0.00           C  
ATOM   1887  O   ARG   126      40.359  56.808  34.230  1.00  0.00           O  
ATOM   1888  N   SER   127      40.029  55.267  35.916  1.00  0.00           N  
ATOM   1889  H   SER   127      39.485  54.993  36.721  1.00  0.00           H  
ATOM   1890  CA  SER   127      41.039  54.348  35.489  1.00  0.00           C  
ATOM   1891  HA  SER   127      41.896  54.947  35.182  1.00  0.00           H  
ATOM   1892  CB  SER   127      41.393  53.506  36.716  1.00  0.00           C  
ATOM   1893  HB2 SER   127      41.814  54.195  37.449  1.00  0.00           H  
ATOM   1894  HB3 SER   127      40.497  52.991  37.064  1.00  0.00           H  
ATOM   1895  OG  SER   127      42.380  52.605  36.502  1.00  0.00           O  
ATOM   1896  HG  SER   127      41.960  51.754  36.356  1.00  0.00           H  
ATOM   1897  C   SER   127      40.588  53.531  34.325  1.00  0.00           C  
ATOM   1898  O   SER   127      41.372  53.308  33.394  1.00  0.00           O  
ATOM   1899  N   ASP   128      39.318  53.014  34.314  1.00  0.00           N  
ATOM   1900  H   ASP   128      38.812  53.078  35.186  1.00  0.00           H  
ATOM   1901  CA  ASP   128      38.770  52.297  33.175  1.00  0.00           C  
ATOM   1902  HA  ASP   128      39.368  51.441  32.863  1.00  0.00           H  
ATOM   1903  CB  ASP   128      37.451  51.564  33.602  1.00  0.00           C  
ATOM   1904  HB2 ASP   128      36.817  52.272  34.136  1.00  0.00           H  
ATOM   1905  HB3 ASP   128      36.904  51.222  32.723  1.00  0.00           H  
ATOM   1906  CG  ASP   128      37.700  50.325  34.531  1.00  0.00           C  
ATOM   1907  OD1 ASP   128      38.874  49.801  34.669  1.00  0.00           O  
ATOM   1908  OD2 ASP   128      36.630  49.702  34.841  1.00  0.00           O  
ATOM   1909  C   ASP   128      38.594  53.138  31.836  1.00  0.00           C  
ATOM   1910  O   ASP   128      38.835  52.604  30.739  1.00  0.00           O  
ATOM   1911  N   ARG   129      38.323  54.441  31.926  1.00  0.00           N  
ATOM   1912  H   ARG   129      38.276  54.830  32.857  1.00  0.00           H  
ATOM   1913  CA  ARG   129      38.352  55.340  30.758  1.00  0.00           C  
ATOM   1914  HA  ARG   129      37.873  54.854  29.908  1.00  0.00           H  
ATOM   1915  CB  ARG   129      37.616  56.567  31.140  1.00  0.00           C  
ATOM   1916  HB2 ARG   129      37.893  57.000  32.102  1.00  0.00           H  
ATOM   1917  HB3 ARG   129      37.941  57.385  30.498  1.00  0.00           H  
ATOM   1918  CG  ARG   129      36.059  56.598  31.088  1.00  0.00           C  
ATOM   1919  HG2 ARG   129      35.550  55.852  31.699  1.00  0.00           H  
ATOM   1920  HG3 ARG   129      35.811  57.554  31.550  1.00  0.00           H  
ATOM   1921  CD  ARG   129      35.482  56.473  29.664  1.00  0.00           C  
ATOM   1922  HD2 ARG   129      35.754  57.321  29.035  1.00  0.00           H  
ATOM   1923  HD3 ARG   129      35.946  55.653  29.114  1.00  0.00           H  
ATOM   1924  NE  ARG   129      34.022  56.239  29.529  1.00  0.00           N  
ATOM   1925  HE  ARG   129      33.750  55.326  29.193  1.00  0.00           H  
ATOM   1926  CZ  ARG   129      33.030  57.123  29.605  1.00  0.00           C  
ATOM   1927  NH1 ARG   129      33.125  58.363  30.080  1.00  0.00           N  
ATOM   1928 HH11 ARG   129      34.039  58.787  30.141  1.00  0.00           H  
ATOM   1929 HH12 ARG   129      32.272  58.902  30.039  1.00  0.00           H  
ATOM   1930  NH2 ARG   129      31.860  56.726  29.266  1.00  0.00           N  
ATOM   1931 HH21 ARG   129      31.817  55.719  29.209  1.00  0.00           H  
ATOM   1932 HH22 ARG   129      31.052  57.282  29.025  1.00  0.00           H  
ATOM   1933  C   ARG   129      39.796  55.769  30.287  1.00  0.00           C  
ATOM   1934  O   ARG   129      40.119  55.950  29.105  1.00  0.00           O  
ATOM   1935  N   GLN   130      40.824  55.656  31.152  1.00  0.00           N  
ATOM   1936  H   GLN   130      40.600  55.557  32.132  1.00  0.00           H  
ATOM   1937  CA  GLN   130      42.244  55.701  30.909  1.00  0.00           C  
ATOM   1938  HA  GLN   130      42.422  56.567  30.271  1.00  0.00           H  
ATOM   1939  CB  GLN   130      42.982  55.902  32.202  1.00  0.00           C  
ATOM   1940  HB2 GLN   130      42.425  56.604  32.823  1.00  0.00           H  
ATOM   1941  HB3 GLN   130      43.058  55.047  32.874  1.00  0.00           H  
ATOM   1942  CG  GLN   130      44.412  56.541  31.985  1.00  0.00           C  
ATOM   1943  HG2 GLN   130      44.224  57.305  31.231  1.00  0.00           H  
ATOM   1944  HG3 GLN   130      44.655  56.933  32.972  1.00  0.00           H  
ATOM   1945  CD  GLN   130      45.499  55.535  31.532  1.00  0.00           C  
ATOM   1946  OE1 GLN   130      45.339  54.349  31.591  1.00  0.00           O  
ATOM   1947  NE2 GLN   130      46.547  56.028  30.925  1.00  0.00           N  
ATOM   1948 HE21 GLN   130      47.372  55.447  30.890  1.00  0.00           H  
ATOM   1949 HE22 GLN   130      46.570  57.021  30.742  1.00  0.00           H  
ATOM   1950  C   GLN   130      42.669  54.438  30.158  1.00  0.00           C  
ATOM   1951  O   GLN   130      43.346  54.493  29.135  1.00  0.00           O  
ATOM   1952  N   TRP   131      42.288  53.241  30.612  1.00  0.00           N  
ATOM   1953  H   TRP   131      41.584  53.231  31.336  1.00  0.00           H  
ATOM   1954  CA  TRP   131      42.577  52.005  29.896  1.00  0.00           C  
ATOM   1955  HA  TRP   131      43.655  51.893  29.781  1.00  0.00           H  
ATOM   1956  CB  TRP   131      42.024  50.731  30.603  1.00  0.00           C  
ATOM   1957  HB2 TRP   131      40.957  50.843  30.796  1.00  0.00           H  
ATOM   1958  HB3 TRP   131      42.134  49.901  29.906  1.00  0.00           H  
ATOM   1959  CG  TRP   131      42.692  50.265  31.835  1.00  0.00           C  
ATOM   1960  CD1 TRP   131      42.275  50.162  33.101  1.00  0.00           C  
ATOM   1961  HD1 TRP   131      41.256  50.406  33.361  1.00  0.00           H  
ATOM   1962  NE1 TRP   131      43.272  49.626  33.920  1.00  0.00           N  
ATOM   1963  HE1 TRP   131      43.109  49.439  34.899  1.00  0.00           H  
ATOM   1964  CE2 TRP   131      44.413  49.444  33.209  1.00  0.00           C  
ATOM   1965  CZ2 TRP   131      45.637  48.851  33.483  1.00  0.00           C  
ATOM   1966  HZ2 TRP   131      45.849  48.457  34.466  1.00  0.00           H  
ATOM   1967  CH2 TRP   131      46.550  48.615  32.472  1.00  0.00           C  
ATOM   1968  HH2 TRP   131      47.530  48.188  32.628  1.00  0.00           H  
ATOM   1969  CZ3 TRP   131      46.205  49.011  31.147  1.00  0.00           C  
ATOM   1970  HZ3 TRP   131      46.851  48.798  30.308  1.00  0.00           H  
ATOM   1971  CE3 TRP   131      44.946  49.585  30.874  1.00  0.00           C  
ATOM   1972  HE3 TRP   131      44.608  49.771  29.865  1.00  0.00           H  
ATOM   1973  CD2 TRP   131      44.046  49.718  31.921  1.00  0.00           C  
ATOM   1974  C   TRP   131      41.948  51.999  28.533  1.00  0.00           C  
ATOM   1975  O   TRP   131      42.660  51.518  27.641  1.00  0.00           O  
ATOM   1976  N   VAL   132      40.721  52.540  28.360  1.00  0.00           N  
ATOM   1977  H   VAL   132      40.186  52.721  29.197  1.00  0.00           H  
ATOM   1978  CA  VAL   132      40.130  52.630  27.061  1.00  0.00           C  
ATOM   1979  HA  VAL   132      40.170  51.637  26.615  1.00  0.00           H  
ATOM   1980  CB  VAL   132      38.672  53.146  27.148  1.00  0.00           C  
ATOM   1981  HB  VAL   132      38.600  53.917  27.915  1.00  0.00           H  
ATOM   1982  CG1 VAL   132      38.154  53.872  25.933  1.00  0.00           C  
ATOM   1983 HG11 VAL   132      38.434  53.307  25.044  1.00  0.00           H  
ATOM   1984 HG12 VAL   132      37.100  54.119  26.064  1.00  0.00           H  
ATOM   1985 HG13 VAL   132      38.666  54.825  25.802  1.00  0.00           H  
ATOM   1986  CG2 VAL   132      37.774  52.087  27.652  1.00  0.00           C  
ATOM   1987 HG21 VAL   132      38.033  51.913  28.696  1.00  0.00           H  
ATOM   1988 HG22 VAL   132      36.719  52.343  27.552  1.00  0.00           H  
ATOM   1989 HG23 VAL   132      38.043  51.236  27.027  1.00  0.00           H  
ATOM   1990  C   VAL   132      40.944  53.601  26.166  1.00  0.00           C  
ATOM   1991  O   VAL   132      41.319  53.171  25.106  1.00  0.00           O  
ATOM   1992  N   GLN   133      41.469  54.646  26.715  1.00  0.00           N  
ATOM   1993  H   GLN   133      41.230  54.991  27.634  1.00  0.00           H  
ATOM   1994  CA  GLN   133      42.157  55.621  25.839  1.00  0.00           C  
ATOM   1995  HA  GLN   133      41.670  55.613  24.864  1.00  0.00           H  
ATOM   1996  CB  GLN   133      42.144  57.028  26.455  1.00  0.00           C  
ATOM   1997  HB2 GLN   133      41.145  57.331  26.766  1.00  0.00           H  
ATOM   1998  HB3 GLN   133      42.614  56.910  27.432  1.00  0.00           H  
ATOM   1999  CG  GLN   133      42.769  58.071  25.505  1.00  0.00           C  
ATOM   2000  HG2 GLN   133      43.651  57.711  24.976  1.00  0.00           H  
ATOM   2001  HG3 GLN   133      42.056  58.220  24.695  1.00  0.00           H  
ATOM   2002  CD  GLN   133      43.066  59.480  26.227  1.00  0.00           C  
ATOM   2003  OE1 GLN   133      44.021  60.138  25.815  1.00  0.00           O  
ATOM   2004  NE2 GLN   133      42.466  59.814  27.370  1.00  0.00           N  
ATOM   2005 HE21 GLN   133      42.587  60.728  27.784  1.00  0.00           H  
ATOM   2006 HE22 GLN   133      41.851  59.151  27.819  1.00  0.00           H  
ATOM   2007  C   GLN   133      43.477  55.083  25.411  1.00  0.00           C  
ATOM   2008  O   GLN   133      43.847  55.222  24.248  1.00  0.00           O  
ATOM   2009  N   ARG   134      44.179  54.345  26.231  1.00  0.00           N  
ATOM   2010  H   ARG   134      43.768  54.218  27.145  1.00  0.00           H  
ATOM   2011  CA  ARG   134      45.412  53.685  25.831  1.00  0.00           C  
ATOM   2012  HA  ARG   134      46.127  54.314  25.300  1.00  0.00           H  
ATOM   2013  CB  ARG   134      46.179  53.022  27.022  1.00  0.00           C  
ATOM   2014  HB2 ARG   134      45.563  52.266  27.510  1.00  0.00           H  
ATOM   2015  HB3 ARG   134      47.001  52.402  26.664  1.00  0.00           H  
ATOM   2016  CG  ARG   134      46.727  53.988  28.078  1.00  0.00           C  
ATOM   2017  HG2 ARG   134      47.253  54.853  27.675  1.00  0.00           H  
ATOM   2018  HG3 ARG   134      45.876  54.400  28.620  1.00  0.00           H  
ATOM   2019  CD  ARG   134      47.581  53.170  29.100  1.00  0.00           C  
ATOM   2020  HD2 ARG   134      47.589  53.727  30.037  1.00  0.00           H  
ATOM   2021  HD3 ARG   134      47.017  52.286  29.396  1.00  0.00           H  
ATOM   2022  NE  ARG   134      48.967  53.024  28.628  1.00  0.00           N  
ATOM   2023  HE  ARG   134      49.302  53.435  27.768  1.00  0.00           H  
ATOM   2024  CZ  ARG   134      49.829  52.268  29.270  1.00  0.00           C  
ATOM   2025  NH1 ARG   134      49.591  51.746  30.441  1.00  0.00           N  
ATOM   2026 HH11 ARG   134      48.787  51.834  31.046  1.00  0.00           H  
ATOM   2027 HH12 ARG   134      50.300  51.119  30.793  1.00  0.00           H  
ATOM   2028  NH2 ARG   134      50.915  51.907  28.749  1.00  0.00           N  
ATOM   2029 HH21 ARG   134      51.082  52.098  27.771  1.00  0.00           H  
ATOM   2030 HH22 ARG   134      51.539  51.339  29.303  1.00  0.00           H  
ATOM   2031  C   ARG   134      45.089  52.634  24.783  1.00  0.00           C  
ATOM   2032  O   ARG   134      45.878  52.558  23.876  1.00  0.00           O  
ATOM   2033  N   PHE   135      44.117  51.772  24.987  1.00  0.00           N  
ATOM   2034  H   PHE   135      43.509  51.910  25.781  1.00  0.00           H  
ATOM   2035  CA  PHE   135      43.859  50.731  24.057  1.00  0.00           C  
ATOM   2036  HA  PHE   135      44.746  50.105  23.963  1.00  0.00           H  
ATOM   2037  CB  PHE   135      42.689  49.809  24.469  1.00  0.00           C  
ATOM   2038  HB2 PHE   135      41.758  50.342  24.664  1.00  0.00           H  
ATOM   2039  HB3 PHE   135      42.597  49.105  23.642  1.00  0.00           H  
ATOM   2040  CG  PHE   135      42.934  48.944  25.719  1.00  0.00           C  
ATOM   2041  CD1 PHE   135      44.067  48.092  25.756  1.00  0.00           C  
ATOM   2042  HD1 PHE   135      44.824  48.089  24.985  1.00  0.00           H  
ATOM   2043  CE1 PHE   135      44.231  47.209  26.867  1.00  0.00           C  
ATOM   2044  HE1 PHE   135      45.047  46.506  26.951  1.00  0.00           H  
ATOM   2045  CZ  PHE   135      43.298  47.155  27.951  1.00  0.00           C  
ATOM   2046  HZ  PHE   135      43.404  46.484  28.790  1.00  0.00           H  
ATOM   2047  CE2 PHE   135      42.130  47.969  27.863  1.00  0.00           C  
ATOM   2048  HE2 PHE   135      41.389  47.912  28.647  1.00  0.00           H  
ATOM   2049  CD2 PHE   135      41.996  48.922  26.787  1.00  0.00           C  
ATOM   2050  HD2 PHE   135      41.176  49.625  26.811  1.00  0.00           H  
ATOM   2051  C   PHE   135      43.451  51.351  22.700  1.00  0.00           C  
ATOM   2052  O   PHE   135      43.661  50.742  21.637  1.00  0.00           O  
ATOM   2053  N   LEU   136      42.924  52.540  22.617  1.00  0.00           N  
ATOM   2054  H   LEU   136      42.767  52.977  23.514  1.00  0.00           H  
ATOM   2055  CA  LEU   136      42.767  53.281  21.356  1.00  0.00           C  
ATOM   2056  HA  LEU   136      42.458  52.533  20.626  1.00  0.00           H  
ATOM   2057  CB  LEU   136      41.670  54.325  21.544  1.00  0.00           C  
ATOM   2058  HB2 LEU   136      41.659  54.586  22.602  1.00  0.00           H  
ATOM   2059  HB3 LEU   136      41.919  55.252  21.027  1.00  0.00           H  
ATOM   2060  CG  LEU   136      40.230  53.844  21.213  1.00  0.00           C  
ATOM   2061  HG  LEU   136      40.157  52.829  21.604  1.00  0.00           H  
ATOM   2062  CD1 LEU   136      39.136  54.630  21.849  1.00  0.00           C  
ATOM   2063 HD11 LEU   136      39.274  54.597  22.930  1.00  0.00           H  
ATOM   2064 HD12 LEU   136      39.114  55.611  21.375  1.00  0.00           H  
ATOM   2065 HD13 LEU   136      38.145  54.191  21.732  1.00  0.00           H  
ATOM   2066  CD2 LEU   136      39.983  53.729  19.633  1.00  0.00           C  
ATOM   2067 HD21 LEU   136      40.671  53.057  19.120  1.00  0.00           H  
ATOM   2068 HD22 LEU   136      39.030  53.274  19.361  1.00  0.00           H  
ATOM   2069 HD23 LEU   136      39.974  54.742  19.231  1.00  0.00           H  
ATOM   2070  C   LEU   136      44.023  53.889  20.747  1.00  0.00           C  
ATOM   2071  O   LEU   136      44.045  54.188  19.497  1.00  0.00           O  
ATOM   2072  N   THR   137      45.067  54.111  21.537  1.00  0.00           N  
ATOM   2073  H   THR   137      45.015  53.594  22.403  1.00  0.00           H  
ATOM   2074  CA  THR   137      46.317  54.887  21.277  1.00  0.00           C  
ATOM   2075  HA  THR   137      46.309  55.176  20.226  1.00  0.00           H  
ATOM   2076  CB  THR   137      46.441  56.175  22.050  1.00  0.00           C  
ATOM   2077  HB  THR   137      47.343  56.753  21.847  1.00  0.00           H  
ATOM   2078  CG2 THR   137      45.287  57.151  21.740  1.00  0.00           C  
ATOM   2079 HG21 THR   137      45.507  57.696  20.822  1.00  0.00           H  
ATOM   2080 HG22 THR   137      44.328  56.635  21.774  1.00  0.00           H  
ATOM   2081 HG23 THR   137      45.228  57.885  22.544  1.00  0.00           H  
ATOM   2082  OG1 THR   137      46.309  55.966  23.427  1.00  0.00           O  
ATOM   2083  HG1 THR   137      45.392  55.761  23.621  1.00  0.00           H  
ATOM   2084  C   THR   137      47.679  54.182  21.436  1.00  0.00           C  
ATOM   2085  O   THR   137      48.630  54.824  20.998  1.00  0.00           O  
ATOM   2086  N   GLU   138      47.881  53.015  21.953  1.00  0.00           N  
ATOM   2087  H   GLU   138      47.111  52.442  22.267  1.00  0.00           H  
ATOM   2088  CA  GLU   138      49.188  52.401  22.285  1.00  0.00           C  
ATOM   2089  HA  GLU   138      49.991  52.808  21.671  1.00  0.00           H  
ATOM   2090  CB  GLU   138      49.476  52.579  23.804  1.00  0.00           C  
ATOM   2091  HB2 GLU   138      48.684  52.096  24.376  1.00  0.00           H  
ATOM   2092  HB3 GLU   138      50.425  52.117  24.075  1.00  0.00           H  
ATOM   2093  CG  GLU   138      49.389  54.005  24.335  1.00  0.00           C  
ATOM   2094  HG2 GLU   138      49.958  54.682  23.697  1.00  0.00           H  
ATOM   2095  HG3 GLU   138      48.377  54.409  24.338  1.00  0.00           H  
ATOM   2096  CD  GLU   138      50.086  54.159  25.734  1.00  0.00           C  
ATOM   2097  OE1 GLU   138      50.670  53.168  26.213  1.00  0.00           O  
ATOM   2098  OE2 GLU   138      50.019  55.244  26.307  1.00  0.00           O  
ATOM   2099  C   GLU   138      49.119  50.852  21.975  1.00  0.00           C  
ATOM   2100  O   GLU   138      48.018  50.223  22.012  1.00  0.00           O  
ATOM   2101  N   PRO   139      50.214  50.224  21.554  1.00  0.00           N  
ATOM   2102  CD  PRO   139      51.631  50.564  21.845  1.00  0.00           C  
ATOM   2103  HD2 PRO   139      51.846  50.592  22.913  1.00  0.00           H  
ATOM   2104  HD3 PRO   139      51.881  51.432  21.234  1.00  0.00           H  
ATOM   2105  CG  PRO   139      52.498  49.415  21.289  1.00  0.00           C  
ATOM   2106  HG2 PRO   139      53.030  48.840  22.047  1.00  0.00           H  
ATOM   2107  HG3 PRO   139      53.282  49.849  20.668  1.00  0.00           H  
ATOM   2108  CB  PRO   139      51.606  48.510  20.508  1.00  0.00           C  
ATOM   2109  HB2 PRO   139      51.904  47.463  20.557  1.00  0.00           H  
ATOM   2110  HB3 PRO   139      51.537  48.889  19.488  1.00  0.00           H  
ATOM   2111  CA  PRO   139      50.221  48.794  21.113  1.00  0.00           C  
ATOM   2112  HA  PRO   139      49.500  48.652  20.308  1.00  0.00           H  
ATOM   2113  C   PRO   139      49.914  47.872  22.284  1.00  0.00           C  
ATOM   2114  O   PRO   139      50.547  47.970  23.313  1.00  0.00           O  
ATOM   2115  N   LEU   140      48.808  47.110  22.162  1.00  0.00           N  
ATOM   2116  H   LEU   140      48.469  47.023  21.215  1.00  0.00           H  
ATOM   2117  CA  LEU   140      48.236  46.345  23.226  1.00  0.00           C  
ATOM   2118  HA  LEU   140      47.943  46.947  24.086  1.00  0.00           H  
ATOM   2119  CB  LEU   140      47.043  45.541  22.684  1.00  0.00           C  
ATOM   2120  HB2 LEU   140      47.205  45.288  21.637  1.00  0.00           H  
ATOM   2121  HB3 LEU   140      47.112  44.594  23.218  1.00  0.00           H  
ATOM   2122  CG  LEU   140      45.720  46.235  22.743  1.00  0.00           C  
ATOM   2123  HG  LEU   140      45.415  46.220  23.790  1.00  0.00           H  
ATOM   2124  CD1 LEU   140      45.613  47.678  22.207  1.00  0.00           C  
ATOM   2125 HD11 LEU   140      45.895  47.638  21.155  1.00  0.00           H  
ATOM   2126 HD12 LEU   140      44.554  47.938  22.191  1.00  0.00           H  
ATOM   2127 HD13 LEU   140      46.229  48.331  22.825  1.00  0.00           H  
ATOM   2128  CD2 LEU   140      44.720  45.353  22.020  1.00  0.00           C  
ATOM   2129 HD21 LEU   140      43.699  45.669  22.231  1.00  0.00           H  
ATOM   2130 HD22 LEU   140      44.722  45.412  20.931  1.00  0.00           H  
ATOM   2131 HD23 LEU   140      44.783  44.329  22.387  1.00  0.00           H  
ATOM   2132  C   LEU   140      49.237  45.447  24.080  1.00  0.00           C  
ATOM   2133  O   LEU   140      49.054  45.255  25.253  1.00  0.00           O  
ATOM   2134  N   THR   141      50.311  45.028  23.473  1.00  0.00           N  
ATOM   2135  H   THR   141      50.316  45.328  22.509  1.00  0.00           H  
ATOM   2136  CA  THR   141      51.420  44.371  24.163  1.00  0.00           C  
ATOM   2137  HA  THR   141      51.016  43.470  24.623  1.00  0.00           H  
ATOM   2138  CB  THR   141      52.561  44.031  23.171  1.00  0.00           C  
ATOM   2139  HB  THR   141      52.917  45.021  22.885  1.00  0.00           H  
ATOM   2140  CG2 THR   141      53.752  43.184  23.669  1.00  0.00           C  
ATOM   2141 HG21 THR   141      54.478  43.144  22.857  1.00  0.00           H  
ATOM   2142 HG22 THR   141      54.072  43.609  24.620  1.00  0.00           H  
ATOM   2143 HG23 THR   141      53.368  42.171  23.785  1.00  0.00           H  
ATOM   2144  OG1 THR   141      52.138  43.379  22.069  1.00  0.00           O  
ATOM   2145  HG1 THR   141      51.873  44.162  21.581  1.00  0.00           H  
ATOM   2146  C   THR   141      51.876  45.210  25.340  1.00  0.00           C  
ATOM   2147  O   THR   141      51.850  44.806  26.486  1.00  0.00           O  
ATOM   2148  N   ALA   142      52.294  46.508  25.095  1.00  0.00           N  
ATOM   2149  H   ALA   142      52.317  46.931  24.178  1.00  0.00           H  
ATOM   2150  CA  ALA   142      52.766  47.400  26.131  1.00  0.00           C  
ATOM   2151  HA  ALA   142      53.586  46.880  26.627  1.00  0.00           H  
ATOM   2152  CB  ALA   142      53.448  48.643  25.467  1.00  0.00           C  
ATOM   2153  HB1 ALA   142      54.431  48.329  25.115  1.00  0.00           H  
ATOM   2154  HB2 ALA   142      52.910  49.019  24.596  1.00  0.00           H  
ATOM   2155  HB3 ALA   142      53.589  49.441  26.196  1.00  0.00           H  
ATOM   2156  C   ALA   142      51.694  47.847  27.129  1.00  0.00           C  
ATOM   2157  O   ALA   142      52.026  48.185  28.297  1.00  0.00           O  
ATOM   2158  N   VAL   143      50.412  47.856  26.811  1.00  0.00           N  
ATOM   2159  H   VAL   143      50.282  47.486  25.881  1.00  0.00           H  
ATOM   2160  CA  VAL   143      49.313  48.129  27.692  1.00  0.00           C  
ATOM   2161  HA  VAL   143      49.549  48.873  28.454  1.00  0.00           H  
ATOM   2162  CB  VAL   143      48.173  48.753  26.833  1.00  0.00           C  
ATOM   2163  HB  VAL   143      47.755  48.072  26.091  1.00  0.00           H  
ATOM   2164  CG1 VAL   143      47.022  49.294  27.598  1.00  0.00           C  
ATOM   2165 HG11 VAL   143      46.262  49.619  26.887  1.00  0.00           H  
ATOM   2166 HG12 VAL   143      46.580  48.473  28.162  1.00  0.00           H  
ATOM   2167 HG13 VAL   143      47.398  50.015  28.323  1.00  0.00           H  
ATOM   2168  CG2 VAL   143      48.737  49.883  26.016  1.00  0.00           C  
ATOM   2169 HG21 VAL   143      49.320  49.393  25.236  1.00  0.00           H  
ATOM   2170 HG22 VAL   143      47.981  50.347  25.383  1.00  0.00           H  
ATOM   2171 HG23 VAL   143      49.312  50.596  26.606  1.00  0.00           H  
ATOM   2172  C   VAL   143      48.855  46.954  28.598  1.00  0.00           C  
ATOM   2173  O   VAL   143      48.617  47.118  29.799  1.00  0.00           O  
ATOM   2174  N   PHE   144      48.910  45.736  28.047  1.00  0.00           N  
ATOM   2175  H   PHE   144      49.061  45.615  27.056  1.00  0.00           H  
ATOM   2176  CA  PHE   144      48.669  44.531  28.838  1.00  0.00           C  
ATOM   2177  HA  PHE   144      47.843  44.676  29.534  1.00  0.00           H  
ATOM   2178  CB  PHE   144      48.464  43.365  27.892  1.00  0.00           C  
ATOM   2179  HB2 PHE   144      49.126  43.553  27.046  1.00  0.00           H  
ATOM   2180  HB3 PHE   144      48.796  42.443  28.368  1.00  0.00           H  
ATOM   2181  CG  PHE   144      47.025  43.201  27.541  1.00  0.00           C  
ATOM   2182  CD1 PHE   144      46.571  43.363  26.232  1.00  0.00           C  
ATOM   2183  HD1 PHE   144      47.305  43.655  25.495  1.00  0.00           H  
ATOM   2184  CE1 PHE   144      45.209  43.300  26.052  1.00  0.00           C  
ATOM   2185  HE1 PHE   144      44.791  43.440  25.066  1.00  0.00           H  
ATOM   2186  CZ  PHE   144      44.254  42.908  26.992  1.00  0.00           C  
ATOM   2187  HZ  PHE   144      43.188  42.912  26.821  1.00  0.00           H  
ATOM   2188  CE2 PHE   144      44.674  42.809  28.309  1.00  0.00           C  
ATOM   2189  HE2 PHE   144      43.953  42.641  29.096  1.00  0.00           H  
ATOM   2190  CD2 PHE   144      46.077  42.931  28.590  1.00  0.00           C  
ATOM   2191  HD2 PHE   144      46.503  42.789  29.573  1.00  0.00           H  
ATOM   2192  C   PHE   144      49.855  44.180  29.716  1.00  0.00           C  
ATOM   2193  O   PHE   144      49.609  43.771  30.901  1.00  0.00           O  
ATOM   2194  N   ALA   145      51.083  44.361  29.227  1.00  0.00           N  
ATOM   2195  H   ALA   145      51.093  44.615  28.249  1.00  0.00           H  
ATOM   2196  CA  ALA   145      52.297  44.309  30.094  1.00  0.00           C  
ATOM   2197  HA  ALA   145      52.359  43.277  30.440  1.00  0.00           H  
ATOM   2198  CB  ALA   145      53.517  44.461  29.257  1.00  0.00           C  
ATOM   2199  HB1 ALA   145      53.546  45.495  28.914  1.00  0.00           H  
ATOM   2200  HB2 ALA   145      54.443  44.217  29.778  1.00  0.00           H  
ATOM   2201  HB3 ALA   145      53.489  43.792  28.396  1.00  0.00           H  
ATOM   2202  C   ALA   145      52.247  45.273  31.230  1.00  0.00           C  
ATOM   2203  O   ALA   145      52.963  45.137  32.195  1.00  0.00           O  
ATOM   2204  N   ASP   146      51.360  46.340  31.205  1.00  0.00           N  
ATOM   2205  H   ASP   146      50.785  46.490  30.388  1.00  0.00           H  
ATOM   2206  CA  ASP   146      50.987  47.145  32.429  1.00  0.00           C  
ATOM   2207  HA  ASP   146      51.757  47.061  33.196  1.00  0.00           H  
ATOM   2208  CB  ASP   146      50.877  48.621  32.203  1.00  0.00           C  
ATOM   2209  HB2 ASP   146      50.119  48.786  31.437  1.00  0.00           H  
ATOM   2210  HB3 ASP   146      50.494  49.077  33.116  1.00  0.00           H  
ATOM   2211  CG  ASP   146      52.209  49.323  31.760  1.00  0.00           C  
ATOM   2212  OD1 ASP   146      53.275  48.890  32.141  1.00  0.00           O  
ATOM   2213  OD2 ASP   146      52.028  50.373  31.080  1.00  0.00           O  
ATOM   2214  C   ASP   146      49.690  46.617  33.119  1.00  0.00           C  
ATOM   2215  O   ASP   146      49.496  46.822  34.322  1.00  0.00           O  
ATOM   2216  N   TRP   147      48.782  45.913  32.411  1.00  0.00           N  
ATOM   2217  H   TRP   147      48.905  45.895  31.409  1.00  0.00           H  
ATOM   2218  CA  TRP   147      47.554  45.380  32.938  1.00  0.00           C  
ATOM   2219  HA  TRP   147      46.974  46.186  33.387  1.00  0.00           H  
ATOM   2220  CB  TRP   147      46.620  44.852  31.768  1.00  0.00           C  
ATOM   2221  HB2 TRP   147      46.535  45.612  30.992  1.00  0.00           H  
ATOM   2222  HB3 TRP   147      47.081  44.045  31.197  1.00  0.00           H  
ATOM   2223  CG  TRP   147      45.224  44.432  32.114  1.00  0.00           C  
ATOM   2224  CD1 TRP   147      44.911  43.266  32.687  1.00  0.00           C  
ATOM   2225  HD1 TRP   147      45.613  42.493  32.965  1.00  0.00           H  
ATOM   2226  NE1 TRP   147      43.565  43.143  32.908  1.00  0.00           N  
ATOM   2227  HE1 TRP   147      43.100  42.384  33.386  1.00  0.00           H  
ATOM   2228  CE2 TRP   147      42.895  44.237  32.374  1.00  0.00           C  
ATOM   2229  CZ2 TRP   147      41.546  44.565  32.230  1.00  0.00           C  
ATOM   2230  HZ2 TRP   147      40.856  43.841  32.636  1.00  0.00           H  
ATOM   2231  CH2 TRP   147      41.140  45.744  31.645  1.00  0.00           C  
ATOM   2232  HH2 TRP   147      40.094  45.959  31.479  1.00  0.00           H  
ATOM   2233  CZ3 TRP   147      42.134  46.634  31.207  1.00  0.00           C  
ATOM   2234  HZ3 TRP   147      41.738  47.479  30.665  1.00  0.00           H  
ATOM   2235  CE3 TRP   147      43.467  46.368  31.427  1.00  0.00           C  
ATOM   2236  HE3 TRP   147      44.224  47.072  31.114  1.00  0.00           H  
ATOM   2237  CD2 TRP   147      43.912  45.133  31.963  1.00  0.00           C  
ATOM   2238  C   TRP   147      47.771  44.337  33.948  1.00  0.00           C  
ATOM   2239  O   TRP   147      47.187  44.413  35.053  1.00  0.00           O  
ATOM   2240  N   TYR   148      48.710  43.423  33.667  1.00  0.00           N  
ATOM   2241  H   TYR   148      49.163  43.415  32.764  1.00  0.00           H  
ATOM   2242  CA  TYR   148      49.038  42.292  34.576  1.00  0.00           C  
ATOM   2243  HA  TYR   148      48.081  42.073  35.051  1.00  0.00           H  
ATOM   2244  CB  TYR   148      49.270  41.050  33.630  1.00  0.00           C  
ATOM   2245  HB2 TYR   148      50.031  41.335  32.905  1.00  0.00           H  
ATOM   2246  HB3 TYR   148      49.626  40.187  34.192  1.00  0.00           H  
ATOM   2247  CG  TYR   148      48.053  40.554  32.884  1.00  0.00           C  
ATOM   2248  CD1 TYR   148      47.955  40.634  31.455  1.00  0.00           C  
ATOM   2249  HD1 TYR   148      48.769  40.979  30.835  1.00  0.00           H  
ATOM   2250  CE1 TYR   148      46.718  40.243  30.876  1.00  0.00           C  
ATOM   2251  HE1 TYR   148      46.660  40.251  29.798  1.00  0.00           H  
ATOM   2252  CZ  TYR   148      45.594  39.797  31.643  1.00  0.00           C  
ATOM   2253  OH  TYR   148      44.445  39.404  30.941  1.00  0.00           O  
ATOM   2254  HH  TYR   148      44.108  38.562  31.255  1.00  0.00           H  
ATOM   2255  CE2 TYR   148      45.775  39.729  33.002  1.00  0.00           C  
ATOM   2256  HE2 TYR   148      44.960  39.331  33.589  1.00  0.00           H  
ATOM   2257  CD2 TYR   148      46.931  40.121  33.649  1.00  0.00           C  
ATOM   2258  HD2 TYR   148      46.998  39.912  34.706  1.00  0.00           H  
ATOM   2259  C   TYR   148      50.201  42.635  35.575  1.00  0.00           C  
ATOM   2260  O   TYR   148      50.791  41.783  36.314  1.00  0.00           O  
ATOM   2261  N   GLN   149      50.644  43.919  35.426  1.00  0.00           N  
ATOM   2262  H   GLN   149      50.218  44.482  34.704  1.00  0.00           H  
ATOM   2263  CA  GLN   149      51.495  44.665  36.422  1.00  0.00           C  
ATOM   2264  HA  GLN   149      52.285  44.040  36.837  1.00  0.00           H  
ATOM   2265  CB  GLN   149      52.179  45.899  35.792  1.00  0.00           C  
ATOM   2266  HB2 GLN   149      52.250  45.843  34.706  1.00  0.00           H  
ATOM   2267  HB3 GLN   149      51.494  46.723  35.992  1.00  0.00           H  
ATOM   2268  CG  GLN   149      53.558  46.280  36.410  1.00  0.00           C  
ATOM   2269  HG2 GLN   149      53.749  45.895  37.412  1.00  0.00           H  
ATOM   2270  HG3 GLN   149      54.300  45.975  35.672  1.00  0.00           H  
ATOM   2271  CD  GLN   149      53.654  47.784  36.438  1.00  0.00           C  
ATOM   2272  OE1 GLN   149      53.169  48.428  37.299  1.00  0.00           O  
ATOM   2273  NE2 GLN   149      54.257  48.383  35.491  1.00  0.00           N  
ATOM   2274 HE21 GLN   149      54.616  49.323  35.582  1.00  0.00           H  
ATOM   2275 HE22 GLN   149      54.523  47.910  34.639  1.00  0.00           H  
ATOM   2276  C   GLN   149      50.691  45.013  37.637  1.00  0.00           C  
ATOM   2277  O   GLN   149      51.228  45.217  38.694  1.00  0.00           O  
ATOM   2278  N   GLN   150      49.387  44.973  37.474  1.00  0.00           N  
ATOM   2279  H   GLN   150      49.021  44.950  36.533  1.00  0.00           H  
ATOM   2280  CA  GLN   150      48.520  45.189  38.633  1.00  0.00           C  
ATOM   2281  HA  GLN   150      48.808  46.170  39.011  1.00  0.00           H  
ATOM   2282  CB  GLN   150      47.038  45.194  38.182  1.00  0.00           C  
ATOM   2283  HB2 GLN   150      46.833  44.307  37.583  1.00  0.00           H  
ATOM   2284  HB3 GLN   150      46.385  45.154  39.054  1.00  0.00           H  
ATOM   2285  CG  GLN   150      46.669  46.478  37.481  1.00  0.00           C  
ATOM   2286  HG2 GLN   150      46.768  47.317  38.169  1.00  0.00           H  
ATOM   2287  HG3 GLN   150      47.281  46.561  36.583  1.00  0.00           H  
ATOM   2288  CD  GLN   150      45.199  46.540  36.968  1.00  0.00           C  
ATOM   2289  OE1 GLN   150      44.468  47.496  37.170  1.00  0.00           O  
ATOM   2290  NE2 GLN   150      44.752  45.610  36.164  1.00  0.00           N  
ATOM   2291 HE21 GLN   150      43.819  45.778  35.814  1.00  0.00           H  
ATOM   2292 HE22 GLN   150      45.316  44.893  35.729  1.00  0.00           H  
ATOM   2293  C   GLN   150      48.795  44.141  39.734  1.00  0.00           C  
ATOM   2294  O   GLN   150      48.644  42.933  39.513  1.00  0.00           O  
ATOM   2295  N   PRO   151      48.948  44.541  41.000  1.00  0.00           N  
ATOM   2296  CD  PRO   151      49.113  45.891  41.487  1.00  0.00           C  
ATOM   2297  HD2 PRO   151      48.123  46.301  41.686  1.00  0.00           H  
ATOM   2298  HD3 PRO   151      49.680  46.537  40.816  1.00  0.00           H  
ATOM   2299  CG  PRO   151      50.037  45.833  42.743  1.00  0.00           C  
ATOM   2300  HG2 PRO   151      49.888  46.701  43.384  1.00  0.00           H  
ATOM   2301  HG3 PRO   151      51.082  45.848  42.433  1.00  0.00           H  
ATOM   2302  CB  PRO   151      49.659  44.507  43.337  1.00  0.00           C  
ATOM   2303  HB2 PRO   151      48.781  44.665  43.964  1.00  0.00           H  
ATOM   2304  HB3 PRO   151      50.423  44.122  44.013  1.00  0.00           H  
ATOM   2305  CA  PRO   151      49.353  43.643  42.127  1.00  0.00           C  
ATOM   2306  HA  PRO   151      50.269  43.131  41.831  1.00  0.00           H  
ATOM   2307  C   PRO   151      48.323  42.519  42.520  1.00  0.00           C  
ATOM   2308  O   PRO   151      48.649  41.502  43.107  1.00  0.00           O  
ATOM   2309  N   VAL   152      47.128  42.614  42.048  1.00  0.00           N  
ATOM   2310  H   VAL   152      46.821  43.511  41.699  1.00  0.00           H  
ATOM   2311  CA  VAL   152      46.216  41.448  42.060  1.00  0.00           C  
ATOM   2312  HA  VAL   152      45.969  41.383  43.120  1.00  0.00           H  
ATOM   2313  CB  VAL   152      44.899  41.890  41.378  1.00  0.00           C  
ATOM   2314  HB  VAL   152      44.617  42.740  41.999  1.00  0.00           H  
ATOM   2315  CG1 VAL   152      45.044  42.385  39.959  1.00  0.00           C  
ATOM   2316 HG11 VAL   152      45.970  42.945  39.827  1.00  0.00           H  
ATOM   2317 HG12 VAL   152      45.165  41.482  39.359  1.00  0.00           H  
ATOM   2318 HG13 VAL   152      44.257  42.951  39.462  1.00  0.00           H  
ATOM   2319  CG2 VAL   152      43.716  40.920  41.425  1.00  0.00           C  
ATOM   2320 HG21 VAL   152      43.591  40.309  40.531  1.00  0.00           H  
ATOM   2321 HG22 VAL   152      43.849  40.259  42.281  1.00  0.00           H  
ATOM   2322 HG23 VAL   152      42.755  41.425  41.521  1.00  0.00           H  
ATOM   2323  C   VAL   152      46.746  40.186  41.449  1.00  0.00           C  
ATOM   2324  O   VAL   152      46.309  39.132  41.959  1.00  0.00           O  
ATOM   2325  N   PHE   153      47.607  40.163  40.432  1.00  0.00           N  
ATOM   2326  H   PHE   153      48.079  41.022  40.185  1.00  0.00           H  
ATOM   2327  CA  PHE   153      47.950  38.956  39.622  1.00  0.00           C  
ATOM   2328  HA  PHE   153      47.199  38.189  39.812  1.00  0.00           H  
ATOM   2329  CB  PHE   153      48.112  39.201  38.103  1.00  0.00           C  
ATOM   2330  HB2 PHE   153      48.929  39.891  37.891  1.00  0.00           H  
ATOM   2331  HB3 PHE   153      48.234  38.230  37.624  1.00  0.00           H  
ATOM   2332  CG  PHE   153      46.784  39.880  37.591  1.00  0.00           C  
ATOM   2333  CD1 PHE   153      45.603  39.052  37.390  1.00  0.00           C  
ATOM   2334  HD1 PHE   153      45.610  38.006  37.658  1.00  0.00           H  
ATOM   2335  CE1 PHE   153      44.460  39.507  36.705  1.00  0.00           C  
ATOM   2336  HE1 PHE   153      43.627  38.832  36.576  1.00  0.00           H  
ATOM   2337  CZ  PHE   153      44.437  40.778  36.229  1.00  0.00           C  
ATOM   2338  HZ  PHE   153      43.550  41.151  35.740  1.00  0.00           H  
ATOM   2339  CE2 PHE   153      45.504  41.683  36.365  1.00  0.00           C  
ATOM   2340  HE2 PHE   153      45.478  42.732  36.113  1.00  0.00           H  
ATOM   2341  CD2 PHE   153      46.694  41.222  37.011  1.00  0.00           C  
ATOM   2342  HD2 PHE   153      47.575  41.839  37.109  1.00  0.00           H  
ATOM   2343  C   PHE   153      49.355  38.351  40.106  1.00  0.00           C  
ATOM   2344  O   PHE   153      49.801  37.325  39.620  1.00  0.00           O  
ATOM   2345  N   ALA   154      50.125  39.018  40.973  1.00  0.00           N  
ATOM   2346  H   ALA   154      49.674  39.796  41.431  1.00  0.00           H  
ATOM   2347  CA  ALA   154      51.571  38.911  41.296  1.00  0.00           C  
ATOM   2348  HA  ALA   154      52.189  38.983  40.401  1.00  0.00           H  
ATOM   2349  CB  ALA   154      51.959  40.122  42.068  1.00  0.00           C  
ATOM   2350  HB1 ALA   154      53.048  40.148  42.032  1.00  0.00           H  
ATOM   2351  HB2 ALA   154      51.451  40.995  41.659  1.00  0.00           H  
ATOM   2352  HB3 ALA   154      51.676  39.934  43.104  1.00  0.00           H  
ATOM   2353  C   ALA   154      51.958  37.557  41.911  1.00  0.00           C  
ATOM   2354  O   ALA   154      53.158  37.264  42.192  1.00  0.00           O  
ATOM   2355  N   SER   155      51.026  36.651  41.955  1.00  0.00           N  
ATOM   2356  H   SER   155      50.030  36.799  41.880  1.00  0.00           H  
ATOM   2357  CA  SER   155      51.408  35.206  41.865  1.00  0.00           C  
ATOM   2358  HA  SER   155      52.090  34.977  42.684  1.00  0.00           H  
ATOM   2359  CB  SER   155      50.150  34.398  42.132  1.00  0.00           C  
ATOM   2360  HB2 SER   155      50.454  33.358  42.013  1.00  0.00           H  
ATOM   2361  HB3 SER   155      49.841  34.548  43.166  1.00  0.00           H  
ATOM   2362  OG  SER   155      49.046  34.758  41.244  1.00  0.00           O  
ATOM   2363  HG  SER   155      48.543  35.395  41.757  1.00  0.00           H  
ATOM   2364  C   SER   155      52.203  34.829  40.579  1.00  0.00           C  
ATOM   2365  O   SER   155      52.928  33.830  40.529  1.00  0.00           O  
ATOM   2366  N   LEU   156      51.994  35.479  39.478  1.00  0.00           N  
ATOM   2367  H   LEU   156      51.288  36.192  39.593  1.00  0.00           H  
ATOM   2368  CA  LEU   156      52.651  35.312  38.178  1.00  0.00           C  
ATOM   2369  HA  LEU   156      52.274  34.364  37.795  1.00  0.00           H  
ATOM   2370  CB  LEU   156      52.243  36.383  37.166  1.00  0.00           C  
ATOM   2371  HB2 LEU   156      52.089  37.357  37.630  1.00  0.00           H  
ATOM   2372  HB3 LEU   156      53.038  36.519  36.434  1.00  0.00           H  
ATOM   2373  CG  LEU   156      51.066  35.994  36.356  1.00  0.00           C  
ATOM   2374  HG  LEU   156      50.307  35.539  36.993  1.00  0.00           H  
ATOM   2375  CD1 LEU   156      50.436  37.186  35.656  1.00  0.00           C  
ATOM   2376 HD11 LEU   156      50.265  37.953  36.411  1.00  0.00           H  
ATOM   2377 HD12 LEU   156      51.014  37.546  34.804  1.00  0.00           H  
ATOM   2378 HD13 LEU   156      49.453  36.852  35.323  1.00  0.00           H  
ATOM   2379  CD2 LEU   156      51.433  35.034  35.248  1.00  0.00           C  
ATOM   2380 HD21 LEU   156      51.597  34.023  35.622  1.00  0.00           H  
ATOM   2381 HD22 LEU   156      50.636  34.988  34.506  1.00  0.00           H  
ATOM   2382 HD23 LEU   156      52.328  35.332  34.700  1.00  0.00           H  
ATOM   2383  C   LEU   156      54.173  35.242  38.210  1.00  0.00           C  
ATOM   2384  O   LEU   156      54.854  35.653  39.160  1.00  0.00           O  
ATOM   2385  N   ASN   157      54.795  34.685  37.137  1.00  0.00           N  
ATOM   2386  H   ASN   157      54.153  34.158  36.562  1.00  0.00           H  
ATOM   2387  CA  ASN   157      56.214  34.716  36.729  1.00  0.00           C  
ATOM   2388  HA  ASN   157      56.899  35.011  37.524  1.00  0.00           H  
ATOM   2389  CB  ASN   157      56.632  33.296  36.282  1.00  0.00           C  
ATOM   2390  HB2 ASN   157      56.842  32.710  37.177  1.00  0.00           H  
ATOM   2391  HB3 ASN   157      55.859  32.800  35.695  1.00  0.00           H  
ATOM   2392  CG  ASN   157      57.924  33.284  35.475  1.00  0.00           C  
ATOM   2393  OD1 ASN   157      57.894  33.028  34.288  1.00  0.00           O  
ATOM   2394  ND2 ASN   157      59.019  33.755  36.029  1.00  0.00           N  
ATOM   2395 HD21 ASN   157      59.864  33.861  35.485  1.00  0.00           H  
ATOM   2396 HD22 ASN   157      59.037  33.867  37.033  1.00  0.00           H  
ATOM   2397  C   ASN   157      56.438  35.712  35.573  1.00  0.00           C  
ATOM   2398  O   ASN   157      55.427  35.940  34.870  1.00  0.00           O  
ATOM   2399  N   ASP   158      57.566  36.408  35.447  1.00  0.00           N  
ATOM   2400  H   ASP   158      58.303  36.347  36.134  1.00  0.00           H  
ATOM   2401  CA  ASP   158      57.642  37.469  34.421  1.00  0.00           C  
ATOM   2402  HA  ASP   158      56.689  37.993  34.491  1.00  0.00           H  
ATOM   2403  CB  ASP   158      58.840  38.492  34.583  1.00  0.00           C  
ATOM   2404  HB2 ASP   158      58.873  38.833  35.618  1.00  0.00           H  
ATOM   2405  HB3 ASP   158      59.741  37.914  34.379  1.00  0.00           H  
ATOM   2406  CG  ASP   158      58.762  39.669  33.663  1.00  0.00           C  
ATOM   2407  OD1 ASP   158      59.829  40.096  33.217  1.00  0.00           O  
ATOM   2408  OD2 ASP   158      57.660  40.222  33.527  1.00  0.00           O  
ATOM   2409  C   ASP   158      57.590  36.935  32.966  1.00  0.00           C  
ATOM   2410  O   ASP   158      56.926  37.546  32.135  1.00  0.00           O  
ATOM   2411  N   ASP   159      58.259  35.791  32.687  1.00  0.00           N  
ATOM   2412  H   ASP   159      58.863  35.411  33.402  1.00  0.00           H  
ATOM   2413  CA  ASP   159      58.140  35.138  31.357  1.00  0.00           C  
ATOM   2414  HA  ASP   159      58.346  35.907  30.611  1.00  0.00           H  
ATOM   2415  CB  ASP   159      59.262  34.102  31.226  1.00  0.00           C  
ATOM   2416  HB2 ASP   159      60.180  34.457  31.696  1.00  0.00           H  
ATOM   2417  HB3 ASP   159      58.899  33.171  31.661  1.00  0.00           H  
ATOM   2418  CG  ASP   159      59.609  33.803  29.783  1.00  0.00           C  
ATOM   2419  OD1 ASP   159      59.767  34.720  28.942  1.00  0.00           O  
ATOM   2420  OD2 ASP   159      59.601  32.589  29.458  1.00  0.00           O  
ATOM   2421  C   ASP   159      56.758  34.555  31.051  1.00  0.00           C  
ATOM   2422  O   ASP   159      56.364  34.539  29.940  1.00  0.00           O  
ATOM   2423  N   GLN   160      56.122  34.125  32.117  1.00  0.00           N  
ATOM   2424  H   GLN   160      56.542  34.291  33.020  1.00  0.00           H  
ATOM   2425  CA  GLN   160      54.764  33.548  31.978  1.00  0.00           C  
ATOM   2426  HA  GLN   160      54.677  32.783  31.207  1.00  0.00           H  
ATOM   2427  CB  GLN   160      54.377  32.900  33.329  1.00  0.00           C  
ATOM   2428  HB2 GLN   160      55.150  32.274  33.774  1.00  0.00           H  
ATOM   2429  HB3 GLN   160      54.237  33.735  34.015  1.00  0.00           H  
ATOM   2430  CG  GLN   160      53.049  32.133  33.347  1.00  0.00           C  
ATOM   2431  HG2 GLN   160      52.114  32.645  33.121  1.00  0.00           H  
ATOM   2432  HG3 GLN   160      53.083  31.329  32.613  1.00  0.00           H  
ATOM   2433  CD  GLN   160      52.866  31.444  34.667  1.00  0.00           C  
ATOM   2434  OE1 GLN   160      53.359  31.822  35.740  1.00  0.00           O  
ATOM   2435  NE2 GLN   160      52.135  30.320  34.747  1.00  0.00           N  
ATOM   2436 HE21 GLN   160      52.002  29.898  35.654  1.00  0.00           H  
ATOM   2437 HE22 GLN   160      51.838  29.907  33.874  1.00  0.00           H  
ATOM   2438  C   GLN   160      53.805  34.686  31.630  1.00  0.00           C  
ATOM   2439  O   GLN   160      52.911  34.509  30.699  1.00  0.00           O  
ATOM   2440  N   ARG   161      53.888  35.916  32.176  1.00  0.00           N  
ATOM   2441  H   ARG   161      54.632  36.018  32.851  1.00  0.00           H  
ATOM   2442  CA  ARG   161      52.965  37.079  31.900  1.00  0.00           C  
ATOM   2443  HA  ARG   161      51.933  36.809  32.124  1.00  0.00           H  
ATOM   2444  CB  ARG   161      53.321  38.351  32.736  1.00  0.00           C  
ATOM   2445  HB2 ARG   161      53.301  38.175  33.811  1.00  0.00           H  
ATOM   2446  HB3 ARG   161      54.353  38.576  32.467  1.00  0.00           H  
ATOM   2447  CG  ARG   161      52.706  39.723  32.390  1.00  0.00           C  
ATOM   2448  HG2 ARG   161      53.033  40.031  31.396  1.00  0.00           H  
ATOM   2449  HG3 ARG   161      51.624  39.634  32.485  1.00  0.00           H  
ATOM   2450  CD  ARG   161      53.086  40.929  33.266  1.00  0.00           C  
ATOM   2451  HD2 ARG   161      53.062  41.817  32.635  1.00  0.00           H  
ATOM   2452  HD3 ARG   161      52.325  40.984  34.044  1.00  0.00           H  
ATOM   2453  NE  ARG   161      54.388  40.868  33.936  1.00  0.00           N  
ATOM   2454  HE  ARG   161      55.169  40.834  33.296  1.00  0.00           H  
ATOM   2455  CZ  ARG   161      54.650  40.859  35.244  1.00  0.00           C  
ATOM   2456  NH1 ARG   161      53.681  40.940  36.109  1.00  0.00           N  
ATOM   2457 HH11 ARG   161      52.723  40.972  35.791  1.00  0.00           H  
ATOM   2458 HH12 ARG   161      53.823  40.852  37.105  1.00  0.00           H  
ATOM   2459  NH2 ARG   161      55.869  40.789  35.637  1.00  0.00           N  
ATOM   2460 HH21 ARG   161      56.656  40.768  35.005  1.00  0.00           H  
ATOM   2461 HH22 ARG   161      56.076  41.067  36.586  1.00  0.00           H  
ATOM   2462  C   ARG   161      53.158  37.458  30.416  1.00  0.00           C  
ATOM   2463  O   ARG   161      52.175  37.751  29.757  1.00  0.00           O  
ATOM   2464  N   ARG   162      54.351  37.487  29.861  1.00  0.00           N  
ATOM   2465  H   ARG   162      55.109  37.108  30.411  1.00  0.00           H  
ATOM   2466  CA  ARG   162      54.708  37.661  28.471  1.00  0.00           C  
ATOM   2467  HA  ARG   162      54.648  38.730  28.264  1.00  0.00           H  
ATOM   2468  CB  ARG   162      56.208  37.378  28.339  1.00  0.00           C  
ATOM   2469  HB2 ARG   162      56.629  37.755  29.271  1.00  0.00           H  
ATOM   2470  HB3 ARG   162      56.438  36.317  28.430  1.00  0.00           H  
ATOM   2471  CG  ARG   162      56.928  38.056  27.135  1.00  0.00           C  
ATOM   2472  HG2 ARG   162      56.375  37.753  26.246  1.00  0.00           H  
ATOM   2473  HG3 ARG   162      56.779  39.135  27.118  1.00  0.00           H  
ATOM   2474  CD  ARG   162      58.460  37.681  26.922  1.00  0.00           C  
ATOM   2475  HD2 ARG   162      58.858  38.072  25.985  1.00  0.00           H  
ATOM   2476  HD3 ARG   162      58.977  38.075  27.797  1.00  0.00           H  
ATOM   2477  NE  ARG   162      58.626  36.198  27.032  1.00  0.00           N  
ATOM   2478  HE  ARG   162      58.975  35.891  27.928  1.00  0.00           H  
ATOM   2479  CZ  ARG   162      58.295  35.280  26.171  1.00  0.00           C  
ATOM   2480  NH1 ARG   162      58.004  35.506  24.957  1.00  0.00           N  
ATOM   2481 HH11 ARG   162      57.797  36.444  24.644  1.00  0.00           H  
ATOM   2482 HH12 ARG   162      57.871  34.734  24.319  1.00  0.00           H  
ATOM   2483  NH2 ARG   162      58.365  33.998  26.505  1.00  0.00           N  
ATOM   2484 HH21 ARG   162      58.761  33.726  27.393  1.00  0.00           H  
ATOM   2485 HH22 ARG   162      57.858  33.368  25.900  1.00  0.00           H  
ATOM   2486  C   ARG   162      53.915  36.888  27.394  1.00  0.00           C  
ATOM   2487  O   ARG   162      53.434  37.483  26.437  1.00  0.00           O  
ATOM   2488  N   GLU   163      53.582  35.653  27.729  1.00  0.00           N  
ATOM   2489  H   GLU   163      53.962  35.235  28.566  1.00  0.00           H  
ATOM   2490  CA  GLU   163      52.765  34.760  26.880  1.00  0.00           C  
ATOM   2491  HA  GLU   163      53.174  34.817  25.872  1.00  0.00           H  
ATOM   2492  CB  GLU   163      52.966  33.287  27.445  1.00  0.00           C  
ATOM   2493  HB2 GLU   163      52.746  33.362  28.510  1.00  0.00           H  
ATOM   2494  HB3 GLU   163      52.267  32.673  26.879  1.00  0.00           H  
ATOM   2495  CG  GLU   163      54.395  32.737  27.220  1.00  0.00           C  
ATOM   2496  HG2 GLU   163      55.125  33.423  27.649  1.00  0.00           H  
ATOM   2497  HG3 GLU   163      54.354  31.759  27.701  1.00  0.00           H  
ATOM   2498  CD  GLU   163      54.812  32.577  25.763  1.00  0.00           C  
ATOM   2499  OE1 GLU   163      54.025  32.383  24.843  1.00  0.00           O  
ATOM   2500  OE2 GLU   163      56.078  32.546  25.560  1.00  0.00           O  
ATOM   2501  C   GLU   163      51.296  35.228  27.001  1.00  0.00           C  
ATOM   2502  O   GLU   163      50.687  35.411  25.992  1.00  0.00           O  
ATOM   2503  N   LEU   164      50.797  35.442  28.238  1.00  0.00           N  
ATOM   2504  H   LEU   164      51.472  35.208  28.952  1.00  0.00           H  
ATOM   2505  CA  LEU   164      49.492  35.909  28.540  1.00  0.00           C  
ATOM   2506  HA  LEU   164      48.752  35.212  28.146  1.00  0.00           H  
ATOM   2507  CB  LEU   164      49.326  35.779  30.099  1.00  0.00           C  
ATOM   2508  HB2 LEU   164      49.420  34.721  30.344  1.00  0.00           H  
ATOM   2509  HB3 LEU   164      50.231  36.255  30.475  1.00  0.00           H  
ATOM   2510  CG  LEU   164      48.073  36.327  30.782  1.00  0.00           C  
ATOM   2511  HG  LEU   164      48.003  37.395  30.574  1.00  0.00           H  
ATOM   2512  CD1 LEU   164      46.891  35.616  30.204  1.00  0.00           C  
ATOM   2513 HD11 LEU   164      46.983  34.538  30.331  1.00  0.00           H  
ATOM   2514 HD12 LEU   164      45.970  35.839  30.743  1.00  0.00           H  
ATOM   2515 HD13 LEU   164      46.594  35.968  29.217  1.00  0.00           H  
ATOM   2516  CD2 LEU   164      48.306  36.333  32.275  1.00  0.00           C  
ATOM   2517 HD21 LEU   164      49.077  37.061  32.526  1.00  0.00           H  
ATOM   2518 HD22 LEU   164      47.287  36.524  32.611  1.00  0.00           H  
ATOM   2519 HD23 LEU   164      48.793  35.396  32.544  1.00  0.00           H  
ATOM   2520  C   LEU   164      49.183  37.324  27.913  1.00  0.00           C  
ATOM   2521  O   LEU   164      48.074  37.680  27.579  1.00  0.00           O  
ATOM   2522  N   VAL   165      50.166  38.179  27.738  1.00  0.00           N  
ATOM   2523  H   VAL   165      51.045  37.952  28.183  1.00  0.00           H  
ATOM   2524  CA  VAL   165      50.019  39.399  26.887  1.00  0.00           C  
ATOM   2525  HA  VAL   165      49.179  39.969  27.284  1.00  0.00           H  
ATOM   2526  CB  VAL   165      51.312  40.234  27.024  1.00  0.00           C  
ATOM   2527  HB  VAL   165      52.156  39.599  26.755  1.00  0.00           H  
ATOM   2528  CG1 VAL   165      51.386  41.507  26.162  1.00  0.00           C  
ATOM   2529 HG11 VAL   165      51.661  41.093  25.192  1.00  0.00           H  
ATOM   2530 HG12 VAL   165      50.419  42.009  26.128  1.00  0.00           H  
ATOM   2531 HG13 VAL   165      52.201  42.149  26.496  1.00  0.00           H  
ATOM   2532  CG2 VAL   165      51.460  40.677  28.534  1.00  0.00           C  
ATOM   2533 HG21 VAL   165      51.306  39.905  29.288  1.00  0.00           H  
ATOM   2534 HG22 VAL   165      52.423  41.165  28.687  1.00  0.00           H  
ATOM   2535 HG23 VAL   165      50.741  41.463  28.761  1.00  0.00           H  
ATOM   2536  C   VAL   165      49.708  39.150  25.403  1.00  0.00           C  
ATOM   2537  O   VAL   165      48.753  39.692  24.883  1.00  0.00           O  
ATOM   2538  N   ALA   166      50.582  38.399  24.764  1.00  0.00           N  
ATOM   2539  H   ALA   166      51.211  37.804  25.283  1.00  0.00           H  
ATOM   2540  CA  ALA   166      50.420  38.106  23.351  1.00  0.00           C  
ATOM   2541  HA  ALA   166      50.519  39.037  22.793  1.00  0.00           H  
ATOM   2542  CB  ALA   166      51.634  37.215  22.968  1.00  0.00           C  
ATOM   2543  HB1 ALA   166      51.504  36.289  23.528  1.00  0.00           H  
ATOM   2544  HB2 ALA   166      51.642  36.948  21.912  1.00  0.00           H  
ATOM   2545  HB3 ALA   166      52.615  37.664  23.126  1.00  0.00           H  
ATOM   2546  C   ALA   166      49.058  37.458  22.911  1.00  0.00           C  
ATOM   2547  O   ALA   166      48.412  37.998  21.947  1.00  0.00           O  
ATOM   2548  N   LEU   167      48.674  36.577  23.807  1.00  0.00           N  
ATOM   2549  H   LEU   167      49.308  36.190  24.492  1.00  0.00           H  
ATOM   2550  CA  LEU   167      47.365  36.047  23.728  1.00  0.00           C  
ATOM   2551  HA  LEU   167      47.162  35.614  22.749  1.00  0.00           H  
ATOM   2552  CB  LEU   167      47.338  34.981  24.864  1.00  0.00           C  
ATOM   2553  HB2 LEU   167      47.736  35.439  25.770  1.00  0.00           H  
ATOM   2554  HB3 LEU   167      46.292  34.673  24.855  1.00  0.00           H  
ATOM   2555  CG  LEU   167      48.206  33.741  24.539  1.00  0.00           C  
ATOM   2556  HG  LEU   167      49.150  34.076  24.109  1.00  0.00           H  
ATOM   2557  CD1 LEU   167      48.437  32.897  25.835  1.00  0.00           C  
ATOM   2558 HD11 LEU   167      49.065  33.449  26.533  1.00  0.00           H  
ATOM   2559 HD12 LEU   167      47.540  32.553  26.351  1.00  0.00           H  
ATOM   2560 HD13 LEU   167      48.953  31.971  25.581  1.00  0.00           H  
ATOM   2561  CD2 LEU   167      47.581  32.911  23.433  1.00  0.00           C  
ATOM   2562 HD21 LEU   167      48.084  31.953  23.298  1.00  0.00           H  
ATOM   2563 HD22 LEU   167      46.598  32.627  23.808  1.00  0.00           H  
ATOM   2564 HD23 LEU   167      47.600  33.457  22.490  1.00  0.00           H  
ATOM   2565  C   LEU   167      46.218  37.080  23.881  1.00  0.00           C  
ATOM   2566  O   LEU   167      45.530  37.304  22.876  1.00  0.00           O  
ATOM   2567  N   ARG   168      46.088  37.844  24.949  1.00  0.00           N  
ATOM   2568  H   ARG   168      46.667  37.638  25.750  1.00  0.00           H  
ATOM   2569  CA  ARG   168      44.993  38.825  25.105  1.00  0.00           C  
ATOM   2570  HA  ARG   168      43.996  38.393  25.026  1.00  0.00           H  
ATOM   2571  CB  ARG   168      45.196  39.420  26.520  1.00  0.00           C  
ATOM   2572  HB2 ARG   168      46.208  39.823  26.530  1.00  0.00           H  
ATOM   2573  HB3 ARG   168      44.548  40.249  26.804  1.00  0.00           H  
ATOM   2574  CG  ARG   168      44.880  38.310  27.575  1.00  0.00           C  
ATOM   2575  HG2 ARG   168      45.286  37.348  27.262  1.00  0.00           H  
ATOM   2576  HG3 ARG   168      45.316  38.697  28.496  1.00  0.00           H  
ATOM   2577  CD  ARG   168      43.435  38.037  27.914  1.00  0.00           C  
ATOM   2578  HD2 ARG   168      42.925  38.934  28.267  1.00  0.00           H  
ATOM   2579  HD3 ARG   168      42.909  37.730  27.010  1.00  0.00           H  
ATOM   2580  NE  ARG   168      43.254  37.147  29.028  1.00  0.00           N  
ATOM   2581  HE  ARG   168      42.960  37.581  29.892  1.00  0.00           H  
ATOM   2582  CZ  ARG   168      43.449  35.833  29.119  1.00  0.00           C  
ATOM   2583  NH1 ARG   168      43.693  35.141  28.042  1.00  0.00           N  
ATOM   2584 HH11 ARG   168      43.725  35.704  27.204  1.00  0.00           H  
ATOM   2585 HH12 ARG   168      44.115  34.224  28.084  1.00  0.00           H  
ATOM   2586  NH2 ARG   168      43.306  35.249  30.286  1.00  0.00           N  
ATOM   2587 HH21 ARG   168      42.962  35.804  31.057  1.00  0.00           H  
ATOM   2588 HH22 ARG   168      43.318  34.243  30.368  1.00  0.00           H  
ATOM   2589  C   ARG   168      45.008  39.968  24.068  1.00  0.00           C  
ATOM   2590  O   ARG   168      43.963  40.488  23.662  1.00  0.00           O  
ATOM   2591  N   SER   169      46.206  40.284  23.531  1.00  0.00           N  
ATOM   2592  H   SER   169      46.994  39.915  24.045  1.00  0.00           H  
ATOM   2593  CA  SER   169      46.525  41.190  22.399  1.00  0.00           C  
ATOM   2594  HA  SER   169      46.096  42.192  22.412  1.00  0.00           H  
ATOM   2595  CB  SER   169      48.038  41.477  22.414  1.00  0.00           C  
ATOM   2596  HB2 SER   169      48.542  40.524  22.250  1.00  0.00           H  
ATOM   2597  HB3 SER   169      48.408  42.168  21.657  1.00  0.00           H  
ATOM   2598  OG  SER   169      48.302  41.991  23.686  1.00  0.00           O  
ATOM   2599  HG  SER   169      48.630  41.240  24.184  1.00  0.00           H  
ATOM   2600  C   SER   169      46.011  40.703  21.002  1.00  0.00           C  
ATOM   2601  O   SER   169      45.947  41.442  19.982  1.00  0.00           O  
ATOM   2602  N   ASN   170      45.604  39.373  20.844  1.00  0.00           N  
ATOM   2603  H   ASN   170      45.638  38.905  21.738  1.00  0.00           H  
ATOM   2604  CA  ASN   170      45.082  38.810  19.561  1.00  0.00           C  
ATOM   2605  HA  ASN   170      45.871  39.009  18.835  1.00  0.00           H  
ATOM   2606  CB  ASN   170      44.944  37.286  19.698  1.00  0.00           C  
ATOM   2607  HB2 ASN   170      45.780  36.944  20.308  1.00  0.00           H  
ATOM   2608  HB3 ASN   170      44.047  37.008  20.251  1.00  0.00           H  
ATOM   2609  CG  ASN   170      44.979  36.456  18.474  1.00  0.00           C  
ATOM   2610  OD1 ASN   170      45.279  36.938  17.387  1.00  0.00           O  
ATOM   2611  ND2 ASN   170      44.601  35.223  18.593  1.00  0.00           N  
ATOM   2612 HD21 ASN   170      44.718  34.610  17.798  1.00  0.00           H  
ATOM   2613 HD22 ASN   170      44.597  34.909  19.553  1.00  0.00           H  
ATOM   2614  C   ASN   170      43.739  39.533  19.071  1.00  0.00           C  
ATOM   2615  O   ASN   170      43.494  39.522  17.889  1.00  0.00           O  
ATOM   2616  N   ASN   171      42.957  40.146  19.985  1.00  0.00           N  
ATOM   2617  H   ASN   171      43.154  40.049  20.971  1.00  0.00           H  
ATOM   2618  CA  ASN   171      41.708  40.935  19.635  1.00  0.00           C  
ATOM   2619  HA  ASN   171      41.308  40.557  18.693  1.00  0.00           H  
ATOM   2620  CB  ASN   171      40.643  40.818  20.749  1.00  0.00           C  
ATOM   2621  HB2 ASN   171      40.505  39.794  21.094  1.00  0.00           H  
ATOM   2622  HB3 ASN   171      40.865  41.372  21.661  1.00  0.00           H  
ATOM   2623  CG  ASN   171      39.309  41.197  20.270  1.00  0.00           C  
ATOM   2624  OD1 ASN   171      38.600  40.330  19.851  1.00  0.00           O  
ATOM   2625  ND2 ASN   171      38.932  42.440  20.165  1.00  0.00           N  
ATOM   2626 HD21 ASN   171      38.079  42.743  19.718  1.00  0.00           H  
ATOM   2627 HD22 ASN   171      39.518  43.086  20.674  1.00  0.00           H  
ATOM   2628  C   ASN   171      42.019  42.432  19.234  1.00  0.00           C  
ATOM   2629  O   ASN   171      42.937  42.966  19.881  1.00  0.00           O  
ATOM   2630  N   ASN   172      41.163  43.097  18.484  1.00  0.00           N  
ATOM   2631  H   ASN   172      40.568  42.541  17.887  1.00  0.00           H  
ATOM   2632  CA  ASN   172      41.235  44.576  18.425  1.00  0.00           C  
ATOM   2633  HA  ASN   172      42.247  44.849  18.126  1.00  0.00           H  
ATOM   2634  CB  ASN   172      40.440  44.980  17.187  1.00  0.00           C  
ATOM   2635  HB2 ASN   172      40.929  44.664  16.266  1.00  0.00           H  
ATOM   2636  HB3 ASN   172      39.423  44.592  17.228  1.00  0.00           H  
ATOM   2637  CG  ASN   172      40.190  46.414  17.140  1.00  0.00           C  
ATOM   2638  OD1 ASN   172      39.228  46.924  17.703  1.00  0.00           O  
ATOM   2639  ND2 ASN   172      41.170  47.128  16.645  1.00  0.00           N  
ATOM   2640 HD21 ASN   172      41.036  48.126  16.571  1.00  0.00           H  
ATOM   2641 HD22 ASN   172      41.936  46.616  16.230  1.00  0.00           H  
ATOM   2642  C   ASN   172      40.908  45.340  19.726  1.00  0.00           C  
ATOM   2643  O   ASN   172      39.983  45.070  20.451  1.00  0.00           O  
ATOM   2644  N   GLY   173      41.717  46.372  19.971  1.00  0.00           N  
ATOM   2645  H   GLY   173      42.457  46.573  19.314  1.00  0.00           H  
ATOM   2646  CA  GLY   173      41.761  47.077  21.210  1.00  0.00           C  
ATOM   2647  HA2 GLY   173      41.702  46.326  21.998  1.00  0.00           H  
ATOM   2648  HA3 GLY   173      42.748  47.499  21.402  1.00  0.00           H  
ATOM   2649  C   GLY   173      40.625  48.079  21.388  1.00  0.00           C  
ATOM   2650  O   GLY   173      40.303  48.420  22.558  1.00  0.00           O  
ATOM   2651  N   ALA   174      39.947  48.412  20.308  1.00  0.00           N  
ATOM   2652  H   ALA   174      40.300  48.176  19.391  1.00  0.00           H  
ATOM   2653  CA  ALA   174      38.671  49.274  20.457  1.00  0.00           C  
ATOM   2654  HA  ALA   174      38.848  50.048  21.205  1.00  0.00           H  
ATOM   2655  CB  ALA   174      38.575  50.141  19.235  1.00  0.00           C  
ATOM   2656  HB1 ALA   174      38.189  49.517  18.428  1.00  0.00           H  
ATOM   2657  HB2 ALA   174      37.836  50.909  19.459  1.00  0.00           H  
ATOM   2658  HB3 ALA   174      39.533  50.581  18.958  1.00  0.00           H  
ATOM   2659  C   ALA   174      37.368  48.521  20.787  1.00  0.00           C  
ATOM   2660  O   ALA   174      36.472  49.087  21.446  1.00  0.00           O  
ATOM   2661  N   THR   175      37.193  47.244  20.354  1.00  0.00           N  
ATOM   2662  H   THR   175      37.924  46.846  19.783  1.00  0.00           H  
ATOM   2663  CA  THR   175      36.104  46.410  20.817  1.00  0.00           C  
ATOM   2664  HA  THR   175      35.239  47.074  20.828  1.00  0.00           H  
ATOM   2665  CB  THR   175      35.764  45.323  19.809  1.00  0.00           C  
ATOM   2666  HB  THR   175      34.794  44.890  20.052  1.00  0.00           H  
ATOM   2667  CG2 THR   175      35.685  45.683  18.290  1.00  0.00           C  
ATOM   2668 HG21 THR   175      34.940  45.084  17.766  1.00  0.00           H  
ATOM   2669 HG22 THR   175      35.363  46.722  18.228  1.00  0.00           H  
ATOM   2670 HG23 THR   175      36.629  45.705  17.745  1.00  0.00           H  
ATOM   2671  OG1 THR   175      36.637  44.268  19.831  1.00  0.00           O  
ATOM   2672  HG1 THR   175      36.371  43.771  20.608  1.00  0.00           H  
ATOM   2673  C   THR   175      36.308  45.808  22.220  1.00  0.00           C  
ATOM   2674  O   THR   175      35.377  45.585  22.937  1.00  0.00           O  
ATOM   2675  N   LEU   176      37.570  45.605  22.660  1.00  0.00           N  
ATOM   2676  H   LEU   176      38.291  45.723  21.962  1.00  0.00           H  
ATOM   2677  CA  LEU   176      37.992  45.419  24.084  1.00  0.00           C  
ATOM   2678  HA  LEU   176      37.405  44.567  24.426  1.00  0.00           H  
ATOM   2679  CB  LEU   176      39.488  45.115  24.267  1.00  0.00           C  
ATOM   2680  HB2 LEU   176      40.096  45.935  23.886  1.00  0.00           H  
ATOM   2681  HB3 LEU   176      39.614  45.021  25.346  1.00  0.00           H  
ATOM   2682  CG  LEU   176      39.820  43.703  23.646  1.00  0.00           C  
ATOM   2683  HG  LEU   176      39.569  43.782  22.588  1.00  0.00           H  
ATOM   2684  CD1 LEU   176      41.314  43.469  23.807  1.00  0.00           C  
ATOM   2685 HD11 LEU   176      41.585  43.376  24.859  1.00  0.00           H  
ATOM   2686 HD12 LEU   176      41.678  42.597  23.264  1.00  0.00           H  
ATOM   2687 HD13 LEU   176      41.842  44.345  23.430  1.00  0.00           H  
ATOM   2688  CD2 LEU   176      39.074  42.549  24.243  1.00  0.00           C  
ATOM   2689 HD21 LEU   176      39.199  42.631  25.323  1.00  0.00           H  
ATOM   2690 HD22 LEU   176      37.997  42.521  24.077  1.00  0.00           H  
ATOM   2691 HD23 LEU   176      39.501  41.661  23.777  1.00  0.00           H  
ATOM   2692  C   LEU   176      37.693  46.656  24.854  1.00  0.00           C  
ATOM   2693  O   LEU   176      37.152  46.544  25.977  1.00  0.00           O  
ATOM   2694  N   ALA   177      37.951  47.869  24.329  1.00  0.00           N  
ATOM   2695  H   ALA   177      38.464  48.063  23.481  1.00  0.00           H  
ATOM   2696  CA  ALA   177      37.430  49.108  24.996  1.00  0.00           C  
ATOM   2697  HA  ALA   177      37.846  49.115  26.004  1.00  0.00           H  
ATOM   2698  CB  ALA   177      38.019  50.318  24.263  1.00  0.00           C  
ATOM   2699  HB1 ALA   177      37.566  50.421  23.277  1.00  0.00           H  
ATOM   2700  HB2 ALA   177      37.914  51.243  24.831  1.00  0.00           H  
ATOM   2701  HB3 ALA   177      39.106  50.237  24.251  1.00  0.00           H  
ATOM   2702  C   ALA   177      35.880  49.200  25.165  1.00  0.00           C  
ATOM   2703  O   ALA   177      35.444  49.885  26.138  1.00  0.00           O  
ATOM   2704  N   ALA   178      35.107  48.563  24.285  1.00  0.00           N  
ATOM   2705  H   ALA   178      35.578  48.198  23.470  1.00  0.00           H  
ATOM   2706  CA  ALA   178      33.644  48.532  24.276  1.00  0.00           C  
ATOM   2707  HA  ALA   178      33.188  49.484  24.546  1.00  0.00           H  
ATOM   2708  CB  ALA   178      33.167  48.296  22.857  1.00  0.00           C  
ATOM   2709  HB1 ALA   178      32.087  48.163  22.924  1.00  0.00           H  
ATOM   2710  HB2 ALA   178      33.368  49.139  22.195  1.00  0.00           H  
ATOM   2711  HB3 ALA   178      33.678  47.418  22.463  1.00  0.00           H  
ATOM   2712  C   ALA   178      33.141  47.466  25.275  1.00  0.00           C  
ATOM   2713  O   ALA   178      32.229  47.699  26.091  1.00  0.00           O  
ATOM   2714  N   MET   179      33.791  46.322  25.497  1.00  0.00           N  
ATOM   2715  H   MET   179      34.422  46.053  24.756  1.00  0.00           H  
ATOM   2716  CA  MET   179      33.516  45.293  26.611  1.00  0.00           C  
ATOM   2717  HA  MET   179      32.464  45.013  26.651  1.00  0.00           H  
ATOM   2718  CB  MET   179      34.373  44.006  26.298  1.00  0.00           C  
ATOM   2719  HB2 MET   179      33.955  43.538  25.407  1.00  0.00           H  
ATOM   2720  HB3 MET   179      35.413  44.288  26.130  1.00  0.00           H  
ATOM   2721  CG  MET   179      34.420  42.935  27.459  1.00  0.00           C  
ATOM   2722  HG2 MET   179      34.851  43.335  28.377  1.00  0.00           H  
ATOM   2723  HG3 MET   179      33.384  42.637  27.622  1.00  0.00           H  
ATOM   2724  SD  MET   179      35.575  41.527  26.960  1.00  0.00           S  
ATOM   2725  CE  MET   179      34.498  40.544  25.861  1.00  0.00           C  
ATOM   2726  HE1 MET   179      35.016  39.680  25.444  1.00  0.00           H  
ATOM   2727  HE2 MET   179      33.660  40.324  26.522  1.00  0.00           H  
ATOM   2728  HE3 MET   179      34.184  41.079  24.964  1.00  0.00           H  
ATOM   2729  C   MET   179      33.838  45.880  27.959  1.00  0.00           C  
ATOM   2730  O   MET   179      33.161  45.615  28.899  1.00  0.00           O  
ATOM   2731  N   LEU   180      34.897  46.666  28.032  1.00  0.00           N  
ATOM   2732  H   LEU   180      35.380  46.672  27.145  1.00  0.00           H  
ATOM   2733  CA  LEU   180      35.326  47.402  29.199  1.00  0.00           C  
ATOM   2734  HA  LEU   180      35.347  46.718  30.048  1.00  0.00           H  
ATOM   2735  CB  LEU   180      36.747  47.973  28.959  1.00  0.00           C  
ATOM   2736  HB2 LEU   180      37.412  47.166  28.651  1.00  0.00           H  
ATOM   2737  HB3 LEU   180      36.818  48.553  28.039  1.00  0.00           H  
ATOM   2738  CG  LEU   180      37.388  48.659  30.174  1.00  0.00           C  
ATOM   2739  HG  LEU   180      36.990  49.668  30.277  1.00  0.00           H  
ATOM   2740  CD1 LEU   180      37.310  47.915  31.568  1.00  0.00           C  
ATOM   2741 HD11 LEU   180      37.897  47.003  31.461  1.00  0.00           H  
ATOM   2742 HD12 LEU   180      37.720  48.514  32.381  1.00  0.00           H  
ATOM   2743 HD13 LEU   180      36.264  47.798  31.850  1.00  0.00           H  
ATOM   2744  CD2 LEU   180      38.877  48.782  29.806  1.00  0.00           C  
ATOM   2745 HD21 LEU   180      39.344  49.435  30.544  1.00  0.00           H  
ATOM   2746 HD22 LEU   180      39.395  47.824  29.847  1.00  0.00           H  
ATOM   2747 HD23 LEU   180      38.986  49.256  28.830  1.00  0.00           H  
ATOM   2748  C   LEU   180      34.278  48.379  29.735  1.00  0.00           C  
ATOM   2749  O   LEU   180      33.790  48.271  30.859  1.00  0.00           O  
ATOM   2750  N   GLU   181      33.822  49.284  28.857  1.00  0.00           N  
ATOM   2751  H   GLU   181      34.236  49.281  27.936  1.00  0.00           H  
ATOM   2752  CA  GLU   181      32.631  50.109  29.067  1.00  0.00           C  
ATOM   2753  HA  GLU   181      32.787  50.734  29.946  1.00  0.00           H  
ATOM   2754  CB  GLU   181      32.371  50.984  27.842  1.00  0.00           C  
ATOM   2755  HB2 GLU   181      33.333  51.333  27.468  1.00  0.00           H  
ATOM   2756  HB3 GLU   181      32.012  50.339  27.040  1.00  0.00           H  
ATOM   2757  CG  GLU   181      31.452  52.192  27.922  1.00  0.00           C  
ATOM   2758  HG2 GLU   181      31.428  52.596  26.910  1.00  0.00           H  
ATOM   2759  HG3 GLU   181      30.451  51.859  28.195  1.00  0.00           H  
ATOM   2760  CD  GLU   181      32.043  53.307  28.816  1.00  0.00           C  
ATOM   2761  OE1 GLU   181      31.357  53.943  29.572  1.00  0.00           O  
ATOM   2762  OE2 GLU   181      33.264  53.615  28.680  1.00  0.00           O  
ATOM   2763  C   GLU   181      31.305  49.374  29.414  1.00  0.00           C  
ATOM   2764  O   GLU   181      30.584  49.880  30.336  1.00  0.00           O  
ATOM   2765  N   ALA   182      30.981  48.307  28.707  1.00  0.00           N  
ATOM   2766  H   ALA   182      31.639  47.886  28.068  1.00  0.00           H  
ATOM   2767  CA  ALA   182      29.784  47.508  29.002  1.00  0.00           C  
ATOM   2768  HA  ALA   182      28.887  48.092  29.204  1.00  0.00           H  
ATOM   2769  CB  ALA   182      29.405  46.596  27.785  1.00  0.00           C  
ATOM   2770  HB1 ALA   182      28.917  47.127  26.967  1.00  0.00           H  
ATOM   2771  HB2 ALA   182      30.384  46.292  27.415  1.00  0.00           H  
ATOM   2772  HB3 ALA   182      28.829  45.735  28.123  1.00  0.00           H  
ATOM   2773  C   ALA   182      29.860  46.651  30.317  1.00  0.00           C  
ATOM   2774  O   ALA   182      28.800  46.187  30.847  1.00  0.00           O  
ATOM   2775  N   THR   183      31.064  46.262  30.799  1.00  0.00           N  
ATOM   2776  H   THR   183      31.896  46.520  30.288  1.00  0.00           H  
ATOM   2777  CA  THR   183      31.153  45.272  31.903  1.00  0.00           C  
ATOM   2778  HA  THR   183      30.108  45.147  32.186  1.00  0.00           H  
ATOM   2779  CB  THR   183      31.610  43.844  31.372  1.00  0.00           C  
ATOM   2780  HB  THR   183      31.561  43.146  32.208  1.00  0.00           H  
ATOM   2781  CG2 THR   183      30.789  43.255  30.229  1.00  0.00           C  
ATOM   2782 HG21 THR   183      31.233  42.314  29.904  1.00  0.00           H  
ATOM   2783 HG22 THR   183      29.790  43.082  30.630  1.00  0.00           H  
ATOM   2784 HG23 THR   183      30.837  43.964  29.402  1.00  0.00           H  
ATOM   2785  OG1 THR   183      32.967  43.905  30.841  1.00  0.00           O  
ATOM   2786  HG1 THR   183      32.824  44.251  29.957  1.00  0.00           H  
ATOM   2787  C   THR   183      32.013  45.716  33.131  1.00  0.00           C  
ATOM   2788  O   THR   183      32.263  44.838  33.941  1.00  0.00           O  
ATOM   2789  N   SER   184      32.635  46.935  33.117  1.00  0.00           N  
ATOM   2790  H   SER   184      32.647  47.359  32.200  1.00  0.00           H  
ATOM   2791  CA  SER   184      33.379  47.663  34.134  1.00  0.00           C  
ATOM   2792  HA  SER   184      34.386  47.249  34.182  1.00  0.00           H  
ATOM   2793  CB  SER   184      33.631  49.077  33.613  1.00  0.00           C  
ATOM   2794  HB2 SER   184      34.443  49.072  32.886  1.00  0.00           H  
ATOM   2795  HB3 SER   184      32.759  49.571  33.185  1.00  0.00           H  
ATOM   2796  OG  SER   184      34.013  49.872  34.707  1.00  0.00           O  
ATOM   2797  HG  SER   184      34.959  49.805  34.855  1.00  0.00           H  
ATOM   2798  C   SER   184      32.643  47.567  35.498  1.00  0.00           C  
ATOM   2799  O   SER   184      31.434  47.618  35.657  1.00  0.00           O  
ATOM   2800  N   LEU   185      33.512  47.377  36.523  1.00  0.00           N  
ATOM   2801  H   LEU   185      34.487  47.262  36.286  1.00  0.00           H  
ATOM   2802  CA  LEU   185      33.096  47.642  37.894  1.00  0.00           C  
ATOM   2803  HA  LEU   185      32.205  47.028  38.018  1.00  0.00           H  
ATOM   2804  CB  LEU   185      34.250  47.162  38.906  1.00  0.00           C  
ATOM   2805  HB2 LEU   185      35.168  47.735  38.778  1.00  0.00           H  
ATOM   2806  HB3 LEU   185      33.968  47.231  39.957  1.00  0.00           H  
ATOM   2807  CG  LEU   185      34.744  45.690  38.640  1.00  0.00           C  
ATOM   2808  HG  LEU   185      35.320  45.822  37.724  1.00  0.00           H  
ATOM   2809  CD1 LEU   185      35.541  45.144  39.816  1.00  0.00           C  
ATOM   2810 HD11 LEU   185      35.879  44.108  39.808  1.00  0.00           H  
ATOM   2811 HD12 LEU   185      36.274  45.853  40.203  1.00  0.00           H  
ATOM   2812 HD13 LEU   185      34.889  45.121  40.689  1.00  0.00           H  
ATOM   2813  CD2 LEU   185      33.672  44.602  38.468  1.00  0.00           C  
ATOM   2814 HD21 LEU   185      34.166  43.682  38.153  1.00  0.00           H  
ATOM   2815 HD22 LEU   185      33.040  44.384  39.329  1.00  0.00           H  
ATOM   2816 HD23 LEU   185      32.932  44.750  37.681  1.00  0.00           H  
ATOM   2817  C   LEU   185      32.605  49.090  38.250  1.00  0.00           C  
ATOM   2818  O   LEU   185      32.219  49.359  39.365  1.00  0.00           O  
ATOM   2819  N   ALA   186      32.530  49.985  37.201  1.00  0.00           N  
ATOM   2820  H   ALA   186      33.150  49.864  36.413  1.00  0.00           H  
ATOM   2821  CA  ALA   186      31.781  51.239  37.275  1.00  0.00           C  
ATOM   2822  HA  ALA   186      32.004  51.722  38.227  1.00  0.00           H  
ATOM   2823  CB  ALA   186      32.232  52.267  36.157  1.00  0.00           C  
ATOM   2824  HB1 ALA   186      33.281  52.520  36.309  1.00  0.00           H  
ATOM   2825  HB2 ALA   186      31.998  51.828  35.187  1.00  0.00           H  
ATOM   2826  HB3 ALA   186      31.539  53.104  36.230  1.00  0.00           H  
ATOM   2827  C   ALA   186      30.237  51.009  37.159  1.00  0.00           C  
ATOM   2828  O   ALA   186      29.412  51.810  37.600  1.00  0.00           O  
ATOM   2829  N   VAL   187      29.848  49.857  36.613  1.00  0.00           N  
ATOM   2830  H   VAL   187      30.540  49.218  36.249  1.00  0.00           H  
ATOM   2831  CA  VAL   187      28.452  49.470  36.322  1.00  0.00           C  
ATOM   2832  HA  VAL   187      27.791  50.112  36.905  1.00  0.00           H  
ATOM   2833  CB  VAL   187      28.071  49.747  34.797  1.00  0.00           C  
ATOM   2834  HB  VAL   187      27.232  49.100  34.543  1.00  0.00           H  
ATOM   2835  CG1 VAL   187      27.779  51.233  34.578  1.00  0.00           C  
ATOM   2836 HG11 VAL   187      28.712  51.755  34.793  1.00  0.00           H  
ATOM   2837 HG12 VAL   187      27.308  51.361  33.604  1.00  0.00           H  
ATOM   2838 HG13 VAL   187      27.064  51.539  35.341  1.00  0.00           H  
ATOM   2839  CG2 VAL   187      29.160  49.362  33.827  1.00  0.00           C  
ATOM   2840 HG21 VAL   187      28.735  49.367  32.824  1.00  0.00           H  
ATOM   2841 HG22 VAL   187      30.020  50.024  33.923  1.00  0.00           H  
ATOM   2842 HG23 VAL   187      29.688  48.423  33.999  1.00  0.00           H  
ATOM   2843  C   VAL   187      28.028  48.089  36.769  1.00  0.00           C  
ATOM   2844  O   VAL   187      26.824  47.818  36.837  1.00  0.00           O  
ATOM   2845  N   GLN   188      28.954  47.169  37.091  1.00  0.00           N  
ATOM   2846  H   GLN   188      29.942  47.345  36.977  1.00  0.00           H  
ATOM   2847  CA  GLN   188      28.575  46.028  37.904  1.00  0.00           C  
ATOM   2848  HA  GLN   188      27.844  45.436  37.352  1.00  0.00           H  
ATOM   2849  CB  GLN   188      29.875  45.142  38.000  1.00  0.00           C  
ATOM   2850  HB2 GLN   188      30.273  44.796  37.046  1.00  0.00           H  
ATOM   2851  HB3 GLN   188      30.614  45.756  38.515  1.00  0.00           H  
ATOM   2852  CG  GLN   188      29.583  43.853  38.806  1.00  0.00           C  
ATOM   2853  HG2 GLN   188      29.458  44.233  39.820  1.00  0.00           H  
ATOM   2854  HG3 GLN   188      28.588  43.566  38.465  1.00  0.00           H  
ATOM   2855  CD  GLN   188      30.565  42.783  38.807  1.00  0.00           C  
ATOM   2856  OE1 GLN   188      31.315  42.635  37.889  1.00  0.00           O  
ATOM   2857  NE2 GLN   188      30.643  42.068  39.890  1.00  0.00           N  
ATOM   2858 HE21 GLN   188      31.478  41.511  40.003  1.00  0.00           H  
ATOM   2859 HE22 GLN   188      30.062  42.387  40.652  1.00  0.00           H  
ATOM   2860  C   GLN   188      27.943  46.414  39.235  1.00  0.00           C  
ATOM   2861  O   GLN   188      28.556  47.165  39.974  1.00  0.00           O  
ATOM   2862  N   PRO   189      26.748  45.933  39.630  1.00  0.00           N  
ATOM   2863  CD  PRO   189      25.874  45.253  38.754  1.00  0.00           C  
ATOM   2864  HD2 PRO   189      26.391  44.424  38.270  1.00  0.00           H  
ATOM   2865  HD3 PRO   189      25.523  46.027  38.070  1.00  0.00           H  
ATOM   2866  CG  PRO   189      24.668  44.817  39.552  1.00  0.00           C  
ATOM   2867  HG2 PRO   189      24.761  43.773  39.852  1.00  0.00           H  
ATOM   2868  HG3 PRO   189      23.762  44.910  38.954  1.00  0.00           H  
ATOM   2869  CB  PRO   189      24.676  45.799  40.797  1.00  0.00           C  
ATOM   2870  HB2 PRO   189      24.281  45.398  41.730  1.00  0.00           H  
ATOM   2871  HB3 PRO   189      24.098  46.681  40.524  1.00  0.00           H  
ATOM   2872  CA  PRO   189      26.146  46.178  40.982  1.00  0.00           C  
ATOM   2873  HA  PRO   189      26.295  47.224  41.249  1.00  0.00           H  
ATOM   2874  C   PRO   189      26.877  45.286  42.003  1.00  0.00           C  
ATOM   2875  O   PRO   189      27.470  44.294  41.678  1.00  0.00           O  
ATOM   2876  N   ASP   190      26.824  45.627  43.248  1.00  0.00           N  
ATOM   2877  H   ASP   190      26.381  46.512  43.448  1.00  0.00           H  
ATOM   2878  CA  ASP   190      27.189  44.653  44.273  1.00  0.00           C  
ATOM   2879  HA  ASP   190      28.233  44.451  44.033  1.00  0.00           H  
ATOM   2880  CB  ASP   190      27.186  45.412  45.617  1.00  0.00           C  
ATOM   2881  HB2 ASP   190      28.003  46.119  45.473  1.00  0.00           H  
ATOM   2882  HB3 ASP   190      26.325  46.063  45.773  1.00  0.00           H  
ATOM   2883  CG  ASP   190      27.402  44.501  46.922  1.00  0.00           C  
ATOM   2884  OD1 ASP   190      28.058  43.434  46.870  1.00  0.00           O  
ATOM   2885  OD2 ASP   190      27.111  44.984  48.061  1.00  0.00           O  
ATOM   2886  C   ASP   190      26.356  43.396  44.422  1.00  0.00           C  
ATOM   2887  O   ASP   190      25.262  43.384  44.961  1.00  0.00           O  
ATOM   2888  N   LEU   191      26.826  42.288  43.795  1.00  0.00           N  
ATOM   2889  H   LEU   191      27.688  42.423  43.286  1.00  0.00           H  
ATOM   2890  CA  LEU   191      26.272  40.973  43.624  1.00  0.00           C  
ATOM   2891  HA  LEU   191      25.251  40.913  43.246  1.00  0.00           H  
ATOM   2892  CB  LEU   191      27.161  40.147  42.663  1.00  0.00           C  
ATOM   2893  HB2 LEU   191      28.128  40.055  43.157  1.00  0.00           H  
ATOM   2894  HB3 LEU   191      26.670  39.184  42.525  1.00  0.00           H  
ATOM   2895  CG  LEU   191      27.300  40.740  41.269  1.00  0.00           C  
ATOM   2896  HG  LEU   191      27.892  41.652  41.347  1.00  0.00           H  
ATOM   2897  CD1 LEU   191      28.022  39.701  40.392  1.00  0.00           C  
ATOM   2898 HD11 LEU   191      28.454  40.191  39.520  1.00  0.00           H  
ATOM   2899 HD12 LEU   191      28.897  39.283  40.891  1.00  0.00           H  
ATOM   2900 HD13 LEU   191      27.285  38.941  40.134  1.00  0.00           H  
ATOM   2901  CD2 LEU   191      26.056  41.162  40.565  1.00  0.00           C  
ATOM   2902 HD21 LEU   191      26.455  41.507  39.611  1.00  0.00           H  
ATOM   2903 HD22 LEU   191      25.243  40.444  40.459  1.00  0.00           H  
ATOM   2904 HD23 LEU   191      25.611  41.968  41.148  1.00  0.00           H  
ATOM   2905  C   LEU   191      26.186  40.069  44.942  1.00  0.00           C  
ATOM   2906  O   LEU   191      25.601  39.045  44.907  1.00  0.00           O  
ATOM   2907  N   ARG   192      26.708  40.582  46.049  1.00  0.00           N  
ATOM   2908  H   ARG   192      27.179  41.470  45.955  1.00  0.00           H  
ATOM   2909  CA  ARG   192      26.764  39.872  47.324  1.00  0.00           C  
ATOM   2910  HA  ARG   192      27.293  38.932  47.166  1.00  0.00           H  
ATOM   2911  CB  ARG   192      27.597  40.648  48.391  1.00  0.00           C  
ATOM   2912  HB2 ARG   192      27.245  41.665  48.560  1.00  0.00           H  
ATOM   2913  HB3 ARG   192      27.592  40.087  49.326  1.00  0.00           H  
ATOM   2914  CG  ARG   192      29.050  40.840  47.965  1.00  0.00           C  
ATOM   2915  HG2 ARG   192      29.598  39.898  47.993  1.00  0.00           H  
ATOM   2916  HG3 ARG   192      29.181  41.286  46.979  1.00  0.00           H  
ATOM   2917  CD  ARG   192      29.565  41.812  49.039  1.00  0.00           C  
ATOM   2918  HD2 ARG   192      28.952  42.712  49.077  1.00  0.00           H  
ATOM   2919  HD3 ARG   192      29.507  41.401  50.047  1.00  0.00           H  
ATOM   2920  NE  ARG   192      30.956  42.245  48.784  1.00  0.00           N  
ATOM   2921  HE  ARG   192      31.660  41.857  49.396  1.00  0.00           H  
ATOM   2922  CZ  ARG   192      31.427  43.012  47.882  1.00  0.00           C  
ATOM   2923  NH1 ARG   192      30.728  43.625  46.981  1.00  0.00           N  
ATOM   2924 HH11 ARG   192      29.745  43.397  46.936  1.00  0.00           H  
ATOM   2925 HH12 ARG   192      31.271  44.045  46.241  1.00  0.00           H  
ATOM   2926  NH2 ARG   192      32.686  43.121  47.853  1.00  0.00           N  
ATOM   2927 HH21 ARG   192      33.033  42.712  48.708  1.00  0.00           H  
ATOM   2928 HH22 ARG   192      33.208  43.749  47.258  1.00  0.00           H  
ATOM   2929  C   ARG   192      25.373  39.525  47.828  1.00  0.00           C  
ATOM   2930  O   ARG   192      25.054  38.379  48.095  1.00  0.00           O  
ATOM   2931  N   ALA   193      24.354  40.453  47.779  1.00  0.00           N  
ATOM   2932  H   ALA   193      24.552  41.342  47.342  1.00  0.00           H  
ATOM   2933  CA  ALA   193      22.956  40.123  48.342  1.00  0.00           C  
ATOM   2934  HA  ALA   193      23.186  39.775  49.349  1.00  0.00           H  
ATOM   2935  CB  ALA   193      22.083  41.409  48.359  1.00  0.00           C  
ATOM   2936  HB1 ALA   193      22.345  41.969  49.256  1.00  0.00           H  
ATOM   2937  HB2 ALA   193      22.375  42.054  47.530  1.00  0.00           H  
ATOM   2938  HB3 ALA   193      21.010  41.243  48.264  1.00  0.00           H  
ATOM   2939  C   ALA   193      22.258  39.125  47.439  1.00  0.00           C  
ATOM   2940  O   ALA   193      21.654  38.188  47.980  1.00  0.00           O  
ATOM   2941  N   ASN   194      22.385  39.203  46.119  1.00  0.00           N  
ATOM   2942  H   ASN   194      22.962  39.944  45.746  1.00  0.00           H  
ATOM   2943  CA  ASN   194      21.728  38.294  45.200  1.00  0.00           C  
ATOM   2944  HA  ASN   194      20.693  38.185  45.523  1.00  0.00           H  
ATOM   2945  CB  ASN   194      21.621  38.926  43.814  1.00  0.00           C  
ATOM   2946  HB2 ASN   194      22.607  39.292  43.528  1.00  0.00           H  
ATOM   2947  HB3 ASN   194      21.330  38.073  43.200  1.00  0.00           H  
ATOM   2948  CG  ASN   194      20.704  40.000  43.562  1.00  0.00           C  
ATOM   2949  OD1 ASN   194      19.545  39.955  44.014  1.00  0.00           O  
ATOM   2950  ND2 ASN   194      21.120  41.089  42.924  1.00  0.00           N  
ATOM   2951 HD21 ASN   194      20.443  41.720  42.519  1.00  0.00           H  
ATOM   2952 HD22 ASN   194      22.114  41.242  42.832  1.00  0.00           H  
ATOM   2953  C   ASN   194      22.442  36.920  45.145  1.00  0.00           C  
ATOM   2954  O   ASN   194      21.747  35.950  44.992  1.00  0.00           O  
ATOM   2955  N   LEU   195      23.786  36.845  45.211  1.00  0.00           N  
ATOM   2956  H   LEU   195      24.229  37.751  45.263  1.00  0.00           H  
ATOM   2957  CA  LEU   195      24.531  35.657  45.531  1.00  0.00           C  
ATOM   2958  HA  LEU   195      24.213  34.827  44.900  1.00  0.00           H  
ATOM   2959  CB  LEU   195      26.093  35.760  45.350  1.00  0.00           C  
ATOM   2960  HB2 LEU   195      26.478  36.549  45.996  1.00  0.00           H  
ATOM   2961  HB3 LEU   195      26.547  34.842  45.721  1.00  0.00           H  
ATOM   2962  CG  LEU   195      26.469  36.024  43.843  1.00  0.00           C  
ATOM   2963  HG  LEU   195      25.807  36.777  43.413  1.00  0.00           H  
ATOM   2964  CD1 LEU   195      27.868  36.608  43.798  1.00  0.00           C  
ATOM   2965 HD11 LEU   195      28.645  35.904  44.096  1.00  0.00           H  
ATOM   2966 HD12 LEU   195      28.073  37.062  42.829  1.00  0.00           H  
ATOM   2967 HD13 LEU   195      27.850  37.345  44.601  1.00  0.00           H  
ATOM   2968  CD2 LEU   195      26.409  34.820  43.002  1.00  0.00           C  
ATOM   2969 HD21 LEU   195      25.397  34.452  42.836  1.00  0.00           H  
ATOM   2970 HD22 LEU   195      27.021  34.927  42.106  1.00  0.00           H  
ATOM   2971 HD23 LEU   195      26.873  33.971  43.504  1.00  0.00           H  
ATOM   2972  C   LEU   195      24.308  35.045  46.925  1.00  0.00           C  
ATOM   2973  O   LEU   195      24.497  33.864  47.055  1.00  0.00           O  
ATOM   2974  N   SER   196      23.794  35.868  47.899  1.00  0.00           N  
ATOM   2975  H   SER   196      23.701  36.862  47.745  1.00  0.00           H  
ATOM   2976  CA  SER   196      23.480  35.425  49.314  1.00  0.00           C  
ATOM   2977  HA  SER   196      24.242  34.669  49.505  1.00  0.00           H  
ATOM   2978  CB  SER   196      23.618  36.581  50.356  1.00  0.00           C  
ATOM   2979  HB2 SER   196      24.642  36.949  50.415  1.00  0.00           H  
ATOM   2980  HB3 SER   196      22.944  37.365  50.007  1.00  0.00           H  
ATOM   2981  OG  SER   196      23.173  36.154  51.639  1.00  0.00           O  
ATOM   2982  HG  SER   196      23.948  35.848  52.116  1.00  0.00           H  
ATOM   2983  C   SER   196      22.019  34.927  49.403  1.00  0.00           C  
ATOM   2984  O   SER   196      21.682  33.995  50.082  1.00  0.00           O  
ATOM   2985  N   ALA   197      21.111  35.551  48.665  1.00  0.00           N  
ATOM   2986  H   ALA   197      21.304  36.465  48.279  1.00  0.00           H  
ATOM   2987  CA  ALA   197      19.605  35.254  48.769  1.00  0.00           C  
ATOM   2988  HA  ALA   197      19.478  34.898  49.791  1.00  0.00           H  
ATOM   2989  CB  ALA   197      18.879  36.585  48.572  1.00  0.00           C  
ATOM   2990  HB1 ALA   197      19.166  37.378  49.262  1.00  0.00           H  
ATOM   2991  HB2 ALA   197      19.008  37.036  47.588  1.00  0.00           H  
ATOM   2992  HB3 ALA   197      17.842  36.517  48.902  1.00  0.00           H  
ATOM   2993  C   ALA   197      19.213  34.100  47.753  1.00  0.00           C  
ATOM   2994  O   ALA   197      18.109  33.949  47.339  1.00  0.00           O  
ATOM   2995  N   ARG   198      20.262  33.259  47.423  1.00  0.00           N  
ATOM   2996  H   ARG   198      21.076  33.334  48.017  1.00  0.00           H  
ATOM   2997  CA  ARG   198      20.284  32.347  46.241  1.00  0.00           C  
ATOM   2998  HA  ARG   198      19.861  32.899  45.401  1.00  0.00           H  
ATOM   2999  CB  ARG   198      21.698  31.847  45.835  1.00  0.00           C  
ATOM   3000  HB2 ARG   198      21.548  31.025  45.135  1.00  0.00           H  
ATOM   3001  HB3 ARG   198      22.265  32.713  45.493  1.00  0.00           H  
ATOM   3002  CG  ARG   198      22.511  31.164  47.017  1.00  0.00           C  
ATOM   3003  HG2 ARG   198      22.745  31.740  47.912  1.00  0.00           H  
ATOM   3004  HG3 ARG   198      21.992  30.240  47.272  1.00  0.00           H  
ATOM   3005  CD  ARG   198      23.852  30.819  46.374  1.00  0.00           C  
ATOM   3006  HD2 ARG   198      23.643  30.159  45.532  1.00  0.00           H  
ATOM   3007  HD3 ARG   198      24.340  31.654  45.871  1.00  0.00           H  
ATOM   3008  NE  ARG   198      24.903  30.244  47.206  1.00  0.00           N  
ATOM   3009  HE  ARG   198      25.590  30.936  47.470  1.00  0.00           H  
ATOM   3010  CZ  ARG   198      25.008  29.144  47.833  1.00  0.00           C  
ATOM   3011  NH1 ARG   198      24.130  28.213  47.575  1.00  0.00           N  
ATOM   3012 HH11 ARG   198      23.493  28.320  46.798  1.00  0.00           H  
ATOM   3013 HH12 ARG   198      24.212  27.294  47.986  1.00  0.00           H  
ATOM   3014  NH2 ARG   198      25.943  28.914  48.676  1.00  0.00           N  
ATOM   3015 HH21 ARG   198      26.537  29.698  48.905  1.00  0.00           H  
ATOM   3016 HH22 ARG   198      26.047  28.007  49.109  1.00  0.00           H  
ATOM   3017  C   ARG   198      19.278  31.180  46.467  1.00  0.00           C  
ATOM   3018  O   ARG   198      19.079  30.717  47.563  1.00  0.00           O  
ATOM   3019  N   THR   199      18.735  30.672  45.376  1.00  0.00           N  
ATOM   3020  H   THR   199      18.840  31.179  44.509  1.00  0.00           H  
ATOM   3021  CA  THR   199      17.878  29.446  45.232  1.00  0.00           C  
ATOM   3022  HA  THR   199      17.425  29.277  46.209  1.00  0.00           H  
ATOM   3023  CB  THR   199      16.837  29.756  44.160  1.00  0.00           C  
ATOM   3024  HB  THR   199      16.500  28.854  43.649  1.00  0.00           H  
ATOM   3025  CG2 THR   199      15.650  30.564  44.739  1.00  0.00           C  
ATOM   3026 HG21 THR   199      14.907  30.805  43.979  1.00  0.00           H  
ATOM   3027 HG22 THR   199      15.172  30.000  45.540  1.00  0.00           H  
ATOM   3028 HG23 THR   199      15.991  31.539  45.089  1.00  0.00           H  
ATOM   3029  OG1 THR   199      17.397  30.591  43.171  1.00  0.00           O  
ATOM   3030  HG1 THR   199      17.060  30.254  42.338  1.00  0.00           H  
ATOM   3031  C   THR   199      18.753  28.270  44.877  1.00  0.00           C  
ATOM   3032  O   THR   199      18.495  27.114  45.185  1.00  0.00           O  
ATOM   3033  N   PHE   200      19.861  28.554  44.114  1.00  0.00           N  
ATOM   3034  H   PHE   200      19.805  29.517  43.812  1.00  0.00           H  
ATOM   3035  CA  PHE   200      20.795  27.686  43.441  1.00  0.00           C  
ATOM   3036  HA  PHE   200      20.218  26.782  43.242  1.00  0.00           H  
ATOM   3037  CB  PHE   200      21.208  28.398  42.112  1.00  0.00           C  
ATOM   3038  HB2 PHE   200      22.013  27.786  41.705  1.00  0.00           H  
ATOM   3039  HB3 PHE   200      20.344  28.468  41.451  1.00  0.00           H  
ATOM   3040  CG  PHE   200      21.664  29.888  42.308  1.00  0.00           C  
ATOM   3041  CD1 PHE   200      22.943  30.228  42.710  1.00  0.00           C  
ATOM   3042  HD1 PHE   200      23.652  29.414  42.733  1.00  0.00           H  
ATOM   3043  CE1 PHE   200      23.283  31.560  42.929  1.00  0.00           C  
ATOM   3044  HE1 PHE   200      24.240  31.864  43.326  1.00  0.00           H  
ATOM   3045  CZ  PHE   200      22.407  32.598  42.697  1.00  0.00           C  
ATOM   3046  HZ  PHE   200      22.709  33.624  42.840  1.00  0.00           H  
ATOM   3047  CE2 PHE   200      21.104  32.243  42.277  1.00  0.00           C  
ATOM   3048  HE2 PHE   200      20.445  33.050  41.991  1.00  0.00           H  
ATOM   3049  CD2 PHE   200      20.695  30.926  42.092  1.00  0.00           C  
ATOM   3050  HD2 PHE   200      19.671  30.715  41.818  1.00  0.00           H  
ATOM   3051  C   PHE   200      22.102  27.376  44.200  1.00  0.00           C  
ATOM   3052  O   PHE   200      22.654  28.026  45.081  1.00  0.00           O  
ATOM   3053  N   ALA   201      22.667  26.240  43.857  1.00  0.00           N  
ATOM   3054  H   ALA   201      22.306  25.754  43.048  1.00  0.00           H  
ATOM   3055  CA  ALA   201      24.041  25.849  44.220  1.00  0.00           C  
ATOM   3056  HA  ALA   201      24.181  26.006  45.290  1.00  0.00           H  
ATOM   3057  CB  ALA   201      24.239  24.366  44.057  1.00  0.00           C  
ATOM   3058  HB1 ALA   201      25.128  23.960  44.541  1.00  0.00           H  
ATOM   3059  HB2 ALA   201      23.317  23.919  44.430  1.00  0.00           H  
ATOM   3060  HB3 ALA   201      24.396  24.284  42.982  1.00  0.00           H  
ATOM   3061  C   ALA   201      25.094  26.668  43.455  1.00  0.00           C  
ATOM   3062  O   ALA   201      24.955  26.928  42.207  1.00  0.00           O  
ATOM   3063  N   PHE   202      26.185  27.014  44.117  1.00  0.00           N  
ATOM   3064  H   PHE   202      26.342  26.721  45.071  1.00  0.00           H  
ATOM   3065  CA  PHE   202      27.097  28.076  43.686  1.00  0.00           C  
ATOM   3066  HA  PHE   202      27.329  27.968  42.627  1.00  0.00           H  
ATOM   3067  CB  PHE   202      26.598  29.540  44.053  1.00  0.00           C  
ATOM   3068  HB2 PHE   202      25.787  30.006  43.493  1.00  0.00           H  
ATOM   3069  HB3 PHE   202      26.328  29.491  45.107  1.00  0.00           H  
ATOM   3070  CG  PHE   202      27.718  30.654  43.956  1.00  0.00           C  
ATOM   3071  CD1 PHE   202      27.720  31.751  44.864  1.00  0.00           C  
ATOM   3072  HD1 PHE   202      27.066  31.869  45.716  1.00  0.00           H  
ATOM   3073  CE1 PHE   202      28.642  32.757  44.812  1.00  0.00           C  
ATOM   3074  HE1 PHE   202      28.647  33.497  45.599  1.00  0.00           H  
ATOM   3075  CZ  PHE   202      29.589  32.747  43.773  1.00  0.00           C  
ATOM   3076  HZ  PHE   202      30.371  33.486  43.688  1.00  0.00           H  
ATOM   3077  CE2 PHE   202      29.603  31.664  42.841  1.00  0.00           C  
ATOM   3078  HE2 PHE   202      30.428  31.645  42.144  1.00  0.00           H  
ATOM   3079  CD2 PHE   202      28.618  30.703  42.874  1.00  0.00           C  
ATOM   3080  HD2 PHE   202      28.613  29.909  42.142  1.00  0.00           H  
ATOM   3081  C   PHE   202      28.435  27.716  44.301  1.00  0.00           C  
ATOM   3082  O   PHE   202      28.484  27.427  45.529  1.00  0.00           O  
ATOM   3083  N   TYR   203      29.469  27.762  43.425  1.00  0.00           N  
ATOM   3084  H   TYR   203      29.289  28.132  42.503  1.00  0.00           H  
ATOM   3085  CA  TYR   203      30.787  27.364  43.730  1.00  0.00           C  
ATOM   3086  HA  TYR   203      30.919  27.446  44.808  1.00  0.00           H  
ATOM   3087  CB  TYR   203      31.020  25.918  43.248  1.00  0.00           C  
ATOM   3088  HB2 TYR   203      31.308  25.958  42.197  1.00  0.00           H  
ATOM   3089  HB3 TYR   203      31.890  25.584  43.815  1.00  0.00           H  
ATOM   3090  CG  TYR   203      29.949  24.858  43.430  1.00  0.00           C  
ATOM   3091  CD1 TYR   203      28.784  24.899  42.652  1.00  0.00           C  
ATOM   3092  HD1 TYR   203      28.681  25.625  41.858  1.00  0.00           H  
ATOM   3093  CE1 TYR   203      27.726  23.926  42.901  1.00  0.00           C  
ATOM   3094  HE1 TYR   203      26.882  23.837  42.234  1.00  0.00           H  
ATOM   3095  CZ  TYR   203      27.847  22.892  43.872  1.00  0.00           C  
ATOM   3096  OH  TYR   203      26.824  22.012  44.004  1.00  0.00           O  
ATOM   3097  HH  TYR   203      27.195  21.131  44.088  1.00  0.00           H  
ATOM   3098  CE2 TYR   203      29.076  22.808  44.547  1.00  0.00           C  
ATOM   3099  HE2 TYR   203      29.307  22.083  45.314  1.00  0.00           H  
ATOM   3100  CD2 TYR   203      30.139  23.754  44.343  1.00  0.00           C  
ATOM   3101  HD2 TYR   203      31.101  23.682  44.830  1.00  0.00           H  
ATOM   3102  C   TYR   203      31.861  28.286  43.133  1.00  0.00           C  
ATOM   3103  O   TYR   203      31.700  28.813  42.052  1.00  0.00           O  
ATOM   3104  N   TYR   204      32.894  28.561  43.857  1.00  0.00           N  
ATOM   3105  H   TYR   204      32.990  28.105  44.754  1.00  0.00           H  
ATOM   3106  CA  TYR   204      33.821  29.549  43.556  1.00  0.00           C  
ATOM   3107  HA  TYR   204      33.732  30.022  42.578  1.00  0.00           H  
ATOM   3108  CB  TYR   204      33.704  30.732  44.623  1.00  0.00           C  
ATOM   3109  HB2 TYR   204      32.665  31.053  44.691  1.00  0.00           H  
ATOM   3110  HB3 TYR   204      33.916  30.381  45.633  1.00  0.00           H  
ATOM   3111  CG  TYR   204      34.458  32.035  44.275  1.00  0.00           C  
ATOM   3112  CD1 TYR   204      33.836  33.079  43.583  1.00  0.00           C  
ATOM   3113  HD1 TYR   204      32.820  32.948  43.241  1.00  0.00           H  
ATOM   3114  CE1 TYR   204      34.620  34.139  43.027  1.00  0.00           C  
ATOM   3115  HE1 TYR   204      34.123  34.911  42.457  1.00  0.00           H  
ATOM   3116  CZ  TYR   204      36.020  34.203  43.323  1.00  0.00           C  
ATOM   3117  OH  TYR   204      36.707  35.348  42.947  1.00  0.00           O  
ATOM   3118  HH  TYR   204      36.089  35.983  42.578  1.00  0.00           H  
ATOM   3119  CE2 TYR   204      36.652  33.187  44.145  1.00  0.00           C  
ATOM   3120  HE2 TYR   204      37.689  33.262  44.435  1.00  0.00           H  
ATOM   3121  CD2 TYR   204      35.851  32.064  44.530  1.00  0.00           C  
ATOM   3122  HD2 TYR   204      36.294  31.257  45.095  1.00  0.00           H  
ATOM   3123  C   TYR   204      35.232  28.931  43.693  1.00  0.00           C  
ATOM   3124  O   TYR   204      35.557  28.307  44.687  1.00  0.00           O  
ATOM   3125  N   LEU   205      35.973  29.082  42.593  1.00  0.00           N  
ATOM   3126  H   LEU   205      35.524  29.484  41.783  1.00  0.00           H  
ATOM   3127  CA  LEU   205      37.257  28.454  42.369  1.00  0.00           C  
ATOM   3128  HA  LEU   205      37.269  27.854  43.278  1.00  0.00           H  
ATOM   3129  CB  LEU   205      37.289  27.659  40.980  1.00  0.00           C  
ATOM   3130  HB2 LEU   205      37.184  28.267  40.081  1.00  0.00           H  
ATOM   3131  HB3 LEU   205      38.310  27.277  40.953  1.00  0.00           H  
ATOM   3132  CG  LEU   205      36.550  26.334  40.771  1.00  0.00           C  
ATOM   3133  HG  LEU   205      36.974  25.506  41.340  1.00  0.00           H  
ATOM   3134  CD1 LEU   205      35.069  26.263  41.219  1.00  0.00           C  
ATOM   3135 HD11 LEU   205      34.739  25.227  41.136  1.00  0.00           H  
ATOM   3136 HD12 LEU   205      35.068  26.486  42.286  1.00  0.00           H  
ATOM   3137 HD13 LEU   205      34.472  26.977  40.651  1.00  0.00           H  
ATOM   3138  CD2 LEU   205      36.641  25.907  39.302  1.00  0.00           C  
ATOM   3139 HD21 LEU   205      37.659  25.729  38.956  1.00  0.00           H  
ATOM   3140 HD22 LEU   205      36.110  24.970  39.135  1.00  0.00           H  
ATOM   3141 HD23 LEU   205      36.171  26.737  38.776  1.00  0.00           H  
ATOM   3142  C   LEU   205      38.480  29.386  42.363  1.00  0.00           C  
ATOM   3143  O   LEU   205      38.459  30.503  41.801  1.00  0.00           O  
ATOM   3144  N   CYS   206      39.513  29.026  43.059  1.00  0.00           N  
ATOM   3145  H   CYS   206      39.524  28.137  43.537  1.00  0.00           H  
ATOM   3146  CA  CYS   206      40.749  29.835  43.414  1.00  0.00           C  
ATOM   3147  HA  CYS   206      40.711  30.696  42.747  1.00  0.00           H  
ATOM   3148  CB  CYS   206      40.748  30.345  44.828  1.00  0.00           C  
ATOM   3149  HB2 CYS   206      40.946  29.557  45.555  1.00  0.00           H  
ATOM   3150  HB3 CYS   206      41.536  31.098  44.852  1.00  0.00           H  
ATOM   3151  SG  CYS   206      39.134  31.037  45.311  1.00  0.00           S  
ATOM   3152  HG  CYS   206      38.357  29.952  45.254  1.00  0.00           H  
ATOM   3153  C   CYS   206      42.018  28.970  43.188  1.00  0.00           C  
ATOM   3154  O   CYS   206      41.946  27.782  43.097  1.00  0.00           O  
ATOM   3155  N   GLY   207      43.143  29.718  43.108  1.00  0.00           N  
ATOM   3156  H   GLY   207      43.005  30.718  43.085  1.00  0.00           H  
ATOM   3157  CA  GLY   207      44.419  29.138  43.014  1.00  0.00           C  
ATOM   3158  HA2 GLY   207      44.235  28.187  42.515  1.00  0.00           H  
ATOM   3159  HA3 GLY   207      45.013  29.745  42.331  1.00  0.00           H  
ATOM   3160  C   GLY   207      45.070  28.971  44.398  1.00  0.00           C  
ATOM   3161  O   GLY   207      44.970  29.831  45.274  1.00  0.00           O  
ATOM   3162  N   GLU   208      45.915  27.884  44.587  1.00  0.00           N  
ATOM   3163  H   GLU   208      45.869  27.172  43.872  1.00  0.00           H  
ATOM   3164  CA  GLU   208      46.446  27.649  45.927  1.00  0.00           C  
ATOM   3165  HA  GLU   208      45.778  27.956  46.733  1.00  0.00           H  
ATOM   3166  CB  GLU   208      46.771  26.130  46.162  1.00  0.00           C  
ATOM   3167  HB2 GLU   208      45.990  25.545  45.676  1.00  0.00           H  
ATOM   3168  HB3 GLU   208      47.681  25.770  45.682  1.00  0.00           H  
ATOM   3169  CG  GLU   208      46.848  25.770  47.634  1.00  0.00           C  
ATOM   3170  HG2 GLU   208      46.068  26.193  48.266  1.00  0.00           H  
ATOM   3171  HG3 GLU   208      46.580  24.714  47.613  1.00  0.00           H  
ATOM   3172  CD  GLU   208      48.222  25.919  48.194  1.00  0.00           C  
ATOM   3173  OE1 GLU   208      48.424  26.463  49.328  1.00  0.00           O  
ATOM   3174  OE2 GLU   208      49.175  25.257  47.707  1.00  0.00           O  
ATOM   3175  C   GLU   208      47.732  28.452  46.221  1.00  0.00           C  
ATOM   3176  O   GLU   208      48.073  28.731  47.358  1.00  0.00           O  
ATOM   3177  N   ARG   209      48.400  28.954  45.167  1.00  0.00           N  
ATOM   3178  H   ARG   209      48.076  28.671  44.253  1.00  0.00           H  
ATOM   3179  CA  ARG   209      49.593  29.830  45.124  1.00  0.00           C  
ATOM   3180  HA  ARG   209      50.255  29.393  45.871  1.00  0.00           H  
ATOM   3181  CB  ARG   209      50.326  29.823  43.728  1.00  0.00           C  
ATOM   3182  HB2 ARG   209      49.544  30.130  43.033  1.00  0.00           H  
ATOM   3183  HB3 ARG   209      51.165  30.518  43.714  1.00  0.00           H  
ATOM   3184  CG  ARG   209      50.959  28.418  43.369  1.00  0.00           C  
ATOM   3185  HG2 ARG   209      51.423  28.175  44.325  1.00  0.00           H  
ATOM   3186  HG3 ARG   209      50.238  27.632  43.144  1.00  0.00           H  
ATOM   3187  CD  ARG   209      52.004  28.372  42.242  1.00  0.00           C  
ATOM   3188  HD2 ARG   209      52.853  28.884  42.694  1.00  0.00           H  
ATOM   3189  HD3 ARG   209      52.220  27.319  42.060  1.00  0.00           H  
ATOM   3190  NE  ARG   209      51.455  29.084  41.088  1.00  0.00           N  
ATOM   3191  HE  ARG   209      50.881  28.510  40.487  1.00  0.00           H  
ATOM   3192  CZ  ARG   209      51.665  30.325  40.702  1.00  0.00           C  
ATOM   3193  NH1 ARG   209      51.146  30.738  39.591  1.00  0.00           N  
ATOM   3194 HH11 ARG   209      50.632  30.059  39.048  1.00  0.00           H  
ATOM   3195 HH12 ARG   209      51.010  31.714  39.368  1.00  0.00           H  
ATOM   3196  NH2 ARG   209      52.310  31.185  41.410  1.00  0.00           N  
ATOM   3197 HH21 ARG   209      52.710  30.913  42.297  1.00  0.00           H  
ATOM   3198 HH22 ARG   209      52.610  32.094  41.089  1.00  0.00           H  
ATOM   3199  C   ARG   209      49.385  31.287  45.586  1.00  0.00           C  
ATOM   3200  O   ARG   209      50.422  31.946  45.943  1.00  0.00           O  
ATOM   3201  N   ASP   210      48.115  31.728  45.835  1.00  0.00           N  
ATOM   3202  H   ASP   210      47.299  31.175  45.613  1.00  0.00           H  
ATOM   3203  CA  ASP   210      47.897  33.051  46.457  1.00  0.00           C  
ATOM   3204  HA  ASP   210      48.675  33.193  47.207  1.00  0.00           H  
ATOM   3205  CB  ASP   210      47.846  34.102  45.311  1.00  0.00           C  
ATOM   3206  HB2 ASP   210      48.595  33.747  44.603  1.00  0.00           H  
ATOM   3207  HB3 ASP   210      46.894  34.172  44.786  1.00  0.00           H  
ATOM   3208  CG  ASP   210      48.359  35.458  45.705  1.00  0.00           C  
ATOM   3209  OD1 ASP   210      48.313  35.697  46.962  1.00  0.00           O  
ATOM   3210  OD2 ASP   210      48.684  36.387  44.899  1.00  0.00           O  
ATOM   3211  C   ASP   210      46.571  33.066  47.300  1.00  0.00           C  
ATOM   3212  O   ASP   210      45.634  32.291  47.152  1.00  0.00           O  
ATOM   3213  N   SER   211      46.454  33.946  48.260  1.00  0.00           N  
ATOM   3214  H   SER   211      47.166  34.642  48.091  1.00  0.00           H  
ATOM   3215  CA  SER   211      45.282  34.318  49.094  1.00  0.00           C  
ATOM   3216  HA  SER   211      44.620  33.477  49.300  1.00  0.00           H  
ATOM   3217  CB  SER   211      45.888  34.718  50.454  1.00  0.00           C  
ATOM   3218  HB2 SER   211      46.327  33.829  50.906  1.00  0.00           H  
ATOM   3219  HB3 SER   211      46.686  35.447  50.311  1.00  0.00           H  
ATOM   3220  OG  SER   211      45.022  35.255  51.425  1.00  0.00           O  
ATOM   3221  HG  SER   211      45.536  35.491  52.200  1.00  0.00           H  
ATOM   3222  C   SER   211      44.316  35.309  48.462  1.00  0.00           C  
ATOM   3223  O   SER   211      43.120  35.285  48.777  1.00  0.00           O  
ATOM   3224  N   LYS   212      44.716  36.139  47.496  1.00  0.00           N  
ATOM   3225  H   LYS   212      45.672  36.095  47.174  1.00  0.00           H  
ATOM   3226  CA  LYS   212      43.913  37.372  47.073  1.00  0.00           C  
ATOM   3227  HA  LYS   212      43.719  37.974  47.961  1.00  0.00           H  
ATOM   3228  CB  LYS   212      44.760  38.136  46.010  1.00  0.00           C  
ATOM   3229  HB2 LYS   212      44.947  37.467  45.170  1.00  0.00           H  
ATOM   3230  HB3 LYS   212      44.152  38.916  45.552  1.00  0.00           H  
ATOM   3231  CG  LYS   212      46.033  38.719  46.531  1.00  0.00           C  
ATOM   3232  HG2 LYS   212      45.845  39.496  47.272  1.00  0.00           H  
ATOM   3233  HG3 LYS   212      46.625  37.988  47.080  1.00  0.00           H  
ATOM   3234  CD  LYS   212      47.026  39.283  45.461  1.00  0.00           C  
ATOM   3235  HD2 LYS   212      47.202  38.522  44.700  1.00  0.00           H  
ATOM   3236  HD3 LYS   212      46.607  40.161  44.968  1.00  0.00           H  
ATOM   3237  CE  LYS   212      48.426  39.710  45.975  1.00  0.00           C  
ATOM   3238  HE2 LYS   212      49.109  39.858  45.139  1.00  0.00           H  
ATOM   3239  HE3 LYS   212      48.210  40.610  46.552  1.00  0.00           H  
ATOM   3240  NZ  LYS   212      48.985  38.623  46.929  1.00  0.00           N  
ATOM   3241  HZ1 LYS   212      49.041  37.740  46.444  1.00  0.00           H  
ATOM   3242  HZ2 LYS   212      49.970  38.778  47.096  1.00  0.00           H  
ATOM   3243  HZ3 LYS   212      48.402  38.548  47.751  1.00  0.00           H  
ATOM   3244  C   LYS   212      42.498  37.063  46.599  1.00  0.00           C  
ATOM   3245  O   LYS   212      41.498  37.732  46.925  1.00  0.00           O  
ATOM   3246  N   PHE   213      42.288  35.933  45.896  1.00  0.00           N  
ATOM   3247  H   PHE   213      43.077  35.325  45.729  1.00  0.00           H  
ATOM   3248  CA  PHE   213      40.920  35.497  45.498  1.00  0.00           C  
ATOM   3249  HA  PHE   213      40.268  36.371  45.506  1.00  0.00           H  
ATOM   3250  CB  PHE   213      40.949  34.942  44.057  1.00  0.00           C  
ATOM   3251  HB2 PHE   213      41.453  33.987  44.205  1.00  0.00           H  
ATOM   3252  HB3 PHE   213      39.934  34.689  43.752  1.00  0.00           H  
ATOM   3253  CG  PHE   213      41.501  35.832  42.996  1.00  0.00           C  
ATOM   3254  CD1 PHE   213      42.890  36.106  42.829  1.00  0.00           C  
ATOM   3255  HD1 PHE   213      43.548  35.555  43.484  1.00  0.00           H  
ATOM   3256  CE1 PHE   213      43.330  36.884  41.723  1.00  0.00           C  
ATOM   3257  HE1 PHE   213      44.405  36.942  41.638  1.00  0.00           H  
ATOM   3258  CZ  PHE   213      42.415  37.496  40.902  1.00  0.00           C  
ATOM   3259  HZ  PHE   213      42.733  38.150  40.103  1.00  0.00           H  
ATOM   3260  CE2 PHE   213      41.038  37.403  41.213  1.00  0.00           C  
ATOM   3261  HE2 PHE   213      40.317  38.036  40.717  1.00  0.00           H  
ATOM   3262  CD2 PHE   213      40.586  36.554  42.227  1.00  0.00           C  
ATOM   3263  HD2 PHE   213      39.533  36.418  42.422  1.00  0.00           H  
ATOM   3264  C   PHE   213      40.337  34.457  46.490  1.00  0.00           C  
ATOM   3265  O   PHE   213      39.116  34.214  46.478  1.00  0.00           O  
ATOM   3266  N   ARG   214      41.055  33.915  47.435  1.00  0.00           N  
ATOM   3267  H   ARG   214      42.016  34.224  47.470  1.00  0.00           H  
ATOM   3268  CA  ARG   214      40.437  33.138  48.547  1.00  0.00           C  
ATOM   3269  HA  ARG   214      39.630  32.544  48.117  1.00  0.00           H  
ATOM   3270  CB  ARG   214      41.524  32.267  49.205  1.00  0.00           C  
ATOM   3271  HB2 ARG   214      42.456  32.832  49.233  1.00  0.00           H  
ATOM   3272  HB3 ARG   214      41.215  31.853  50.164  1.00  0.00           H  
ATOM   3273  CG  ARG   214      41.662  31.022  48.330  1.00  0.00           C  
ATOM   3274  HG2 ARG   214      40.956  30.262  48.664  1.00  0.00           H  
ATOM   3275  HG3 ARG   214      41.533  31.298  47.283  1.00  0.00           H  
ATOM   3276  CD  ARG   214      42.985  30.268  48.280  1.00  0.00           C  
ATOM   3277  HD2 ARG   214      42.830  29.216  48.040  1.00  0.00           H  
ATOM   3278  HD3 ARG   214      43.611  30.715  47.508  1.00  0.00           H  
ATOM   3279  NE  ARG   214      43.725  30.314  49.552  1.00  0.00           N  
ATOM   3280  HE  ARG   214      43.186  30.171  50.394  1.00  0.00           H  
ATOM   3281  CZ  ARG   214      44.980  30.252  49.822  1.00  0.00           C  
ATOM   3282  NH1 ARG   214      45.832  30.273  48.865  1.00  0.00           N  
ATOM   3283 HH11 ARG   214      45.567  30.530  47.925  1.00  0.00           H  
ATOM   3284 HH12 ARG   214      46.802  30.037  49.017  1.00  0.00           H  
ATOM   3285  NH2 ARG   214      45.480  30.152  50.986  1.00  0.00           N  
ATOM   3286 HH21 ARG   214      44.891  30.249  51.801  1.00  0.00           H  
ATOM   3287 HH22 ARG   214      46.464  30.378  50.973  1.00  0.00           H  
ATOM   3288  C   ARG   214      39.783  34.008  49.583  1.00  0.00           C  
ATOM   3289  O   ARG   214      38.783  33.641  50.186  1.00  0.00           O  
ATOM   3290  N   ALA   215      40.175  35.307  49.656  1.00  0.00           N  
ATOM   3291  H   ALA   215      41.011  35.512  49.127  1.00  0.00           H  
ATOM   3292  CA  ALA   215      39.435  36.320  50.381  1.00  0.00           C  
ATOM   3293  HA  ALA   215      39.228  36.031  51.411  1.00  0.00           H  
ATOM   3294  CB  ALA   215      40.463  37.413  50.574  1.00  0.00           C  
ATOM   3295  HB1 ALA   215      40.861  37.820  49.645  1.00  0.00           H  
ATOM   3296  HB2 ALA   215      40.060  38.250  51.144  1.00  0.00           H  
ATOM   3297  HB3 ALA   215      41.142  36.936  51.281  1.00  0.00           H  
ATOM   3298  C   ALA   215      38.181  36.802  49.638  1.00  0.00           C  
ATOM   3299  O   ALA   215      37.304  37.228  50.386  1.00  0.00           O  
ATOM   3300  N   LEU   216      38.040  36.689  48.334  1.00  0.00           N  
ATOM   3301  H   LEU   216      38.787  36.320  47.763  1.00  0.00           H  
ATOM   3302  CA  LEU   216      36.728  36.895  47.747  1.00  0.00           C  
ATOM   3303  HA  LEU   216      36.232  37.734  48.234  1.00  0.00           H  
ATOM   3304  CB  LEU   216      36.952  37.174  46.278  1.00  0.00           C  
ATOM   3305  HB2 LEU   216      37.250  36.215  45.854  1.00  0.00           H  
ATOM   3306  HB3 LEU   216      35.954  37.341  45.872  1.00  0.00           H  
ATOM   3307  CG  LEU   216      37.871  38.314  45.830  1.00  0.00           C  
ATOM   3308  HG  LEU   216      38.905  38.129  46.121  1.00  0.00           H  
ATOM   3309  CD1 LEU   216      37.826  38.444  44.316  1.00  0.00           C  
ATOM   3310 HD11 LEU   216      38.374  39.332  44.003  1.00  0.00           H  
ATOM   3311 HD12 LEU   216      38.240  37.573  43.808  1.00  0.00           H  
ATOM   3312 HD13 LEU   216      36.772  38.521  44.047  1.00  0.00           H  
ATOM   3313  CD2 LEU   216      37.451  39.695  46.418  1.00  0.00           C  
ATOM   3314 HD21 LEU   216      36.430  39.923  46.110  1.00  0.00           H  
ATOM   3315 HD22 LEU   216      37.656  39.658  47.488  1.00  0.00           H  
ATOM   3316 HD23 LEU   216      38.212  40.373  46.032  1.00  0.00           H  
ATOM   3317  C   LEU   216      35.820  35.647  47.901  1.00  0.00           C  
ATOM   3318  O   LEU   216      34.634  35.760  48.211  1.00  0.00           O  
ATOM   3319  N   ALA   217      36.431  34.415  47.841  1.00  0.00           N  
ATOM   3320  H   ALA   217      37.370  34.368  47.472  1.00  0.00           H  
ATOM   3321  CA  ALA   217      35.726  33.186  48.140  1.00  0.00           C  
ATOM   3322  HA  ALA   217      34.887  33.010  47.467  1.00  0.00           H  
ATOM   3323  CB  ALA   217      36.764  32.063  47.825  1.00  0.00           C  
ATOM   3324  HB1 ALA   217      37.482  31.842  48.615  1.00  0.00           H  
ATOM   3325  HB2 ALA   217      36.172  31.152  47.743  1.00  0.00           H  
ATOM   3326  HB3 ALA   217      37.125  32.276  46.818  1.00  0.00           H  
ATOM   3327  C   ALA   217      35.274  33.008  49.542  1.00  0.00           C  
ATOM   3328  O   ALA   217      34.248  32.398  49.783  1.00  0.00           O  
ATOM   3329  N   ALA   218      35.967  33.693  50.483  1.00  0.00           N  
ATOM   3330  H   ALA   218      36.816  34.155  50.192  1.00  0.00           H  
ATOM   3331  CA  ALA   218      35.560  33.742  51.883  1.00  0.00           C  
ATOM   3332  HA  ALA   218      35.095  32.825  52.247  1.00  0.00           H  
ATOM   3333  CB  ALA   218      36.762  34.036  52.723  1.00  0.00           C  
ATOM   3334  HB1 ALA   218      36.489  34.061  53.778  1.00  0.00           H  
ATOM   3335  HB2 ALA   218      37.502  33.237  52.668  1.00  0.00           H  
ATOM   3336  HB3 ALA   218      37.178  35.001  52.434  1.00  0.00           H  
ATOM   3337  C   ALA   218      34.502  34.796  52.192  1.00  0.00           C  
ATOM   3338  O   ALA   218      33.856  34.757  53.256  1.00  0.00           O  
ATOM   3339  N   GLU   219      34.383  35.773  51.293  1.00  0.00           N  
ATOM   3340  H   GLU   219      35.101  35.736  50.584  1.00  0.00           H  
ATOM   3341  CA  GLU   219      33.454  36.892  51.327  1.00  0.00           C  
ATOM   3342  HA  GLU   219      33.318  37.114  52.386  1.00  0.00           H  
ATOM   3343  CB  GLU   219      34.090  38.091  50.577  1.00  0.00           C  
ATOM   3344  HB2 GLU   219      35.048  38.360  51.020  1.00  0.00           H  
ATOM   3345  HB3 GLU   219      34.245  37.790  49.541  1.00  0.00           H  
ATOM   3346  CG  GLU   219      33.239  39.350  50.516  1.00  0.00           C  
ATOM   3347  HG2 GLU   219      32.563  39.322  49.661  1.00  0.00           H  
ATOM   3348  HG3 GLU   219      32.694  39.461  51.454  1.00  0.00           H  
ATOM   3349  CD  GLU   219      34.047  40.659  50.255  1.00  0.00           C  
ATOM   3350  OE1 GLU   219      33.466  41.782  50.084  1.00  0.00           O  
ATOM   3351  OE2 GLU   219      35.265  40.566  50.092  1.00  0.00           O  
ATOM   3352  C   GLU   219      32.099  36.440  50.755  1.00  0.00           C  
ATOM   3353  O   GLU   219      31.050  36.759  51.318  1.00  0.00           O  
ATOM   3354  N   LEU   220      32.132  35.674  49.664  1.00  0.00           N  
ATOM   3355  H   LEU   220      33.030  35.456  49.256  1.00  0.00           H  
ATOM   3356  CA  LEU   220      30.834  35.294  48.970  1.00  0.00           C  
ATOM   3357  HA  LEU   220      30.141  36.119  49.133  1.00  0.00           H  
ATOM   3358  CB  LEU   220      31.076  35.133  47.476  1.00  0.00           C  
ATOM   3359  HB2 LEU   220      31.998  34.573  47.315  1.00  0.00           H  
ATOM   3360  HB3 LEU   220      30.185  34.683  47.039  1.00  0.00           H  
ATOM   3361  CG  LEU   220      31.365  36.479  46.707  1.00  0.00           C  
ATOM   3362  HG  LEU   220      32.162  36.976  47.259  1.00  0.00           H  
ATOM   3363  CD1 LEU   220      31.729  36.209  45.282  1.00  0.00           C  
ATOM   3364 HD11 LEU   220      32.297  35.281  45.229  1.00  0.00           H  
ATOM   3365 HD12 LEU   220      30.791  36.133  44.733  1.00  0.00           H  
ATOM   3366 HD13 LEU   220      32.279  37.050  44.859  1.00  0.00           H  
ATOM   3367  CD2 LEU   220      30.136  37.409  46.679  1.00  0.00           C  
ATOM   3368 HD21 LEU   220      30.399  38.351  46.198  1.00  0.00           H  
ATOM   3369 HD22 LEU   220      29.335  37.020  46.051  1.00  0.00           H  
ATOM   3370 HD23 LEU   220      29.830  37.549  47.716  1.00  0.00           H  
ATOM   3371  C   LEU   220      30.309  34.058  49.689  1.00  0.00           C  
ATOM   3372  O   LEU   220      31.024  33.170  50.185  1.00  0.00           O  
ATOM   3373  N   ALA   221      28.981  33.832  49.682  1.00  0.00           N  
ATOM   3374  H   ALA   221      28.363  34.528  49.289  1.00  0.00           H  
ATOM   3375  CA  ALA   221      28.232  32.692  50.134  1.00  0.00           C  
ATOM   3376  HA  ALA   221      28.606  32.379  51.109  1.00  0.00           H  
ATOM   3377  CB  ALA   221      26.815  33.227  50.473  1.00  0.00           C  
ATOM   3378  HB1 ALA   221      26.267  32.441  50.993  1.00  0.00           H  
ATOM   3379  HB2 ALA   221      26.931  34.087  51.132  1.00  0.00           H  
ATOM   3380  HB3 ALA   221      26.345  33.461  49.518  1.00  0.00           H  
ATOM   3381  C   ALA   221      28.305  31.520  49.167  1.00  0.00           C  
ATOM   3382  O   ALA   221      27.407  31.317  48.349  1.00  0.00           O  
ATOM   3383  N   ALA   222      29.466  30.871  49.072  1.00  0.00           N  
ATOM   3384  H   ALA   222      30.107  31.151  49.801  1.00  0.00           H  
ATOM   3385  CA  ALA   222      29.851  29.902  48.012  1.00  0.00           C  
ATOM   3386  HA  ALA   222      28.910  29.531  47.608  1.00  0.00           H  
ATOM   3387  CB  ALA   222      30.588  30.625  46.894  1.00  0.00           C  
ATOM   3388  HB1 ALA   222      31.088  29.877  46.280  1.00  0.00           H  
ATOM   3389  HB2 ALA   222      29.867  31.293  46.424  1.00  0.00           H  
ATOM   3390  HB3 ALA   222      31.359  31.197  47.412  1.00  0.00           H  
ATOM   3391  C   ALA   222      30.661  28.734  48.678  1.00  0.00           C  
ATOM   3392  O   ALA   222      31.206  28.840  49.748  1.00  0.00           O  
ATOM   3393  N   ASP   223      30.733  27.603  47.987  1.00  0.00           N  
ATOM   3394  H   ASP   223      30.108  27.501  47.200  1.00  0.00           H  
ATOM   3395  CA  ASP   223      31.686  26.553  48.270  1.00  0.00           C  
ATOM   3396  HA  ASP   223      31.777  26.381  49.343  1.00  0.00           H  
ATOM   3397  CB  ASP   223      31.090  25.281  47.636  1.00  0.00           C  
ATOM   3398  HB2 ASP   223      30.069  25.147  47.994  1.00  0.00           H  
ATOM   3399  HB3 ASP   223      31.025  25.360  46.551  1.00  0.00           H  
ATOM   3400  CG  ASP   223      31.661  24.031  48.135  1.00  0.00           C  
ATOM   3401  OD1 ASP   223      31.284  22.965  47.617  1.00  0.00           O  
ATOM   3402  OD2 ASP   223      32.438  24.055  49.098  1.00  0.00           O  
ATOM   3403  C   ASP   223      33.029  26.934  47.565  1.00  0.00           C  
ATOM   3404  O   ASP   223      33.179  26.910  46.307  1.00  0.00           O  
ATOM   3405  N   CYS   224      34.096  27.161  48.426  1.00  0.00           N  
ATOM   3406  H   CYS   224      33.991  26.977  49.413  1.00  0.00           H  
ATOM   3407  CA  CYS   224      35.356  27.513  48.014  1.00  0.00           C  
ATOM   3408  HA  CYS   224      35.256  28.188  47.164  1.00  0.00           H  
ATOM   3409  CB  CYS   224      36.044  28.196  49.162  1.00  0.00           C  
ATOM   3410  HB2 CYS   224      35.646  29.199  49.316  1.00  0.00           H  
ATOM   3411  HB3 CYS   224      35.991  27.655  50.107  1.00  0.00           H  
ATOM   3412  SG  CYS   224      37.736  28.471  48.743  1.00  0.00           S  
ATOM   3413  HG  CYS   224      38.241  27.237  48.661  1.00  0.00           H  
ATOM   3414  C   CYS   224      36.200  26.237  47.628  1.00  0.00           C  
ATOM   3415  O   CYS   224      36.620  25.445  48.442  1.00  0.00           O  
ATOM   3416  N   HIE   225      36.563  26.175  46.360  1.00  0.00           N  
ATOM   3417  H   HIE   225      36.420  26.920  45.693  1.00  0.00           H  
ATOM   3418  CA  HIE   225      37.505  25.158  45.844  1.00  0.00           C  
ATOM   3419  HA  HIE   225      37.647  24.374  46.588  1.00  0.00           H  
ATOM   3420  CB  HIE   225      36.866  24.569  44.579  1.00  0.00           C  
ATOM   3421  HB2 HIE   225      36.389  25.296  43.922  1.00  0.00           H  
ATOM   3422  HB3 HIE   225      37.689  24.148  44.002  1.00  0.00           H  
ATOM   3423  CG  HIE   225      35.761  23.522  44.704  1.00  0.00           C  
ATOM   3424  ND1 HIE   225      35.658  22.518  43.696  1.00  0.00           N  
ATOM   3425  CE1 HIE   225      34.449  21.955  43.924  1.00  0.00           C  
ATOM   3426  HE1 HIE   225      34.081  21.171  43.279  1.00  0.00           H  
ATOM   3427  NE2 HIE   225      33.810  22.599  44.969  1.00  0.00           N  
ATOM   3428  HE2 HIE   225      32.893  22.320  45.286  1.00  0.00           H  
ATOM   3429  CD2 HIE   225      34.665  23.500  45.519  1.00  0.00           C  
ATOM   3430  HD2 HIE   225      34.470  24.206  46.312  1.00  0.00           H  
ATOM   3431  C   HIE   225      38.853  25.847  45.452  1.00  0.00           C  
ATOM   3432  O   HIE   225      38.898  26.942  44.892  1.00  0.00           O  
ATOM   3433  N   VAL   226      39.941  25.090  45.569  1.00  0.00           N  
ATOM   3434  H   VAL   226      39.860  24.161  45.958  1.00  0.00           H  
ATOM   3435  CA  VAL   226      41.314  25.543  45.568  1.00  0.00           C  
ATOM   3436  HA  VAL   226      41.340  26.548  45.146  1.00  0.00           H  
ATOM   3437  CB  VAL   226      41.766  25.802  46.994  1.00  0.00           C  
ATOM   3438  HB  VAL   226      41.998  24.845  47.462  1.00  0.00           H  
ATOM   3439  CG1 VAL   226      43.029  26.689  46.884  1.00  0.00           C  
ATOM   3440 HG11 VAL   226      43.505  26.683  47.864  1.00  0.00           H  
ATOM   3441 HG12 VAL   226      43.692  26.283  46.120  1.00  0.00           H  
ATOM   3442 HG13 VAL   226      42.769  27.701  46.572  1.00  0.00           H  
ATOM   3443  CG2 VAL   226      40.765  26.467  47.921  1.00  0.00           C  
ATOM   3444 HG21 VAL   226      39.928  25.784  48.066  1.00  0.00           H  
ATOM   3445 HG22 VAL   226      41.189  26.655  48.908  1.00  0.00           H  
ATOM   3446 HG23 VAL   226      40.402  27.340  47.379  1.00  0.00           H  
ATOM   3447  C   VAL   226      42.238  24.530  44.740  1.00  0.00           C  
ATOM   3448  O   VAL   226      42.576  23.464  45.241  1.00  0.00           O  
ATOM   3449  N   ILE   227      42.631  24.974  43.570  1.00  0.00           N  
ATOM   3450  H   ILE   227      42.416  25.945  43.395  1.00  0.00           H  
ATOM   3451  CA  ILE   227      43.512  24.246  42.579  1.00  0.00           C  
ATOM   3452  HA  ILE   227      43.174  23.225  42.755  1.00  0.00           H  
ATOM   3453  CB  ILE   227      43.081  24.721  41.154  1.00  0.00           C  
ATOM   3454  HB  ILE   227      43.256  25.786  41.001  1.00  0.00           H  
ATOM   3455  CG2 ILE   227      43.889  24.061  40.062  1.00  0.00           C  
ATOM   3456 HG21 ILE   227      43.507  24.313  39.073  1.00  0.00           H  
ATOM   3457 HG22 ILE   227      44.931  24.348  40.204  1.00  0.00           H  
ATOM   3458 HG23 ILE   227      43.797  22.978  40.149  1.00  0.00           H  
ATOM   3459  CG1 ILE   227      41.603  24.396  40.762  1.00  0.00           C  
ATOM   3460 HG12 ILE   227      41.478  24.554  39.691  1.00  0.00           H  
ATOM   3461 HG13 ILE   227      41.483  23.323  40.915  1.00  0.00           H  
ATOM   3462  CD1 ILE   227      40.459  25.214  41.357  1.00  0.00           C  
ATOM   3463 HD11 ILE   227      40.265  25.022  42.413  1.00  0.00           H  
ATOM   3464 HD12 ILE   227      40.697  26.258  41.156  1.00  0.00           H  
ATOM   3465 HD13 ILE   227      39.549  25.044  40.782  1.00  0.00           H  
ATOM   3466  C   ILE   227      44.980  24.426  42.876  1.00  0.00           C  
ATOM   3467  O   ILE   227      45.365  25.574  42.784  1.00  0.00           O  
ATOM   3468  N   PRO   228      45.735  23.325  43.118  1.00  0.00           N  
ATOM   3469  CD  PRO   228      45.296  21.917  43.313  1.00  0.00           C  
ATOM   3470  HD2 PRO   228      44.612  21.480  42.585  1.00  0.00           H  
ATOM   3471  HD3 PRO   228      44.818  21.853  44.290  1.00  0.00           H  
ATOM   3472  CG  PRO   228      46.646  21.061  43.394  1.00  0.00           C  
ATOM   3473  HG2 PRO   228      46.865  20.668  42.401  1.00  0.00           H  
ATOM   3474  HG3 PRO   228      46.523  20.322  44.186  1.00  0.00           H  
ATOM   3475  CB  PRO   228      47.590  22.131  43.915  1.00  0.00           C  
ATOM   3476  HB2 PRO   228      48.593  21.849  43.593  1.00  0.00           H  
ATOM   3477  HB3 PRO   228      47.488  22.226  44.996  1.00  0.00           H  
ATOM   3478  CA  PRO   228      47.128  23.457  43.367  1.00  0.00           C  
ATOM   3479  HA  PRO   228      47.279  24.224  44.126  1.00  0.00           H  
ATOM   3480  C   PRO   228      47.962  23.812  42.111  1.00  0.00           C  
ATOM   3481  O   PRO   228      47.468  23.799  41.000  1.00  0.00           O  
ATOM   3482  N   ARG   229      49.197  24.274  42.330  1.00  0.00           N  
ATOM   3483  H   ARG   229      49.547  24.120  43.264  1.00  0.00           H  
ATOM   3484  CA  ARG   229      50.085  25.043  41.408  1.00  0.00           C  
ATOM   3485  HA  ARG   229      50.828  25.508  42.056  1.00  0.00           H  
ATOM   3486  CB  ARG   229      50.870  24.023  40.587  1.00  0.00           C  
ATOM   3487  HB2 ARG   229      51.694  24.632  40.215  1.00  0.00           H  
ATOM   3488  HB3 ARG   229      51.375  23.378  41.306  1.00  0.00           H  
ATOM   3489  CG  ARG   229      50.259  23.290  39.415  1.00  0.00           C  
ATOM   3490  HG2 ARG   229      49.340  22.826  39.773  1.00  0.00           H  
ATOM   3491  HG3 ARG   229      50.071  23.988  38.599  1.00  0.00           H  
ATOM   3492  CD  ARG   229      51.244  22.292  38.910  1.00  0.00           C  
ATOM   3493  HD2 ARG   229      52.089  22.913  38.614  1.00  0.00           H  
ATOM   3494  HD3 ARG   229      51.570  21.627  39.709  1.00  0.00           H  
ATOM   3495  NE  ARG   229      50.586  21.552  37.818  1.00  0.00           N  
ATOM   3496  HE  ARG   229      50.601  21.928  36.881  1.00  0.00           H  
ATOM   3497  CZ  ARG   229      49.933  20.397  37.860  1.00  0.00           C  
ATOM   3498  NH1 ARG   229      49.742  19.779  38.984  1.00  0.00           N  
ATOM   3499 HH11 ARG   229      49.942  20.253  39.853  1.00  0.00           H  
ATOM   3500 HH12 ARG   229      49.336  18.854  39.000  1.00  0.00           H  
ATOM   3501  NH2 ARG   229      49.460  19.823  36.753  1.00  0.00           N  
ATOM   3502 HH21 ARG   229      49.484  20.312  35.870  1.00  0.00           H  
ATOM   3503 HH22 ARG   229      48.989  18.940  36.891  1.00  0.00           H  
ATOM   3504  C   ARG   229      49.515  26.179  40.516  1.00  0.00           C  
ATOM   3505  O   ARG   229      50.328  26.766  39.825  1.00  0.00           O  
ATOM   3506  N   ALA   230      48.193  26.443  40.588  1.00  0.00           N  
ATOM   3507  H   ALA   230      47.640  25.729  41.040  1.00  0.00           H  
ATOM   3508  CA  ALA   230      47.518  27.673  40.135  1.00  0.00           C  
ATOM   3509  HA  ALA   230      48.078  27.882  39.223  1.00  0.00           H  
ATOM   3510  CB  ALA   230      46.083  27.359  39.726  1.00  0.00           C  
ATOM   3511  HB1 ALA   230      46.090  26.660  38.890  1.00  0.00           H  
ATOM   3512  HB2 ALA   230      45.530  26.858  40.520  1.00  0.00           H  
ATOM   3513  HB3 ALA   230      45.498  28.189  39.328  1.00  0.00           H  
ATOM   3514  C   ALA   230      47.645  28.905  41.009  1.00  0.00           C  
ATOM   3515  O   ALA   230      47.735  28.745  42.232  1.00  0.00           O  
ATOM   3516  N   GLY   231      47.825  30.069  40.366  1.00  0.00           N  
ATOM   3517  H   GLY   231      47.656  30.121  39.372  1.00  0.00           H  
ATOM   3518  CA  GLY   231      47.974  31.329  41.098  1.00  0.00           C  
ATOM   3519  HA2 GLY   231      47.982  31.189  42.179  1.00  0.00           H  
ATOM   3520  HA3 GLY   231      48.908  31.775  40.757  1.00  0.00           H  
ATOM   3521  C   GLY   231      46.864  32.334  40.738  1.00  0.00           C  
ATOM   3522  O   GLY   231      46.022  32.558  41.613  1.00  0.00           O  
ATOM   3523  N   HIE   232      46.824  32.928  39.529  1.00  0.00           N  
ATOM   3524  H   HIE   232      47.436  32.688  38.761  1.00  0.00           H  
ATOM   3525  CA  HIE   232      45.799  33.947  39.200  1.00  0.00           C  
ATOM   3526  HA  HIE   232      45.386  34.232  40.168  1.00  0.00           H  
ATOM   3527  CB  HIE   232      46.524  35.208  38.539  1.00  0.00           C  
ATOM   3528  HB2 HIE   232      45.778  36.000  38.469  1.00  0.00           H  
ATOM   3529  HB3 HIE   232      47.324  35.413  39.250  1.00  0.00           H  
ATOM   3530  CG  HIE   232      47.092  34.865  37.197  1.00  0.00           C  
ATOM   3531  ND1 HIE   232      48.110  33.990  36.934  1.00  0.00           N  
ATOM   3532  CE1 HIE   232      48.146  33.802  35.617  1.00  0.00           C  
ATOM   3533  HE1 HIE   232      48.777  33.070  35.136  1.00  0.00           H  
ATOM   3534  NE2 HIE   232      47.124  34.501  35.072  1.00  0.00           N  
ATOM   3535  HE2 HIE   232      46.812  34.348  34.124  1.00  0.00           H  
ATOM   3536  CD2 HIE   232      46.459  35.182  36.027  1.00  0.00           C  
ATOM   3537  HD2 HIE   232      45.481  35.637  35.985  1.00  0.00           H  
ATOM   3538  C   HIE   232      44.669  33.390  38.271  1.00  0.00           C  
ATOM   3539  O   HIE   232      43.622  33.980  38.225  1.00  0.00           O  
ATOM   3540  N   ASN   233      44.888  32.310  37.537  1.00  0.00           N  
ATOM   3541  H   ASN   233      45.813  31.906  37.549  1.00  0.00           H  
ATOM   3542  CA  ASN   233      43.893  31.673  36.727  1.00  0.00           C  
ATOM   3543  HA  ASN   233      42.931  31.788  37.227  1.00  0.00           H  
ATOM   3544  CB  ASN   233      43.924  32.515  35.393  1.00  0.00           C  
ATOM   3545  HB2 ASN   233      43.766  33.556  35.675  1.00  0.00           H  
ATOM   3546  HB3 ASN   233      44.905  32.377  34.939  1.00  0.00           H  
ATOM   3547  CG  ASN   233      42.978  32.008  34.337  1.00  0.00           C  
ATOM   3548  OD1 ASN   233      43.229  32.068  33.128  1.00  0.00           O  
ATOM   3549  ND2 ASN   233      41.892  31.330  34.611  1.00  0.00           N  
ATOM   3550 HD21 ASN   233      41.376  30.958  33.827  1.00  0.00           H  
ATOM   3551 HD22 ASN   233      41.364  31.425  35.467  1.00  0.00           H  
ATOM   3552  C   ASN   233      44.134  30.239  36.505  1.00  0.00           C  
ATOM   3553  O   ASN   233      45.097  29.860  35.879  1.00  0.00           O  
ATOM   3554  N   ALA   234      43.257  29.418  37.085  1.00  0.00           N  
ATOM   3555  H   ALA   234      42.673  29.861  37.780  1.00  0.00           H  
ATOM   3556  CA  ALA   234      43.309  27.963  37.123  1.00  0.00           C  
ATOM   3557  HA  ALA   234      44.354  27.868  37.418  1.00  0.00           H  
ATOM   3558  CB  ALA   234      42.414  27.391  38.219  1.00  0.00           C  
ATOM   3559  HB1 ALA   234      42.717  26.388  38.517  1.00  0.00           H  
ATOM   3560  HB2 ALA   234      42.543  28.003  39.112  1.00  0.00           H  
ATOM   3561  HB3 ALA   234      41.378  27.405  37.882  1.00  0.00           H  
ATOM   3562  C   ALA   234      43.267  27.203  35.814  1.00  0.00           C  
ATOM   3563  O   ALA   234      44.081  26.296  35.592  1.00  0.00           O  
ATOM   3564  N   HIE   235      42.301  27.418  34.911  1.00  0.00           N  
ATOM   3565  H   HIE   235      41.603  28.141  35.014  1.00  0.00           H  
ATOM   3566  CA  HIE   235      42.110  26.402  33.843  1.00  0.00           C  
ATOM   3567  HA  HIE   235      41.993  25.398  34.250  1.00  0.00           H  
ATOM   3568  CB  HIE   235      40.767  26.724  33.232  1.00  0.00           C  
ATOM   3569  HB2 HIE   235      40.444  25.832  32.695  1.00  0.00           H  
ATOM   3570  HB3 HIE   235      40.057  26.925  34.034  1.00  0.00           H  
ATOM   3571  CG  HIE   235      40.839  27.798  32.306  1.00  0.00           C  
ATOM   3572  ND1 HIE   235      41.291  29.060  32.634  1.00  0.00           N  
ATOM   3573  CE1 HIE   235      40.975  29.855  31.543  1.00  0.00           C  
ATOM   3574  HE1 HIE   235      41.127  30.925  31.533  1.00  0.00           H  
ATOM   3575  NE2 HIE   235      40.345  29.114  30.612  1.00  0.00           N  
ATOM   3576  HE2 HIE   235      39.950  29.475  29.755  1.00  0.00           H  
ATOM   3577  CD2 HIE   235      40.269  27.823  31.079  1.00  0.00           C  
ATOM   3578  HD2 HIE   235      39.858  26.957  30.582  1.00  0.00           H  
ATOM   3579  C   HIE   235      43.271  26.411  32.810  1.00  0.00           C  
ATOM   3580  O   HIE   235      43.549  25.474  32.125  1.00  0.00           O  
ATOM   3581  N   ARG   236      43.905  27.575  32.707  1.00  0.00           N  
ATOM   3582  H   ARG   236      43.449  28.349  33.168  1.00  0.00           H  
ATOM   3583  CA  ARG   236      45.135  27.638  31.915  1.00  0.00           C  
ATOM   3584  HA  ARG   236      45.026  27.089  30.980  1.00  0.00           H  
ATOM   3585  CB  ARG   236      45.300  29.123  31.621  1.00  0.00           C  
ATOM   3586  HB2 ARG   236      44.356  29.545  31.276  1.00  0.00           H  
ATOM   3587  HB3 ARG   236      45.479  29.561  32.603  1.00  0.00           H  
ATOM   3588  CG  ARG   236      46.532  29.531  30.823  1.00  0.00           C  
ATOM   3589  HG2 ARG   236      47.443  29.110  31.248  1.00  0.00           H  
ATOM   3590  HG3 ARG   236      46.452  28.986  29.882  1.00  0.00           H  
ATOM   3591  CD  ARG   236      46.737  30.955  30.501  1.00  0.00           C  
ATOM   3592  HD2 ARG   236      46.034  31.284  29.736  1.00  0.00           H  
ATOM   3593  HD3 ARG   236      46.567  31.566  31.388  1.00  0.00           H  
ATOM   3594  NE  ARG   236      48.024  31.172  29.974  1.00  0.00           N  
ATOM   3595  HE  ARG   236      48.707  31.598  30.584  1.00  0.00           H  
ATOM   3596  CZ  ARG   236      48.552  30.814  28.829  1.00  0.00           C  
ATOM   3597  NH1 ARG   236      47.804  30.372  27.884  1.00  0.00           N  
ATOM   3598 HH11 ARG   236      46.838  30.105  28.008  1.00  0.00           H  
ATOM   3599 HH12 ARG   236      48.164  30.275  26.945  1.00  0.00           H  
ATOM   3600  NH2 ARG   236      49.839  30.940  28.564  1.00  0.00           N  
ATOM   3601 HH21 ARG   236      50.358  31.411  29.291  1.00  0.00           H  
ATOM   3602 HH22 ARG   236      50.181  30.857  27.617  1.00  0.00           H  
ATOM   3603  C   ARG   236      46.346  27.002  32.572  1.00  0.00           C  
ATOM   3604  O   ARG   236      47.084  26.260  31.896  1.00  0.00           O  
ATOM   3605  N   GLU   237      46.789  27.219  33.837  1.00  0.00           N  
ATOM   3606  H   GLU   237      46.214  27.867  34.355  1.00  0.00           H  
ATOM   3607  CA  GLU   237      47.933  26.753  34.576  1.00  0.00           C  
ATOM   3608  HA  GLU   237      48.671  26.668  33.778  1.00  0.00           H  
ATOM   3609  CB  GLU   237      48.400  27.745  35.675  1.00  0.00           C  
ATOM   3610  HB2 GLU   237      48.520  28.690  35.145  1.00  0.00           H  
ATOM   3611  HB3 GLU   237      47.633  27.955  36.421  1.00  0.00           H  
ATOM   3612  CG  GLU   237      49.762  27.519  36.325  1.00  0.00           C  
ATOM   3613  HG2 GLU   237      49.671  26.568  36.849  1.00  0.00           H  
ATOM   3614  HG3 GLU   237      50.549  27.395  35.580  1.00  0.00           H  
ATOM   3615  CD  GLU   237      50.206  28.684  37.250  1.00  0.00           C  
ATOM   3616  OE1 GLU   237      51.415  28.996  37.246  1.00  0.00           O  
ATOM   3617  OE2 GLU   237      49.437  29.204  38.054  1.00  0.00           O  
ATOM   3618  C   GLU   237      47.685  25.331  35.134  1.00  0.00           C  
ATOM   3619  O   GLU   237      48.687  24.647  35.327  1.00  0.00           O  
ATOM   3620  N   ASN   238      46.521  24.753  35.252  1.00  0.00           N  
ATOM   3621  H   ASN   238      45.646  25.227  35.080  1.00  0.00           H  
ATOM   3622  CA  ASN   238      46.255  23.414  35.783  1.00  0.00           C  
ATOM   3623  HA  ASN   238      47.025  22.744  35.401  1.00  0.00           H  
ATOM   3624  CB  ASN   238      46.338  23.412  37.343  1.00  0.00           C  
ATOM   3625  HB2 ASN   238      47.239  23.919  37.691  1.00  0.00           H  
ATOM   3626  HB3 ASN   238      45.484  23.892  37.821  1.00  0.00           H  
ATOM   3627  CG  ASN   238      46.329  21.955  37.883  1.00  0.00           C  
ATOM   3628  OD1 ASN   238      46.102  20.981  37.131  1.00  0.00           O  
ATOM   3629  ND2 ASN   238      46.674  21.608  39.103  1.00  0.00           N  
ATOM   3630 HD21 ASN   238      46.777  20.652  39.413  1.00  0.00           H  
ATOM   3631 HD22 ASN   238      46.741  22.273  39.860  1.00  0.00           H  
ATOM   3632  C   ASN   238      44.898  22.904  35.259  1.00  0.00           C  
ATOM   3633  O   ASN   238      43.884  22.887  36.036  1.00  0.00           O  
ATOM   3634  N   PRO   239      44.874  22.427  33.984  1.00  0.00           N  
ATOM   3635  CD  PRO   239      45.799  22.640  32.885  1.00  0.00           C  
ATOM   3636  HD2 PRO   239      46.559  21.868  33.013  1.00  0.00           H  
ATOM   3637  HD3 PRO   239      46.250  23.632  32.903  1.00  0.00           H  
ATOM   3638  CG  PRO   239      45.068  22.403  31.571  1.00  0.00           C  
ATOM   3639  HG2 PRO   239      45.647  21.952  30.765  1.00  0.00           H  
ATOM   3640  HG3 PRO   239      44.696  23.380  31.261  1.00  0.00           H  
ATOM   3641  CB  PRO   239      43.981  21.509  31.985  1.00  0.00           C  
ATOM   3642  HB2 PRO   239      44.254  20.470  31.801  1.00  0.00           H  
ATOM   3643  HB3 PRO   239      43.060  21.804  31.481  1.00  0.00           H  
ATOM   3644  CA  PRO   239      43.667  21.833  33.474  1.00  0.00           C  
ATOM   3645  HA  PRO   239      42.957  22.660  33.518  1.00  0.00           H  
ATOM   3646  C   PRO   239      43.075  20.679  34.333  1.00  0.00           C  
ATOM   3647  O   PRO   239      41.922  20.736  34.705  1.00  0.00           O  
ATOM   3648  N   ALA   240      43.902  19.761  34.735  1.00  0.00           N  
ATOM   3649  H   ALA   240      44.864  19.888  34.457  1.00  0.00           H  
ATOM   3650  CA  ALA   240      43.493  18.516  35.449  1.00  0.00           C  
ATOM   3651  HA  ALA   240      42.783  17.941  34.855  1.00  0.00           H  
ATOM   3652  CB  ALA   240      44.763  17.716  35.520  1.00  0.00           C  
ATOM   3653  HB1 ALA   240      44.596  16.686  35.835  1.00  0.00           H  
ATOM   3654  HB2 ALA   240      45.253  17.798  34.549  1.00  0.00           H  
ATOM   3655  HB3 ALA   240      45.351  18.072  36.365  1.00  0.00           H  
ATOM   3656  C   ALA   240      42.821  18.786  36.854  1.00  0.00           C  
ATOM   3657  O   ALA   240      41.836  18.196  37.183  1.00  0.00           O  
ATOM   3658  N   GLY   241      43.372  19.612  37.695  1.00  0.00           N  
ATOM   3659  H   GLY   241      44.260  20.028  37.455  1.00  0.00           H  
ATOM   3660  CA  GLY   241      42.594  19.997  38.979  1.00  0.00           C  
ATOM   3661  HA2 GLY   241      42.369  19.232  39.722  1.00  0.00           H  
ATOM   3662  HA3 GLY   241      43.254  20.658  39.541  1.00  0.00           H  
ATOM   3663  C   GLY   241      41.371  20.872  38.737  1.00  0.00           C  
ATOM   3664  O   GLY   241      40.431  20.990  39.603  1.00  0.00           O  
ATOM   3665  N   VAL   242      41.295  21.525  37.586  1.00  0.00           N  
ATOM   3666  H   VAL   242      42.050  21.458  36.918  1.00  0.00           H  
ATOM   3667  CA  VAL   242      39.969  22.176  37.222  1.00  0.00           C  
ATOM   3668  HA  VAL   242      39.503  22.532  38.140  1.00  0.00           H  
ATOM   3669  CB  VAL   242      40.220  23.238  36.128  1.00  0.00           C  
ATOM   3670  HB  VAL   242      40.897  22.971  35.318  1.00  0.00           H  
ATOM   3671  CG1 VAL   242      38.932  23.897  35.604  1.00  0.00           C  
ATOM   3672 HG11 VAL   242      38.395  23.342  34.835  1.00  0.00           H  
ATOM   3673 HG12 VAL   242      38.251  24.050  36.441  1.00  0.00           H  
ATOM   3674 HG13 VAL   242      39.083  24.913  35.237  1.00  0.00           H  
ATOM   3675  CG2 VAL   242      40.915  24.431  36.775  1.00  0.00           C  
ATOM   3676 HG21 VAL   242      41.945  24.222  37.060  1.00  0.00           H  
ATOM   3677 HG22 VAL   242      40.977  25.293  36.111  1.00  0.00           H  
ATOM   3678 HG23 VAL   242      40.370  24.732  37.670  1.00  0.00           H  
ATOM   3679  C   VAL   242      38.985  21.135  36.697  1.00  0.00           C  
ATOM   3680  O   VAL   242      37.795  21.199  37.049  1.00  0.00           O  
ATOM   3681  N   ILE   243      39.441  20.119  35.942  1.00  0.00           N  
ATOM   3682  H   ILE   243      40.230  20.287  35.334  1.00  0.00           H  
ATOM   3683  CA  ILE   243      38.650  18.920  35.606  1.00  0.00           C  
ATOM   3684  HA  ILE   243      37.714  19.304  35.201  1.00  0.00           H  
ATOM   3685  CB  ILE   243      39.388  18.007  34.690  1.00  0.00           C  
ATOM   3686  HB  ILE   243      40.385  17.734  35.034  1.00  0.00           H  
ATOM   3687  CG2 ILE   243      38.541  16.756  34.491  1.00  0.00           C  
ATOM   3688 HG21 ILE   243      39.029  16.115  33.757  1.00  0.00           H  
ATOM   3689 HG22 ILE   243      38.608  16.148  35.393  1.00  0.00           H  
ATOM   3690 HG23 ILE   243      37.502  17.010  34.283  1.00  0.00           H  
ATOM   3691  CG1 ILE   243      39.515  18.646  33.317  1.00  0.00           C  
ATOM   3692 HG12 ILE   243      38.597  18.770  32.742  1.00  0.00           H  
ATOM   3693 HG13 ILE   243      39.933  19.650  33.386  1.00  0.00           H  
ATOM   3694  CD1 ILE   243      40.451  17.828  32.401  1.00  0.00           C  
ATOM   3695 HD11 ILE   243      41.271  17.340  32.928  1.00  0.00           H  
ATOM   3696 HD12 ILE   243      39.857  17.076  31.881  1.00  0.00           H  
ATOM   3697 HD13 ILE   243      40.893  18.381  31.572  1.00  0.00           H  
ATOM   3698  C   ILE   243      38.116  18.233  36.843  1.00  0.00           C  
ATOM   3699  O   ILE   243      36.959  17.947  37.022  1.00  0.00           O  
ATOM   3700  N   ALA   244      39.059  17.916  37.791  1.00  0.00           N  
ATOM   3701  H   ALA   244      40.058  18.047  37.724  1.00  0.00           H  
ATOM   3702  CA  ALA   244      38.705  17.349  39.081  1.00  0.00           C  
ATOM   3703  HA  ALA   244      38.166  16.422  38.883  1.00  0.00           H  
ATOM   3704  CB  ALA   244      40.030  17.152  39.885  1.00  0.00           C  
ATOM   3705  HB1 ALA   244      40.537  18.106  40.031  1.00  0.00           H  
ATOM   3706  HB2 ALA   244      39.614  16.880  40.855  1.00  0.00           H  
ATOM   3707  HB3 ALA   244      40.688  16.436  39.393  1.00  0.00           H  
ATOM   3708  C   ALA   244      37.752  18.335  39.938  1.00  0.00           C  
ATOM   3709  O   ALA   244      36.803  17.835  40.655  1.00  0.00           O  
ATOM   3710  N   SER   245      37.877  19.644  39.813  1.00  0.00           N  
ATOM   3711  H   SER   245      38.621  19.999  39.230  1.00  0.00           H  
ATOM   3712  CA  SER   245      36.949  20.610  40.497  1.00  0.00           C  
ATOM   3713  HA  SER   245      36.868  20.303  41.540  1.00  0.00           H  
ATOM   3714  CB  SER   245      37.478  22.047  40.406  1.00  0.00           C  
ATOM   3715  HB2 SER   245      37.443  22.425  39.384  1.00  0.00           H  
ATOM   3716  HB3 SER   245      36.773  22.707  40.911  1.00  0.00           H  
ATOM   3717  OG  SER   245      38.622  22.384  41.018  1.00  0.00           O  
ATOM   3718  HG  SER   245      39.386  22.115  40.503  1.00  0.00           H  
ATOM   3719  C   SER   245      35.548  20.504  39.921  1.00  0.00           C  
ATOM   3720  O   SER   245      34.599  20.487  40.709  1.00  0.00           O  
ATOM   3721  N   LEU   246      35.441  20.452  38.652  1.00  0.00           N  
ATOM   3722  H   LEU   246      36.296  20.598  38.134  1.00  0.00           H  
ATOM   3723  CA  LEU   246      34.141  20.108  38.024  1.00  0.00           C  
ATOM   3724  HA  LEU   246      33.318  20.680  38.452  1.00  0.00           H  
ATOM   3725  CB  LEU   246      34.256  20.469  36.474  1.00  0.00           C  
ATOM   3726  HB2 LEU   246      35.303  20.523  36.179  1.00  0.00           H  
ATOM   3727  HB3 LEU   246      33.702  19.730  35.896  1.00  0.00           H  
ATOM   3728  CG  LEU   246      33.580  21.802  36.073  1.00  0.00           C  
ATOM   3729  HG  LEU   246      32.622  21.862  36.591  1.00  0.00           H  
ATOM   3730  CD1 LEU   246      34.420  23.071  36.213  1.00  0.00           C  
ATOM   3731 HD11 LEU   246      34.253  23.366  37.249  1.00  0.00           H  
ATOM   3732 HD12 LEU   246      35.470  22.845  36.027  1.00  0.00           H  
ATOM   3733 HD13 LEU   246      33.984  23.846  35.581  1.00  0.00           H  
ATOM   3734  CD2 LEU   246      33.408  21.833  34.547  1.00  0.00           C  
ATOM   3735 HD21 LEU   246      34.340  22.054  34.028  1.00  0.00           H  
ATOM   3736 HD22 LEU   246      32.995  20.892  34.183  1.00  0.00           H  
ATOM   3737 HD23 LEU   246      32.730  22.643  34.279  1.00  0.00           H  
ATOM   3738  C   LEU   246      33.659  18.707  38.357  1.00  0.00           C  
ATOM   3739  O   LEU   246      32.447  18.553  38.455  1.00  0.00           O  
ATOM   3740  N   ALA   247      34.540  17.726  38.472  1.00  0.00           N  
ATOM   3741  H   ALA   247      35.527  17.920  38.387  1.00  0.00           H  
ATOM   3742  CA  ALA   247      34.153  16.388  38.759  1.00  0.00           C  
ATOM   3743  HA  ALA   247      33.343  16.089  38.094  1.00  0.00           H  
ATOM   3744  CB  ALA   247      35.321  15.424  38.585  1.00  0.00           C  
ATOM   3745  HB1 ALA   247      35.535  15.390  37.516  1.00  0.00           H  
ATOM   3746  HB2 ALA   247      36.212  15.658  39.166  1.00  0.00           H  
ATOM   3747  HB3 ALA   247      34.963  14.406  38.741  1.00  0.00           H  
ATOM   3748  C   ALA   247      33.573  16.293  40.182  1.00  0.00           C  
ATOM   3749  O   ALA   247      32.487  15.651  40.350  1.00  0.00           O  
ATOM   3750  N   GLN   248      34.113  17.068  41.192  1.00  0.00           N  
ATOM   3751  H   GLN   248      34.858  17.682  40.896  1.00  0.00           H  
ATOM   3752  CA  GLN   248      33.584  17.224  42.571  1.00  0.00           C  
ATOM   3753  HA  GLN   248      33.494  16.268  43.087  1.00  0.00           H  
ATOM   3754  CB  GLN   248      34.510  18.055  43.380  1.00  0.00           C  
ATOM   3755  HB2 GLN   248      35.507  17.640  43.231  1.00  0.00           H  
ATOM   3756  HB3 GLN   248      34.645  18.979  42.818  1.00  0.00           H  
ATOM   3757  CG  GLN   248      34.096  18.409  44.786  1.00  0.00           C  
ATOM   3758  HG2 GLN   248      33.167  18.977  44.831  1.00  0.00           H  
ATOM   3759  HG3 GLN   248      33.821  17.607  45.471  1.00  0.00           H  
ATOM   3760  CD  GLN   248      35.256  19.098  45.508  1.00  0.00           C  
ATOM   3761  OE1 GLN   248      36.444  18.800  45.322  1.00  0.00           O  
ATOM   3762  NE2 GLN   248      34.857  20.027  46.311  1.00  0.00           N  
ATOM   3763 HE21 GLN   248      35.570  20.695  46.565  1.00  0.00           H  
ATOM   3764 HE22 GLN   248      33.911  20.340  46.479  1.00  0.00           H  
ATOM   3765  C   GLN   248      32.160  17.751  42.494  1.00  0.00           C  
ATOM   3766  O   GLN   248      31.343  17.315  43.263  1.00  0.00           O  
ATOM   3767  N   ILE   249      31.856  18.657  41.561  1.00  0.00           N  
ATOM   3768  H   ILE   249      32.558  19.139  41.017  1.00  0.00           H  
ATOM   3769  CA  ILE   249      30.513  19.112  41.272  1.00  0.00           C  
ATOM   3770  HA  ILE   249      29.950  19.324  42.181  1.00  0.00           H  
ATOM   3771  CB  ILE   249      30.634  20.569  40.679  1.00  0.00           C  
ATOM   3772  HB  ILE   249      31.241  20.418  39.787  1.00  0.00           H  
ATOM   3773  CG2 ILE   249      29.283  21.175  40.164  1.00  0.00           C  
ATOM   3774 HG21 ILE   249      29.360  22.231  39.906  1.00  0.00           H  
ATOM   3775 HG22 ILE   249      28.962  20.622  39.282  1.00  0.00           H  
ATOM   3776 HG23 ILE   249      28.537  21.210  40.958  1.00  0.00           H  
ATOM   3777  CG1 ILE   249      31.285  21.460  41.781  1.00  0.00           C  
ATOM   3778 HG12 ILE   249      30.560  21.714  42.554  1.00  0.00           H  
ATOM   3779 HG13 ILE   249      32.121  20.955  42.266  1.00  0.00           H  
ATOM   3780  CD1 ILE   249      31.981  22.754  41.235  1.00  0.00           C  
ATOM   3781 HD11 ILE   249      31.225  23.536  41.176  1.00  0.00           H  
ATOM   3782 HD12 ILE   249      32.733  23.087  41.951  1.00  0.00           H  
ATOM   3783 HD13 ILE   249      32.370  22.604  40.228  1.00  0.00           H  
ATOM   3784  C   ILE   249      29.639  18.178  40.468  1.00  0.00           C  
ATOM   3785  O   ILE   249      28.550  17.892  40.941  1.00  0.00           O  
ATOM   3786  N   LEU   250      29.959  17.688  39.228  1.00  0.00           N  
ATOM   3787  H   LEU   250      30.930  17.635  38.957  1.00  0.00           H  
ATOM   3788  CA  LEU   250      29.121  17.045  38.251  1.00  0.00           C  
ATOM   3789  HA  LEU   250      28.107  17.444  38.289  1.00  0.00           H  
ATOM   3790  CB  LEU   250      29.747  17.215  36.903  1.00  0.00           C  
ATOM   3791  HB2 LEU   250      30.743  16.773  36.873  1.00  0.00           H  
ATOM   3792  HB3 LEU   250      29.113  16.656  36.215  1.00  0.00           H  
ATOM   3793  CG  LEU   250      29.787  18.724  36.476  1.00  0.00           C  
ATOM   3794  HG  LEU   250      30.396  19.219  37.233  1.00  0.00           H  
ATOM   3795  CD1 LEU   250      30.569  18.842  35.177  1.00  0.00           C  
ATOM   3796 HD11 LEU   250      31.642  18.650  35.179  1.00  0.00           H  
ATOM   3797 HD12 LEU   250      30.036  18.148  34.528  1.00  0.00           H  
ATOM   3798 HD13 LEU   250      30.377  19.850  34.809  1.00  0.00           H  
ATOM   3799  CD2 LEU   250      28.388  19.455  36.293  1.00  0.00           C  
ATOM   3800 HD21 LEU   250      28.408  20.522  36.069  1.00  0.00           H  
ATOM   3801 HD22 LEU   250      27.871  19.007  35.445  1.00  0.00           H  
ATOM   3802 HD23 LEU   250      27.813  19.360  37.214  1.00  0.00           H  
ATOM   3803  C   LEU   250      28.922  15.492  38.360  1.00  0.00           C  
ATOM   3804  O   LEU   250      27.881  15.028  37.931  1.00  0.00           O  
ATOM   3805  N   ARG   251      29.895  14.731  38.864  1.00  0.00           N  
ATOM   3806  H   ARG   251      30.731  15.190  39.196  1.00  0.00           H  
ATOM   3807  CA  ARG   251      29.658  13.257  39.112  1.00  0.00           C  
ATOM   3808  HA  ARG   251      28.899  12.854  38.441  1.00  0.00           H  
ATOM   3809  CB  ARG   251      31.041  12.545  39.084  1.00  0.00           C  
ATOM   3810  HB2 ARG   251      31.557  12.777  40.017  1.00  0.00           H  
ATOM   3811  HB3 ARG   251      30.810  11.480  39.098  1.00  0.00           H  
ATOM   3812  CG  ARG   251      31.875  12.946  37.845  1.00  0.00           C  
ATOM   3813  HG2 ARG   251      32.179  13.993  37.850  1.00  0.00           H  
ATOM   3814  HG3 ARG   251      32.840  12.455  37.973  1.00  0.00           H  
ATOM   3815  CD  ARG   251      31.145  12.443  36.570  1.00  0.00           C  
ATOM   3816  HD2 ARG   251      30.763  11.428  36.675  1.00  0.00           H  
ATOM   3817  HD3 ARG   251      30.327  13.128  36.348  1.00  0.00           H  
ATOM   3818  NE  ARG   251      31.938  12.612  35.354  1.00  0.00           N  
ATOM   3819  HE  ARG   251      32.873  12.994  35.368  1.00  0.00           H  
ATOM   3820  CZ  ARG   251      31.485  12.220  34.128  1.00  0.00           C  
ATOM   3821  NH1 ARG   251      30.232  11.820  33.976  1.00  0.00           N  
ATOM   3822 HH11 ARG   251      29.564  11.839  34.734  1.00  0.00           H  
ATOM   3823 HH12 ARG   251      29.948  11.506  33.059  1.00  0.00           H  
ATOM   3824  NH2 ARG   251      32.178  12.242  33.043  1.00  0.00           N  
ATOM   3825 HH21 ARG   251      33.038  12.771  33.028  1.00  0.00           H  
ATOM   3826 HH22 ARG   251      31.760  11.976  32.163  1.00  0.00           H  
ATOM   3827  C   ARG   251      28.917  13.107  40.478  1.00  0.00           C  
ATOM   3828  O   ARG   251      28.669  11.983  40.871  1.00  0.00           O  
ATOM   3829  N   PHE   252      28.610  14.149  41.216  1.00  0.00           N  
ATOM   3830  H   PHE   252      28.822  15.083  40.896  1.00  0.00           H  
ATOM   3831  CA  PHE   252      27.858  14.231  42.516  1.00  0.00           C  
ATOM   3832  HA  PHE   252      27.730  13.236  42.941  1.00  0.00           H  
ATOM   3833  CB  PHE   252      28.701  15.080  43.461  1.00  0.00           C  
ATOM   3834  HB2 PHE   252      28.983  16.067  43.093  1.00  0.00           H  
ATOM   3835  HB3 PHE   252      28.061  15.296  44.317  1.00  0.00           H  
ATOM   3836  CG  PHE   252      29.837  14.338  44.131  1.00  0.00           C  
ATOM   3837  CD1 PHE   252      29.802  13.753  45.446  1.00  0.00           C  
ATOM   3838  HD1 PHE   252      28.839  13.593  45.908  1.00  0.00           H  
ATOM   3839  CE1 PHE   252      30.904  13.092  45.962  1.00  0.00           C  
ATOM   3840  HE1 PHE   252      30.734  12.652  46.934  1.00  0.00           H  
ATOM   3841  CZ  PHE   252      32.172  13.043  45.280  1.00  0.00           C  
ATOM   3842  HZ  PHE   252      33.063  12.587  45.685  1.00  0.00           H  
ATOM   3843  CE2 PHE   252      32.241  13.660  44.035  1.00  0.00           C  
ATOM   3844  HE2 PHE   252      33.146  13.587  43.450  1.00  0.00           H  
ATOM   3845  CD2 PHE   252      31.072  14.301  43.446  1.00  0.00           C  
ATOM   3846  HD2 PHE   252      31.101  14.720  42.451  1.00  0.00           H  
ATOM   3847  C   PHE   252      26.461  14.791  42.214  1.00  0.00           C  
ATOM   3848  O   PHE   252      25.573  14.214  41.529  1.00  0.00           O  
ATOM   3849  OXT PHE   252      26.074  15.843  42.834  1.00  0.00           O  
TER    3850      PHE   252 
ATOM   3850  O   LIG   253      40.553  37.560  32.004  1.00  0.00           O  
ATOM   3851  C   LIG   253      41.708  38.017  32.148  1.00  0.00           C  
ATOM   3852  O21 LIG   253      42.742  37.509  31.665  1.00  0.00           O  
ATOM   3853  C13 LIG   253      41.855  39.067  33.318  1.00  0.00           C  
ATOM   3854  H18 LIG   253      41.909  38.424  34.206  1.00  0.00           H  
ATOM   3855  H19 LIG   253      42.780  39.654  33.364  1.00  0.00           H  
ATOM   3856  C12 LIG   253      40.675  40.041  33.335  1.00  0.00           C  
ATOM   3857  H16 LIG   253      40.689  40.699  32.457  1.00  0.00           H  
ATOM   3858  H17 LIG   253      39.697  39.558  33.452  1.00  0.00           H  
ATOM   3859  C11 LIG   253      40.917  40.984  34.571  1.00  0.00           C  
ATOM   3860  O20 LIG   253      41.696  41.889  34.557  1.00  0.00           O  
ATOM   3861  C02 LIG   253      40.027  40.697  35.847  1.00  0.00           C  
ATOM   3862  C05 LIG   253      40.898  40.734  37.114  1.00  0.00           C  
ATOM   3863  C06 LIG   253      40.675  41.562  38.128  1.00  0.00           C  
ATOM   3864  H06 LIG   253      41.364  41.669  38.962  1.00  0.00           H  
ATOM   3865  H05 LIG   253      41.836  40.184  37.102  1.00  0.00           H  
ATOM   3866  H02 LIG   253      39.657  39.685  35.643  1.00  0.00           H  
ATOM   3867  C01 LIG   253      38.850  41.697  35.998  1.00  0.00           C  
ATOM   3868  C07 LIG   253      37.801  41.142  35.113  1.00  0.00           C  
ATOM   3869  O15 LIG   253      37.500  41.738  34.044  1.00  0.00           O  
ATOM   3870  O16 LIG   253      37.089  40.245  35.533  1.00  0.00           O  
ATOM   3871  H01 LIG   253      39.247  42.607  35.532  1.00  0.00           H  
ATOM   3872  C03 LIG   253      38.373  42.018  37.367  1.00  0.00           C  
ATOM   3873  O14 LIG   253      37.378  43.018  37.257  1.00  0.00           O  
ATOM   3874  H   LIG   253      37.095  43.326  38.135  1.00  0.00           H  
ATOM   3875  H03 LIG   253      37.909  41.085  37.708  1.00  0.00           H  
ATOM   3876  C04 LIG   253      39.511  42.497  38.292  1.00  0.00           C  
ATOM   3877  H04 LIG   253      39.804  43.499  37.956  1.00  0.00           H  
ATOM   3878  O17 LIG   253      38.989  42.435  39.664  1.00  0.00           O  
ATOM   3879  C08 LIG   253      39.656  43.024  40.747  1.00  0.00           C  
ATOM   3880  C09 LIG   253      40.124  42.168  41.751  1.00  0.00           C  
ATOM   3881  H10 LIG   253      39.853  41.117  41.681  1.00  0.00           H  
ATOM   3882  H11 LIG   253      40.597  42.498  42.674  1.00  0.00           H  
ATOM   3883  C10 LIG   253      39.798  44.531  40.724  1.00  0.00           C  
ATOM   3884  O19 LIG   253      40.337  45.151  41.619  1.00  0.00           O  
ATOM   3885  O18 LIG   253      39.352  45.170  39.757  1.00  0.00           O  
TER    3886      LIG   253 
END   
