# Supplementary material for: Time-dependent catalytic activity in aging condensates
Source: Nat Commun. 2025 Jul 29;16:6959. doi: 10.1038/s41467-025-62074-5 (PMC12307654; doi:10.1038/s41467-025-62074-5)
Supplement: Supplementary file 14 — Source Data [file 41467_2025_62074_MOESM14_ESM.zip › Source_Data.xlsx]

## Sheet: Fig. 1c
Figure 1c
		i	ii	iii	iv
Sample 1	Field 1	1.02299	1.31488	1.6542	11.5869
	Field 2	1.02052	1.22265	1.47357	10.8549
	Field 3	1.01048	1.11286	1.51298	9.70099
Sample 2	Field 4	1.0107	1.21469	1.57218	10.9213
	Field 5	1.01801	1.24272	1.83384	9.58636
	Field 6	1.01462	1.23282	1.42701	10.1424
Sample 3	Field 7	1.028	1.1179	2.24723	11.1342
	Field 8	1.02542	1.17035	1.41205	10.271
	Field 9	1.02147	1.29402	2.04357	10.5519
	Field 10	1.02079	1.15174	1.78861	11.8335
	Mean	1.0193	1.20746	1.69652	10.6583
	SD	0.00587475	0.0688411	0.279934	0.750617
	p	i v.s. iv	8.04846e-12
		ii v.s. iv	9.54689e-12
		iii v.s. iv	1.22823e-11

## Sheet: Fig. 1e
Figure 1e
	h0		h4		h8
	No condensates	Condensates	No condensates	Condensates	No condensates	Condensates
Sample1	12.5766	18.149	12.9056	12.9402	10.3709	0.773902
Sample2	12.1508	16.5624	15.3628	13.9697	9.24865	1.16092
Sample3	13.041	21.4383	10.6803	12.7161	13.931	3.98582
Mean	12.5895	18.7166	12.9829	13.2087	11.1835	1.97355
SD	0.445221	2.48698	2.34221	0.66855	2.44468	1.75339
p No condensates v.s. Condensates	h0	0.0176725
	h4	0.42075
	h8	0.00190458

## Sheet: Fig. 1f
Figure 1f
	h0	h4	h8
Sample1	1.44308	1.00268	0.0746227
Sample2	1.36307	0.90932	0.125523
Sample3	1.64392	1.19061	0.286111
Mean	1.48336	1.0342	0.162086
SD	0.144689	0.143268	0.110383
p	h0 v.s. h4	4.75432e-05
	h4 v.s. h8	0.00130729
	h0 v.s. h8	0.000503829

## Sheet: Fig. 1g
Figure 1g
Free MenH (No condensates)							Fitted curves
Substrate (SEPHCHC, μM)	2	4	6	12.5	30	50	Free MenH (No condensates)		h0		h4		h8
Sample 1	0.3393	0.6966	1.3476	1.4488	2.1748	2.6392	Substrate (SEPHCHC, μM)	Rate (μM/s)	Substrate (SEPHCHC, μM)	Rate (μM/s)	Substrate (SEPHCHC, μM)	Rate (μM/s)	Substrate (SEPHCHC, μM)	Rate (μM/s)
Sample 2	0.2477	0.7865	1.0216	1.6098	2.3062	2.2135	2	0.41654	4	0.95579	4	0.76844	4	0.55306
Sample 3	0.5429	0.6678	1.3467	1.37769	2.0434	2.4302	2.04805	0.42516	4.04605	0.96338	4.04605	0.77493	4.04605	0.55807
Mean	0.376633	0.716967	1.23863	1.47876	2.1748	2.42763	2.0961	0.43372	4.09209	0.97092	4.09209	0.78138	4.09209	0.56305
SD	0.1511	0.0619155	0.187957	0.118922	0.1314	0.212862	2.14414	0.44224	4.13814	0.97841	4.13814	0.78779	4.13814	0.568
							2.19219	0.45069	4.18418	0.98584	4.18418	0.79417	4.18418	0.57294
h0							2.24024	0.45909	4.23023	0.99322	4.23023	0.8005	4.23023	0.57784
Substrate (SEPHCHC, μM)	4	6	12.5	25	50		2.28829	0.46744	4.27628	1.00055	4.27628	0.8068	4.27628	0.58273
Sample 1	1.0186	1.2476	1.7677	2.2716	2.4598		2.33634	0.47574	4.32232	1.00783	4.32232	0.81306	4.32232	0.58759
Sample 2	1.0346	1.2538	2.0551	2.2847	2.6098		2.38438	0.48398	4.36837	1.01506	4.36837	0.81928	4.36837	0.59243
Sample 3	0.7014	1.1976	2.0463	2.2979	2.7298		2.43243	0.49217	4.41441	1.02224	4.41441	0.82547	4.41441	0.59724
Mean	0.9182	1.233	1.95637	2.28473	2.5998		2.48048	0.50031	4.46046	1.02937	4.46046	0.83162	4.46046	0.60203
SD	0.187925	0.0308136	0.163449	0.01315	0.135277		2.52853	0.50839	4.50651	1.03646	4.50651	0.83773	4.50651	0.6068
							2.57658	0.51643	4.55255	1.04349	4.55255	0.84381	4.55255	0.61155
h4							2.62462	0.52442	4.5986	1.05048	4.5986	0.84985	4.5986	0.61627
Substrate (SEPHCHC, μM)	4	6	10	30	50		2.67267	0.53235	4.64464	1.05742	4.64464	0.85586	4.64464	0.62097
Sample 1	0.7043	1.0234	1.2951	2.2599	2.4163		2.72072	0.54024	4.69069	1.06431	4.69069	0.86183	4.69069	0.62565
Sample 2	0.8049	0.9997	1.3293	2.1051	2.3509		2.76877	0.54808	4.73674	1.07116	4.73674	0.86777	4.73674	0.63031
Sample 3	0.7662	1.0526	1.403	2.23296	2.2856		2.81682	0.55587	4.78278	1.07796	4.78278	0.87367	4.78278	0.63495
Mean	0.758467	1.02523	1.34247	2.19932	2.35093		2.86486	0.56361	4.82883	1.08472	4.82883	0.87954	4.82883	0.63956
SD	0.0507439	0.0264976	0.0551418	0.0827013	0.06535		2.91291	0.57131	4.87487	1.09143	4.87487	0.88538	4.87487	0.64415
							2.96096	0.57895	4.92092	1.09809	4.92092	0.89118	4.92092	0.64872
h8							3.00901	0.58655	4.96697	1.10472	4.96697	0.89695	4.96697	0.65327
Substrate (SEPHCHC, μM)	4	6	10	12.5	30	50	3.05706	0.59411	5.01301	1.1113	5.01301	0.90269	5.01301	0.6578
Sample 1	0.5263	0.7938	0.8853	0.9993	1.6132	2.0031	3.10511	0.60162	5.05906	1.11783	5.05906	0.90839	5.05906	0.66231
Sample 2	0.5374	0.7926	1.0246	1.1641	1.702	2.0108	3.15315	0.60908	5.10511	1.12433	5.10511	0.91406	5.10511	0.6668
Sample 3	0.5597	0.7527	1.1638	0.9888	1.7904	2.0185	3.2012	0.6165	5.15115	1.13078	5.15115	0.9197	5.15115	0.67126
Mean	0.541133	0.7797	1.02457	1.05073	1.70187	2.0108	3.24925	0.62387	5.1972	1.13719	5.1972	0.92531	5.1972	0.67571
SD	0.0170101	0.0233904	0.13925	0.0983187	0.0886001	0.0077	3.2973	0.6312	5.24324	1.14355	5.24324	0.93088	5.24324	0.68014
							3.34535	0.63849	5.28929	1.14988	5.28929	0.93643	5.28929	0.68454
							3.39339	0.64573	5.33534	1.15617	5.33534	0.94194	5.33534	0.68893
							3.44144	0.65293	5.38138	1.16241	5.38138	0.94742	5.38138	0.69329
							3.48949	0.66009	5.42743	1.16862	5.42743	0.95288	5.42743	0.69764
							3.53754	0.6672	5.47347	1.17479	5.47347	0.9583	5.47347	0.70196
							3.58559	0.67428	5.51952	1.18091	5.51952	0.96369	5.51952	0.70627
							3.63363	0.68131	5.56557	1.187	5.56557	0.96905	5.56557	0.71056
							3.68168	0.6883	5.61161	1.19305	5.61161	0.97439	5.61161	0.71482
							3.72973	0.69525	5.65766	1.19907	5.65766	0.97969	5.65766	0.71907
							3.77778	0.70216	5.7037	1.20504	5.7037	0.98496	5.7037	0.7233
							3.82583	0.70903	5.74975	1.21098	5.74975	0.99021	5.74975	0.72751
							3.87387	0.71585	5.7958	1.21688	5.7958	0.99543	5.7958	0.7317
							3.92192	0.72264	5.84184	1.22275	5.84184	1.00062	5.84184	0.73588
							3.96997	0.7294	5.88789	1.22857	5.88789	1.00578	5.88789	0.74003
							4	0.7336	5.93393	1.23437	5.93393	1.01091	5.93393	0.74417
							4.01802	0.73611	5.97998	1.24012	5.97998	1.01602	5.97998	0.74828
							4.06607	0.74278	6	1.24261	6	1.01823	6	0.75007
							4.11411	0.74942	6.02603	1.24584	6.02603	1.0211	6.02603	0.75238
							4.16216	0.75602	6.07207	1.25153	6.07207	1.02615	6.07207	0.75647
							4.21021	0.76258	6.11812	1.25718	6.11812	1.03117	6.11812	0.76053
							4.25826	0.7691	6.16416	1.2628	6.16416	1.03617	6.16416	0.76457
							4.30631	0.77559	6.21021	1.26838	6.21021	1.04114	6.21021	0.7686
							4.35435	0.78204	6.25626	1.27393	6.25626	1.04609	6.25626	0.77261
							4.4024	0.78845	6.3023	1.27945	6.3023	1.051	6.3023	0.77661
							4.45045	0.79483	6.34835	1.28493	6.34835	1.0559	6.34835	0.78058
							4.4985	0.80117	6.39439	1.29038	6.39439	1.06077	6.39439	0.78454
							4.54655	0.80748	6.44044	1.2958	6.44044	1.06561	6.44044	0.78848
							4.59459	0.81375	6.48649	1.30118	6.48649	1.07042	6.48649	0.79241
							4.64264	0.81999	6.53253	1.30654	6.53253	1.07521	6.53253	0.79632
							4.69069	0.8262	6.57858	1.31186	6.57858	1.07998	6.57858	0.80021
							4.73874	0.83237	6.62462	1.31715	6.62462	1.08472	6.62462	0.80408
							4.78679	0.8385	6.67067	1.32241	6.67067	1.08944	6.67067	0.80794
							4.83483	0.8446	6.71672	1.32764	6.71672	1.09413	6.71672	0.81178
							4.88288	0.85067	6.76276	1.33284	6.76276	1.0988	6.76276	0.8156
							4.93093	0.85671	6.80881	1.33801	6.80881	1.10345	6.80881	0.81941
							4.97898	0.86271	6.85485	1.34314	6.85485	1.10807	6.85485	0.82321
							5.02703	0.86868	6.9009	1.34825	6.9009	1.11267	6.9009	0.82698
							5.07508	0.87462	6.94695	1.35333	6.94695	1.11724	6.94695	0.83074
							5.12312	0.88053	6.99299	1.35838	6.99299	1.12179	6.99299	0.83449
							5.17117	0.88641	7.03904	1.3634	7.03904	1.12632	7.03904	0.83822
							5.21922	0.89225	7.08509	1.36839	7.08509	1.13082	7.08509	0.84193
							5.26727	0.89806	7.13113	1.37336	7.13113	1.13531	7.13113	0.84563
							5.31532	0.90384	7.17718	1.37829	7.17718	1.13977	7.17718	0.84931
							5.36336	0.90959	7.22322	1.3832	7.22322	1.1442	7.22322	0.85298
							5.41141	0.91531	7.26927	1.38808	7.26927	1.14862	7.26927	0.85663
							5.45946	0.921	7.31532	1.39293	7.31532	1.15301	7.31532	0.86026
							5.50751	0.92667	7.36136	1.39775	7.36136	1.15738	7.36136	0.86388
							5.55556	0.9323	7.40741	1.40255	7.40741	1.16173	7.40741	0.86749
							5.6036	0.9379	7.45345	1.40732	7.45345	1.16606	7.45345	0.87108
							5.65165	0.94347	7.4995	1.41207	7.4995	1.17037	7.4995	0.87466
							5.6997	0.94901	7.54555	1.41678	7.54555	1.17465	7.54555	0.87822
							5.74775	0.95453	7.59159	1.42148	7.59159	1.17892	7.59159	0.88177
							5.7958	0.96001	7.63764	1.42614	7.63764	1.18316	7.63764	0.8853
							5.84384	0.96547	7.68368	1.43078	7.68368	1.18738	7.68368	0.88882
							5.89189	0.9709	7.72973	1.4354	7.72973	1.19159	7.72973	0.89232
							5.93994	0.9763	7.77578	1.43998	7.77578	1.19577	7.77578	0.89581
							5.98799	0.98167	7.82182	1.44455	7.82182	1.19993	7.82182	0.89929
							6	0.98301	7.86787	1.44909	7.86787	1.20407	7.86787	0.90275
							6.03604	0.98702	7.91391	1.4536	7.91391	1.20819	7.91391	0.9062
							6.08408	0.99234	7.95996	1.45809	7.95996	1.21229	7.95996	0.90963
							6.13213	0.99763	8.00601	1.46256	8.00601	1.21637	8.00601	0.91305
							6.18018	1.00289	8.05205	1.467	8.05205	1.22044	8.05205	0.91646
							6.22823	1.00813	8.0981	1.47142	8.0981	1.22448	8.0981	0.91985
							6.27628	1.01334	8.14414	1.47581	8.14414	1.2285	8.14414	0.92323
							6.32432	1.01853	8.19019	1.48018	8.19019	1.23251	8.19019	0.9266
							6.37237	1.02369	8.23624	1.48453	8.23624	1.23649	8.23624	0.92995
							6.42042	1.02882	8.28228	1.48885	8.28228	1.24046	8.28228	0.93329
							6.46847	1.03393	8.32833	1.49315	8.32833	1.24441	8.32833	0.93661
							6.51652	1.03901	8.37437	1.49743	8.37437	1.24834	8.37437	0.93992
							6.56456	1.04407	8.42042	1.50168	8.42042	1.25225	8.42042	0.94322
							6.61261	1.0491	8.46647	1.50592	8.46647	1.25614	8.46647	0.94651
							6.66066	1.05411	8.51251	1.51013	8.51251	1.26001	8.51251	0.94978
							6.70871	1.05909	8.55856	1.51432	8.55856	1.26387	8.55856	0.95304
							6.75676	1.06405	8.6046	1.51848	8.6046	1.26771	8.6046	0.95629
							6.8048	1.06898	8.65065	1.52263	8.65065	1.27153	8.65065	0.95952
							6.85285	1.07389	8.6967	1.52675	8.6967	1.27533	8.6967	0.96275
							6.9009	1.07877	8.74274	1.53085	8.74274	1.27911	8.74274	0.96596
							6.94895	1.08364	8.78879	1.53493	8.78879	1.28288	8.78879	0.96915
							6.997	1.08847	8.83483	1.53899	8.83483	1.28663	8.83483	0.97234
							7.04505	1.09329	8.88088	1.54303	8.88088	1.29036	8.88088	0.97551
							7.09309	1.09808	8.92693	1.54705	8.92693	1.29408	8.92693	0.97867
							7.14114	1.10285	8.97297	1.55105	8.97297	1.29778	8.97297	0.98182
							7.18919	1.10759	9.01902	1.55502	9.01902	1.30146	9.01902	0.98495
							7.23724	1.11231	9.06507	1.55898	9.06507	1.30512	9.06507	0.98808
							7.28529	1.11701	9.11111	1.56292	9.11111	1.30877	9.11111	0.99119
							7.33333	1.12169	9.15716	1.56683	9.15716	1.3124	9.15716	0.99429
							7.38138	1.12634	9.2032	1.57073	9.2032	1.31602	9.2032	0.99738
							7.42943	1.13098	9.24925	1.57461	9.24925	1.31962	9.24925	1.00045
							7.47748	1.13559	9.2953	1.57847	9.2953	1.3232	9.2953	1.00352
							7.52553	1.14017	9.34134	1.5823	9.34134	1.32677	9.34134	1.00657
							7.57357	1.14474	9.38739	1.58612	9.38739	1.33032	9.38739	1.00961
							7.62162	1.14929	9.43343	1.58992	9.43343	1.33385	9.43343	1.01264
							7.66967	1.15381	9.47948	1.5937	9.47948	1.33737	9.47948	1.01566
							7.71772	1.15831	9.52553	1.59747	9.52553	1.34087	9.52553	1.01866
							7.76577	1.16279	9.57157	1.60121	9.57157	1.34436	9.57157	1.02166
							7.81381	1.16726	9.61762	1.60494	9.61762	1.34783	9.61762	1.02464
							7.86186	1.1717	9.66366	1.60864	9.66366	1.35129	9.66366	1.02762
							7.90991	1.17611	9.70971	1.61233	9.70971	1.35473	9.70971	1.03058
							7.95796	1.18051	9.75576	1.616	9.75576	1.35816	9.75576	1.03353
							8.00601	1.18489	9.8018	1.61965	9.8018	1.36157	9.8018	1.03647
							8.05405	1.18925	9.84785	1.62329	9.84785	1.36496	9.84785	1.0394
							8.1021	1.19359	9.89389	1.6269	9.89389	1.36835	9.89389	1.04231
							8.15015	1.1979	9.93994	1.6305	9.93994	1.37171	9.93994	1.04522
							8.1982	1.2022	9.98599	1.63409	9.98599	1.37506	9.98599	1.04812
							8.24625	1.20648	10	1.63517	10	1.37608	10	1.049
							8.29429	1.21074	10.032	1.63765	10.032	1.3784	10.032	1.051
							8.34234	1.21498	10.0781	1.6412	10.0781	1.38172	10.0781	1.05388
							8.39039	1.2192	10.1241	1.64473	10.1241	1.38503	10.1241	1.05674
							8.43844	1.2234	10.1702	1.64824	10.1702	1.38833	10.1702	1.0596
							8.48649	1.22758	10.2162	1.65174	10.2162	1.39161	10.2162	1.06244
							8.53453	1.23175	10.2623	1.65522	10.2623	1.39487	10.2623	1.06527
							8.58258	1.23589	10.3083	1.65868	10.3083	1.39813	10.3083	1.06809
							8.63063	1.24002	10.3544	1.66213	10.3544	1.40136	10.3544	1.07091
							8.67868	1.24412	10.4004	1.66556	10.4004	1.40459	10.4004	1.07371
							8.72673	1.24821	10.4465	1.66897	10.4465	1.4078	10.4465	1.0765
							8.77477	1.25228	10.4925	1.67237	10.4925	1.411	10.4925	1.07928
							8.82282	1.25634	10.5385	1.67575	10.5385	1.41418	10.5385	1.08205
							8.87087	1.26037	10.5846	1.67912	10.5846	1.41735	10.5846	1.08481
							8.91892	1.26439	10.6306	1.68247	10.6306	1.4205	10.6306	1.08756
							8.96697	1.26839	10.6767	1.6858	10.6767	1.42365	10.6767	1.09031
							9.01502	1.27237	10.7227	1.68912	10.7227	1.42678	10.7227	1.09304
							9.06306	1.27633	10.7688	1.69243	10.7688	1.42989	10.7688	1.09576
							9.11111	1.28028	10.8148	1.69571	10.8148	1.433	10.8148	1.09847
							9.15916	1.28421	10.8609	1.69899	10.8609	1.43609	10.8609	1.10117
							9.20721	1.28812	10.9069	1.70225	10.9069	1.43917	10.9069	1.10387
							9.25526	1.29201	10.9529	1.70549	10.9529	1.44223	10.9529	1.10655
							9.3033	1.29589	10.999	1.70872	10.999	1.44528	10.999	1.10922
							9.35135	1.29975	11.045	1.71193	11.045	1.44832	11.045	1.11189
							9.3994	1.3036	11.0911	1.71513	11.0911	1.45135	11.0911	1.11454
							9.44745	1.30742	11.1371	1.71831	11.1371	1.45436	11.1371	1.11719
							9.4955	1.31123	11.1832	1.72148	11.1832	1.45737	11.1832	1.11982
							9.54354	1.31503	11.2292	1.72464	11.2292	1.46036	11.2292	1.12245
							9.59159	1.31881	11.2753	1.72778	11.2753	1.46333	11.2753	1.12507
							9.63964	1.32257	11.3213	1.7309	11.3213	1.4663	11.3213	1.12767
							9.68769	1.32631	11.3674	1.73401	11.3674	1.46925	11.3674	1.13027
							9.73574	1.33004	11.4134	1.73711	11.4134	1.47219	11.4134	1.13286
							9.78378	1.33376	11.4595	1.7402	11.4595	1.47512	11.4595	1.13544
							9.83183	1.33746	11.5055	1.74327	11.5055	1.47804	11.5055	1.13802
							9.87988	1.34114	11.5516	1.74632	11.5516	1.48094	11.5516	1.14058
							9.92793	1.34481	11.5976	1.74937	11.5976	1.48384	11.5976	1.14313
							9.97598	1.34846	11.6436	1.7524	11.6436	1.48672	11.6436	1.14568
							10.024	1.35209	11.6897	1.75541	11.6897	1.48959	11.6897	1.14821
							10.0721	1.35571	11.7357	1.75841	11.7357	1.49245	11.7357	1.15074
							10.1201	1.35932	11.7818	1.7614	11.7818	1.49529	11.7818	1.15326
							10.1682	1.36291	11.8278	1.76438	11.8278	1.49813	11.8278	1.15577
							10.2162	1.36648	11.8739	1.76734	11.8739	1.50095	11.8739	1.15827
							10.2643	1.37004	11.9199	1.77029	11.9199	1.50377	11.9199	1.16076
							10.3123	1.37359	11.966	1.77323	11.966	1.50657	11.966	1.16325
							10.3604	1.37712	12.012	1.77615	12.012	1.50936	12.012	1.16572
							10.4084	1.38064	12.0581	1.77906	12.0581	1.51214	12.0581	1.16819
							10.4565	1.38414	12.1041	1.78196	12.1041	1.51491	12.1041	1.17065
							10.5045	1.38763	12.1502	1.78485	12.1502	1.51767	12.1502	1.1731
							10.5526	1.3911	12.1962	1.78772	12.1962	1.52041	12.1962	1.17554
							10.6006	1.39456	12.2422	1.79058	12.2422	1.52315	12.2422	1.17797
							10.6486	1.398	12.2883	1.79343	12.2883	1.52587	12.2883	1.1804
							10.6967	1.40143	12.3343	1.79627	12.3343	1.52859	12.3343	1.18282
							10.7447	1.40485	12.3804	1.79909	12.3804	1.53129	12.3804	1.18523
							10.7928	1.40825	12.4264	1.8019	12.4264	1.53398	12.4264	1.18763
							10.8408	1.41164	12.4725	1.8047	12.4725	1.53667	12.4725	1.19002
							10.8889	1.41501	12.5185	1.80749	12.5185	1.53934	12.5	1.19145
							10.9369	1.41837	12.5646	1.81027	12.5646	1.542	12.5185	1.1924
							10.985	1.42172	12.6106	1.81303	12.6106	1.54465	12.5646	1.19478
							11.033	1.42505	12.6567	1.81578	12.6567	1.5473	12.6106	1.19715
							11.0811	1.42837	12.7027	1.81852	12.7027	1.54993	12.6567	1.19951
							11.1291	1.43168	12.7487	1.82125	12.7487	1.55255	12.7027	1.20186
							11.1772	1.43497	12.7948	1.82397	12.7948	1.55516	12.7487	1.20421
							11.2252	1.43825	12.8408	1.82668	12.8408	1.55776	12.7948	1.20655
							11.2733	1.44152	12.8869	1.82937	12.8869	1.56035	12.8408	1.20888
							11.3213	1.44478	12.9329	1.83205	12.9329	1.56293	12.8869	1.2112
							11.3694	1.44802	12.979	1.83473	12.979	1.5655	12.9329	1.21351
							11.4174	1.45125	13.025	1.83739	13.025	1.56807	12.979	1.21582
							11.4655	1.45446	13.0711	1.84004	13.0711	1.57062	13.025	1.21812
							11.5135	1.45766	13.1171	1.84268	13.1171	1.57316	13.0711	1.22041
							11.5616	1.46085	13.1632	1.8453	13.1632	1.57569	13.1171	1.22269
							11.6096	1.46403	13.2092	1.84792	13.2092	1.57821	13.1632	1.22497
							11.6577	1.4672	13.2553	1.85053	13.2553	1.58073	13.2092	1.22724
							11.7057	1.47035	13.3013	1.85312	13.3013	1.58323	13.2553	1.2295
							11.7538	1.47349	13.3474	1.85571	13.3474	1.58573	13.3013	1.23175
							11.8018	1.47662	13.3934	1.85828	13.3934	1.58821	13.3474	1.234
							11.8498	1.47973	13.4394	1.86084	13.4394	1.59069	13.3934	1.23624
							11.8979	1.48284	13.4855	1.8634	13.4855	1.59315	13.4394	1.23847
							11.9459	1.48593	13.5315	1.86594	13.5315	1.59561	13.4855	1.24069
							11.994	1.48901	13.5776	1.86847	13.5776	1.59806	13.5315	1.24291
							12.042	1.49207	13.6236	1.87099	13.6236	1.6005	13.5776	1.24512
							12.0901	1.49513	13.6697	1.87351	13.6697	1.60293	13.6236	1.24733
							12.1381	1.49817	13.7157	1.87601	13.7157	1.60535	13.6697	1.24952
							12.1862	1.50121	13.7618	1.8785	13.7618	1.60776	13.7157	1.25171
							12.2342	1.50423	13.8078	1.88098	13.8078	1.61016	13.7618	1.25389
							12.2823	1.50724	13.8538	1.88345	13.8538	1.61256	13.8078	1.25607
							12.3303	1.51023	13.8999	1.88591	13.8999	1.61494	13.8538	1.25824
							12.3784	1.51322	13.9459	1.88836	13.9459	1.61732	13.8999	1.2604
							12.4264	1.51619	13.992	1.89081	13.992	1.61969	13.9459	1.26255
							12.4745	1.51916	14.038	1.89324	14.038	1.62205	13.992	1.2647
							12.5	1.52073	14.0841	1.89566	14.0841	1.6244	14.038	1.26684
							12.5225	1.52211	14.1301	1.89807	14.1301	1.62674	14.0841	1.26897
							12.5706	1.52505	14.1762	1.90048	14.1762	1.62908	14.1301	1.2711
							12.6186	1.52798	14.2222	1.90287	14.2222	1.6314	14.1762	1.27322
							12.6667	1.5309	14.2683	1.90525	14.2683	1.63372	14.2222	1.27533
							12.7147	1.5338	14.3143	1.90763	14.3143	1.63603	14.2683	1.27744
							12.7628	1.5367	14.3604	1.90999	14.3604	1.63833	14.3143	1.27954
							12.8108	1.53959	14.4064	1.91235	14.4064	1.64062	14.3604	1.28163
							12.8589	1.54246	14.4525	1.9147	14.4525	1.6429	14.4064	1.28372
							12.9069	1.54533	14.4985	1.91703	14.4985	1.64518	14.4525	1.2858
							12.955	1.54818	14.5445	1.91936	14.5445	1.64744	14.4985	1.28787
							13.003	1.55102	14.5906	1.92168	14.5906	1.6497	14.5445	1.28994
							13.0511	1.55385	14.6366	1.92399	14.6366	1.65195	14.5906	1.292
							13.0991	1.55667	14.6827	1.92629	14.6827	1.6542	14.6366	1.29406
							13.1471	1.55949	14.7287	1.92859	14.7287	1.65643	14.6827	1.2961
							13.1952	1.56229	14.7748	1.93087	14.7748	1.65866	14.7287	1.29815
							13.2432	1.56508	14.8208	1.93314	14.8208	1.66088	14.7748	1.30018
							13.2913	1.56786	14.8669	1.93541	14.8669	1.66309	14.8208	1.30221
							13.3393	1.57063	14.9129	1.93767	14.9129	1.66529	14.8669	1.30423
							13.3874	1.57339	14.959	1.93991	14.959	1.66749	14.9129	1.30625
							13.4354	1.57614	15.005	1.94215	15.005	1.66968	14.959	1.30826
							13.4835	1.57888	15.0511	1.94439	15.0511	1.67186	15.005	1.31026
							13.5315	1.5816	15.0971	1.94661	15.0971	1.67403	15.0511	1.31226
							13.5796	1.58432	15.1431	1.94882	15.1431	1.6762	15.0971	1.31425
							13.6276	1.58703	15.1892	1.95103	15.1892	1.67835	15.1431	1.31624
							13.6757	1.58973	15.2352	1.95323	15.2352	1.6805	15.1892	1.31822
							13.7237	1.59242	15.2813	1.95542	15.2813	1.68265	15.2352	1.32019
							13.7718	1.5951	15.3273	1.9576	15.3273	1.68478	15.2813	1.32216
							13.8198	1.59777	15.3734	1.95977	15.3734	1.68691	15.3273	1.32412
							13.8679	1.60043	15.4194	1.96193	15.4194	1.68903	15.3734	1.32607
							13.9159	1.60309	15.4655	1.96409	15.4655	1.69114	15.4194	1.32802
							13.964	1.60573	15.5115	1.96624	15.5115	1.69325	15.4655	1.32997
							14.012	1.60836	15.5576	1.96838	15.5576	1.69535	15.5115	1.33191
							14.0601	1.61098	15.6036	1.97051	15.6036	1.69744	15.5576	1.33384
							14.1081	1.6136	15.6496	1.97263	15.6496	1.69952	15.6036	1.33576
							14.1562	1.6162	15.6957	1.97475	15.6957	1.7016	15.6496	1.33768
							14.2042	1.61879	15.7417	1.97686	15.7417	1.70367	15.6957	1.3396
							14.2523	1.62138	15.7878	1.97896	15.7878	1.70573	15.7417	1.34151
							14.3003	1.62396	15.8338	1.98105	15.8338	1.70779	15.7878	1.34341
							14.3483	1.62652	15.8799	1.98314	15.8799	1.70983	15.8338	1.34531
							14.3964	1.62908	15.9259	1.98521	15.9259	1.71188	15.8799	1.3472
							14.4444	1.63163	15.972	1.98728	15.972	1.71391	15.9259	1.34908
							14.4925	1.63417	16.018	1.98935	16.018	1.71594	15.972	1.35096
							14.5405	1.6367	16.0641	1.9914	16.0641	1.71796	16.018	1.35284
							14.5886	1.63922	16.1101	1.99345	16.1101	1.71997	16.0641	1.35471
							14.6366	1.64174	16.1562	1.99549	16.1562	1.72198	16.1101	1.35657
							14.6847	1.64424	16.2022	1.99752	16.2022	1.72398	16.1562	1.35843
							14.7327	1.64674	16.2482	1.99954	16.2482	1.72597	16.2022	1.36028
							14.7808	1.64922	16.2943	2.00156	16.2943	1.72796	16.2482	1.36213
							14.8288	1.6517	16.3403	2.00357	16.3403	1.72994	16.2943	1.36397
							14.8769	1.65417	16.3864	2.00557	16.3864	1.73192	16.3403	1.3658
							14.9249	1.65663	16.4324	2.00757	16.4324	1.73388	16.3864	1.36764
							14.973	1.65909	16.4785	2.00956	16.4785	1.73584	16.4324	1.36946
							15.021	1.66153	16.5245	2.01154	16.5245	1.7378	16.4785	1.37128
							15.0691	1.66397	16.5706	2.01351	16.5706	1.73975	16.5245	1.37309
							15.1171	1.66639	16.6166	2.01548	16.6166	1.74169	16.5706	1.3749
							15.1652	1.66881	16.6627	2.01744	16.6627	1.74362	16.6166	1.37671
							15.2132	1.67122	16.7087	2.01939	16.7087	1.74555	16.6627	1.37851
							15.2613	1.67363	16.7548	2.02134	16.7548	1.74747	16.7087	1.3803
							15.3093	1.67602	16.8008	2.02327	16.8008	1.74939	16.7548	1.38209
							15.3574	1.67841	16.8468	2.02521	16.8468	1.7513	16.8008	1.38387
							15.4054	1.68078	16.8929	2.02713	16.8929	1.7532	16.8468	1.38565
							15.4535	1.68315	16.9389	2.02905	16.9389	1.7551	16.8929	1.38742
							15.5015	1.68551	16.985	2.03096	16.985	1.75699	16.9389	1.38919
							15.5495	1.68787	17.031	2.03287	17.031	1.75887	16.985	1.39095
							15.5976	1.69021	17.0771	2.03476	17.0771	1.76075	17.031	1.39271
							15.6456	1.69255	17.1231	2.03665	17.1231	1.76262	17.0771	1.39446
							15.6937	1.69488	17.1692	2.03854	17.1692	1.76449	17.1231	1.39621
							15.7417	1.6972	17.2152	2.04042	17.2152	1.76635	17.1692	1.39795
							15.7898	1.69952	17.2613	2.04229	17.2613	1.7682	17.2152	1.39969
							15.8378	1.70182	17.3073	2.04415	17.3073	1.77005	17.2613	1.40142
							15.8859	1.70412	17.3533	2.04601	17.3533	1.77189	17.3073	1.40315
							15.9339	1.70641	17.3994	2.04786	17.3994	1.77373	17.3533	1.40487
							15.982	1.7087	17.4455	2.04971	17.4455	1.77556	17.3994	1.40659
							16.03	1.71097	17.4915	2.05155	17.4915	1.77738	17.4455	1.4083
							16.0781	1.71324	17.5375	2.05338	17.5375	1.7792	17.4915	1.41001
							16.1261	1.7155	17.5836	2.05521	17.5836	1.78102	17.5375	1.41171
							16.1742	1.71775	17.6296	2.05703	17.6296	1.78282	17.5836	1.41341
							16.2222	1.72	17.6757	2.05884	17.6757	1.78462	17.6296	1.4151
							16.2703	1.72224	17.7217	2.06065	17.7217	1.78642	17.6757	1.41679
							16.3183	1.72447	17.7678	2.06245	17.7678	1.78821	17.7217	1.41847
							16.3664	1.72669	17.8138	2.06424	17.8138	1.78999	17.7678	1.42015
							16.4144	1.72891	17.8599	2.06603	17.8599	1.79177	17.8138	1.42182
							16.4625	1.73112	17.9059	2.06781	17.9059	1.79354	17.8599	1.42349
							16.5105	1.73332	17.952	2.06959	17.952	1.79531	17.9059	1.42516
							16.5586	1.73551	17.998	2.07136	17.998	1.79707	17.952	1.42682
							16.6066	1.7377	18.044	2.07312	18.044	1.79883	17.998	1.42847
							16.6547	1.73988	18.0901	2.07488	18.0901	1.80058	18.044	1.43012
							16.7027	1.74205	18.1361	2.07664	18.1361	1.80232	18.0901	1.43177
							16.7508	1.74422	18.1822	2.07838	18.1822	1.80406	18.1361	1.43341
							16.7988	1.74638	18.2282	2.08012	18.2282	1.8058	18.1822	1.43505
							16.8468	1.74853	18.2743	2.08186	18.2743	1.80752	18.2282	1.43668
							16.8949	1.75067	18.3203	2.08359	18.3203	1.80925	18.2743	1.43831
							16.9429	1.75281	18.3664	2.08531	18.3664	1.81097	18.3203	1.43993
							16.991	1.75494	18.4124	2.08703	18.4124	1.81268	18.3664	1.44155
							17.039	1.75707	18.4585	2.08874	18.4585	1.81438	18.4124	1.44317
							17.0871	1.75918	18.5045	2.09044	18.5045	1.81609	18.4585	1.44478
							17.1351	1.76129	18.5506	2.09214	18.5506	1.81778	18.5045	1.44638
							17.1832	1.7634	18.5966	2.09384	18.5966	1.81947	18.5506	1.44798
							17.2312	1.76549	18.6426	2.09553	18.6426	1.82116	18.5966	1.44958
							17.2793	1.76758	18.6887	2.09721	18.6887	1.82284	18.6426	1.45117
							17.3273	1.76967	18.7347	2.09889	18.7347	1.82452	18.6887	1.45276
							17.3754	1.77174	18.7808	2.10056	18.7808	1.82619	18.7347	1.45434
							17.4234	1.77381	18.8268	2.10223	18.8268	1.82785	18.7808	1.45592
							17.4715	1.77588	18.8729	2.10389	18.8729	1.82951	18.8268	1.4575
							17.5195	1.77794	18.9189	2.10554	18.9189	1.83117	18.8729	1.45907
							17.5676	1.77999	18.965	2.10719	18.965	1.83282	18.9189	1.46063
							17.6156	1.78203	19.011	2.10884	19.011	1.83446	18.965	1.46219
							17.6637	1.78407	19.0571	2.11048	19.0571	1.8361	19.011	1.46375
							17.7117	1.7861	19.1031	2.11211	19.1031	1.83774	19.0571	1.46531
							17.7598	1.78812	19.1491	2.11374	19.1491	1.83937	19.1031	1.46686
							17.8078	1.79014	19.1952	2.11536	19.1952	1.84099	19.1491	1.4684
							17.8559	1.79215	19.2412	2.11698	19.2412	1.84261	19.1952	1.46994
							17.9039	1.79416	19.2873	2.11859	19.2873	1.84423	19.2412	1.47148
							17.952	1.79616	19.3333	2.1202	19.3333	1.84584	19.2873	1.47301
							18	1.79815	19.3794	2.1218	19.3794	1.84744	19.3333	1.47454
							18.048	1.80014	19.4254	2.1234	19.4254	1.84904	19.3794	1.47606
							18.0961	1.80212	19.4715	2.12499	19.4715	1.85064	19.4254	1.47758
							18.1441	1.80409	19.5175	2.12658	19.5175	1.85223	19.4715	1.4791
							18.1922	1.80606	19.5636	2.12816	19.5636	1.85382	19.5175	1.48061
							18.2402	1.80803	19.6096	2.12974	19.6096	1.8554	19.5636	1.48212
							18.2883	1.80998	19.6557	2.13131	19.6557	1.85698	19.6096	1.48362
							18.3363	1.81193	19.7017	2.13288	19.7017	1.85855	19.6557	1.48512
							18.3844	1.81388	19.7477	2.13444	19.7477	1.86012	19.7017	1.48662
							18.4324	1.81581	19.7938	2.13599	19.7938	1.86168	19.7477	1.48811
							18.4805	1.81775	19.8398	2.13755	19.8398	1.86324	19.7938	1.4896
							18.5285	1.81967	19.8859	2.13909	19.8859	1.86479	19.8398	1.49108
							18.5766	1.82159	19.9319	2.14063	19.9319	1.86634	19.8859	1.49256
							18.6246	1.82351	19.978	2.14217	19.978	1.86788	19.9319	1.49404
							18.6727	1.82542	20.024	2.1437	20.024	1.86942	19.978	1.49551
							18.7207	1.82732	20.0701	2.14523	20.0701	1.87096	20.024	1.49698
							18.7688	1.82922	20.1161	2.14675	20.1161	1.87249	20.0701	1.49845
							18.8168	1.83111	20.1622	2.14827	20.1622	1.87401	20.1161	1.49991
							18.8649	1.83299	20.2082	2.14978	20.2082	1.87554	20.1622	1.50136
							18.9129	1.83487	20.2542	2.15129	20.2542	1.87705	20.2082	1.50282
							18.961	1.83675	20.3003	2.15279	20.3003	1.87857	20.2542	1.50427
							19.009	1.83862	20.3464	2.15429	20.3464	1.88008	20.3003	1.50571
							19.0571	1.84048	20.3924	2.15578	20.3924	1.88158	20.3464	1.50715
							19.1051	1.84234	20.4384	2.15727	20.4384	1.88308	20.3924	1.50859
							19.1532	1.84419	20.4845	2.15876	20.4845	1.88457	20.4384	1.51003
							19.2012	1.84603	20.5305	2.16024	20.5305	1.88606	20.4845	1.51146
							19.2492	1.84787	20.5766	2.16171	20.5766	1.88755	20.5305	1.51288
							19.2973	1.84971	20.6226	2.16318	20.6226	1.88903	20.5766	1.51431
							19.3453	1.85154	20.6687	2.16465	20.6687	1.89051	20.6226	1.51573
							19.3934	1.85336	20.7147	2.16611	20.7147	1.89199	20.6687	1.51714
							19.4414	1.85518	20.7608	2.16757	20.7608	1.89345	20.7147	1.51855
							19.4895	1.85699	20.8068	2.16902	20.8068	1.89492	20.7608	1.51996
							19.5375	1.8588	20.8529	2.17047	20.8529	1.89638	20.8068	1.52137
							19.5856	1.8606	20.8989	2.17191	20.8989	1.89784	20.8529	1.52277
							19.6336	1.8624	20.9449	2.17335	20.9449	1.89929	20.8989	1.52417
							19.6817	1.86419	20.991	2.17478	20.991	1.90074	20.9449	1.52556
							19.7297	1.86598	21.037	2.17621	21.037	1.90218	20.991	1.52695
							19.7778	1.86776	21.0831	2.17764	21.0831	1.90362	21.037	1.52834
							19.8258	1.86954	21.1291	2.17906	21.1291	1.90506	21.0831	1.52972
							19.8739	1.87131	21.1752	2.18048	21.1752	1.90649	21.1291	1.5311
							19.9219	1.87307	21.2212	2.18189	21.2212	1.90792	21.1752	1.53248
							19.97	1.87483	21.2673	2.1833	21.2673	1.90934	21.2212	1.53385
							20.018	1.87659	21.3133	2.1847	21.3133	1.91076	21.2673	1.53522
							20.0661	1.87834	21.3594	2.1861	21.3594	1.91218	21.3133	1.53658
							20.1141	1.88008	21.4054	2.1875	21.4054	1.91359	21.3594	1.53794
							20.1622	1.88182	21.4515	2.18889	21.4515	1.915	21.4054	1.5393
							20.2102	1.88356	21.4975	2.19028	21.4975	1.9164	21.4515	1.54066
							20.2583	1.88529	21.5435	2.19166	21.5435	1.9178	21.4975	1.54201
							20.3063	1.88701	21.5896	2.19304	21.5896	1.9192	21.5435	1.54336
							20.3544	1.88873	21.6356	2.19441	21.6356	1.92059	21.5896	1.5447
							20.4024	1.89045	21.6817	2.19579	21.6817	1.92198	21.6356	1.54605
							20.4505	1.89216	21.7277	2.19715	21.7277	1.92336	21.6817	1.54738
							20.4985	1.89386	21.7738	2.19851	21.7738	1.92474	21.7277	1.54872
							20.5465	1.89556	21.8198	2.19987	21.8198	1.92612	21.7738	1.55005
							20.5946	1.89725	21.8659	2.20123	21.8659	1.92749	21.8198	1.55138
							20.6426	1.89894	21.9119	2.20258	21.9119	1.92886	21.8659	1.5527
							20.6907	1.90063	21.958	2.20392	21.958	1.93022	21.9119	1.55402
							20.7387	1.90231	22.004	2.20527	22.004	1.93159	21.958	1.55534
							20.7868	1.90399	22.05	2.2066	22.05	1.93294	22.004	1.55666
							20.8348	1.90566	22.0961	2.20794	22.0961	1.9343	22.05	1.55797
							20.8829	1.90732	22.1421	2.20927	22.1421	1.93565	22.0961	1.55928
							20.9309	1.90898	22.1882	2.2106	22.1882	1.93699	22.1421	1.56058
							20.979	1.91064	22.2342	2.21192	22.2342	1.93834	22.1882	1.56188
							21.027	1.91229	22.2803	2.21324	22.2803	1.93967	22.2342	1.56318
							21.0751	1.91394	22.3263	2.21455	22.3263	1.94101	22.2803	1.56448
							21.1231	1.91558	22.3724	2.21586	22.3724	1.94234	22.3263	1.56577
							21.1712	1.91722	22.4184	2.21717	22.4184	1.94367	22.3724	1.56706
							21.2192	1.91885	22.4645	2.21847	22.4645	1.94499	22.4184	1.56835
							21.2673	1.92048	22.5105	2.21977	22.5105	1.94631	22.4645	1.56963
							21.3153	1.9221	22.5566	2.22107	22.5566	1.94763	22.5105	1.57091
							21.3634	1.92372	22.6026	2.22236	22.6026	1.94894	22.5566	1.57218
							21.4114	1.92534	22.6486	2.22365	22.6486	1.95025	22.6026	1.57346
							21.4595	1.92695	22.6947	2.22493	22.6947	1.95156	22.6486	1.57473
							21.5075	1.92855	22.7407	2.22621	22.7407	1.95286	22.6947	1.57599
							21.5556	1.93016	22.7868	2.22749	22.7868	1.95416	22.7407	1.57726
							21.6036	1.93175	22.8328	2.22876	22.8328	1.95546	22.7868	1.57852
							21.6517	1.93334	22.8789	2.23003	22.8789	1.95675	22.8328	1.57978
							21.6997	1.93493	22.9249	2.2313	22.9249	1.95804	22.8789	1.58103
							21.7477	1.93652	22.971	2.23256	22.971	1.95932	22.9249	1.58228
							21.7958	1.93809	23.017	2.23382	23.017	1.9606	22.971	1.58353
							21.8438	1.93967	23.0631	2.23508	23.0631	1.96188	23.017	1.58478
							21.8919	1.94124	23.1091	2.23633	23.1091	1.96316	23.0631	1.58602
							21.9399	1.94281	23.1552	2.23757	23.1552	1.96443	23.1091	1.58726
							21.988	1.94437	23.2012	2.23882	23.2012	1.9657	23.1552	1.5885
							22.036	1.94592	23.2473	2.24006	23.2473	1.96696	23.2012	1.58973
							22.0841	1.94748	23.2933	2.2413	23.2933	1.96822	23.2473	1.59096
							22.1321	1.94903	23.3393	2.24253	23.3393	1.96948	23.2933	1.59219
							22.1802	1.95057	23.3854	2.24376	23.3854	1.97073	23.3393	1.59341
							22.2282	1.95211	23.4314	2.24499	23.4314	1.97199	23.3854	1.59463
							22.2763	1.95365	23.4775	2.24621	23.4775	1.97323	23.4314	1.59585
							22.3243	1.95518	23.5235	2.24743	23.5235	1.97448	23.4775	1.59707
							22.3724	1.95671	23.5696	2.24865	23.5696	1.97572	23.5235	1.59828
							22.4204	1.95823	23.6156	2.24986	23.6156	1.97696	23.5696	1.59949
							22.4685	1.95975	23.6617	2.25107	23.6617	1.97819	23.6156	1.6007
							22.5165	1.96126	23.7077	2.25228	23.7077	1.97942	23.6617	1.6019
							22.5646	1.96277	23.7538	2.25348	23.7538	1.98065	23.7077	1.6031
							22.6126	1.96428	23.7998	2.25468	23.7998	1.98188	23.7538	1.6043
							22.6607	1.96578	23.8458	2.25587	23.8458	1.9831	23.7998	1.6055
							22.7087	1.96728	23.8919	2.25707	23.8919	1.98432	23.8458	1.60669
							22.7568	1.96878	23.9379	2.25826	23.9379	1.98553	23.8919	1.60788
							22.8048	1.97027	23.984	2.25944	23.984	1.98674	23.9379	1.60907
							22.8529	1.97175	24.03	2.26062	24.03	1.98795	23.984	1.61025
							22.9009	1.97324	24.0761	2.2618	24.0761	1.98916	24.03	1.61143
							22.9489	1.97471	24.1221	2.26298	24.1221	1.99036	24.0761	1.61261
							22.997	1.97619	24.1682	2.26415	24.1682	1.99156	24.1221	1.61379
							23.045	1.97766	24.2142	2.26532	24.2142	1.99276	24.1682	1.61496
							23.0931	1.97913	24.2603	2.26649	24.2603	1.99395	24.2142	1.61613
							23.1411	1.98059	24.3063	2.26765	24.3063	1.99514	24.2603	1.6173
							23.1892	1.98205	24.3524	2.26881	24.3524	1.99633	24.3063	1.61846
							23.2372	1.9835	24.3984	2.26997	24.3984	1.99751	24.3524	1.61962
							23.2853	1.98495	24.4444	2.27112	24.4444	1.99869	24.3984	1.62078
							23.3333	1.9864	24.4905	2.27227	24.4905	1.99987	24.4444	1.62194
							23.3814	1.98784	24.5365	2.27342	24.5365	2.00104	24.4905	1.62309
							23.4294	1.98928	24.5826	2.27456	24.5826	2.00221	24.5365	1.62425
							23.4775	1.99072	24.6286	2.2757	24.6286	2.00338	24.5826	1.62539
							23.5255	1.99215	24.6747	2.27684	24.6747	2.00455	24.6286	1.62654
							23.5736	1.99358	24.7207	2.27798	24.7207	2.00571	24.6747	1.62768
							23.6216	1.995	24.7668	2.27911	24.7668	2.00687	24.7207	1.62882
							23.6697	1.99642	24.8128	2.28024	24.8128	2.00803	24.7668	1.62996
							23.7177	1.99784	24.8589	2.28136	24.8589	2.00918	24.8128	1.6311
							23.7658	1.99925	24.9049	2.28248	24.9049	2.01033	24.8589	1.63223
							23.8138	2.00066	24.9509	2.2836	24.9509	2.01148	24.9049	1.63336
							23.8619	2.00207	24.997	2.28472	24.997	2.01263	24.9509	1.63449
							23.9099	2.00347	25	2.28479	25.043	2.01377	24.997	1.63561
							23.958	2.00487	25.043	2.28583	25.0891	2.01491	25.043	1.63673
							24.006	2.00626	25.0891	2.28694	25.1351	2.01604	25.0891	1.63785
							24.0541	2.00766	25.1351	2.28805	25.1812	2.01718	25.1351	1.63897
							24.1021	2.00904	25.1812	2.28915	25.2272	2.01831	25.1812	1.64008
							24.1502	2.01043	25.2272	2.29025	25.2733	2.01944	25.2272	1.6412
							24.1982	2.01181	25.2733	2.29135	25.3193	2.02056	25.2733	1.64231
							24.2462	2.01318	25.3193	2.29245	25.3654	2.02168	25.3193	1.64341
							24.2943	2.01456	25.3654	2.29354	25.4114	2.0228	25.3654	1.64452
							24.3423	2.01593	25.4114	2.29463	25.4575	2.02392	25.4114	1.64562
							24.3904	2.01729	25.4575	2.29572	25.5035	2.02503	25.4575	1.64672
							24.4384	2.01865	25.5035	2.2968	25.5495	2.02614	25.5035	1.64781
							24.4865	2.02001	25.5495	2.29788	25.5956	2.02725	25.5495	1.64891
							24.5345	2.02137	25.5956	2.29896	25.6416	2.02835	25.5956	1.65
							24.5826	2.02272	25.6416	2.30003	25.6877	2.02946	25.6416	1.65109
							24.6306	2.02407	25.6877	2.30111	25.7337	2.03056	25.6877	1.65218
							24.6787	2.02541	25.7337	2.30218	25.7798	2.03165	25.7337	1.65326
							24.7267	2.02676	25.7798	2.30324	25.8258	2.03275	25.7798	1.65434
							24.7748	2.02809	25.8258	2.30431	25.8719	2.03384	25.8258	1.65542
							24.8228	2.02943	25.8719	2.30537	25.9179	2.03493	25.8719	1.6565
							24.8709	2.03076	25.9179	2.30643	25.964	2.03601	25.9179	1.65757
							24.9189	2.03209	25.964	2.30748	26.01	2.0371	25.964	1.65865
							24.967	2.03341	26.01	2.30853	26.0561	2.03818	26.01	1.65972
							25.015	2.03473	26.0561	2.30958	26.1021	2.03926	26.0561	1.66078
							25.0631	2.03605	26.1021	2.31063	26.1482	2.04033	26.1021	1.66185
							25.1111	2.03736	26.1482	2.31167	26.1942	2.0414	26.1482	1.66291
							25.1592	2.03868	26.1942	2.31272	26.2402	2.04247	26.1942	1.66397
							25.2072	2.03998	26.2402	2.31376	26.2863	2.04354	26.2402	1.66503
							25.2553	2.04129	26.2863	2.31479	26.3323	2.04461	26.2863	1.66608
							25.3033	2.04259	26.3323	2.31582	26.3784	2.04567	26.3323	1.66714
							25.3514	2.04389	26.3784	2.31686	26.4244	2.04673	26.3784	1.66819
							25.3994	2.04518	26.4244	2.31788	26.4705	2.04779	26.4244	1.66923
							25.4474	2.04647	26.4705	2.31891	26.5165	2.04884	26.4705	1.67028
							25.4955	2.04776	26.5165	2.31993	26.5626	2.04989	26.5165	1.67132
							25.5435	2.04905	26.5626	2.32095	26.6086	2.05094	26.5626	1.67237
							25.5916	2.05033	26.6086	2.32197	26.6547	2.05199	26.6086	1.6734
							25.6396	2.05161	26.6547	2.32298	26.7007	2.05303	26.6547	1.67444
							25.6877	2.05288	26.7007	2.324	26.7467	2.05407	26.7007	1.67548
							25.7357	2.05415	26.7467	2.32501	26.7928	2.05511	26.7467	1.67651
							25.7838	2.05542	26.7928	2.32601	26.8388	2.05615	26.7928	1.67754
							25.8318	2.05669	26.8388	2.32702	26.8849	2.05718	26.8388	1.67857
							25.8799	2.05795	26.8849	2.32802	26.9309	2.05822	26.8849	1.67959
							25.9279	2.05921	26.9309	2.32902	26.977	2.05924	26.9309	1.68061
							25.976	2.06047	26.977	2.33002	27.023	2.06027	26.977	1.68163
							26.024	2.06172	27.023	2.33101	27.0691	2.06129	27.023	1.68265
							26.0721	2.06297	27.0691	2.332	27.1151	2.06232	27.0691	1.68367
							26.1201	2.06422	27.1151	2.33299	27.1612	2.06334	27.1151	1.68468
							26.1682	2.06546	27.1612	2.33398	27.2072	2.06435	27.1612	1.6857
							26.2162	2.0667	27.2072	2.33496	27.2533	2.06537	27.2072	1.6867
							26.2643	2.06794	27.2533	2.33594	27.2993	2.06638	27.2533	1.68771
							26.3123	2.06917	27.2993	2.33692	27.3453	2.06739	27.2993	1.68872
							26.3604	2.07041	27.3453	2.3379	27.3914	2.0684	27.3453	1.68972
							26.4084	2.07163	27.3914	2.33887	27.4374	2.0694	27.3914	1.69072
							26.4565	2.07286	27.4374	2.33984	27.4835	2.0704	27.4374	1.69172
							26.5045	2.07408	27.4835	2.34081	27.5295	2.0714	27.4835	1.69272
							26.5526	2.0753	27.5295	2.34178	27.5756	2.0724	27.5295	1.69371
							26.6006	2.07652	27.5756	2.34274	27.6216	2.07339	27.5756	1.6947
							26.6486	2.07773	27.6216	2.34371	27.6677	2.07439	27.6216	1.69569
							26.6967	2.07894	27.6677	2.34467	27.7137	2.07538	27.6677	1.69668
							26.7447	2.08015	27.7137	2.34562	27.7598	2.07637	27.7137	1.69767
							26.7928	2.08136	27.7598	2.34658	27.8058	2.07735	27.7598	1.69865
							26.8408	2.08256	27.8058	2.34753	27.8518	2.07834	27.8058	1.69963
							26.8889	2.08376	27.8518	2.34848	27.8979	2.07932	27.8518	1.70061
							26.9369	2.08495	27.8979	2.34943	27.9439	2.08029	27.8979	1.70159
							26.985	2.08615	27.9439	2.35037	27.99	2.08127	27.9439	1.70256
							27.033	2.08734	27.99	2.35132	28.036	2.08225	27.99	1.70354
							27.0811	2.08852	28.036	2.35226	28.0821	2.08322	28.036	1.70451
							27.1291	2.08971	28.0821	2.35319	28.1281	2.08419	28.0821	1.70548
							27.1772	2.09089	28.1281	2.35413	28.1742	2.08515	28.1281	1.70644
							27.2252	2.09207	28.1742	2.35506	28.2202	2.08612	28.1742	1.70741
							27.2733	2.09325	28.2202	2.356	28.2663	2.08708	28.2202	1.70837
							27.3213	2.09442	28.2663	2.35692	28.3123	2.08804	28.2663	1.70933
							27.3694	2.09559	28.3123	2.35785	28.3584	2.089	28.3123	1.71029
							27.4174	2.09676	28.3584	2.35877	28.4044	2.08996	28.3584	1.71125
							27.4655	2.09792	28.4044	2.3597	28.4505	2.09091	28.4044	1.7122
							27.5135	2.09908	28.4505	2.36062	28.4965	2.09186	28.4505	1.71315
							27.5616	2.10024	28.4965	2.36153	28.5425	2.09281	28.4965	1.7141
							27.6096	2.1014	28.5425	2.36245	28.5886	2.09376	28.5425	1.71505
							27.6577	2.10255	28.5886	2.36336	28.6346	2.0947	28.5886	1.716
							27.7057	2.10371	28.6346	2.36427	28.6807	2.09565	28.6346	1.71694
							27.7538	2.10485	28.6807	2.36518	28.7267	2.09659	28.6807	1.71789
							27.8018	2.106	28.7267	2.36609	28.7728	2.09753	28.7267	1.71883
							27.8498	2.10714	28.7728	2.36699	28.8188	2.09846	28.7728	1.71976
							27.8979	2.10828	28.8188	2.36789	28.8649	2.0994	28.8188	1.7207
							27.9459	2.10942	28.8649	2.36879	28.9109	2.10033	28.8649	1.72164
							27.994	2.11055	28.9109	2.36969	28.957	2.10126	28.9109	1.72257
							28.042	2.11169	28.957	2.37059	29.003	2.10219	28.957	1.7235
							28.0901	2.11282	29.003	2.37148	29.0491	2.10311	29.003	1.72443
							28.1381	2.11394	29.0491	2.37237	29.0951	2.10404	29.0491	1.72535
							28.1862	2.11507	29.0951	2.37326	29.1411	2.10496	29.0951	1.72628
							28.2342	2.11619	29.1411	2.37415	29.1872	2.10588	29.1411	1.7272
							28.2823	2.11731	29.1872	2.37503	29.2332	2.10679	29.1872	1.72812
							28.3303	2.11842	29.2332	2.37591	29.2793	2.10771	29.2332	1.72904
							28.3784	2.11954	29.2793	2.37679	29.3253	2.10862	29.2793	1.72996
							28.4264	2.12065	29.3253	2.37767	29.3714	2.10953	29.3253	1.73087
							28.4745	2.12176	29.3714	2.37855	29.4174	2.11044	29.3714	1.73179
							28.5225	2.12286	29.4174	2.37942	29.4635	2.11135	29.4174	1.7327
							28.5706	2.12397	29.4635	2.3803	29.5095	2.11225	29.4635	1.73361
							28.6186	2.12507	29.5095	2.38117	29.5556	2.11316	29.5095	1.73451
							28.6667	2.12617	29.5556	2.38203	29.6016	2.11406	29.5556	1.73542
							28.7147	2.12726	29.6016	2.3829	29.6476	2.11496	29.6016	1.73632
							28.7628	2.12836	29.6476	2.38376	29.6937	2.11585	29.6476	1.73723
							28.8108	2.12945	29.6937	2.38462	29.7397	2.11675	29.6937	1.73813
							28.8589	2.13053	29.7397	2.38548	29.7858	2.11764	29.7397	1.73902
							28.9069	2.13162	29.7858	2.38634	29.8318	2.11853	29.7858	1.73992
							28.955	2.1327	29.8318	2.3872	29.8779	2.11942	29.8318	1.74081
							29.003	2.13378	29.8779	2.38805	29.9239	2.12031	29.8779	1.74171
							29.0511	2.13486	29.9239	2.3889	29.97	2.12119	29.9239	1.7426
							29.0991	2.13594	29.97	2.38975	30	2.12177	29.97	1.74349
							29.1471	2.13701	30.016	2.3906	30.016	2.12207	30	1.74407
							29.1952	2.13808	30.0621	2.39144	30.0621	2.12295	30.016	1.74437
							29.2432	2.13915	30.1081	2.39229	30.1081	2.12383	30.0621	1.74526
							29.2913	2.14022	30.1542	2.39313	30.1542	2.12471	30.1081	1.74614
							29.3393	2.14128	30.2002	2.39397	30.2002	2.12558	30.1542	1.74702
							29.3874	2.14234	30.2462	2.39481	30.2462	2.12646	30.2002	1.7479
							29.4354	2.1434	30.2923	2.39564	30.2923	2.12733	30.2462	1.74878
							29.4835	2.14445	30.3383	2.39648	30.3383	2.1282	30.2923	1.74966
							29.5315	2.14551	30.3844	2.39731	30.3844	2.12906	30.3383	1.75053
							29.5796	2.14656	30.4304	2.39814	30.4304	2.12993	30.3844	1.75141
							29.6276	2.14761	30.4765	2.39896	30.4765	2.13079	30.4304	1.75228
							29.6757	2.14866	30.5225	2.39979	30.5225	2.13165	30.4765	1.75315
							29.7237	2.1497	30.5686	2.40061	30.5686	2.13251	30.5225	1.75401
							29.7718	2.15074	30.6146	2.40144	30.6146	2.13337	30.5686	1.75488
							29.8198	2.15178	30.6607	2.40226	30.6607	2.13423	30.6146	1.75574
							29.8679	2.15282	30.7067	2.40307	30.7067	2.13508	30.6607	1.75661
							29.9159	2.15385	30.7527	2.40389	30.7527	2.13593	30.7067	1.75747
							29.964	2.15489	30.7988	2.40471	30.7988	2.13678	30.7527	1.75833
							30	2.15566	30.8448	2.40552	30.8448	2.13763	30.7988	1.75918
							30.012	2.15592	30.8909	2.40633	30.8909	2.13848	30.8448	1.76004
							30.0601	2.15694	30.9369	2.40714	30.9369	2.13932	30.8909	1.76089
							30.1081	2.15797	30.983	2.40794	30.983	2.14016	30.9369	1.76174
							30.1562	2.15899	31.029	2.40875	31.029	2.141	30.983	1.76259
							30.2042	2.16001	31.0751	2.40955	31.0751	2.14184	31.029	1.76344
							30.2523	2.16103	31.1211	2.41035	31.1211	2.14268	31.0751	1.76429
							30.3003	2.16205	31.1672	2.41115	31.1672	2.14352	31.1211	1.76513
							30.3483	2.16306	31.2132	2.41195	31.2132	2.14435	31.1672	1.76598
							30.3964	2.16408	31.2593	2.41275	31.2593	2.14518	31.2132	1.76682
							30.4444	2.16508	31.3053	2.41354	31.3053	2.14601	31.2593	1.76766
							30.4925	2.16609	31.3514	2.41433	31.3514	2.14684	31.3053	1.7685
							30.5405	2.1671	31.3974	2.41512	31.3974	2.14767	31.3514	1.76933
							30.5886	2.1681	31.4434	2.41591	31.4434	2.14849	31.3974	1.77017
							30.6366	2.1691	31.4895	2.4167	31.4895	2.14931	31.4434	1.771
							30.6847	2.1701	31.5355	2.41748	31.5355	2.15013	31.4895	1.77183
							30.7327	2.1711	31.5816	2.41827	31.5816	2.15095	31.5355	1.77266
							30.7808	2.17209	31.6276	2.41905	31.6276	2.15177	31.5816	1.77349
							30.8288	2.17308	31.6737	2.41983	31.6737	2.15259	31.6276	1.77432
							30.8769	2.17407	31.7197	2.42061	31.7197	2.1534	31.6737	1.77514
							30.9249	2.17506	31.7658	2.42138	31.7658	2.15421	31.7197	1.77597
							30.973	2.17604	31.8118	2.42216	31.8118	2.15502	31.7658	1.77679
							31.021	2.17703	31.8579	2.42293	31.8579	2.15583	31.8118	1.77761
							31.0691	2.17801	31.9039	2.4237	31.9039	2.15664	31.8579	1.77843
							31.1171	2.17899	31.95	2.42447	31.95	2.15744	31.9039	1.77924
							31.1652	2.17996	31.996	2.42524	31.996	2.15825	31.95	1.78006
							31.2132	2.18094	32.042	2.426	32.042	2.15905	31.996	1.78087
							31.2613	2.18191	32.0881	2.42677	32.0881	2.15985	32.042	1.78168
							31.3093	2.18288	32.1341	2.42753	32.1341	2.16065	32.0881	1.78249
							31.3574	2.18385	32.1802	2.42829	32.1802	2.16144	32.1341	1.7833
							31.4054	2.18482	32.2262	2.42905	32.2262	2.16224	32.1802	1.78411
							31.4535	2.18578	32.2723	2.42981	32.2723	2.16303	32.2262	1.78492
							31.5015	2.18674	32.3183	2.43056	32.3183	2.16382	32.2723	1.78572
							31.5495	2.1877	32.3644	2.43132	32.3644	2.16461	32.3183	1.78652
							31.5976	2.18866	32.4104	2.43207	32.4104	2.1654	32.3644	1.78732
							31.6456	2.18962	32.4565	2.43282	32.4565	2.16619	32.4104	1.78812
							31.6937	2.19057	32.5025	2.43357	32.5025	2.16697	32.4565	1.78892
							31.7417	2.19152	32.5485	2.43432	32.5485	2.16776	32.5025	1.78972
							31.7898	2.19247	32.5946	2.43506	32.5946	2.16854	32.5485	1.79051
							31.8378	2.19342	32.6406	2.43581	32.6406	2.16932	32.5946	1.79131
							31.8859	2.19436	32.6867	2.43655	32.6867	2.1701	32.6406	1.7921
							31.9339	2.19531	32.7327	2.43729	32.7327	2.17087	32.6867	1.79289
							31.982	2.19625	32.7788	2.43803	32.7788	2.17165	32.7327	1.79368
							32.03	2.19719	32.8248	2.43876	32.8248	2.17242	32.7788	1.79446
							32.0781	2.19813	32.8709	2.4395	32.8709	2.17319	32.8248	1.79525
							32.1261	2.19906	32.9169	2.44023	32.9169	2.17396	32.8709	1.79603
							32.1742	2.19999	32.963	2.44097	32.963	2.17473	32.9169	1.79682
							32.2222	2.20093	33.009	2.4417	33.009	2.1755	32.963	1.7976
							32.2703	2.20186	33.0551	2.44243	33.0551	2.17626	33.009	1.79838
							32.3183	2.20278	33.1011	2.44316	33.1011	2.17703	33.0551	1.79916
							32.3664	2.20371	33.1472	2.44388	33.1472	2.17779	33.1011	1.79993
							32.4144	2.20463	33.1932	2.44461	33.1932	2.17855	33.1472	1.80071
							32.4625	2.20555	33.2392	2.44533	33.2392	2.17931	33.1932	1.80148
							32.5105	2.20647	33.2853	2.44605	33.2853	2.18007	33.2392	1.80225
							32.5586	2.20739	33.3313	2.44677	33.3313	2.18082	33.2853	1.80302
							32.6066	2.20831	33.3774	2.44749	33.3774	2.18158	33.3313	1.80379
							32.6546	2.20922	33.4234	2.44821	33.4234	2.18233	33.3774	1.80456
							32.7027	2.21013	33.4695	2.44892	33.4695	2.18308	33.4234	1.80533
							32.7507	2.21104	33.5155	2.44963	33.5155	2.18383	33.4695	1.80609
							32.7988	2.21195	33.5616	2.45035	33.5616	2.18458	33.5155	1.80686
							32.8469	2.21286	33.6076	2.45106	33.6076	2.18533	33.5616	1.80762
							32.8949	2.21376	33.6536	2.45177	33.6536	2.18607	33.6076	1.80838
							32.9429	2.21466	33.6997	2.45247	33.6997	2.18681	33.6536	1.80914
							32.991	2.21556	33.7458	2.45318	33.7458	2.18756	33.6997	1.8099
							33.039	2.21646	33.7918	2.45388	33.7918	2.1883	33.7458	1.81065
							33.0871	2.21736	33.8378	2.45459	33.8378	2.18904	33.7918	1.81141
							33.1351	2.21825	33.8839	2.45529	33.8839	2.18977	33.8378	1.81216
							33.1832	2.21914	33.9299	2.45599	33.9299	2.19051	33.8839	1.81291
							33.2312	2.22004	33.976	2.45669	33.976	2.19124	33.9299	1.81366
							33.2793	2.22092	34.022	2.45738	34.022	2.19198	33.976	1.81441
							33.3273	2.22181	34.0681	2.45808	34.0681	2.19271	34.022	1.81516
							33.3754	2.2227	34.1141	2.45877	34.1141	2.19344	34.0681	1.8159
							33.4234	2.22358	34.1602	2.45946	34.1602	2.19417	34.1141	1.81665
							33.4715	2.22446	34.2062	2.46016	34.2062	2.19489	34.1602	1.81739
							33.5195	2.22534	34.2522	2.46085	34.2522	2.19562	34.2062	1.81814
							33.5676	2.22622	34.2983	2.46153	34.2983	2.19634	34.2522	1.81888
							33.6156	2.2271	34.3443	2.46222	34.3443	2.19707	34.2983	1.81961
							33.6637	2.22797	34.3904	2.46291	34.3904	2.19779	34.3443	1.82035
							33.7117	2.22884	34.4364	2.46359	34.4364	2.19851	34.3904	1.82109
							33.7598	2.22971	34.4825	2.46427	34.4825	2.19923	34.4364	1.82182
							33.8078	2.23058	34.5285	2.46495	34.5285	2.19994	34.4825	1.82256
							33.8559	2.23145	34.5746	2.46563	34.5746	2.20066	34.5285	1.82329
							33.9039	2.23232	34.6206	2.46631	34.6206	2.20137	34.5746	1.82402
							33.9519	2.23318	34.6667	2.46699	34.6667	2.20208	34.6206	1.82475
							34	2.23404	34.7127	2.46766	34.7127	2.2028	34.6667	1.82548
							34.0481	2.2349	34.7588	2.46833	34.7588	2.2035	34.7127	1.82621
							34.0961	2.23576	34.8048	2.46901	34.8048	2.20421	34.7588	1.82693
							34.1441	2.23662	34.8509	2.46968	34.8509	2.20492	34.8048	1.82766
							34.1922	2.23747	34.8969	2.47035	34.8969	2.20563	34.8509	1.82838
							34.2402	2.23832	34.9429	2.47101	34.9429	2.20633	34.8969	1.8291
							34.2883	2.23918	34.989	2.47168	34.989	2.20703	34.9429	1.82982
							34.3363	2.24003	35.035	2.47235	35.035	2.20773	34.989	1.83054
							34.3844	2.24087	35.0811	2.47301	35.0811	2.20843	35.035	1.83126
							34.4324	2.24172	35.1271	2.47367	35.1271	2.20913	35.0811	1.83197
							34.4805	2.24256	35.1732	2.47433	35.1732	2.20983	35.1271	1.83269
							34.5285	2.24341	35.2192	2.47499	35.2192	2.21052	35.1732	1.8334
							34.5766	2.24425	35.2653	2.47565	35.2653	2.21122	35.2192	1.83411
							34.6246	2.24509	35.3113	2.47631	35.3113	2.21191	35.2653	1.83483
							34.6727	2.24592	35.3574	2.47696	35.3574	2.2126	35.3113	1.83554
							34.7207	2.24676	35.4034	2.47762	35.4034	2.21329	35.3574	1.83624
							34.7688	2.24759	35.4494	2.47827	35.4494	2.21398	35.4034	1.83695
							34.8168	2.24843	35.4955	2.47892	35.4955	2.21467	35.4494	1.83766
							34.8649	2.24926	35.5415	2.47957	35.5415	2.21535	35.4955	1.83836
							34.9129	2.25009	35.5876	2.48022	35.5876	2.21604	35.5415	1.83906
							34.961	2.25091	35.6336	2.48087	35.6336	2.21672	35.5876	1.83977
							35.009	2.25174	35.6797	2.48152	35.6797	2.2174	35.6336	1.84047
							35.0571	2.25256	35.7257	2.48216	35.7257	2.21809	35.6797	1.84117
							35.1051	2.25339	35.7718	2.4828	35.7718	2.21876	35.7257	1.84186
							35.1531	2.25421	35.8178	2.48345	35.8178	2.21944	35.7718	1.84256
							35.2012	2.25503	35.8639	2.48409	35.8639	2.22012	35.8178	1.84326
							35.2493	2.25584	35.9099	2.48473	35.9099	2.22079	35.8639	1.84395
							35.2973	2.25666	35.956	2.48536	35.956	2.22147	35.9099	1.84464
							35.3454	2.25747	36.002	2.486	36.002	2.22214	35.956	1.84534
							35.3934	2.25829	36.0481	2.48664	36.0481	2.22281	36.002	1.84603
							35.4414	2.2591	36.0941	2.48727	36.0941	2.22348	36.0481	1.84672
							35.4895	2.25991	36.1401	2.4879	36.1401	2.22415	36.0941	1.8474
							35.5375	2.26072	36.1862	2.48854	36.1862	2.22482	36.1401	1.84809
							35.5856	2.26152	36.2322	2.48917	36.2322	2.22548	36.1862	1.84878
							35.6336	2.26233	36.2783	2.4898	36.2783	2.22615	36.2322	1.84946
							35.6817	2.26313	36.3243	2.49042	36.3243	2.22681	36.2783	1.85014
							35.7297	2.26393	36.3704	2.49105	36.3704	2.22748	36.3243	1.85083
							35.7778	2.26473	36.4164	2.49168	36.4164	2.22814	36.3704	1.85151
							35.8258	2.26553	36.4625	2.4923	36.4625	2.2288	36.4164	1.85219
							35.8739	2.26633	36.5085	2.49292	36.5085	2.22945	36.4625	1.85286
							35.9219	2.26712	36.5545	2.49354	36.5545	2.23011	36.5085	1.85354
							35.97	2.26791	36.6006	2.49416	36.6006	2.23077	36.5545	1.85422
							36.018	2.26871	36.6467	2.49478	36.6467	2.23142	36.6006	1.85489
							36.0661	2.2695	36.6927	2.4954	36.6927	2.23208	36.6467	1.85556
							36.1141	2.27029	36.7387	2.49602	36.7387	2.23273	36.6927	1.85624
							36.1622	2.27107	36.7848	2.49663	36.7848	2.23338	36.7387	1.85691
							36.2102	2.27186	36.8308	2.49725	36.8308	2.23403	36.7848	1.85758
							36.2583	2.27264	36.8769	2.49786	36.8769	2.23468	36.8308	1.85825
							36.3063	2.27343	36.9229	2.49847	36.9229	2.23532	36.8769	1.85891
							36.3543	2.27421	36.969	2.49908	36.969	2.23597	36.9229	1.85958
							36.4024	2.27499	37.015	2.49969	37.015	2.23661	36.969	1.86024
							36.4504	2.27576	37.0611	2.5003	37.0611	2.23726	37.015	1.86091
							36.4985	2.27654	37.1071	2.50091	37.1071	2.2379	37.0611	1.86157
							36.5466	2.27732	37.1531	2.50151	37.1531	2.23854	37.1071	1.86223
							36.5946	2.27809	37.1992	2.50212	37.1992	2.23918	37.1531	1.86289
							36.6426	2.27886	37.2452	2.50272	37.2452	2.23982	37.1992	1.86355
							36.6907	2.27963	37.2913	2.50332	37.2913	2.24046	37.2452	1.86421
							36.7387	2.2804	37.3373	2.50392	37.3373	2.24109	37.2913	1.86487
							36.7868	2.28117	37.3834	2.50452	37.3834	2.24173	37.3373	1.86552
							36.8348	2.28193	37.4294	2.50512	37.4294	2.24236	37.3834	1.86618
							36.8829	2.2827	37.4755	2.50572	37.4755	2.24299	37.4294	1.86683
							36.9309	2.28346	37.5215	2.50631	37.5215	2.24363	37.4755	1.86748
							36.979	2.28422	37.5676	2.50691	37.5676	2.24426	37.5215	1.86813
							37.027	2.28498	37.6136	2.5075	37.6136	2.24488	37.5676	1.86878
							37.0751	2.28574	37.6597	2.50809	37.6597	2.24551	37.6136	1.86943
							37.1231	2.2865	37.7057	2.50868	37.7057	2.24614	37.6597	1.87008
							37.1712	2.28726	37.7518	2.50927	37.7518	2.24676	37.7057	1.87073
							37.2192	2.28801	37.7978	2.50986	37.7978	2.24739	37.7518	1.87137
							37.2673	2.28876	37.8438	2.51045	37.8438	2.24801	37.7978	1.87202
							37.3153	2.28951	37.8899	2.51104	37.8899	2.24863	37.8438	1.87266
							37.3634	2.29026	37.9359	2.51162	37.9359	2.24925	37.8899	1.8733
							37.4114	2.29101	37.982	2.51221	37.982	2.24987	37.9359	1.87394
							37.4595	2.29176	38.028	2.51279	38.028	2.25049	37.982	1.87458
							37.5075	2.29251	38.0741	2.51337	38.0741	2.25111	38.028	1.87522
							37.5556	2.29325	38.1201	2.51395	38.1201	2.25173	38.0741	1.87586
							37.6036	2.29399	38.1662	2.51453	38.1662	2.25234	38.1201	1.87649
							37.6516	2.29473	38.2122	2.51511	38.2122	2.25295	38.1662	1.87713
							37.6997	2.29547	38.2583	2.51569	38.2583	2.25357	38.2122	1.87776
							37.7478	2.29621	38.3043	2.51627	38.3043	2.25418	38.2583	1.8784
							37.7958	2.29695	38.3503	2.51684	38.3503	2.25479	38.3043	1.87903
							37.8438	2.29769	38.3964	2.51742	38.3964	2.2554	38.3503	1.87966
							37.8919	2.29842	38.4424	2.51799	38.4424	2.25601	38.3964	1.88029
							37.9399	2.29915	38.4885	2.51856	38.4885	2.25661	38.4424	1.88092
							37.988	2.29989	38.5345	2.51913	38.5345	2.25722	38.4885	1.88155
							38.036	2.30062	38.5806	2.5197	38.5806	2.25782	38.5345	1.88217
							38.0841	2.30134	38.6266	2.52027	38.6266	2.25843	38.5806	1.8828
							38.1321	2.30207	38.6727	2.52084	38.6727	2.25903	38.6266	1.88342
							38.1802	2.3028	38.7187	2.5214	38.7187	2.25963	38.6727	1.88405
							38.2282	2.30352	38.7648	2.52197	38.7648	2.26023	38.7187	1.88467
							38.2763	2.30425	38.8108	2.52253	38.8108	2.26083	38.7648	1.88529
							38.3243	2.30497	38.8569	2.5231	38.8569	2.26143	38.8108	1.88591
							38.3724	2.30569	38.9029	2.52366	38.9029	2.26202	38.8569	1.88653
							38.4204	2.30641	38.949	2.52422	38.949	2.26262	38.9029	1.88715
							38.4685	2.30713	38.995	2.52478	38.995	2.26322	38.949	1.88776
							38.5165	2.30784	39.041	2.52534	39.041	2.26381	38.995	1.88838
							38.5646	2.30856	39.0871	2.5259	39.0871	2.2644	39.041	1.88899
							38.6126	2.30927	39.1331	2.52645	39.1331	2.26499	39.0871	1.88961
							38.6607	2.30998	39.1792	2.52701	39.1792	2.26558	39.1331	1.89022
							38.7087	2.3107	39.2252	2.52756	39.2252	2.26617	39.1792	1.89083
							38.7568	2.31141	39.2713	2.52812	39.2713	2.26676	39.2252	1.89144
							38.8048	2.31211	39.3173	2.52867	39.3173	2.26735	39.2713	1.89205
							38.8528	2.31282	39.3634	2.52922	39.3634	2.26793	39.3173	1.89266
							38.9009	2.31353	39.4094	2.52977	39.4094	2.26852	39.3634	1.89327
							38.949	2.31423	39.4555	2.53032	39.4555	2.2691	39.4094	1.89388
							38.997	2.31494	39.5015	2.53087	39.5015	2.26969	39.4555	1.89448
							39.0451	2.31564	39.5476	2.53142	39.5476	2.27027	39.5015	1.89509
							39.0931	2.31634	39.5936	2.53196	39.5936	2.27085	39.5476	1.89569
							39.1411	2.31704	39.6396	2.53251	39.6396	2.27143	39.5936	1.89629
							39.1892	2.31774	39.6857	2.53305	39.6857	2.27201	39.6396	1.89689
							39.2372	2.31843	39.7317	2.53359	39.7317	2.27259	39.6857	1.89749
							39.2853	2.31913	39.7778	2.53414	39.7778	2.27316	39.7317	1.89809
							39.3333	2.31982	39.8238	2.53468	39.8238	2.27374	39.7778	1.89869
							39.3814	2.32052	39.8699	2.53522	39.8699	2.27431	39.8238	1.89929
							39.4294	2.32121	39.9159	2.53576	39.9159	2.27489	39.8699	1.89988
							39.4775	2.3219	39.962	2.5363	39.962	2.27546	39.9159	1.90048
							39.5255	2.32259	40.008	2.53683	40.008	2.27603	39.962	1.90107
							39.5736	2.32328	40.054	2.53737	40.054	2.2766	40.008	1.90167
							39.6216	2.32396	40.1001	2.5379	40.1001	2.27717	40.054	1.90226
							39.6697	2.32465	40.1461	2.53844	40.1461	2.27774	40.1001	1.90285
							39.7177	2.32533	40.1922	2.53897	40.1922	2.2783	40.1461	1.90344
							39.7658	2.32601	40.2382	2.5395	40.2382	2.27887	40.1922	1.90403
							39.8138	2.3267	40.2843	2.54003	40.2843	2.27944	40.2382	1.90462
							39.8619	2.32738	40.3303	2.54056	40.3303	2.28	40.2843	1.90521
							39.9099	2.32806	40.3764	2.54109	40.3764	2.28056	40.3303	1.90579
							39.958	2.32873	40.4224	2.54162	40.4224	2.28113	40.3764	1.90638
							40.006	2.32941	40.4685	2.54215	40.4685	2.28169	40.4224	1.90696
							40.054	2.33009	40.5145	2.54267	40.5145	2.28225	40.4685	1.90755
							40.1021	2.33076	40.5606	2.5432	40.5606	2.28281	40.5145	1.90813
							40.1501	2.33143	40.6066	2.54372	40.6066	2.28336	40.5606	1.90871
							40.1982	2.33211	40.6527	2.54425	40.6527	2.28392	40.6066	1.90929
							40.2463	2.33278	40.6987	2.54477	40.6987	2.28448	40.6527	1.90987
							40.2943	2.33345	40.7447	2.54529	40.7447	2.28503	40.6987	1.91045
							40.3423	2.33411	40.7908	2.54581	40.7908	2.28559	40.7447	1.91103
							40.3904	2.33478	40.8368	2.54633	40.8368	2.28614	40.7908	1.9116
							40.4384	2.33545	40.8829	2.54685	40.8829	2.28669	40.8368	1.91218
							40.4865	2.33611	40.9289	2.54736	40.9289	2.28725	40.8829	1.91275
							40.5345	2.33677	40.975	2.54788	40.975	2.2878	40.9289	1.91333
							40.5826	2.33744	41.021	2.5484	41.021	2.28834	40.975	1.9139
							40.6306	2.3381	41.0671	2.54891	41.0671	2.28889	41.021	1.91447
							40.6787	2.33876	41.1131	2.54942	41.1131	2.28944	41.0671	1.91504
							40.7267	2.33942	41.1592	2.54994	41.1592	2.28999	41.1131	1.91561
							40.7748	2.34007	41.2052	2.55045	41.2052	2.29053	41.1592	1.91618
							40.8228	2.34073	41.2512	2.55096	41.2512	2.29108	41.2052	1.91675
							40.8709	2.34138	41.2973	2.55147	41.2973	2.29162	41.2512	1.91732
							40.9189	2.34204	41.3433	2.55198	41.3433	2.29216	41.2973	1.91789
							40.967	2.34269	41.3894	2.55249	41.3894	2.29271	41.3433	1.91845
							41.015	2.34334	41.4354	2.55299	41.4354	2.29325	41.3894	1.91902
							41.0631	2.34399	41.4815	2.5535	41.4815	2.29379	41.4354	1.91958
							41.1111	2.34464	41.5275	2.554	41.5275	2.29433	41.4815	1.92014
							41.1592	2.34529	41.5736	2.55451	41.5736	2.29486	41.5275	1.9207
							41.2072	2.34594	41.6196	2.55501	41.6196	2.2954	41.5736	1.92127
							41.2553	2.34658	41.6657	2.55551	41.6657	2.29594	41.6196	1.92183
							41.3033	2.34723	41.7117	2.55602	41.7117	2.29647	41.6657	1.92238
							41.3513	2.34787	41.7578	2.55652	41.7578	2.29701	41.7117	1.92294
							41.3994	2.34851	41.8038	2.55702	41.8038	2.29754	41.7578	1.9235
							41.4475	2.34915	41.8499	2.55752	41.8499	2.29807	41.8038	1.92406
							41.4955	2.34979	41.8959	2.55801	41.8959	2.2986	41.8499	1.92461
							41.5435	2.35043	41.9419	2.55851	41.9419	2.29913	41.8959	1.92517
							41.5916	2.35107	41.988	2.55901	41.988	2.29966	41.9419	1.92572
							41.6396	2.35171	42.034	2.5595	42.034	2.30019	41.988	1.92627
							41.6877	2.35234	42.0801	2.56	42.0801	2.30072	42.034	1.92682
							41.7357	2.35298	42.1261	2.56049	42.1261	2.30125	42.0801	1.92738
							41.7838	2.35361	42.1722	2.56098	42.1722	2.30177	42.1261	1.92793
							41.8318	2.35424	42.2182	2.56147	42.2182	2.3023	42.1722	1.92847
							41.8799	2.35487	42.2643	2.56196	42.2643	2.30282	42.2182	1.92902
							41.9279	2.3555	42.3103	2.56245	42.3103	2.30334	42.2643	1.92957
							41.976	2.35613	42.3564	2.56294	42.3564	2.30387	42.3103	1.93012
							42.024	2.35676	42.4024	2.56343	42.4024	2.30439	42.3564	1.93066
							42.0721	2.35739	42.4485	2.56392	42.4485	2.30491	42.4024	1.93121
							42.1201	2.35801	42.4945	2.56441	42.4945	2.30543	42.4485	1.93175
							42.1682	2.35864	42.5405	2.56489	42.5405	2.30595	42.4945	1.93229
							42.2162	2.35926	42.5866	2.56538	42.5866	2.30647	42.5405	1.93284
							42.2643	2.35988	42.6326	2.56586	42.6326	2.30698	42.5866	1.93338
							42.3123	2.3605	42.6787	2.56634	42.6787	2.3075	42.6326	1.93392
							42.3604	2.36112	42.7247	2.56682	42.7247	2.30801	42.6787	1.93446
							42.4084	2.36174	42.7708	2.56731	42.7708	2.30853	42.7247	1.935
							42.4565	2.36236	42.8168	2.56779	42.8168	2.30904	42.7708	1.93553
							42.5045	2.36298	42.8629	2.56827	42.8629	2.30955	42.8168	1.93607
							42.5525	2.36359	42.9089	2.56874	42.9089	2.31007	42.8629	1.93661
							42.6006	2.36421	42.9549	2.56922	42.9549	2.31058	42.9089	1.93714
							42.6487	2.36482	43.001	2.5697	43.001	2.31109	42.9549	1.93768
							42.6967	2.36543	43.047	2.57017	43.047	2.3116	43.001	1.93821
							42.7447	2.36605	43.0931	2.57065	43.0931	2.3121	43.047	1.93874
							42.7928	2.36666	43.1391	2.57112	43.1391	2.31261	43.0931	1.93927
							42.8408	2.36727	43.1852	2.5716	43.1852	2.31312	43.1391	1.93981
							42.8889	2.36787	43.2312	2.57207	43.2312	2.31362	43.1852	1.94034
							42.9369	2.36848	43.2773	2.57254	43.2773	2.31413	43.2312	1.94086
							42.985	2.36909	43.3233	2.57301	43.3233	2.31463	43.2773	1.94139
							43.033	2.36969	43.3694	2.57348	43.3694	2.31514	43.3233	1.94192
							43.0811	2.3703	43.4154	2.57395	43.4154	2.31564	43.3694	1.94245
							43.1291	2.3709	43.4615	2.57442	43.4615	2.31614	43.4154	1.94297
							43.1772	2.3715	43.5075	2.57489	43.5075	2.31664	43.4615	1.9435
							43.2252	2.3721	43.5536	2.57536	43.5536	2.31714	43.5075	1.94402
							43.2733	2.3727	43.5996	2.57582	43.5996	2.31764	43.5536	1.94455
							43.3213	2.3733	43.6457	2.57629	43.6457	2.31814	43.5996	1.94507
							43.3694	2.3739	43.6917	2.57675	43.6917	2.31863	43.6457	1.94559
							43.4174	2.3745	43.7377	2.57722	43.7377	2.31913	43.6917	1.94611
							43.4655	2.37509	43.7838	2.57768	43.7838	2.31963	43.7377	1.94663
							43.5135	2.37569	43.8298	2.57814	43.8298	2.32012	43.7838	1.94715
							43.5616	2.37628	43.8759	2.5786	43.8759	2.32061	43.8298	1.94767
							43.6096	2.37688	43.9219	2.57906	43.9219	2.32111	43.8759	1.94819
							43.6577	2.37747	43.968	2.57952	43.968	2.3216	43.9219	1.94871
							43.7057	2.37806	44.014	2.57998	44.014	2.32209	43.968	1.94922
							43.7537	2.37865	44.0601	2.58044	44.0601	2.32258	44.014	1.94974
							43.8018	2.37924	44.1061	2.5809	44.1061	2.32307	44.0601	1.95025
							43.8499	2.37983	44.1521	2.58135	44.1521	2.32356	44.1061	1.95076
							43.8979	2.38041	44.1982	2.58181	44.1982	2.32405	44.1521	1.95128
							43.946	2.381	44.2442	2.58226	44.2442	2.32454	44.1982	1.95179
							43.994	2.38158	44.2903	2.58272	44.2903	2.32502	44.2442	1.9523
							44.042	2.38217	44.3363	2.58317	44.3363	2.32551	44.2903	1.95281
							44.0901	2.38275	44.3824	2.58362	44.3824	2.32599	44.3363	1.95332
							44.1381	2.38333	44.4284	2.58408	44.4284	2.32648	44.3824	1.95383
							44.1862	2.38391	44.4745	2.58453	44.4745	2.32696	44.4284	1.95434
							44.2342	2.38449	44.5205	2.58498	44.5205	2.32744	44.4745	1.95485
							44.2823	2.38507	44.5666	2.58543	44.5666	2.32792	44.5205	1.95535
							44.3303	2.38565	44.6126	2.58588	44.6126	2.3284	44.5666	1.95586
							44.3784	2.38623	44.6587	2.58632	44.6587	2.32888	44.6126	1.95636
							44.4264	2.3868	44.7047	2.58677	44.7047	2.32936	44.6587	1.95687
							44.4745	2.38738	44.7507	2.58722	44.7507	2.32984	44.7047	1.95737
							44.5225	2.38795	44.7968	2.58766	44.7968	2.33032	44.7507	1.95787
							44.5706	2.38853	44.8428	2.58811	44.8428	2.3308	44.7968	1.95838
							44.6186	2.3891	44.8889	2.58855	44.8889	2.33127	44.8428	1.95888
							44.6667	2.38967	44.9349	2.589	44.9349	2.33175	44.8889	1.95938
							44.7147	2.39024	44.981	2.58944	44.981	2.33222	44.9349	1.95988
							44.7628	2.39081	45.027	2.58988	45.027	2.3327	44.981	1.96038
							44.8108	2.39138	45.0731	2.59032	45.0731	2.33317	45.027	1.96087
							44.8589	2.39194	45.1191	2.59076	45.1191	2.33364	45.0731	1.96137
							44.9069	2.39251	45.1652	2.5912	45.1652	2.33411	45.1191	1.96187
							44.9549	2.39308	45.2112	2.59164	45.2112	2.33458	45.1652	1.96236
							45.003	2.39364	45.2573	2.59208	45.2573	2.33505	45.2112	1.96286
							45.051	2.3942	45.3033	2.59252	45.3033	2.33552	45.2573	1.96335
							45.0991	2.39477	45.3494	2.59295	45.3494	2.33599	45.3033	1.96385
							45.1472	2.39533	45.3954	2.59339	45.3954	2.33646	45.3494	1.96434
							45.1952	2.39589	45.4414	2.59382	45.4414	2.33693	45.3954	1.96483
							45.2432	2.39645	45.4875	2.59426	45.4875	2.33739	45.4414	1.96532
							45.2913	2.39701	45.5335	2.59469	45.5335	2.33786	45.4875	1.96581
							45.3393	2.39757	45.5796	2.59512	45.5796	2.33832	45.5335	1.9663
							45.3874	2.39812	45.6256	2.59556	45.6256	2.33879	45.5796	1.96679
							45.4354	2.39868	45.6717	2.59599	45.6717	2.33925	45.6256	1.96728
							45.4835	2.39924	45.7177	2.59642	45.7177	2.33971	45.6717	1.96777
							45.5315	2.39979	45.7638	2.59685	45.7638	2.34017	45.7177	1.96825
							45.5796	2.40034	45.8098	2.59728	45.8098	2.34064	45.7638	1.96874
							45.6276	2.4009	45.8559	2.59771	45.8559	2.3411	45.8098	1.96922
							45.6757	2.40145	45.9019	2.59813	45.9019	2.34155	45.8559	1.96971
							45.7237	2.402	45.9479	2.59856	45.9479	2.34201	45.9019	1.97019
							45.7718	2.40255	45.994	2.59899	45.994	2.34247	45.9479	1.97068
							45.8198	2.4031	46.04	2.59941	46.04	2.34293	45.994	1.97116
							45.8679	2.40365	46.0861	2.59984	46.0861	2.34338	46.04	1.97164
							45.9159	2.40419	46.1321	2.60026	46.1321	2.34384	46.0861	1.97212
							45.964	2.40474	46.1782	2.60069	46.1782	2.3443	46.1321	1.9726
							46.012	2.40528	46.2242	2.60111	46.2242	2.34475	46.1782	1.97308
							46.0601	2.40583	46.2703	2.60153	46.2703	2.3452	46.2242	1.97356
							46.1081	2.40637	46.3163	2.60195	46.3163	2.34566	46.2703	1.97404
							46.1562	2.40692	46.3624	2.60237	46.3624	2.34611	46.3163	1.97451
							46.2042	2.40746	46.4084	2.60279	46.4084	2.34656	46.3624	1.97499
							46.2522	2.408	46.4545	2.60321	46.4545	2.34701	46.4084	1.97547
							46.3003	2.40854	46.5005	2.60363	46.5005	2.34746	46.4545	1.97594
							46.3484	2.40908	46.5466	2.60405	46.5466	2.34791	46.5005	1.97642
							46.3964	2.40962	46.5926	2.60447	46.5926	2.34836	46.5466	1.97689
							46.4444	2.41015	46.6386	2.60488	46.6386	2.34881	46.5926	1.97736
							46.4925	2.41069	46.6847	2.6053	46.6847	2.34925	46.6386	1.97783
							46.5405	2.41123	46.7307	2.60572	46.7307	2.3497	46.6847	1.97831
							46.5886	2.41176	46.7768	2.60613	46.7768	2.35014	46.7307	1.97878
							46.6366	2.41229	46.8228	2.60654	46.8228	2.35059	46.7768	1.97925
							46.6847	2.41283	46.8689	2.60696	46.8689	2.35103	46.8228	1.97972
							46.7327	2.41336	46.9149	2.60737	46.9149	2.35148	46.8689	1.98019
							46.7808	2.41389	46.961	2.60778	46.961	2.35192	46.9149	1.98065
							46.8288	2.41442	47.007	2.60819	47.007	2.35236	46.961	1.98112
							46.8769	2.41495	47.053	2.6086	47.053	2.3528	47.007	1.98159
							46.9249	2.41548	47.0991	2.60901	47.0991	2.35324	47.053	1.98205
							46.973	2.41601	47.1452	2.60942	47.1452	2.35368	47.0991	1.98252
							47.021	2.41654	47.1912	2.60983	47.1912	2.35412	47.1452	1.98298
							47.0691	2.41706	47.2372	2.61024	47.2372	2.35456	47.1912	1.98345
							47.1171	2.41759	47.2833	2.61065	47.2833	2.355	47.2372	1.98391
							47.1652	2.41811	47.3293	2.61105	47.3293	2.35544	47.2833	1.98437
							47.2132	2.41864	47.3754	2.61146	47.3754	2.35587	47.3293	1.98483
							47.2613	2.41916	47.4214	2.61186	47.4214	2.35631	47.3754	1.9853
							47.3093	2.41968	47.4675	2.61227	47.4675	2.35675	47.4214	1.98576
							47.3574	2.4202	47.5135	2.61267	47.5135	2.35718	47.4675	1.98622
							47.4054	2.42072	47.5596	2.61307	47.5596	2.35761	47.5135	1.98668
							47.4534	2.42124	47.6056	2.61348	47.6056	2.35805	47.5596	1.98713
							47.5015	2.42176	47.6516	2.61388	47.6516	2.35848	47.6056	1.98759
							47.5496	2.42228	47.6977	2.61428	47.6977	2.35891	47.6516	1.98805
							47.5976	2.4228	47.7437	2.61468	47.7437	2.35934	47.6977	1.98851
							47.6457	2.42331	47.7898	2.61508	47.7898	2.35977	47.7437	1.98896
							47.6937	2.42383	47.8358	2.61548	47.8358	2.3602	47.7898	1.98942
							47.7417	2.42434	47.8819	2.61588	47.8819	2.36063	47.8358	1.98987
							47.7898	2.42486	47.9279	2.61628	47.9279	2.36106	47.8819	1.99032
							47.8378	2.42537	47.974	2.61667	47.974	2.36149	47.9279	1.99078
							47.8859	2.42588	48.02	2.61707	48.02	2.36191	47.974	1.99123
							47.9339	2.42639	48.0661	2.61747	48.0661	2.36234	48.02	1.99168
							47.982	2.4269	48.1121	2.61786	48.1121	2.36277	48.0661	1.99213
							48.03	2.42741	48.1582	2.61826	48.1582	2.36319	48.1121	1.99258
							48.0781	2.42792	48.2042	2.61865	48.2042	2.36362	48.1582	1.99303
							48.1261	2.42843	48.2503	2.61904	48.2503	2.36404	48.2042	1.99348
							48.1742	2.42894	48.2963	2.61944	48.2963	2.36446	48.2503	1.99393
							48.2222	2.42944	48.3423	2.61983	48.3423	2.36489	48.2963	1.99438
							48.2703	2.42995	48.3884	2.62022	48.3884	2.36531	48.3423	1.99482
							48.3183	2.43045	48.4344	2.62061	48.4344	2.36573	48.3884	1.99527
							48.3664	2.43096	48.4805	2.621	48.4805	2.36615	48.4344	1.99572
							48.4144	2.43146	48.5265	2.62139	48.5265	2.36657	48.4805	1.99616
							48.4625	2.43196	48.5726	2.62178	48.5726	2.36699	48.5265	1.99661
							48.5105	2.43247	48.6186	2.62217	48.6186	2.36741	48.5726	1.99705
							48.5586	2.43297	48.6647	2.62256	48.6647	2.36782	48.6186	1.99749
							48.6066	2.43347	48.7107	2.62294	48.7107	2.36824	48.6647	1.99794
							48.6546	2.43397	48.7568	2.62333	48.7568	2.36866	48.7107	1.99838
							48.7027	2.43447	48.8028	2.62372	48.8028	2.36907	48.7568	1.99882
							48.7507	2.43496	48.8488	2.6241	48.8488	2.36949	48.8028	1.99926
							48.7988	2.43546	48.8949	2.62449	48.8949	2.3699	48.8488	1.9997
							48.8469	2.43596	48.9409	2.62487	48.9409	2.37032	48.8949	2.00014
							48.8949	2.43645	48.987	2.62525	48.987	2.37073	48.9409	2.00058
							48.9429	2.43695	49.033	2.62564	49.033	2.37115	48.987	2.00102
							48.991	2.43744	49.0791	2.62602	49.0791	2.37156	49.033	2.00145
							49.039	2.43793	49.1251	2.6264	49.1251	2.37197	49.0791	2.00189
							49.0871	2.43843	49.1712	2.62678	49.1712	2.37238	49.1251	2.00233
							49.1351	2.43892	49.2172	2.62716	49.2172	2.37279	49.1712	2.00276
							49.1832	2.43941	49.2633	2.62754	49.2633	2.3732	49.2172	2.0032
							49.2312	2.4399	49.3093	2.62792	49.3093	2.37361	49.2633	2.00363
							49.2793	2.44039	49.3554	2.6283	49.3554	2.37402	49.3093	2.00407
							49.3273	2.44088	49.4014	2.62868	49.4014	2.37443	49.3554	2.0045
							49.3754	2.44137	49.4475	2.62906	49.4475	2.37483	49.4014	2.00493
							49.4234	2.44185	49.4935	2.62943	49.4935	2.37524	49.4475	2.00536
							49.4715	2.44234	49.5395	2.62981	49.5395	2.37564	49.4935	2.0058
							49.5195	2.44283	49.5856	2.63019	49.5856	2.37605	49.5395	2.00623
							49.5676	2.44331	49.6316	2.63056	49.6316	2.37645	49.5856	2.00666
							49.6156	2.44379	49.6777	2.63094	49.6777	2.37686	49.6316	2.00709
							49.6637	2.44428	49.7237	2.63131	49.7237	2.37726	49.6777	2.00751
							49.7117	2.44476	49.7698	2.63168	49.7698	2.37767	49.7237	2.00794
							49.7598	2.44524	49.8158	2.63206	49.8158	2.37807	49.7698	2.00837
							50	2.44764	50	2.63354	50	2.37967	50	2.0105

## Sheet: Fig. 2a
Figure 2a
h0	Time (s)	Sample 1	Sample 2	Sample 3	Sample 4	Sample 5	Mean	SD		Fitted curves
	-2	1	1	1	1	1	1	0		Time (s)	h0	h4	h8
	0	0	0	0	0	0	0	0		-2	1	1	1
	5	0.69104	0.78286	0.69896	0.64595	0.68871	0.701504	0.0499617		0	-2.96459e-05	0.0363	9.97622E-5
	10	0.75836	0.84616	0.72733	0.65517	0.75941	0.749286	0.0687555		0.06006	0.02503	0.03827	4.8039E-4
	15	0.74472	0.85886	0.76431	0.72405	0.74466	0.76732	0.0531158		0.12012	0.04925	0.04023	8.55572E-4
	20	0.76019	0.85363	0.77608	0.69961	0.75989	0.76988	0.0551907		0.18018	0.07265	0.04219	0.00123
	25	0.69647	0.86797	0.74392	0.67824	0.69631	0.736582	0.077381		0.24024	0.09527	0.04413	0.00159
	30	0.69905	0.8671	0.76198	0.67935	0.70002	0.7415	0.0767789		0.3003	0.11713	0.04606	0.00195
	35	0.71459	0.86762	0.77363	0.69425	0.71421	0.75286	0.0707015		0.36036	0.13825	0.04799	0.0023
	40	0.7181	0.8608	0.76979	0.69173	0.71827	0.751738	0.0672179		0.42042	0.15867	0.04991	0.00265
	45	0.68113	0.86514	0.79547	0.66654	0.68699	0.739054	0.0871845		0.48048	0.17839	0.05182	0.003
	50	0.68354	0.88832	0.78848	0.69496	0.688	0.74866	0.0892951		0.54054	0.19746	0.05372	0.00334
	55	0.65805	0.86704	0.77532	0.69519	0.66772	0.732664	0.0881273		0.6006	0.21588	0.05561	0.00367
	60	0.62481	0.86374	0.7795	0.6671	0.62636	0.712302	0.105514		0.66066	0.23369	0.05749	0.004
										0.72072	0.2509	0.05937	0.00432
h4	Time (s)	Sample 1	Sample 2	Sample 3	Sample 4	Sample 5	Mean	SD		0.78078	0.26752	0.06123	0.00464
	-2	1	1	1	1	1	1	0		0.84084	0.28359	0.06309	0.00496
	0	0	0	0	0	0	0	0		0.9009	0.29912	0.06494	0.00527
	5	0.13139	0.32089	0.17831	0.24421	0.27039	0.229038	0.0749757		0.96096	0.31413	0.06679	0.00558
	10	0.29253	0.30164	0.24177	0.33181	0.30674	0.294898	0.0330771		1.02102	0.32864	0.06862	0.00588
	15	0.36898	0.3499	0.26271	0.34868	0.32174	0.330402	0.0414118		1.08108	0.34265	0.07045	0.00618
	20	0.32824	0.38293	0.29273	0.40578	0.3306	0.348056	0.0455703		1.14114	0.3562	0.07226	0.00647
	25	0.46322	0.35138	0.29756	0.51047	0.33311	0.391148	0.091023		1.2012	0.36929	0.07407	0.00676
	30	0.4077	0.47791	0.29333	0.51859	0.32339	0.404184	0.0966345		1.26126	0.38194	0.07588	0.00705
	35	0.39852	0.57773	0.28986	0.53919	0.32334	0.425728	0.128123		1.32132	0.39417	0.07767	0.00733
	40	0.47688	0.52116	0.33208	0.53959	0.40121	0.454184	0.086618		1.38138	0.40598	0.07945	0.00761
	45	0.50024	0.66542	0.3834	0.52446	0.3648	0.487664	0.121528		1.44144	0.4174	0.08123	0.00788
	50	0.53714	0.58019	0.36312	0.43336	0.41422	0.465606	0.0900421		1.5015	0.42843	0.083	0.00815
	55	0.57969	0.64371	0.33492	0.47446	0.4378	0.494116	0.12104		1.56156	0.4391	0.08476	0.00841
	60	0.61446	0.62283	0.32851	0.44723	0.4479	0.492186	0.125291		1.62162	0.4494	0.08652	0.00867
										1.68168	0.45936	0.08827	0.00893
h8	Time (s)	Sample 1	Sample 2	Sample 3	Sample 4	Sample 5	Mean	SD		1.74174	0.46898	0.09	0.00919
	-2	1	1	1	1	1	1	0		1.8018	0.47828	0.09173	0.00944
	0	0	0	0	0	0	0	0		1.86186	0.48727	0.09346	0.00968
	5	0.0134645	0.0231884	0.0195921	0.019687	0.0197269	0.0191318	0.00351597		1.92192	0.49596	0.09517	0.00993
	10	0.0191611	0.03147	0.0228127	0.0257446	0.0227618	0.02439	0.00459462		1.98198	0.50435	0.09688	0.01017
	15	0.01942	0.0356108	0.0220075	0.0217062	0.0261002	0.0249689	0.00641745		2.04204	0.51247	0.09858	0.0104
	20	0.0183843	0.0335404	0.0292539	0.024735	0.0215478	0.0254923	0.00603278		2.1021	0.52031	0.10028	0.01064
	25	0.0230451	0.0302277	0.027912	0.0186774	0.0197269	0.0239178	0.00503875		2.16216	0.52788	0.10196	0.01087
	30	0.0178664	0.0289855	0.0311326	0.0302877	0.0279211	0.0272387	0.00538089		2.22222	0.5352	0.10364	0.01109
	35	0.0251165	0.0207039	0.0287171	0.0217062	0.0221548	0.0236797	0.00326019		2.28228	0.54228	0.10531	0.01132
	40	0.0227861	0.0302277	0.02657	0.022211	0.0273141	0.0258218	0.00333363		2.34234	0.54912	0.10697	0.01154
	45	0.0212325	0.0306418	0.0284487	0.0297829	0.0282246	0.0276661	0.00372999		2.4024	0.55573	0.10863	0.01175
	50	0.0214915	0.0289855	0.0303274	0.0323069	0.0324734	0.029117	0.00450202		2.46246	0.56211	0.11028	0.01197
	55	0.0284827	0.0389234	0.0324745	0.0287733	0.0270106	0.0311329	0.00479782		2.52252	0.56828	0.11192	0.01218
	60	0.0235629	0.0306418	0.0284487	0.0302877	0.0197269	0.0265336	0.00473802		2.58258	0.57425	0.11355	0.01239
										2.64264	0.58001	0.11518	0.01259
										2.7027	0.58558	0.1168	0.01279
										2.76276	0.59096	0.11841	0.01299
										2.82282	0.59617	0.12001	0.01319
										2.88288	0.60119	0.12161	0.01338
										2.94294	0.60605	0.1232	0.01357
										3.003	0.61075	0.12478	0.01376
										3.06306	0.61528	0.12636	0.01395
										3.12312	0.61967	0.12793	0.01413
										3.18318	0.62391	0.12949	0.01431
										3.24324	0.628	0.13105	0.01449
										3.3033	0.63196	0.1326	0.01466
										3.36336	0.63578	0.13414	0.01483
										3.42342	0.63948	0.13567	0.015
										3.48348	0.64305	0.1372	0.01517
										3.54354	0.6465	0.13872	0.01534
										3.6036	0.64984	0.14024	0.0155
										3.66366	0.65306	0.14175	0.01566
										3.72372	0.65618	0.14325	0.01582
										3.78378	0.65919	0.14474	0.01597
										3.84384	0.6621	0.14623	0.01613
										3.9039	0.66491	0.14771	0.01628
										3.96396	0.66763	0.14919	0.01643
										4.02402	0.67026	0.15065	0.01657
										4.08408	0.67279	0.15212	0.01672
										4.14414	0.67525	0.15357	0.01686
										4.2042	0.67762	0.15502	0.017
										4.26426	0.67991	0.15646	0.01714
										4.32432	0.68212	0.1579	0.01728
										4.38438	0.68426	0.15933	0.01741
										4.44444	0.68633	0.16075	0.01755
										4.5045	0.68832	0.16217	0.01768
										4.56456	0.69025	0.16358	0.01781
										4.62462	0.69212	0.16498	0.01793
										4.68468	0.69392	0.16638	0.01806
										4.74474	0.69567	0.16777	0.01818
										4.8048	0.69735	0.16916	0.0183
										4.86486	0.69898	0.17054	0.01842
										4.92492	0.70055	0.17191	0.01854
										4.98498	0.70207	0.17328	0.01866
										5	0.70244	0.17362	0.01869
										5.04505	0.70354	0.17464	0.01877
										5.10511	0.70496	0.176	0.01889
										5.16517	0.70633	0.17734	0.019
										5.22523	0.70766	0.17869	0.01911
										5.28529	0.70894	0.18003	0.01922
										5.34535	0.71017	0.18136	0.01933
										5.40541	0.71137	0.18268	0.01943
										5.46547	0.71253	0.184	0.01954
										5.52553	0.71365	0.18531	0.01964
										5.58559	0.71472	0.18662	0.01974
										5.64565	0.71577	0.18792	0.01984
										5.70571	0.71678	0.18922	0.01994
										5.76577	0.71775	0.19051	0.02003
										5.82583	0.71869	0.1918	0.02013
										5.88589	0.7196	0.19308	0.02022
										5.94595	0.72048	0.19435	0.02032
										6.00601	0.72133	0.19562	0.02041
										6.06607	0.72216	0.19688	0.0205
										6.12613	0.72295	0.19813	0.02059
										6.18619	0.72372	0.19939	0.02067
										6.24625	0.72446	0.20063	0.02076
										6.30631	0.72517	0.20187	0.02085
										6.36637	0.72587	0.20311	0.02093
										6.42643	0.72654	0.20433	0.02101
										6.48649	0.72718	0.20556	0.02109
										6.54655	0.72781	0.20678	0.02117
										6.60661	0.72841	0.20799	0.02125
										6.66667	0.729	0.2092	0.02133
										6.72673	0.72956	0.2104	0.02141
										6.78679	0.7301	0.21159	0.02148
										6.84685	0.73063	0.21278	0.02156
										6.90691	0.73114	0.21397	0.02163
										6.96697	0.73163	0.21515	0.0217
										7.02703	0.73211	0.21633	0.02178
										7.08709	0.73257	0.2175	0.02185
										7.14715	0.73301	0.21866	0.02192
										7.20721	0.73344	0.21982	0.02198
										7.26727	0.73386	0.22098	0.02205
										7.32733	0.73426	0.22213	0.02212
										7.38739	0.73464	0.22327	0.02218
										7.44745	0.73502	0.22441	0.02225
										7.50751	0.73538	0.22554	0.02231
										7.56757	0.73573	0.22667	0.02238
										7.62763	0.73607	0.2278	0.02244
										7.68769	0.73639	0.22892	0.0225
										7.74775	0.73671	0.23003	0.02256
										7.80781	0.73701	0.23114	0.02262
										7.86787	0.73731	0.23224	0.02268
										7.92793	0.73759	0.23334	0.02273
										7.98799	0.73787	0.23444	0.02279
										8.04805	0.73813	0.23553	0.02285
										8.10811	0.73839	0.23661	0.0229
										8.16817	0.73864	0.23769	0.02296
										8.22823	0.73888	0.23877	0.02301
										8.28829	0.73911	0.23984	0.02306
										8.34835	0.73934	0.2409	0.02312
										8.40841	0.73955	0.24196	0.02317
										8.46847	0.73976	0.24302	0.02322
										8.52853	0.73996	0.24407	0.02327
										8.58859	0.74016	0.24512	0.02332
										8.64865	0.74035	0.24616	0.02336
										8.70871	0.74053	0.2472	0.02341
										8.76877	0.74071	0.24823	0.02346
										8.82883	0.74088	0.24926	0.02351
										8.88889	0.74104	0.25029	0.02355
										8.94895	0.7412	0.2513	0.0236
										9.00901	0.74136	0.25232	0.02364
										9.06907	0.7415	0.25333	0.02369
										9.12913	0.74165	0.25434	0.02373
										9.18919	0.74179	0.25534	0.02377
										9.24925	0.74192	0.25633	0.02381
										9.30931	0.74205	0.25733	0.02385
										9.36937	0.74218	0.25831	0.0239
										9.42943	0.7423	0.2593	0.02394
										9.48949	0.74242	0.26028	0.02398
										9.54955	0.74253	0.26125	0.02401
										9.60961	0.74264	0.26222	0.02405
										9.66967	0.74274	0.26319	0.02409
										9.72973	0.74285	0.26415	0.02413
										9.78979	0.74294	0.26511	0.02416
										9.84985	0.74304	0.26606	0.0242
										9.90991	0.74313	0.26701	0.02424
										9.96997	0.74322	0.26796	0.02427
										10	0.74326	0.26843	0.02429
										10.03	0.74331	0.2689	0.02431
										10.0901	0.74339	0.26983	0.02434
										10.1502	0.74347	0.27077	0.02438
										10.2102	0.74355	0.2717	0.02441
										10.2703	0.74362	0.27262	0.02444
										10.3303	0.7437	0.27354	0.02447
										10.3904	0.74377	0.27446	0.02451
										10.4505	0.74383	0.27537	0.02454
										10.5105	0.7439	0.27628	0.02457
										10.5706	0.74396	0.27718	0.0246
										10.6306	0.74402	0.27808	0.02463
										10.6907	0.74408	0.27898	0.02466
										10.7508	0.74414	0.27987	0.02469
										10.8108	0.7442	0.28076	0.02472
										10.8709	0.74425	0.28164	0.02475
										10.9309	0.7443	0.28252	0.02477
										10.991	0.74435	0.2834	0.0248
										11.0511	0.7444	0.28427	0.02483
										11.1111	0.74444	0.28514	0.02486
										11.1712	0.74449	0.286	0.02488
										11.2312	0.74453	0.28686	0.02491
										11.2913	0.74457	0.28772	0.02493
										11.3514	0.74462	0.28857	0.02496
										11.4114	0.74465	0.28942	0.02498
										11.4715	0.74469	0.29027	0.02501
										11.5315	0.74473	0.29111	0.02503
										11.5916	0.74476	0.29195	0.02506
										11.6517	0.7448	0.29278	0.02508
										11.7117	0.74483	0.29361	0.0251
										11.7718	0.74486	0.29444	0.02513
										11.8318	0.74489	0.29526	0.02515
										11.8919	0.74492	0.29608	0.02517
										11.952	0.74495	0.2969	0.02519
										12.012	0.74498	0.29771	0.02521
										12.0721	0.74501	0.29852	0.02524
										12.1321	0.74503	0.29933	0.02526
										12.1922	0.74506	0.30013	0.02528
										12.2523	0.74508	0.30093	0.0253
										12.3123	0.74511	0.30172	0.02532
										12.3724	0.74513	0.30251	0.02534
										12.4324	0.74515	0.3033	0.02536
										12.4925	0.74517	0.30408	0.02538
										12.5526	0.74519	0.30486	0.0254
										12.6126	0.74521	0.30564	0.02541
										12.6727	0.74523	0.30641	0.02543
										12.7327	0.74525	0.30718	0.02545
										12.7928	0.74527	0.30795	0.02547
										12.8529	0.74529	0.30871	0.02549
										12.9129	0.7453	0.30947	0.0255
										12.973	0.74532	0.31023	0.02552
										13.033	0.74533	0.31098	0.02554
										13.0931	0.74535	0.31173	0.02556
										13.1532	0.74536	0.31248	0.02557
										13.2132	0.74538	0.31322	0.02559
										13.2733	0.74539	0.31396	0.0256
										13.3333	0.74541	0.3147	0.02562
										13.3934	0.74542	0.31543	0.02564
										13.4535	0.74543	0.31616	0.02565
										13.5135	0.74544	0.31689	0.02567
										13.5736	0.74545	0.31761	0.02568
										13.6336	0.74546	0.31833	0.0257
										13.6937	0.74548	0.31905	0.02571
										13.7538	0.74549	0.31977	0.02572
										13.8138	0.7455	0.32048	0.02574
										13.8739	0.74551	0.32118	0.02575
										13.9339	0.74551	0.32189	0.02577
										13.994	0.74552	0.32259	0.02578
										14.0541	0.74553	0.32329	0.02579
										14.1141	0.74554	0.32398	0.02581
										14.1742	0.74555	0.32468	0.02582
										14.2342	0.74556	0.32537	0.02583
										14.2943	0.74556	0.32605	0.02584
										14.3544	0.74557	0.32673	0.02586
										14.4144	0.74558	0.32741	0.02587
										14.4745	0.74559	0.32809	0.02588
										14.5345	0.74559	0.32877	0.02589
										14.5946	0.7456	0.32944	0.0259
										14.6547	0.7456	0.3301	0.02591
										14.7147	0.74561	0.33077	0.02593
										14.7748	0.74562	0.33143	0.02594
										14.8348	0.74562	0.33209	0.02595
										14.8949	0.74563	0.33275	0.02596
										14.955	0.74563	0.3334	0.02597
										15	0.74564	0.33389	0.02598
										15.015	0.74564	0.33405	0.02598
										15.0751	0.74564	0.3347	0.02599
										15.1351	0.74565	0.33534	0.026
										15.1952	0.74565	0.33598	0.02601
										15.2553	0.74566	0.33662	0.02602
										15.3153	0.74566	0.33726	0.02603
										15.3754	0.74566	0.33789	0.02604
										15.4354	0.74567	0.33852	0.02605
										15.4955	0.74567	0.33915	0.02606
										15.5556	0.74568	0.33978	0.02607
										15.6156	0.74568	0.3404	0.02608
										15.6757	0.74568	0.34102	0.02609
										15.7357	0.74569	0.34163	0.0261
										15.7958	0.74569	0.34225	0.0261
										15.8559	0.74569	0.34286	0.02611
										15.9159	0.7457	0.34347	0.02612
										15.976	0.7457	0.34407	0.02613
										16.036	0.7457	0.34467	0.02614
										16.0961	0.7457	0.34528	0.02615
										16.1562	0.74571	0.34587	0.02615
										16.2162	0.74571	0.34647	0.02616
										16.2763	0.74571	0.34706	0.02617
										16.3363	0.74571	0.34765	0.02618
										16.3964	0.74572	0.34824	0.02618
										16.4565	0.74572	0.34882	0.02619
										16.5165	0.74572	0.3494	0.0262
										16.5766	0.74572	0.34998	0.02621
										16.6366	0.74573	0.35056	0.02621
										16.6967	0.74573	0.35113	0.02622
										16.7568	0.74573	0.35171	0.02623
										16.8168	0.74573	0.35227	0.02623
										16.8769	0.74573	0.35284	0.02624
										16.9369	0.74573	0.3534	0.02625
										16.997	0.74574	0.35397	0.02625
										17.0571	0.74574	0.35453	0.02626
										17.1171	0.74574	0.35508	0.02627
										17.1772	0.74574	0.35564	0.02627
										17.2372	0.74574	0.35619	0.02628
										17.2973	0.74574	0.35674	0.02629
										17.3574	0.74574	0.35728	0.02629
										17.4174	0.74575	0.35783	0.0263
										17.4775	0.74575	0.35837	0.0263
										17.5375	0.74575	0.35891	0.02631
										17.5976	0.74575	0.35945	0.02632
										17.6577	0.74575	0.35998	0.02632
										17.7177	0.74575	0.36051	0.02633
										17.7778	0.74575	0.36104	0.02633
										17.8378	0.74575	0.36157	0.02634
										17.8979	0.74575	0.3621	0.02634
										17.958	0.74576	0.36262	0.02635
										18.018	0.74576	0.36314	0.02635
										18.0781	0.74576	0.36366	0.02636
										18.1381	0.74576	0.36417	0.02636
										18.1982	0.74576	0.36469	0.02637
										18.2583	0.74576	0.3652	0.02637
										18.3183	0.74576	0.36571	0.02638
										18.3784	0.74576	0.36622	0.02638
										18.4384	0.74576	0.36672	0.02639
										18.4985	0.74576	0.36722	0.02639
										18.5586	0.74576	0.36772	0.0264
										18.6186	0.74576	0.36822	0.0264
										18.6787	0.74576	0.36872	0.0264
										18.7387	0.74577	0.36921	0.02641
										18.7988	0.74577	0.3697	0.02641
										18.8589	0.74577	0.37019	0.02642
										18.9189	0.74577	0.37068	0.02642
										18.979	0.74577	0.37116	0.02643
										19.039	0.74577	0.37165	0.02643
										19.0991	0.74577	0.37213	0.02643
										19.1592	0.74577	0.3726	0.02644
										19.2192	0.74577	0.37308	0.02644
										19.2793	0.74577	0.37356	0.02644
										19.3393	0.74577	0.37403	0.02645
										19.3994	0.74577	0.3745	0.02645
										19.4595	0.74577	0.37497	0.02646
										19.5195	0.74577	0.37543	0.02646
										19.5796	0.74577	0.37589	0.02646
										19.6396	0.74577	0.37636	0.02647
										19.6997	0.74577	0.37682	0.02647
										19.7598	0.74577	0.37727	0.02647
										19.8198	0.74577	0.37773	0.02648
										19.8799	0.74577	0.37818	0.02648
										19.9399	0.74577	0.37863	0.02648
										20	0.74577	0.37908	0.02649
										20.0601	0.74577	0.37953	0.02649
										20.1201	0.74577	0.37998	0.02649
										20.1802	0.74578	0.38042	0.0265
										20.2402	0.74578	0.38086	0.0265
										20.3003	0.74578	0.3813	0.0265
										20.3604	0.74578	0.38174	0.0265
										20.4204	0.74578	0.38218	0.02651
										20.4805	0.74578	0.38261	0.02651
										20.5405	0.74578	0.38304	0.02651
										20.6006	0.74578	0.38347	0.02652
										20.6607	0.74578	0.3839	0.02652
										20.7207	0.74578	0.38433	0.02652
										20.7808	0.74578	0.38475	0.02652
										20.8408	0.74578	0.38517	0.02653
										20.9009	0.74578	0.38559	0.02653
										20.961	0.74578	0.38601	0.02653
										21.021	0.74578	0.38643	0.02653
										21.0811	0.74578	0.38684	0.02654
										21.1411	0.74578	0.38726	0.02654
										21.2012	0.74578	0.38767	0.02654
										21.2613	0.74578	0.38808	0.02654
										21.3213	0.74578	0.38848	0.02655
										21.3814	0.74578	0.38889	0.02655
										21.4414	0.74578	0.38929	0.02655
										21.5015	0.74578	0.3897	0.02655
										21.5616	0.74578	0.3901	0.02655
										21.6216	0.74578	0.3905	0.02656
										21.6817	0.74578	0.39089	0.02656
										21.7417	0.74578	0.39129	0.02656
										21.8018	0.74578	0.39168	0.02656
										21.8619	0.74578	0.39207	0.02657
										21.9219	0.74578	0.39246	0.02657
										21.982	0.74578	0.39285	0.02657
										22.042	0.74578	0.39324	0.02657
										22.1021	0.74578	0.39362	0.02657
										22.1622	0.74578	0.394	0.02657
										22.2222	0.74578	0.39439	0.02658
										22.2823	0.74578	0.39477	0.02658
										22.3423	0.74578	0.39514	0.02658
										22.4024	0.74578	0.39552	0.02658
										22.4625	0.74578	0.39589	0.02658
										22.5225	0.74578	0.39627	0.02659
										22.5826	0.74578	0.39664	0.02659
										22.6426	0.74578	0.39701	0.02659
										22.7027	0.74578	0.39738	0.02659
										22.7628	0.74578	0.39774	0.02659
										22.8228	0.74578	0.39811	0.02659
										22.8829	0.74578	0.39847	0.0266
										22.9429	0.74578	0.39883	0.0266
										23.003	0.74578	0.39919	0.0266
										23.0631	0.74578	0.39955	0.0266
										23.1231	0.74578	0.39991	0.0266
										23.1832	0.74578	0.40026	0.0266
										23.2432	0.74578	0.40061	0.0266
										23.3033	0.74578	0.40097	0.02661
										23.3634	0.74578	0.40132	0.02661
										23.4234	0.74578	0.40167	0.02661
										23.4835	0.74578	0.40201	0.02661
										23.5435	0.74578	0.40236	0.02661
										23.6036	0.74578	0.4027	0.02661
										23.6637	0.74578	0.40305	0.02661
										23.7237	0.74578	0.40339	0.02662
										23.7838	0.74578	0.40373	0.02662
										23.8438	0.74578	0.40406	0.02662
										23.9039	0.74578	0.4044	0.02662
										23.964	0.74578	0.40474	0.02662
										24.024	0.74578	0.40507	0.02662
										24.0841	0.74578	0.4054	0.02662
										24.1441	0.74578	0.40573	0.02662
										24.2042	0.74578	0.40606	0.02663
										24.2643	0.74578	0.40639	0.02663
										24.3243	0.74578	0.40672	0.02663
										24.3844	0.74578	0.40704	0.02663
										24.4444	0.74578	0.40736	0.02663
										24.5045	0.74578	0.40769	0.02663
										24.5646	0.74578	0.40801	0.02663
										24.6246	0.74578	0.40833	0.02663
										24.6847	0.74578	0.40864	0.02663
										24.7447	0.74578	0.40896	0.02664
										24.8048	0.74578	0.40928	0.02664
										24.8649	0.74578	0.40959	0.02664
										24.9249	0.74578	0.4099	0.02664
										24.985	0.74578	0.41021	0.02664
										25	0.74578	0.41029	0.02664
										25.045	0.74578	0.41052	0.02664
										25.1051	0.74578	0.41083	0.02664
										25.1652	0.74578	0.41114	0.02664
										25.2252	0.74578	0.41144	0.02664
										25.2853	0.74578	0.41174	0.02664
										25.3453	0.74578	0.41205	0.02664
										25.4054	0.74578	0.41235	0.02665
										25.4655	0.74578	0.41265	0.02665
										25.5255	0.74578	0.41295	0.02665
										25.5856	0.74578	0.41324	0.02665
										25.6456	0.74578	0.41354	0.02665
										25.7057	0.74578	0.41383	0.02665
										25.7658	0.74578	0.41413	0.02665
										25.8258	0.74578	0.41442	0.02665
										25.8859	0.74578	0.41471	0.02665
										25.9459	0.74578	0.415	0.02665
										26.006	0.74578	0.41529	0.02665
										26.0661	0.74578	0.41557	0.02665
										26.1261	0.74578	0.41586	0.02665
										26.1862	0.74578	0.41614	0.02666
										26.2462	0.74578	0.41643	0.02666
										26.3063	0.74578	0.41671	0.02666
										26.3664	0.74578	0.41699	0.02666
										26.4264	0.74578	0.41727	0.02666
										26.4865	0.74578	0.41755	0.02666
										26.5465	0.74578	0.41782	0.02666
										26.6066	0.74578	0.4181	0.02666
										26.6667	0.74578	0.41837	0.02666
										26.7267	0.74578	0.41865	0.02666
										26.7868	0.74578	0.41892	0.02666
										26.8468	0.74578	0.41919	0.02666
										26.9069	0.74578	0.41946	0.02666
										26.967	0.74578	0.41973	0.02666
										27.027	0.74578	0.41999	0.02666
										27.0871	0.74578	0.42026	0.02667
										27.1471	0.74578	0.42052	0.02667
										27.2072	0.74578	0.42079	0.02667
										27.2673	0.74578	0.42105	0.02667
										27.3273	0.74578	0.42131	0.02667
										27.3874	0.74578	0.42157	0.02667
										27.4474	0.74578	0.42183	0.02667
										27.5075	0.74578	0.42209	0.02667
										27.5676	0.74578	0.42235	0.02667
										27.6276	0.74578	0.4226	0.02667
										27.6877	0.74578	0.42285	0.02667
										27.7477	0.74578	0.42311	0.02667
										27.8078	0.74578	0.42336	0.02667
										27.8679	0.74578	0.42361	0.02667
										27.9279	0.74578	0.42386	0.02667
										27.988	0.74578	0.42411	0.02667
										28.048	0.74578	0.42436	0.02667
										28.1081	0.74578	0.4246	0.02667
										28.1682	0.74578	0.42485	0.02667
										28.2282	0.74578	0.42509	0.02667
										28.2883	0.74578	0.42534	0.02668
										28.3483	0.74578	0.42558	0.02668
										28.4084	0.74578	0.42582	0.02668
										28.4685	0.74578	0.42606	0.02668
										28.5285	0.74578	0.4263	0.02668
										28.5886	0.74578	0.42654	0.02668
										28.6486	0.74578	0.42677	0.02668
										28.7087	0.74578	0.42701	0.02668
										28.7688	0.74578	0.42724	0.02668
										28.8288	0.74578	0.42748	0.02668
										28.8889	0.74578	0.42771	0.02668
										28.9489	0.74578	0.42794	0.02668
										29.009	0.74578	0.42817	0.02668
										29.0691	0.74578	0.4284	0.02668
										29.1291	0.74578	0.42863	0.02668
										29.1892	0.74578	0.42886	0.02668
										29.2492	0.74578	0.42909	0.02668
										29.3093	0.74578	0.42931	0.02668
										29.3694	0.74578	0.42954	0.02668
										29.4294	0.74578	0.42976	0.02668
										29.4895	0.74578	0.42998	0.02668
										29.5495	0.74578	0.4302	0.02668
										29.6096	0.74578	0.43042	0.02668
										29.6697	0.74578	0.43064	0.02668
										29.7297	0.74578	0.43086	0.02668
										29.7898	0.74578	0.43108	0.02668
										29.8498	0.74578	0.4313	0.02668
										29.9099	0.74578	0.43151	0.02669
										29.97	0.74578	0.43173	0.02669
										30	0.74578	0.43183	0.02669
										30.03	0.74578	0.43194	0.02669
										30.0901	0.74578	0.43215	0.02669
										30.1502	0.74578	0.43237	0.02669
										30.2102	0.74578	0.43258	0.02669
										30.2703	0.74578	0.43279	0.02669
										30.3303	0.74578	0.433	0.02669
										30.3904	0.74578	0.4332	0.02669
										30.4505	0.74578	0.43341	0.02669
										30.5105	0.74578	0.43362	0.02669
										30.5706	0.74578	0.43382	0.02669
										30.6306	0.74578	0.43403	0.02669
										30.6907	0.74578	0.43423	0.02669
										30.7508	0.74578	0.43443	0.02669
										30.8108	0.74578	0.43464	0.02669
										30.8709	0.74578	0.43484	0.02669
										30.9309	0.74578	0.43504	0.02669
										30.991	0.74578	0.43524	0.02669
										31.0511	0.74578	0.43543	0.02669
										31.1111	0.74578	0.43563	0.02669
										31.1712	0.74578	0.43583	0.02669
										31.2312	0.74578	0.43602	0.02669
										31.2913	0.74578	0.43622	0.02669
										31.3514	0.74578	0.43641	0.02669
										31.4114	0.74578	0.43661	0.02669
										31.4715	0.74578	0.4368	0.02669
										31.5315	0.74578	0.43699	0.02669
										31.5916	0.74578	0.43718	0.02669
										31.6517	0.74578	0.43737	0.02669
										31.7117	0.74578	0.43756	0.02669
										31.7718	0.74578	0.43775	0.02669
										31.8318	0.74578	0.43793	0.02669
										31.8919	0.74578	0.43812	0.02669
										31.952	0.74578	0.4383	0.02669
										32.012	0.74578	0.43849	0.02669
										32.0721	0.74578	0.43867	0.02669
										32.1321	0.74578	0.43886	0.02669
										32.1922	0.74578	0.43904	0.02669
										32.2522	0.74578	0.43922	0.02669
										32.3123	0.74578	0.4394	0.02669
										32.3724	0.74578	0.43958	0.02669
										32.4324	0.74578	0.43976	0.02669
										32.4925	0.74578	0.43994	0.02669
										32.5525	0.74578	0.44011	0.02669
										32.6126	0.74578	0.44029	0.02669
										32.6727	0.74578	0.44047	0.02669
										32.7327	0.74578	0.44064	0.0267
										32.7928	0.74578	0.44082	0.0267
										32.8528	0.74578	0.44099	0.0267
										32.9129	0.74578	0.44116	0.0267
										32.973	0.74578	0.44133	0.0267
										33.033	0.74578	0.4415	0.0267
										33.0931	0.74578	0.44168	0.0267
										33.1531	0.74578	0.44185	0.0267
										33.2132	0.74578	0.44201	0.0267
										33.2733	0.74578	0.44218	0.0267
										33.3333	0.74578	0.44235	0.0267
										33.3934	0.74578	0.44252	0.0267
										33.4534	0.74578	0.44268	0.0267
										33.5135	0.74578	0.44285	0.0267
										33.5736	0.74578	0.44301	0.0267
										33.6336	0.74578	0.44318	0.0267
										33.6937	0.74578	0.44334	0.0267
										33.7537	0.74578	0.4435	0.0267
										33.8138	0.74578	0.44366	0.0267
										33.8739	0.74578	0.44382	0.0267
										33.9339	0.74578	0.44398	0.0267
										33.994	0.74578	0.44414	0.0267
										34.054	0.74578	0.4443	0.0267
										34.1141	0.74578	0.44446	0.0267
										34.1742	0.74578	0.44462	0.0267
										34.2342	0.74578	0.44477	0.0267
										34.2943	0.74578	0.44493	0.0267
										34.3543	0.74578	0.44508	0.0267
										34.4144	0.74578	0.44524	0.0267
										34.4745	0.74578	0.44539	0.0267
										34.5345	0.74578	0.44555	0.0267
										34.5946	0.74578	0.4457	0.0267
										34.6546	0.74578	0.44585	0.0267
										34.7147	0.74578	0.446	0.0267
										34.7748	0.74578	0.44615	0.0267
										34.8348	0.74578	0.4463	0.0267
										34.8949	0.74578	0.44645	0.0267
										34.9549	0.74578	0.4466	0.0267
										35	0.74578	0.44671	0.0267
										35.015	0.74578	0.44675	0.0267
										35.0751	0.74578	0.44689	0.0267
										35.1351	0.74578	0.44704	0.0267
										35.1952	0.74578	0.44719	0.0267
										35.2553	0.74578	0.44733	0.0267
										35.3153	0.74578	0.44748	0.0267
										35.3754	0.74578	0.44762	0.0267
										35.4354	0.74578	0.44776	0.0267
										35.4955	0.74578	0.44791	0.0267
										35.5556	0.74578	0.44805	0.0267
										35.6156	0.74578	0.44819	0.0267
										35.6757	0.74578	0.44833	0.0267
										35.7357	0.74578	0.44847	0.0267
										35.7958	0.74578	0.44861	0.0267
										35.8559	0.74578	0.44875	0.0267
										35.9159	0.74578	0.44889	0.0267
										35.976	0.74578	0.44902	0.0267
										36.036	0.74578	0.44916	0.0267
										36.0961	0.74578	0.4493	0.0267
										36.1562	0.74578	0.44943	0.0267
										36.2162	0.74578	0.44957	0.0267
										36.2763	0.74578	0.4497	0.0267
										36.3363	0.74578	0.44984	0.0267
										36.3964	0.74578	0.44997	0.0267
										36.4565	0.74578	0.4501	0.0267
										36.5165	0.74578	0.45024	0.0267
										36.5766	0.74578	0.45037	0.0267
										36.6366	0.74578	0.4505	0.0267
										36.6967	0.74578	0.45063	0.0267
										36.7568	0.74578	0.45076	0.0267
										36.8168	0.74578	0.45089	0.0267
										36.8769	0.74578	0.45102	0.0267
										36.9369	0.74578	0.45115	0.0267
										36.997	0.74578	0.45127	0.0267
										37.0571	0.74578	0.4514	0.0267
										37.1171	0.74578	0.45153	0.0267
										37.1772	0.74578	0.45165	0.0267
										37.2372	0.74578	0.45178	0.0267
										37.2973	0.74578	0.4519	0.0267
										37.3574	0.74578	0.45203	0.0267
										37.4174	0.74578	0.45215	0.0267
										37.4775	0.74578	0.45227	0.0267
										37.5375	0.74578	0.4524	0.0267
										37.5976	0.74578	0.45252	0.0267
										37.6577	0.74578	0.45264	0.0267
										37.7177	0.74578	0.45276	0.0267
										37.7778	0.74578	0.45288	0.0267
										37.8378	0.74578	0.453	0.0267
										37.8979	0.74578	0.45312	0.0267
										37.958	0.74578	0.45324	0.0267
										38.018	0.74578	0.45336	0.0267
										38.0781	0.74578	0.45348	0.0267
										38.1381	0.74578	0.45359	0.0267
										38.1982	0.74578	0.45371	0.0267
										38.2583	0.74578	0.45383	0.0267
										38.3183	0.74578	0.45394	0.0267
										38.3784	0.74578	0.45406	0.0267
										38.4384	0.74578	0.45417	0.0267
										38.4985	0.74578	0.45429	0.0267
										38.5586	0.74578	0.4544	0.0267
										38.6186	0.74578	0.45451	0.0267
										38.6787	0.74578	0.45462	0.0267
										38.7387	0.74578	0.45474	0.0267
										38.7988	0.74578	0.45485	0.0267
										38.8589	0.74578	0.45496	0.0267
										38.9189	0.74578	0.45507	0.0267
										38.979	0.74578	0.45518	0.0267
										39.039	0.74578	0.45529	0.0267
										39.0991	0.74578	0.4554	0.0267
										39.1592	0.74578	0.45551	0.0267
										39.2192	0.74578	0.45562	0.0267
										39.2793	0.74578	0.45572	0.0267
										39.3393	0.74578	0.45583	0.0267
										39.3994	0.74578	0.45594	0.0267
										39.4595	0.74578	0.45604	0.0267
										39.5195	0.74578	0.45615	0.0267
										39.5796	0.74578	0.45626	0.0267
										39.6396	0.74578	0.45636	0.0267
										39.6997	0.74578	0.45647	0.0267
										39.7598	0.74578	0.45657	0.0267
										39.8198	0.74578	0.45667	0.0267
										39.8799	0.74578	0.45678	0.0267
										39.9399	0.74578	0.45688	0.0267
										40	0.74578	0.45698	0.0267
										40.0601	0.74578	0.45708	0.0267
										40.1201	0.74578	0.45718	0.0267
										40.1802	0.74578	0.45728	0.0267
										40.2402	0.74578	0.45738	0.0267
										40.3003	0.74578	0.45748	0.0267
										40.3604	0.74578	0.45758	0.0267
										40.4204	0.74578	0.45768	0.0267
										40.4805	0.74578	0.45778	0.0267
										40.5405	0.74578	0.45788	0.0267
										40.6006	0.74578	0.45798	0.0267
										40.6607	0.74578	0.45807	0.0267
										40.7207	0.74578	0.45817	0.0267
										40.7808	0.74578	0.45827	0.0267
										40.8408	0.74578	0.45836	0.0267
										40.9009	0.74578	0.45846	0.0267
										40.961	0.74578	0.45855	0.0267
										41.021	0.74578	0.45865	0.0267
										41.0811	0.74578	0.45874	0.0267
										41.1411	0.74578	0.45884	0.0267
										41.2012	0.74578	0.45893	0.0267
										41.2613	0.74578	0.45902	0.0267
										41.3213	0.74578	0.45912	0.0267
										41.3814	0.74578	0.45921	0.0267
										41.4414	0.74578	0.4593	0.0267
										41.5015	0.74578	0.45939	0.0267
										41.5616	0.74578	0.45948	0.0267
										41.6216	0.74578	0.45957	0.0267
										41.6817	0.74578	0.45966	0.0267
										41.7417	0.74578	0.45975	0.0267
										41.8018	0.74578	0.45984	0.0267
										41.8619	0.74578	0.45993	0.0267
										41.9219	0.74578	0.46002	0.0267
										41.982	0.74578	0.46011	0.0267
										42.042	0.74578	0.4602	0.0267
										42.1021	0.74578	0.46028	0.0267
										42.1622	0.74578	0.46037	0.0267
										42.2222	0.74578	0.46046	0.0267
										42.2823	0.74578	0.46054	0.0267
										42.3423	0.74578	0.46063	0.0267
										42.4024	0.74578	0.46072	0.0267
										42.4625	0.74578	0.4608	0.0267
										42.5225	0.74578	0.46089	0.0267
										42.5826	0.74578	0.46097	0.0267
										42.6426	0.74578	0.46105	0.0267
										42.7027	0.74578	0.46114	0.0267
										42.7628	0.74578	0.46122	0.0267
										42.8228	0.74578	0.4613	0.0267
										42.8829	0.74578	0.46139	0.0267
										42.9429	0.74578	0.46147	0.0267
										43.003	0.74578	0.46155	0.0267
										43.0631	0.74578	0.46163	0.0267
										43.1231	0.74578	0.46171	0.0267
										43.1832	0.74578	0.46179	0.0267
										43.2432	0.74578	0.46187	0.0267
										43.3033	0.74578	0.46195	0.0267
										43.3634	0.74578	0.46203	0.0267
										43.4234	0.74578	0.46211	0.0267
										43.4835	0.74578	0.46219	0.0267
										43.5435	0.74578	0.46227	0.0267
										43.6036	0.74578	0.46235	0.0267
										43.6637	0.74578	0.46243	0.0267
										43.7237	0.74578	0.4625	0.0267
										43.7838	0.74578	0.46258	0.0267
										43.8438	0.74578	0.46266	0.0267
										43.9039	0.74578	0.46273	0.0267
										43.964	0.74578	0.46281	0.0267
										44.024	0.74578	0.46289	0.0267
										44.0841	0.74578	0.46296	0.0267
										44.1441	0.74578	0.46304	0.0267
										44.2042	0.74578	0.46311	0.0267
										44.2643	0.74578	0.46319	0.0267
										44.3243	0.74578	0.46326	0.0267
										44.3844	0.74578	0.46333	0.0267
										44.4444	0.74578	0.46341	0.0267
										44.5045	0.74578	0.46348	0.0267
										44.5646	0.74578	0.46355	0.0267
										44.6246	0.74578	0.46363	0.0267
										44.6847	0.74578	0.4637	0.0267
										44.7447	0.74578	0.46377	0.0267
										44.8048	0.74578	0.46384	0.0267
										44.8649	0.74578	0.46391	0.0267
										44.9249	0.74578	0.46398	0.0267
										44.985	0.74578	0.46405	0.0267
										45	0.74578	0.46407	0.0267
										45.0451	0.74578	0.46412	0.0267
										45.1051	0.74578	0.46419	0.0267
										45.1652	0.74578	0.46426	0.0267
										45.2252	0.74578	0.46433	0.0267
										45.2853	0.74578	0.4644	0.0267
										45.3454	0.74578	0.46447	0.0267
										45.4054	0.74578	0.46454	0.0267
										45.4655	0.74578	0.46461	0.0267
										45.5255	0.74578	0.46468	0.0267
										45.5856	0.74578	0.46474	0.0267
										45.6457	0.74578	0.46481	0.0267
										45.7057	0.74578	0.46488	0.0267
										45.7658	0.74578	0.46494	0.0267
										45.8258	0.74578	0.46501	0.0267
										45.8859	0.74578	0.46508	0.0267
										45.946	0.74578	0.46514	0.0267
										46.006	0.74578	0.46521	0.0267
										46.0661	0.74578	0.46527	0.0267
										46.1261	0.74578	0.46534	0.0267
										46.1862	0.74578	0.4654	0.0267
										46.2463	0.74578	0.46547	0.0267
										46.3063	0.74578	0.46553	0.0267
										46.3664	0.74578	0.46559	0.02671
										46.4264	0.74578	0.46566	0.02671
										46.4865	0.74578	0.46572	0.02671
										46.5466	0.74578	0.46578	0.02671
										46.6066	0.74578	0.46585	0.02671
										46.6667	0.74578	0.46591	0.02671
										46.7267	0.74578	0.46597	0.02671
										46.7868	0.74578	0.46603	0.02671
										46.8469	0.74578	0.46609	0.02671
										46.9069	0.74578	0.46616	0.02671
										46.967	0.74578	0.46622	0.02671
										47.027	0.74578	0.46628	0.02671
										47.0871	0.74578	0.46634	0.02671
										47.1472	0.74578	0.4664	0.02671
										47.2072	0.74578	0.46646	0.02671
										47.2673	0.74578	0.46652	0.02671
										47.3273	0.74578	0.46658	0.02671
										47.3874	0.74578	0.46664	0.02671
										47.4475	0.74578	0.46669	0.02671
										47.5075	0.74578	0.46675	0.02671
										47.5676	0.74578	0.46681	0.02671
										47.6276	0.74578	0.46687	0.02671
										47.6877	0.74578	0.46693	0.02671
										47.7478	0.74578	0.46699	0.02671
										47.8078	0.74578	0.46704	0.02671
										47.8679	0.74578	0.4671	0.02671
										47.9279	0.74578	0.46716	0.02671
										47.988	0.74578	0.46721	0.02671
										48.0481	0.74578	0.46727	0.02671
										48.1081	0.74578	0.46733	0.02671
										48.1682	0.74578	0.46738	0.02671
										48.2282	0.74578	0.46744	0.02671
										48.2883	0.74578	0.46749	0.02671
										48.3484	0.74578	0.46755	0.02671
										48.4084	0.74578	0.4676	0.02671
										48.4685	0.74578	0.46766	0.02671
										48.5285	0.74578	0.46771	0.02671
										48.5886	0.74578	0.46776	0.02671
										48.6487	0.74578	0.46782	0.02671
										48.7087	0.74578	0.46787	0.02671
										48.7688	0.74578	0.46793	0.02671
										48.8288	0.74578	0.46798	0.02671
										48.8889	0.74578	0.46803	0.02671
										48.949	0.74578	0.46808	0.02671
										49.009	0.74578	0.46814	0.02671
										49.0691	0.74578	0.46819	0.02671
										49.1291	0.74578	0.46824	0.02671
										49.1892	0.74578	0.46829	0.02671
										49.2493	0.74578	0.46834	0.02671
										49.3093	0.74578	0.46839	0.02671
										49.3694	0.74578	0.46845	0.02671
										49.4294	0.74578	0.4685	0.02671
										49.4895	0.74578	0.46855	0.02671
										49.5496	0.74578	0.4686	0.02671
										49.6096	0.74578	0.46865	0.02671
										49.6697	0.74578	0.4687	0.02671
										49.7297	0.74578	0.46875	0.02671
										49.7898	0.74578	0.4688	0.02671
										49.8499	0.74578	0.46885	0.02671
										49.9099	0.74578	0.4689	0.02671
										49.97	0.74578	0.46894	0.02671
										50	0.74578	0.46897	0.02671
										50.03	0.74578	0.46899	0.02671
										50.0901	0.74578	0.46904	0.02671
										50.1501	0.74578	0.46909	0.02671
										50.2102	0.74578	0.46914	0.02671
										50.2703	0.74578	0.46918	0.02671
										50.3303	0.74578	0.46923	0.02671
										50.3904	0.74578	0.46928	0.02671
										50.4504	0.74578	0.46933	0.02671
										50.5105	0.74578	0.46937	0.02671
										50.5706	0.74578	0.46942	0.02671
										50.6306	0.74578	0.46947	0.02671
										50.6907	0.74578	0.46951	0.02671
										50.7507	0.74578	0.46956	0.02671
										50.8108	0.74578	0.4696	0.02671
										50.8709	0.74578	0.46965	0.02671
										50.9309	0.74578	0.4697	0.02671
										50.991	0.74578	0.46974	0.02671
										51.051	0.74578	0.46979	0.02671
										51.1111	0.74578	0.46983	0.02671
										51.1712	0.74578	0.46988	0.02671
										51.2312	0.74578	0.46992	0.02671
										51.2913	0.74578	0.46996	0.02671
										51.3513	0.74578	0.47001	0.02671
										51.4114	0.74578	0.47005	0.02671
										51.4715	0.74578	0.4701	0.02671
										51.5315	0.74578	0.47014	0.02671
										51.5916	0.74578	0.47018	0.02671
										51.6516	0.74578	0.47023	0.02671
										51.7117	0.74578	0.47027	0.02671
										51.7718	0.74578	0.47031	0.02671
										51.8318	0.74578	0.47035	0.02671
										51.8919	0.74578	0.4704	0.02671
										51.9519	0.74578	0.47044	0.02671
										52.012	0.74578	0.47048	0.02671
										52.0721	0.74578	0.47052	0.02671
										52.1321	0.74578	0.47056	0.02671
										52.1922	0.74578	0.47061	0.02671
										52.2522	0.74578	0.47065	0.02671
										52.3123	0.74578	0.47069	0.02671
										52.3724	0.74578	0.47073	0.02671
										52.4324	0.74578	0.47077	0.02671
										52.4925	0.74578	0.47081	0.02671
										52.5525	0.74578	0.47085	0.02671
										52.6126	0.74578	0.47089	0.02671
										52.6727	0.74578	0.47093	0.02671
										52.7327	0.74578	0.47097	0.02671
										52.7928	0.74578	0.47101	0.02671
										52.8528	0.74578	0.47105	0.02671
										52.9129	0.74578	0.47109	0.02671
										52.973	0.74578	0.47113	0.02671
										53.033	0.74578	0.47117	0.02671
										53.0931	0.74578	0.4712	0.02671
										53.1531	0.74578	0.47124	0.02671
										53.2132	0.74578	0.47128	0.02671
										53.2733	0.74578	0.47132	0.02671
										53.3333	0.74578	0.47136	0.02671
										53.3934	0.74578	0.4714	0.02671
										53.4534	0.74578	0.47143	0.02671
										53.5135	0.74578	0.47147	0.02671
										53.5736	0.74578	0.47151	0.02671
										53.7537	0.74578	0.47155	0.02671
										53.8138	0.74578	0.47158	0.02671
										53.8739	0.74578	0.47162	0.02671
										53.9339	0.74578	0.47166	0.02671
										54.054	0.74578	0.47169	0.02671
										54.1141	0.74578	0.47173	0.02671
										54.1742	0.74578	0.47177	0.02671
										54.2342	0.74578	0.4718	0.02671
										54.2943	0.74578	0.47184	0.02671
										54.3543	0.74578	0.47187	0.02671
										54.4144	0.74578	0.47191	0.02671
										54.4745	0.74578	0.47194	0.02671
										54.5345	0.74578	0.47198	0.02671
										54.5946	0.74578	0.47201	0.02671
										54.6546	0.74578	0.47205	0.02671
										54.7147	0.74578	0.47208	0.02671
										54.7748	0.74578	0.47212	0.02671
										54.8348	0.74578	0.47215	0.02671
										54.8949	0.74578	0.47219	0.02671
										54.9549	0.74578	0.47222	0.02671
										55	0.74578	0.47226	0.02671
										55.015	0.74578	0.47229	0.02671
										55.0751	0.74578	0.47232	0.02671
										55.1351	0.74578	0.47235	0.02671
										55.1952	0.74578	0.47236	0.02671
										55.2553	0.74578	0.47239	0.02671
										55.3153	0.74578	0.47242	0.02671
										55.3754	0.74578	0.47246	0.02671
										55.4354	0.74578	0.47249	0.02671
										55.4955	0.74578	0.47252	0.02671
										55.5556	0.74578	0.47256	0.02671
										55.6156	0.74578	0.47259	0.02671
										55.6757	0.74578	0.47262	0.02671
										55.7357	0.74578	0.47265	0.02671
										55.7958	0.74578	0.47268	0.02671
										55.8559	0.74578	0.47272	0.02671
										55.9159	0.74578	0.47275	0.02671
										55.976	0.74578	0.47278	0.02671
										56.0961	0.74578	0.47281	0.02671
										56.1562	0.74578	0.47284	0.02671
										56.2162	0.74578	0.47287	0.02671
										56.2763	0.74578	0.47291	0.02671
										56.3363	0.74578	0.47294	0.02671
										56.3964	0.74578	0.47297	0.02671
										56.4565	0.74578	0.473	0.02671
										56.5165	0.74578	0.47303	0.02671
										56.5766	0.74578	0.47306	0.02671
										56.6366	0.74578	0.47309	0.02671
										56.6967	0.74578	0.47312	0.02671
										56.7568	0.74578	0.47315	0.02671
										56.8168	0.74578	0.47318	0.02671
										56.8769	0.74578	0.47321	0.02671
										56.9369	0.74578	0.47324	0.02671
										56.997	0.74578	0.47327	0.02671
										57.0571	0.74578	0.4733	0.02671
										57.1171	0.74578	0.47333	0.02671
										57.1772	0.74578	0.47336	0.02671
										57.2372	0.74578	0.47339	0.02671
										57.2973	0.74578	0.47341	0.02671
										57.3574	0.74578	0.47344	0.02671
										57.4174	0.74578	0.47347	0.02671
										57.4775	0.74578	0.4735	0.02671
										57.6577	0.74578	0.47353	0.02671
										57.7177	0.74578	0.47356	0.02671
										57.7778	0.74578	0.47359	0.02671
										57.8378	0.74578	0.47361	0.02671
										57.8979	0.74578	0.47364	0.02671
										58.018	0.74578	0.47367	0.02671
										58.0781	0.74578	0.4737	0.02671
										58.1381	0.74578	0.47372	0.02671
										58.1982	0.74578	0.47375	0.02671
										58.2583	0.74578	0.47378	0.02671
										58.3183	0.74578	0.47381	0.02671
										58.3784	0.74578	0.47383	0.02671
										58.4384	0.74578	0.47386	0.02671
										58.4985	0.74578	0.47389	0.02671
										58.5586	0.74578	0.47391	0.02671
										58.6186	0.74578	0.47394	0.02671
										58.6787	0.74578	0.47397	0.02671
										58.7387	0.74578	0.47399	0.02671
										58.7988	0.74578	0.47402	0.02671
										58.8589	0.74578	0.47404	0.02671
										58.9189	0.74578	0.47407	0.02671
										58.979	0.74578	0.4741	0.02671
										59.039	0.74578	0.47412	0.02671
										59.0991	0.74578	0.47415	0.02671
										59.1592	0.74578	0.47417	0.02671
										59.2192	0.74578	0.4742	0.02671
										59.2793	0.74578	0.47422	0.02671
										59.3393	0.74578	0.47425	0.02671
										59.3994	0.74578	0.47427	0.02671
										59.4595	0.74578	0.4743	0.02671
										59.5195	0.74578	0.47432	0.02671
										59.5796	0.74578	0.47435	0.02671
										59.6396	0.74578	0.47437	0.02671
										59.6997	0.74578	0.4744	0.02671
										59.8799	0.74578	0.47442	0.02671
										59.9399	0.74578	0.47445	0.02671
										60	0.74578	0.47468	0.02671

## Sheet: Fig. 2b
Figure 2b
	h0	h4	h8
Sample 1	0.37519	0.38554	0.976437
Sample 2	0.13626	0.37717	0.969358
Sample 3	0.2205	0.67149	0.971551
Sample 4	0.3329	0.55277	0.969712
Sample 5	0.37364	0.5521	0.980273
Mean	0.287698	0.507814	0.973466
SD	0.105514	0.125291	0.00473802
p	h0 v.s. h4	0.0177435
	h4 v.s. h8	0.00057436
	h0 v.s. h8	5.74577e-05

## Sheet: Fig. 2d
Figure 2d
	h0	h4	h8
Sample 1	0.00147	0.70157	1.00943
Sample 2	0.22856	0.68763	0.87404
Sample 3	0.20439	0.75382	0.96483
Sample 4	0.11347	0.55331	0.84434
Sample 5	0.18131	0.74459	0.95724
Mean	0.14584	0.688184	0.929976
SD	0.0914048	0.0804055	0.0684351
p	h0 v.s. h4	0.0001515
	h4 v.s. h8	0.000279174
	h0 v.s. h8	0.000101083

## Sheet: Fig. 2g
Figure 2g
	h0	h4	h8
Sample1	0	0.00609756	1
Sample2	0	0.011976	0.875
Sample3	0	0.0110497	0.941176
Mean	0	0.00970778	0.938725
SD	0	0.00316066	0.062536
p	h0 v.s. h4	0.0167826
	h4 v.s. h8	0.000825078
	h0 v.s. h8	0.000738023

## Sheet: Fig. 2h
Figure 2h
Orginal Coordinates								Zero-referenced Coordinates
h0		h4		h8				h0		h4		h8
x	y	x	y	x	y			x	y	x	y	x	y
57.6948	46.3522	27.2384	42.3436	2.35348	26.737			0	0	0	0	0	0
57.6768	46.31	27.1959	42.2952	2.33722	26.7432			-0.01796	-0.04216	-0.04242	-0.0484	-0.01626	0.00613
57.6768	46.31	27.1959	42.2952	2.33722	26.7432			-0.01796	-0.04216	-0.04242	-0.0484	-0.01626	0.00613
57.7307	46.3219	27.2231	42.2995	2.34788	26.7389			0.03597	-0.03031	-0.01524	-0.04415	-0.0056	0.00182
57.7307	46.3219	27.2231	42.2995	2.34788	26.7389			0.03597	-0.03031	-0.01524	-0.04415	-0.0056	0.00182
57.6769	46.3389	27.2176	42.3333	2.33751	26.7339			-0.01785	-0.01329	-0.02075	-0.01036	-0.01597	-0.00316
57.6769	46.3389	27.2176	42.3333	2.33751	26.7339			-0.01785	-0.01329	-0.02075	-0.01036	-0.01597	-0.00316
57.6885	46.2957	27.178	42.3125	2.3637	26.7423			-0.00628	-0.05644	-0.06036	-0.03109	0.01022	0.00528
57.6885	46.2957	27.178	42.3125	2.3637	26.7423			-0.00628	-0.05644	-0.06036	-0.03109	0.01022	0.00528
57.6804	46.3177	27.1698	42.3004	2.34479	26.7352			-0.01437	-0.03446	-0.06861	-0.04325	-0.00869	-0.0019
57.6804	46.3177	27.1698	42.3004	2.34479	26.7352			-0.01437	-0.03446	-0.06861	-0.04325	-0.00869	-0.0019
57.6782	46.3479	27.1667	42.3141	2.34913	26.7382			-0.01659	-0.00432	-0.07165	-0.02958	-0.00435	0.00119
57.6782	46.3479	27.1667	42.3141	2.34913	26.7382			-0.01659	-0.00432	-0.07165	-0.02958	-0.00435	0.00119
57.6608	46.3051	27.1549	42.2598	2.35602	26.7315			-0.03398	-0.04711	-0.08344	-0.0838	0.00254	-0.00555
57.6608	46.3051	27.1549	42.2598	2.35602	26.7315			-0.03398	-0.04711	-0.08344	-0.0838	0.00254	-0.00555
57.6711	46.2852	27.1727	42.3363	2.34975	26.743			-0.02362	-0.06697	-0.06572	-0.00734	-0.00373	0.00599
57.6711	46.2852	27.1727	42.3363	2.34975	26.743			-0.02362	-0.06697	-0.06572	-0.00734	-0.00373	0.00599
57.6705	46.2923	27.1919	42.3139	2.34852	26.7402			-0.02425	-0.0599	-0.04647	-0.02969	-0.00496	0.00318
57.6705	46.2923	27.1919	42.3139	2.34852	26.7402			-0.02425	-0.0599	-0.04647	-0.02969	-0.00496	0.00318
57.6609	46.3031	27.1746	42.2989	2.34891	26.734			-0.03381	-0.04907	-0.06373	-0.04474	-0.00457	-0.00304
57.6609	46.3031	27.1746	42.2989	2.34891	26.734			-0.03381	-0.04907	-0.06373	-0.04474	-0.00457	-0.00304
57.6426	46.3185	27.2283	42.3082	2.33795	26.7316			-0.05219	-0.0337	-0.0101	-0.0354	-0.01553	-0.0054
57.6426	46.3185	27.2283	42.3082	2.33795	26.7316			-0.05219	-0.0337	-0.0101	-0.0354	-0.01553	-0.0054
57.6661	46.3324	27.1865	42.2934	2.35139	26.7338			-0.02862	-0.01981	-0.05191	-0.0502	-0.00209	-0.00323
57.6661	46.3324	27.1865	42.2934	2.35139	26.7338			-0.02862	-0.01981	-0.05191	-0.0502	-0.00209	-0.00323
57.6623	46.2755	27.1903	42.2777	2.35393	26.7427			-0.03244	-0.07671	-0.04806	-0.06593	0.00045	0.00568
57.6623	46.2755	27.1903	42.2777	2.35393	26.7427			-0.03244	-0.07671	-0.04806	-0.06593	0.00045	0.00568
57.6654	46.3001	27.1952	42.3346	2.35261	26.7347			-0.02939	-0.05209	-0.04321	-0.00902	-0.00087	-0.00238
57.6654	46.3001	27.1952	42.3346	2.35261	26.7347			-0.02939	-0.05209	-0.04321	-0.00902	-0.00087	-0.00238
57.6876	46.3353	27.1878	42.3021	2.34445	26.7335			-0.00721	-0.01684	-0.05057	-0.04155	-0.00903	-0.00352
57.6876	46.3353	27.1878	42.3021	2.34445	26.7335			-0.00721	-0.01684	-0.05057	-0.04155	-0.00903	-0.00352
57.6742	46.3318	27.1688	42.2998	2.34994	26.7359			-0.02059	-0.02038	-0.0696	-0.04382	-0.00354	-0.00116
57.6742	46.3318	27.1688	42.2998	2.34994	26.7359			-0.02059	-0.02038	-0.0696	-0.04382	-0.00354	-0.00116
57.6802	46.3407	27.1748	42.3082	2.34546	26.7309			-0.01455	-0.01149	-0.0636	-0.03545	-0.00802	-0.00613
57.6802	46.3407	27.1748	42.3082	2.34546	26.7309			-0.01455	-0.01149	-0.0636	-0.03545	-0.00802	-0.00613
57.6922	46.3249	27.1739	42.2689	2.34261	26.7347			-0.00259	-0.0273	-0.06448	-0.07476	-0.01087	-0.00236
57.6922	46.3249	27.1739	42.2689	2.34261	26.7347			-0.00259	-0.0273	-0.06448	-0.07476	-0.01087	-0.00236
57.6859	46.3414	27.1833	42.3076	2.34664	26.7342			-0.00885	-0.01077	-0.0551	-0.03601	-0.00684	-0.00283
57.6859	46.3414	27.1833	42.3076	2.34664	26.7342			-0.00885	-0.01077	-0.0551	-0.03601	-0.00684	-0.00283
57.6806	46.2973	27.1573	42.3053	2.35834	26.7453			-0.01412	-0.05487	-0.08108	-0.03834	0.00486	0.00822
57.6806	46.2973	27.1573	42.3053	2.35834	26.7453			-0.01412	-0.05487	-0.08108	-0.03834	0.00486	0.00822
57.6553	46.402	27.17	42.3076	2.35532	26.7459			-0.0395	0.04979	-0.06839	-0.03605	0.00184	0.0088
57.6553	46.402	27.17	42.3076	2.35532	26.7459			-0.0395	0.04979	-0.06839	-0.03605	0.00184	0.0088
57.6621	46.2854	27.1871	42.3232	2.34499	26.7367			-0.03265	-0.06674	-0.05123	-0.02046	-0.00849	-0.00035
57.6621	46.2854	27.1871	42.3232	2.34499	26.7367			-0.03265	-0.06674	-0.05123	-0.02046	-0.00849	-0.00035
57.6809	46.3315	27.2074	42.3107	2.34203	26.7427			-0.01382	-0.02068	-0.03093	-0.03295	-0.01145	0.00567
57.6809	46.3315	27.2074	42.3107	2.34203	26.7427			-0.01382	-0.02068	-0.03093	-0.03295	-0.01145	0.00567
57.5996	46.3484	27.1745	42.3105	2.34863	26.7398			-0.09518	-0.00381	-0.06384	-0.03309	-0.00485	0.00275
57.5996	46.3484	27.1745	42.3105	2.34863	26.7398			-0.09518	-0.00381	-0.06384	-0.03309	-0.00485	0.00275
57.6004	46.3464	27.1707	42.2803	2.35272	26.74			-0.09433	-0.00578	-0.0677	-0.0633	-0.00076	0.00293
57.6004	46.3464	27.1707	42.2803	2.35272	26.74			-0.09433	-0.00578	-0.0677	-0.0633	-0.00076	0.00293
57.6649	46.3245	27.2143	42.2729	2.34624	26.7387			-0.02981	-0.02767	-0.02406	-0.07069	-0.00724	0.00164
57.6649	46.3245	27.2143	42.2729	2.34624	26.7387			-0.02981	-0.02767	-0.02406	-0.07069	-0.00724	0.00164
57.6018	46.3534	27.1717	42.2983	2.3362	26.7421			-0.09301	0.00119	-0.06665	-0.04531	-0.01728	0.00507
57.6018	46.3534	27.1717	42.2983	2.3362	26.7421			-0.09301	0.00119	-0.06665	-0.04531	-0.01728	0.00507
57.6159	46.3655	27.1827	42.2842	2.34645	26.7449			-0.07889	0.01332	-0.05564	-0.05941	-0.00703	0.00789
57.6159	46.3655	27.1827	42.2842	2.34645	26.7449			-0.07889	0.01332	-0.05564	-0.05941	-0.00703	0.00789
57.6111	46.3578	27.1838	42.2906	2.34416	26.7335			-0.08369	0.00557	-0.05458	-0.05307	-0.00932	-0.00356
57.6111	46.3578	27.1838	42.2906	2.34416	26.7335			-0.08369	0.00557	-0.05458	-0.05307	-0.00932	-0.00356
57.6531	46.3596	27.1575	42.3195	2.35101	26.7315			-0.04161	0.00738	-0.08084	-0.02417	-0.00247	-0.00553
57.6531	46.3596	27.1575	42.3195	2.35101	26.7315			-0.04161	0.00738	-0.08084	-0.02417	-0.00247	-0.00553
57.6272	46.4126	27.1709	42.2773	2.3435	26.7364			-0.06752	0.06041	-0.06743	-0.06635	-0.00998	-0.00068
57.6272	46.4126	27.1709	42.2773	2.3435	26.7364			-0.06752	0.06041	-0.06743	-0.06635	-0.00998	-0.00068
57.5853	46.3888	27.1956	42.282	2.34159	26.7418			-0.10946	0.03666	-0.04281	-0.06168	-0.01189	0.00477
57.5853	46.3888	27.1956	42.282	2.34159	26.7418			-0.10946	0.03666	-0.04281	-0.06168	-0.01189	0.00477
57.6441	46.4145	27.1628	42.3077	2.35063	26.7366			-0.05068	0.06236	-0.0756	-0.03588	-0.00285	-0.00041
57.6441	46.4145	27.1628	42.3077	2.35063	26.7366			-0.05068	0.06236	-0.0756	-0.03588	-0.00285	-0.00041
57.683	46.4613	27.2029	42.3338	2.34499	26.7302			-0.01176	0.10908	-0.03544	-0.00979	-0.00849	-0.00684
57.683	46.4613	27.2029	42.3338	2.34499	26.7302			-0.01176	0.10908	-0.03544	-0.00979	-0.00849	-0.00684
57.5926	46.434	27.194	42.3071	2.35142	26.7479			-0.10217	0.08183	-0.04441	-0.03654	-0.00206	0.01084
57.5926	46.434	27.194	42.3071	2.35142	26.7479			-0.10217	0.08183	-0.04441	-0.03654	-0.00206	0.01084
57.6028	46.4442	27.1803	42.2809	2.35589	26.7369			-0.09198	0.092	-0.05808	-0.06278	0.00241	-0.00017
57.6028	46.4442	27.1803	42.2809	2.35589	26.7369			-0.09198	0.092	-0.05808	-0.06278	0.00241	-0.00017
57.6617	46.4542	27.1726	42.3086	2.35781	26.7249			-0.03303	0.10198	-0.06579	-0.03503	0.00433	-0.01211
57.6617	46.4542	27.1726	42.3086	2.35781	26.7249			-0.03303	0.10198	-0.06579	-0.03503	0.00433	-0.01211
57.6408	46.4046	27.1868	42.2988	2.34619	26.7369			-0.054	0.05243	-0.05154	-0.04485	-0.00729	-0.00017
57.6408	46.4046	27.1868	42.2988	2.34619	26.7369			-0.054	0.05243	-0.05154	-0.04485	-0.00729	-0.00017
57.6362	46.4258	27.1499	42.2698	2.34475	26.7361			-0.05861	0.07363	-0.0885	-0.07383	-0.00873	-0.00092
57.6362	46.4258	27.1499	42.2698	2.34475	26.7361			-0.05861	0.07363	-0.0885	-0.07383	-0.00873	-0.00092
57.6685	46.394	27.1939	42.348	2.33555	26.7228			-0.02624	0.04185	-0.04451	0.00437	-0.01793	-0.01422
57.6685	46.394	27.1939	42.348	2.33555	26.7228			-0.02624	0.04185	-0.04451	0.00437	-0.01793	-0.01422
57.6657	46.3795	27.1459	42.3085	2.34933	26.7391			-0.02906	0.02729	-0.09246	-0.0351	-0.00415	0.00203
57.6657	46.3795	27.1459	42.3085	2.34933	26.7391			-0.02906	0.02729	-0.09246	-0.0351	-0.00415	0.00203
57.7089	46.3991	27.2003	42.2877	2.35546	26.74			0.01412	0.04694	-0.03806	-0.05595	0.00198	0.00298
57.7089	46.3991	27.2003	42.2877	2.35546	26.74			0.01412	0.04694	-0.03806	-0.05595	0.00198	0.00298
57.6513	46.4011	27.1728	42.2949	2.34576	26.7364			-0.0435	0.04893	-0.06557	-0.04875	-0.00772	-0.00064
57.6513	46.4011	27.1728	42.2949	2.34576	26.7364			-0.0435	0.04893	-0.06557	-0.04875	-0.00772	-0.00064
57.6472	46.4184	27.1649	42.3003	2.34556	26.7409			-0.04759	0.06618	-0.07351	-0.04336	-0.00792	0.00382
57.6472	46.4184	27.1649	42.3003	2.34556	26.7409			-0.04759	0.06618	-0.07351	-0.04336	-0.00792	0.00382
57.6792	46.4233	27.1579	42.2973	2.33917	26.7413			-0.01558	0.07108	-0.08046	-0.04633	-0.01431	0.0042
57.6792	46.4233	27.1579	42.2973	2.33917	26.7413			-0.01558	0.07108	-0.08046	-0.04633	-0.01431	0.0042
57.7152	46.396	27.2037	42.3039	2.35477	26.737			0.02049	0.04385	-0.03467	-0.03969	0.00129	-0.0001
57.7152	46.396	27.2037	42.3039	2.35477	26.737			0.02049	0.04385	-0.03467	-0.03969	0.00129	-0.0001
57.6947	46.4279	27.1683	42.3088	2.34466	26.7268			-1e-05	0.07573	-0.07008	-0.03488	-0.00882	-0.01026
57.6947	46.4279	27.1683	42.3088	2.34466	26.7268			-1e-05	0.07573	-0.07008	-0.03488	-0.00882	-0.01026
57.7852	46.4719	27.1774	42.3134	2.34438	26.7299			0.09049	0.11972	-0.06102	-0.03024	-0.0091	-0.00716
57.7852	46.4719	27.1774	42.3134	2.34438	26.7299			0.09049	0.11972	-0.06102	-0.03024	-0.0091	-0.00716
57.6838	46.4191	27.1809	42.3031	2.35246	26.7325			-0.01092	0.06688	-0.05746	-0.04056	-0.00102	-0.00453
57.6838	46.4191	27.1809	42.3031	2.35246	26.7325			-0.01092	0.06688	-0.05746	-0.04056	-0.00102	-0.00453
57.7206	46.424	27.166	42.3211	2.34421	26.7354			0.02589	0.07184	-0.07234	-0.02255	-0.00927	-0.00168
57.7206	46.424	27.166	42.3211	2.34421	26.7354			0.02589	0.07184	-0.07234	-0.02255	-0.00927	-0.00168
57.6476	46.39	27.2023	42.2951	2.35693	26.7391			-0.04712	0.03785	-0.03606	-0.04856	0.00345	0.00203
57.6476	46.39	27.2023	42.2951	2.35693	26.7391			-0.04712	0.03785	-0.03606	-0.04856	0.00345	0.00203
57.7328	46.4294	27.1705	42.3108	2.35909	26.736			0.03801	0.07721	-0.06784	-0.03286	0.00561	-0.001
57.7328	46.4294	27.1705	42.3108	2.35909	26.736			0.03801	0.07721	-0.06784	-0.03286	0.00561	-0.001
57.6756	46.4173	27.1736	42.2709	2.34122	26.7443			-0.01913	0.06506	-0.06474	-0.07274	-0.01226	0.00727
57.6756	46.4173	27.1736	42.2709	2.34122	26.7443			-0.01913	0.06506	-0.06474	-0.07274	-0.01226	0.00727
57.6593	46.4152	27.1763	42.2907	2.35223	26.7383			-0.0355	0.06298	-0.06205	-0.05289	-0.00125	0.00124
57.6593	46.4152	27.1763	42.2907	2.35223	26.7383			-0.0355	0.06298	-0.06205	-0.05289	-0.00125	0.00124
57.7037	46.4488	27.1856	42.3105	2.3437	26.7487			0.0089	0.0966	-0.05281	-0.03312	-0.00978	0.01167
57.7037	46.4488	27.1856	42.3105	2.3437	26.7487			0.0089	0.0966	-0.05281	-0.03312	-0.00978	0.01167
57.6545	46.4201	27.1639	42.2895	2.35095	26.7363			-0.04024	0.06794	-0.07445	-0.05412	-0.00253	-0.00077
57.6545	46.4201	27.1639	42.2895	2.35095	26.7363			-0.04024	0.06794	-0.07445	-0.05412	-0.00253	-0.00077
57.6848	46.4337	27.1982	42.2796	2.34738	26.7377			-0.00996	0.08155	-0.04017	-0.06403	-0.0061	0.00064
57.6848	46.4337	27.1982	42.2796	2.34738	26.7377			-0.00996	0.08155	-0.04017	-0.06403	-0.0061	0.00064
57.6366	46.4049	27.2097	42.3274	2.35043	26.7347			-0.05812	0.05268	-0.02869	-0.01622	-0.00305	-0.00233
57.6366	46.4049	27.2097	42.3274	2.35043	26.7347			-0.05812	0.05268	-0.02869	-0.01622	-0.00305	-0.00233
57.6922	46.4638	27.1615	42.2983	2.34903	26.7321			-0.00253	0.11161	-0.07686	-0.04534	-0.00445	-0.00495
57.6922	46.4638	27.1615	42.2983	2.34903	26.7321			-0.00253	0.11161	-0.07686	-0.04534	-0.00445	-0.00495
57.6498	46.4236	27.159	42.311	2.34434	26.7369			-0.04495	0.07141	-0.07937	-0.03267	-0.00914	-0.00015
57.6498	46.4236	27.159	42.311	2.34434	26.7369			-0.04495	0.07141	-0.07937	-0.03267	-0.00914	-0.00015
57.6654	46.3922	27.1918	42.2837	2.35325	26.7355			-0.02938	0.04004	-0.04661	-0.05993	-0.00023	-0.0016
57.6654	46.3922	27.1918	42.2837	2.35325	26.7355			-0.02938	0.04004	-0.04661	-0.05993	-0.00023	-0.0016
57.6687	46.4074	27.1887	42.3423	2.33893	26.7425			-0.0261	0.0552	-0.0497	-0.00129	-0.01455	0.00543
57.6687	46.4074	27.1887	42.3423	2.33893	26.7425			-0.0261	0.0552	-0.0497	-0.00129	-0.01455	0.00543
57.6532	46.4543	27.1396	42.3331	2.34723	26.7449			-0.04155	0.10216	-0.09879	-0.01055	-0.00625	0.00781
57.6532	46.4543	27.1396	42.3331	2.34723	26.7449			-0.04155	0.10216	-0.09879	-0.01055	-0.00625	0.00781
57.6754	46.4379	27.1746	42.2754	2.34022	26.7454			-0.01933	0.08567	-0.06373	-0.06828	-0.01326	0.00832
57.6754	46.4379	27.1746	42.2754	2.34022	26.7454			-0.01933	0.08567	-0.06373	-0.06828	-0.01326	0.00832
57.6595	46.401	27.2079	42.3127	2.3461	26.7386			-0.0353	0.0488	-0.03045	-0.03096	-0.00738	0.00151
57.6595	46.401	27.2079	42.3127	2.3461	26.7386			-0.0353	0.0488	-0.03045	-0.03096	-0.00738	0.00151
57.629	46.4253	27.1721	42.2773	2.35551	26.7365			-0.06574	0.07307	-0.06626	-0.06634	0.00203	-0.00051
57.629	46.4253	27.1721	42.2773	2.35551	26.7365			-0.06574	0.07307	-0.06626	-0.06634	0.00203	-0.00051
57.6531	46.4287	27.1967	42.3025	2.34199	26.7345			-0.04165	0.0765	-0.04168	-0.04109	-0.01149	-0.00258
57.6531	46.4287	27.1967	42.3025	2.34199	26.7345			-0.04165	0.0765	-0.04168	-0.04109	-0.01149	-0.00258
57.6478	46.438	27.2267	42.2656	2.35498	26.7422			-0.04697	0.08586	-0.01164	-0.07804	0.0015	0.00516
57.6478	46.438	27.2267	42.2656	2.35498	26.7422			-0.04697	0.08586	-0.01164	-0.07804	0.0015	0.00516
57.6545	46.4134	27.1986	42.2911	2.34315	26.7349			-0.04028	0.06123	-0.03977	-0.05255	-0.01033	-0.00211
57.6545	46.4134	27.1986	42.2911	2.34315	26.7349			-0.04028	0.06123	-0.03977	-0.05255	-0.01033	-0.00211
57.6533	46.4094	27.1505	42.3225	2.34996	26.7436			-0.04143	0.05724	-0.08784	-0.02114	-0.00352	0.0066
57.6533	46.4094	27.1505	42.3225	2.34996	26.7436			-0.04143	0.05724	-0.08784	-0.02114	-0.00352	0.0066
57.6297	46.4193	27.1644	42.3131	2.34998	26.731			-0.06509	0.06711	-0.07399	-0.0305	-0.0035	-0.00603
57.6297	46.4193	27.1644	42.3131	2.34998	26.731			-0.06509	0.06711	-0.07399	-0.0305	-0.0035	-0.00603
57.6457	46.4159	27.2068	42.2774	2.35065	26.7401			-0.04911	0.06373	-0.03157	-0.06624	-0.00283	0.003
57.6457	46.4159	27.2068	42.2774	2.35065	26.7401			-0.04911	0.06373	-0.03157	-0.06624	-0.00283	0.003
57.6161	46.4076	27.1879	42.2916	2.35001	26.7344			-0.07867	0.05544	-0.05045	-0.05206	-0.00347	-0.00267
57.6161	46.4076	27.1879	42.2916	2.35001	26.7344			-0.07867	0.05544	-0.05045	-0.05206	-0.00347	-0.00267
57.6119	46.4061	27.1721	42.3265	2.34454	26.7355			-0.08284	0.05393	-0.06628	-0.01715	-0.00894	-0.00156
57.6119	46.4061	27.1721	42.3265	2.34454	26.7355			-0.08284	0.05393	-0.06628	-0.01715	-0.00894	-0.00156
57.6542	46.4197	27.1928	42.3548	2.35183	26.7362			-0.04051	0.06754	-0.04554	0.01115	-0.00165	-0.0008
57.6542	46.4197	27.1928	42.3548	2.35183	26.7362			-0.04051	0.06754	-0.04554	0.01115	-0.00165	-0.0008
57.5961	46.4505	27.1713	42.315	2.34183	26.744			-0.09863	0.09832	-0.06706	-0.02861	-0.01165	0.00694
57.5961	46.4505	27.1713	42.315	2.34183	26.744			-0.09863	0.09832	-0.06706	-0.02861	-0.01165	0.00694
57.5677	46.3739	27.194	42.2861	2.34711	26.7313			-0.1271	0.02174	-0.04442	-0.05757	-0.00637	-0.00573
57.5677	46.3739	27.194	42.2861	2.34711	26.7313			-0.1271	0.02174	-0.04442	-0.05757	-0.00637	-0.00573
57.5957	46.3707	27.1954	42.2923	2.33988	26.732			-0.09905	0.01848	-0.043	-0.0513	-0.0136	-0.00508
57.5957	46.3707	27.1954	42.2923	2.33988	26.732			-0.09905	0.01848	-0.043	-0.0513	-0.0136	-0.00508
57.5506	46.3135	27.1998	42.3062	2.35398	26.737			-0.14414	-0.0387	-0.03857	-0.03744	0.0005	0
57.5506	46.3135	27.1998	42.3062	2.35398	26.737			-0.14414	-0.0387	-0.03857	-0.03744	0.0005	0
57.5549	46.3459	27.1899	42.3058	2.34074	26.7407			-0.13989	-0.0063	-0.04849	-0.03785	-0.01274	0.0037
57.5549	46.3459	27.1899	42.3058	2.34074	26.7407			-0.13989	-0.0063	-0.04849	-0.03785	-0.01274	0.0037
57.5751	46.3673	27.2323	42.312	2.34506	26.7335			-0.11968	0.01513	-0.00612	-0.03166	-0.00842	-0.00353
57.5751	46.3673	27.2323	42.312	2.34506	26.7335			-0.11968	0.01513	-0.00612	-0.03166	-0.00842	-0.00353
57.5724	46.3653	27.1547	42.286	2.33871	26.7267			-0.12233	0.01307	-0.08366	-0.05761	-0.01477	-0.01039
57.5724	46.3653	27.1547	42.286	2.33871	26.7267			-0.12233	0.01307	-0.08366	-0.05761	-0.01477	-0.01039
57.5354	46.3353	27.1498	42.3094	2.33588	26.7381			-0.15936	-0.01689	-0.08855	-0.03425	-0.0176	0.00109
57.5354	46.3353	27.1498	42.3094	2.33588	26.7381			-0.15936	-0.01689	-0.08855	-0.03425	-0.0176	0.00109
57.5729	46.2903	27.186	42.3125	2.34742	26.7361			-0.12184	-0.06193	-0.05241	-0.03111	-0.00606	-0.00094
57.5729	46.2903	27.186	42.3125	2.34742	26.7361			-0.12184	-0.06193	-0.05241	-0.03111	-0.00606	-0.00094
57.6154	46.3442	27.1702	42.3364	2.33866	26.7358			-0.07933	-0.00798	-0.06815	-0.00727	-0.01482	-0.00125

## Sheet: Fig. 2i
Figure 2i
t (s)	h0	h4	h8
0.02	0.02446	0.01632	0.00242
0.04	0.04072	0.0328	0.0024
0.06	0.05669	0.03645	0.00237
0.08	0.07352	0.03973	0.00244
0.1	0.09045	0.04178	0.00252
0.12	0.10669	0.04414	0.00243
0.14	0.12247	0.0462	0.00234
0.16	0.13869	0.04804	0.00239
0.18	0.155	0.05105	0.00243
0.2	0.16981	0.05281	0.00251
0.22	0.18404	0.05308	0.00258
0.24	0.19844	0.05456	0.00262
0.26	0.213	0.05741	0.00266
0.28	0.2254	0.0601	0.00249
0.3	0.23747	0.06255	0.00234
0.32	0.25044	0.06457	0.00248
0.34	0.2643	0.06649	0.00261
0.36	0.27756	0.06846	0.00258
0.38	0.29121	0.0674	0.00254
0.4	0.30358	0.06649	0.00256
0.42	0.31671	0.0674	0.0026
0.44	0.32853	0.06834	0.00256
0.46	0.33975	0.07105	0.00251
0.48	0.35089	0.07362	0.00253
0.5	0.36226	0.0739	0.00253
0.52	0.37408	0.07462	0.00246
0.54	0.38593	0.07644	0.0024
0.56	0.39727	0.07836	0.0024
0.58	0.4092	0.0776	0.0024
0.6	0.41964	0.07662	0.00243
0.62	0.43004	0.07768	0.00247
0.64	0.43917	0.07865	0.00254
0.66	0.44776	0.08088	0.00262
0.68	0.45474	0.08299	0.00262
0.7	0.46116	0.08505	0.00261
0.72	0.46967	0.0872	0.00249
0.74	0.47732	0.08822	0.00238
0.76	0.4846	0.08954	0.00239
0.78	0.4913	0.09054	0.0024
0.8	0.49869	0.09062	0.00239
0.82	0.50535	0.09178	0.00237
0.84	0.51538	0.0934	0.0025
0.86	0.52561	0.09446	0.00262
0.88	0.53559	0.09501	0.00249
0.9	0.54665	0.09563	0.00237
0.92	0.55502	0.0968	0.00237
0.94	0.56337	0.09646	0.00237
0.96	0.57291	0.09645	0.00242
0.98	0.5827	0.09642	0.00245
1	0.5917	0.09657	0.00261
1.02	0.6013	0.09835	0.00274
1.04	0.61106	0.09981	0.00279
1.06	0.6212	0.10132	0.00284
1.08	0.6358	0.10294	0.0026
1.1	0.64894	0.10576	0.00237
1.12	0.66099	0.10852	0.00249
1.14	0.67316	0.10905	0.00258
1.16	0.6874	0.10914	0.00263
1.18	0.69925	0.1106	0.00271
1.2	0.70882	0.11292	0.00277
1.22	0.71769	0.11422	0.00281
1.24	0.72883	0.11489	0.00272
1.26	0.73811	0.11546	0.00265
1.28	0.74799	0.11643	0.00263
1.3	0.75935	0.11874	0.00259
1.32	0.77016	0.12107	0.00245
1.34	0.7816	0.12134	0.00231
1.36	0.79447	0.1218	0.00254
1.38	0.8073	0.12421	0.00278
1.4	0.82144	0.12632	0.00272
1.42	0.83568	0.127	0.00268
1.44	0.8481	0.1272	0.00259
1.46	0.86007	0.12816	0.00246
1.48	0.87082	0.12872	0.00256
1.5	0.87856	0.13021	0.00263
1.52	0.88465	0.13273	0.00269
1.54	0.88926	0.13301	0.00276
1.56	0.89309	0.13237	0.00257
1.58	0.8984	0.1299	0.00237
1.6	0.90129	0.12821	0.00252
1.62	0.907	0.1275	0.0027
1.64	0.91321	0.12645	0.00263
1.66	0.92061	0.12775	0.00255
1.68	0.92721	0.12867	0.00255
1.7	0.92986	0.1276	0.00258
1.72	0.93181	0.1273	0.00252
1.74	0.93391	0.12738	0.00243
1.76	0.93705	0.12709	0.0026
1.78	0.93992	0.1284	0.00279
1.8	0.94468	0.12995	0.0028
1.82	0.94903	0.13041	0.00281
1.84	0.95309	0.13091	0.00267
1.86	0.95856	0.13051	0.00249
1.88	0.96796	0.12974	0.0024
1.9	0.97658	0.12811	0.00228
1.92	0.98629	0.12629	0.00239
1.94	0.99698	0.12623	0.00257
1.96	1.01063	0.12635	0.0025
1.98	1.02413	0.12476	0.00242
2	1.03624	0.12258	0.00239

[truncated: 47 more sheets: Fig. 2j, Fig. 3b, Fig. 3d, Fig. 3e, Fig. 3g, Fig. 4c, Fig. 4d, Fig. 4f, Fig. 4g, Fig. 6b, Fig. 6c, Fig. 6d, Fig. 6e, Fig. 6g, Fig. 6h, Fig. 6i, Fig. 6j, Fig. 6l, Fig. 6m, Supplementary Fig. 1 …]
